# Supplementary material for: A latitudinal phylogeographic diversity gradient in birds
Source: PLoS Biol. 2017 Apr 13;15(4):e2001073. doi: 10.1371/journal.pbio.2001073 (PMC5390966; doi:10.1371/journal.pbio.2001073)
Supplement: S1 Data — (ZIP) [file pbio.2001073.s015.zip › S1_Data/Strix-varia.fas]

>JN098025
CCTACCTACAGCAAAA--CCCCCCAATACCTCCACCTACATCACTAATTCCCCCAGCTACAAATCCCCTACCAAGGCAATCCCTCCGGCCCCCCCTTACCCCCCCGGCCTCTGGGATTGCCCTTTGTGCCGCTCGGGATGTATAATTGTGCATTAAACCATCTACCACATACACATACCATGCATGTAACAAACCACATAAAATCCATGTATTTAACACATACCATCCATGTACTATATATATACCATTCATGTACTACACACATACAATTCATGTACGAATCCCATACCATCCATGTACTAAAAACACCCTAATCCATGACAAACAGATACACCATCCATGTCTACCAAACATACCATGCATGCACTCAAAACACCCTAATTCATGTCATACGGATATAACCTCCATGCCCCTACAAACATACCATCCATGCCCTTCACCTAGGTAATTCATGCCTAAAACACATTACATCCATGCACCCTACCTTTCACAGCCAACAAGGCATAAACTTCCTATCA
>JN098024
CCTACCTACAGCACAA--CCCCCCAATACCTCCACCTACATCACTAATTCCCCCAGCTACAAATCCCCTACCAAGGCAATCCCTCCGGCCCCCCCTTACCCCCCCGGCCTCTGGGATTGCCCTTTGTGCCGCTCGGGATGTATAATTGTGCATTAAACCATCTACCACATACACATACCATGCATGTAACAAACCACATAAAATCCATGTATTTAACACATACCATCCATGTACTATATATATACCATTCATGTACTACACACATACAATTCATGTACAAATCCCATACCATCCATGTACTAAAAACACCCTAATCCATGACAAACAGATACACCATCCATGTCTACCAAACATACCATGCATGCACCCAAAACACCCTAATTCATGTCATACGGATATAACCTCCATGCCCCTACAAACATACCATCCATGCCCTTCACCTAGGTAATTCATGTCTAAAACACATTACACCCATGCATCCTACCTTTCATAGTCAACAAGGCATAAACCTCCTATCA
>JN098023
CCTACCTACAGCACAA--CCCCCCAATACCTCCACCTACATCACTAATCCCCCCAGCTACAAATCCCCTACCAAGGCAATCCCTCCGGCCCCCCCTTACCCCCCCGGCCTCTGGGATTGCCCTTTGTGCCGCTCGGGATGTATAATTGTGCATTAAACCATCTACCACATACACATACCATGCATGTAACAAACCACATAAAATCCATGTATTYAACACATACCATCCATGTACTATATATATACCATTCATGTACTACACACATACAATTCATGTACAAATCCCATACCATCCATGTACTAAAAACACCCTAATCCATGACAAACAGATACACCATCCATGTCTACCAAACATACTATGCATGCACCCAAAACACCCTAATTCATGTCATACGGATATAACCTCCATGCCCCTACAAACATACTATCCATGCCCTTCACCTAGGTAATTCATGCCTAAAACACATTATATCCATGCACCCTACCTTTCATAGCCAACAAGGCATAAACCTCCTATCA
>JN098022
CCTACCTACAGCACAA--CCCCCCAATACCTCCACCTACATCACTAATTCCCCCAGCTACAAATCCCCTACCAAGGCAATCCCTCCGGCCCCCCCTTACCCCCCCGGCCTCTGGGATTGCCCTTTGTGCCGCTCGGGATGTATAATTGTGCATTAAACCATCTACCACATACACATACCATGCATGTAACAAACCACATAAAATCCATGTATTTAACACATACCATCCATGTACTATATATATACCATTCATGTACTACACACATACAATTCATGTACAAATCCCATACCATCCATGTACTAAAAACACCCTAATCCATGACAAACAGATACACCATCCATGTCTACCAAACATACCATGCATGCACCCAAAACACCCTAATTCATGTCATACGGATATAACCTCCATGCCCCTACAAACATACCATCCATGCCCTTCACCTAGGTAATTCATGTCTAAAACACATTACACCCATGCATCCTACCTTTCATAGTCAACAAGGCATAAACCTCCTATCA
>JN098021
CCTACCTACAGCACAA--CCCCCCAATACCTCCACCTACATCACTAATTCCCCCAGCTACAAATCCCCTACCAAGGCAATCCCTCCGGCCCCCCCTTACCCCCCCGGCCTCTGGGATTGCCCTTTGTGCCGCTCGGGATGTATAATTGTGCATTAAACCATCTACCACATACACATACCATGCATGTAACAAACCACATAAAATCCATGTATTTAACACATACCATCCATGTACTATATATATACCATTCATGTACTATACACATACAATTCATGTACAAATCCCATACCATCCATGTACTAAAAACACCCTAATCCATGACAAATAGATACACCATCCATGCCTACCAAACATACCATGCATGTACTCAAAACACCCTAATTCATGTCATACGGATATAATCTCCATGCCCCTACAAACATACCATCCATGCCCTTCACCTAGGCAATTCATGTCTAAAACACATTACATCCATGCACTCTACCTTTCATAGCCAACAAGGCATAAACCTCCTATCA
>JN098020
CCTACCTACAGCACAA--CCCCCCAATACCTCCACCTACATCACTAATTCCCCCAGCTACAAATCCCCTACCAAGGCAATCCCTCCGGCCCCCCCTTACCCCCCCGGCCTCTGGGATTGCCCTTTGTGCCGCTCGGGATGTATAATTGTGCATTAAACCATCTACCACATACACATACCATGCATGTAACAAACCTCATAAAATCCATGTATTTAACACATACCATCCATGTACTATATATATACCATTCATGTACTACACACATACAATTCATGTACAAATCCCATACCATCCATGTACTAAAAACACCCTAATCCATGACAAACGGATACACTATCCATGTCTACCAAACATACCATGCATGCACCCAAAACACCCTAATTCATGTTATACGGATATAACCTCCATGCCCCTACAAACATACCATCCATGCCCTTCACCTAGGTAATTCATGTCTAAAACACATTACATCCATGCACCCTACCTTTCATAGTCAACAAGGCATAAACCTCCTATCA
>JN098019
CCTACCTACAGCACAA--CCCCCCAATACCTCCACCTACATCACTAATTCCCCCAGCTACAAATCCCCTACCAAGGCAATCCCTCCGGCCCCCCCTTACCCCCCCGGCCTCTGGGATTGCCCTTTGTGCCGCTCGGGATGTATAATTGTGCATTAAACCATCTACCACATACACATACCATGCATGTAACAAACCACATAAAATCCATGTATTTAACACATACCATCCATGTACTATATATATACCATTCATGTACTACACACATACAATTCATGTACAAATCCCATACCATCCATGTACTAAAAACACCTTAATCCATGACAAACAGATACACTATCCATGTCTACCAAACATACCATGCATGCACTCAAAACACCCTAATTCATGTCATACGGATATAACCTCCATGCCCCTACAAACATACCATCCATGCCCTTCACCTAGGTAATTCATGCCTAAAACACATTACATCCATGCACCCTACCTTTCATAGTCAACAAGGCATAAACCTCCTATCA
>JN098018
CCTATCTACAGCACAA--CCCCCCAATACCTCCACCTACATCACTAATTCCCCCAGCTACAAATCCCCTACCAAGGCAATCCCTCCGGCCCCCCCTTACCCCCCCGGCCTCTGGGATTGCCCTTTGTGCCGCTCGGGATGTATAATTGTGCATTAAACCATCTACCACATACACATACCATGCATGTAACAAACCACATAAAATCCATGTATTTAACACATACCATCCATGTACTATATATATACCATTCATGTACTACACACATACAATTCATGTACAAATCCCATACCATCCATGTACTAAAAACACCCTAATCCATGACAAACAGATACACCATCCATGTCTACCAAACATACCATGCATGCACCCAAAACACCCTAATTCATGTCATACGGATATAACCTCCATGCCCCTACAAACATACCATCCATGCCCTTCACCTAGGCAATTCATGTCTAAAACACATTACACCCATGCACCCTACCTTTCATAGTCAACAAGGCATAAACCTCCTATCA
>JN098017
CCTACCTACAGCACAA--CCCCCCAATACCTCCACCTACATCACTAATTCCCCCAGCTACAAATCCCCTACCAAGGCAATCCCTCCGGCCCCCCCTTACCCCCCCGGCCTCTGGGATTGCCCTTTGTGCCGCTCGGGATGTATAATTGTGCATTAAACCATCTACCACATACACATATCATGCATGTAACAAACCACATAAAATCCATGTATTTAACACATACCATCCATGTACTATATATATACCATTCATGTACTACACACATACAATTCATGTACAAATCTCATACCATCCATGTACTAAAAACACCCTAATCCATGACAAACAGATACACCATCCATGTCTACCAAACATACCATGCATGCACCTAAAACACCCTAATTCATGTCATACGGATATAACCTCCATGCCCCTACAAACATACCATCCATGCCCTTCACCTAGGTAATTCATGTCTAAAACACATTACACCCATGCACCCTACCTTTCATAGCCAACAAGGCATAAACCTCCTATCA
>JN098016
CCTACCTACAGCACAA--CCCCCCAATACCTCCACCTACATCACTAATTCCCCCAGCTACAAATCCCCTACCAAGGCAATCCCTCCGGCCCCCCCTTACCCCCCCGGCCTCTGGGATTGCCCTTTGTGCCGCTCGGGATGTATAATTGTGCATTAAACCATCTACCACATACACATACCATGCATGTAACAAACCACATAAAATCCATGTATTTAACACATACCATCCATGTACTATATATATACCATTCATGTACTACACACATACAATTCATGTACAAATCCCATACCATCCATGTACTAAAAACACCCTAATCCATGACAAACAGATACACCATCCATGTCTACCAAACATACCATGCATGCACCCAAAACACCCTAATTCATGTCATACGGATATAACTTCCATGCCCCTACAAACATACCATCCATGCCCTTCACCTAGGTAATTCATGTCTAAAACACATTACACCCATGCATCGTACCTTTCATAGTCAACAAGGCATAAACCTCCTATCA
>JN098015
CCTACCTACAGCACAA--CCCCCCAATACCTCCACCTACATCACTAATTCCCCCAGCTACAAATCCCCTACCAAGGCAATCCCTCCGGCCCCCCCTTACCCCCCCGGCCTCTGGGATTGCCCTTTGTGCCGCTCGGGATGTATAATTGTGCATTAAACCATCTACCACATACACATACCATGCATGTAACAAACCACATAAAATCCATGTATTTAACACATACCATCCATGTACTATATATATACCATTCATGTACTACACACATACAATTCATGTACAAATCCCATACCATCCATGTACTAAAAACACCCTAATCCATGACAAACAGATACACCATCCATGTCTACCAAACATACCATGCATGCACCCAAAACACCCTAATTCATGTCATACGGATATAACCTCCATGCCCCTACAAACATACCATCCATGCCCTTCACCTAGGTAATTCATGTCTAAAACACATTACACCCATGCATCGTACCTTTCATAGTCAACAAGGCATAAACCTCCTATCA
>JN098014
CCTATCTACAGCACAA--CCCCCCAATACCTCCACCTACATCACTAATTCCCCCAGCTACAAATCCCCTACCAAGGCAATCCCTCCGGCCCCCCCTTACCCCCCCGGCCTCTGGGATTGCCCTTTGTGCCGCTCGGGATGTATAATTGTGCATTAAACCATCTACCACATACACATACCATGCATGTAACAAACCACATAAAATCCATGTATTTAACACATACCATCCATGTACTATATATATACCATTCATGTACTACACACATACAATTCATGTACAAATCCCATACCATCCATGTACTAAAAACACCCTAATCCATGACAAACAGATACACCATCCATGTCTACCAAACATACCATGCATGCACCCAAAACACCCTAATTCATGTCATACGGATATAACCTCCATGCCCCTACAAACATACCATCCATGCCCTTCACCTAGGCAATTCATGTCTAAAACACATTACACCCATGCACCCTACCTTTCATAGTCAACAAGGCATAAACCTCCTATCA
>JN098013
CCTACCTACAGCACAA--CCCCCCAATACCTCCACCTACATCACTAATTCCCCCAGCTACAAATCCCCTACCAAGGCAATCCCTCCGGCCCCCCCTTACCCCCCCGGCCTCTGGGATTGCCCTTTGTGCCGCTCGGGATGTATAATTGTGCATTAAACCATCTACCACATACACATACCATGCATGTAACAAACCACATAAAATCCATGTATTTAACACATACCATCCATGTACTATATATATACCATTCATGTACTATACACATACAATTCATGTACAAATCCCATACCATCCATGTACTAAAAACACCCTAATCCATGACAAATAGATACACCATCCATGCCTACCAAACATACCATGCATGTACCCAAAACACCCTAATTCATGTCATACGGATATAACCTCCATGCCCCTACAAACATACCATCCATGCCCTTCACCTAGGTAATTCATGTCTAAAACACATTACATCCATGCACCCTACCTTTCATAGCCAACAAGGCATAAACCTCCTATCA
>JN098012
CCT------------------------------ACCTACATCACTAATTCCCCCAGCTACAAATCCCCTACCAAGGCAATCCCTCCGGCCCCCCCTTACCCCCCCGGCCTCTGGGATTGCCCTTTGTGCCGCTCGGGATGTATAATTGTGCATTAAACCATCTACCACATACACATACCATGCATGTAACAAACCACATAAAATCCATGTATTTAACACATACCATCCATGTACTATATATATACCATTCATGTACTACACACATACAATTCATGTACAAATCCCATACCATCCATGTACTAAAAACACCCTAATTCATGACAAATAGATACACCATCCATGCCTACCAAACATACCATGCATGCACCCAAAACACCCTAATTCATGTCATACGGATATAACTTCCATGCCCCTACAAACATACCATCCATGCCCTTCACCTAGGTAATTCATGTCTAAAACACATTACATCCATGCACCCTACCTTTCACAGCCAACAAGGCATAAACCTCCTATCA
>JN098011
CCTACCTACAGCACAA--CCCCCCAATACCTCCACCTACATCACTAATTCCCCCAGCTACAAATCCCCTACCAAGGCAATCCCTCCGGCCCCCCCTTACCCCCCCGGCCTCTGGGATTGCCCTTTGTGCCGCTCGGGATGTATAATTGTGCATTAAACCATCTACCACATACACATACCATGCATGTAACAAACCACATAAAATCCATGTATTTAACACATACCATCCATGTACTATATATATACCATTCATGTACTACACACATACAATTCATGTACAAATCCCATACCATCCATGTACTAAAAACACCCTAATCCATGACAAATAGATACACCATCCATGCCTACCAAACATACCATGCATGTACTCAAAACACCCTAATTCATGCCATATGGATATAACCTCCATGCCCCTACAAACATACCATCCATGCCCTTCACCTAGGCAATTCATGTCTAAAACACATTACATCCATGCACCCTACCTTTCATAGCCAACAAGGCATAAACCTCCTATCA
>JN098010
CCTACCTACAGCACAA--CCCCCCAATACCTCCACCTACATCACTAATTCCCCCAGCTACAAATCCCCTACCAAGGCAATCCCTCCGGCCCCCCCTTACCCCCCCGGCCTCTGGGATTGCCCTTTGTGCCGCTCGGGATGTATAATTGTGCATTAAACCATCTACCACATACACATACCATGCATGTAACAAACCACATAAAATCCATGTATTTAACACATACCATCCATGTACTATATATATACCATTCATGTACTACACACATACAATTCATGTACAAATCCCATACCATCCATGTACTAAAAACACCCTAATCCATGACAAACAGATACACCATCCATGTCTACCAAACATACCATGCATGCACCCAAAACACCCTAATTCATGTCATACGGATATAACCTCCATGCCCCTACAAACATACCATCCATGCCCTTCACCTAGGTAATTCATGCCTAAAACACATTACATCCATGCACCCTACCTTTCACAGTCAACAAGGCATAAACCTCCTATCA
>JN098009
CCTACCCACAGCACAA--CCCCCCAATACCTCCACCTACATCACTAATTCCCCCAGCTACAAATCCCCTACCAAGGCAATCCCTCCGGCCCCCCCTTACCCCCCCGGCCTCTGGGATTGCCCTTTGTGCCGCTCGGGATGTATAATTGTGCATTAAACCATCTACCACATACACATACCATGCATGTAACAAACCACATAAAATCCATGTATTTAACACATACCATCCATGTACTATATATATACCATTCATGTACTACACACATACAATTCATGTACAGATCCCATACCATCCATGTACTAAAAACACCCTAATCCATGACAAACAGATACACCATCCATGTCTACCAAACATACCATGCATGCACCCAAAACACCCTAATTCATGTCATACGGATATAACCTCCATGCCCCTACAAACATACCATCCATGCCCTTCACCTAGGTAATTCATGCCTAAAACACATTACATCCATGCACCCTACCTTTCATAGTCAACAAGGCATAAACCTCCTATCA
>JN098008
CCTACCTACAGCACAA--CCCCCCAATACCTCCACCTACATCACTAATTCCCCCAGCTACAAATCCCCTACCAAGGCAATCCCTCCGGCCCCCCCTTACCCCCCCGGCCTCTGGGATTGCCCTTTGTGCCGCTCGGGATGTATAATTGTGCATTAAACCATCTACCACATACACATACCATGCATGTAACAAACCACATAAAATCCATGTATTTAACACATACCATCCATGTACTATATATATACCATTCATGTACTACACACATACAATTCATGTACAGATCCCATACCATCCATGTACTAAAAACACCCTAATCCATGACAAACAGATACACCATCCATGTCTATCAAACATACCATGCATGCACCCAAAACACCCTAATTCATGTCATACGGATATAACCTCCATGCCCCTACAAACATACCATCCATGCCCTTCACCTAGGCAATTCATGCCTAAAACACATTACACCCATGCACCCTACCTTTCATAGTCAACAAGGCATAAACCTCCTATCA
>JN098007
CCTACCCACAGCACAA--CCCCCCAATACCTCCACCTACATCACTAATTCCCCCAGCTACAAATCCCCTACCAAGGCAATCCCTCCGGCCCCCCCTTACCCCCCCGGCCTCTGGGATTGCCCTTTGTGCCGCTCGGGATGTATAATTGTGCATTAAACCATCTACCACATACACATACCATGCATGTAACAAACCACATAAAATCCATGTATTTAACACATACCATCCATGTACTATATATATACCATTCATGTACTACACACATACAATTCATGTACAGATCCCATACCATCCATGTACTAAAAACACCCTAATCCATGACAAACAGATACACCATCCATGTCTACCAAACATACCATGCATGCACCCAAAACACCCTAATTCATGTCATACGGATATAACCTCCATGCCCCTACAAACATACCATCCATGCCCTTCACCTAGGTAATTCATGCCTAAAACACATTACATCCATGCACCCTACCTTTCATAGTCAACAAGGCATAAACCTCCTATCA
>JN098006
CCTACCTACAGCACAA--CCCCCCAATACCTCCACCTACATCACTAATTCCCCCAGCTACAAATCCCCTACCAAGGCAATCCCTCCGGCCCCCCCTTACCCCCCCGGCCTCTGGGATTGCCCTTTGTGCCGCTCGGGATGTATAATTGTGCATTAAACCATCTACCACATACACATACCATGCATGTAACAAACCACATAAAATCCATGTATTTAACACATACCATCCATGTACTATATATATACCATTCATGTACTATACACATACAATTCATGTACAAATCCCATACCATCCATGTACTAAAAACACCCTAATCCATGACAAACAGATACACTATCCATGTCTACCAAACATACCATGCATGCACCCAAAACACCCTAATTCATGCCATACGGATATAACCTCCATGCCCCTACAAACATACCATCCATGCTCTTCACCTAGGTAATTCATGTCTAAAACACATTACACCCATGCACCCTACCTTTCATAGTCAACAAGGCATAAACCTCCTATCA
>JN098005
CCTACCTACAGCACAA--CCCCCCAATACCTCCACCTACATCACTAATCCCCCCAGCTACAAATCCCCTACCAAGGCAATCCCTCCGGCCCCCCCTTACCCCCCCGGCCTCTGGGATTGCCCTTTGTGCCGCTCGGGATGTATAATTGTGCATTAAACCATCTACCACATACACATACCATGCATGTAACAAACCACATAAAATCCATGTATTTAACACATACCATCCATGTACTATATATATACCATTCATGTACTACACACATACAATCCATGTACAAATCCCATACCATCCATGTACTAAAAACACCCTAATCCATGACAAACAGATACACCATCCATGTCTACCAAACATACCATGCATGCACCCAAAACACCCTAATTCATGCCATACGGATATAACCTCCATGCCCCTACAAACATACCATCCATGCCCTTCACCTAGGTAATTCATGCCTAAAACACATTATATCCATGCACCCTACCTTTCATAGCCAACAAGGCATAAACCTCCTATCA
>JN098004
CCTACCTACAGCACAA--CCCCCCAATACCTCCACCTACATCACTAATTCCCCCAGCTACAAATCCCCTACCAAGGCAATCCCTCCGGCCCCCCCTTACCCCCCCGGCCTCTGGGATTGCCCTTTGTGCCGCTCGGGATGTATAATTGTGCATTAAACCATCTACCACATACACATACCATGCATGTAACAAACCACATAAAATCCATGTATTTAACACATACCATCCATGTACTATATATATACCATTCATGTACTACACACATACAATTCATGTACAAATCCCATACCATCCATGTACTAAAAACACCCTAATCCATGACAAACAGATACACCATCCATGTCTACCAAACATACCATGCATGCACCCAAAACACCCTAATTCATGTCATACGGATATAACCTCCATGCCCCTACAAACATACCATCCATGCCCTTCACCTAGGTAATTCATGTCTAAAACACATTACACCCATGCACCCTACCTTTCATAGTCAACAAGGCATAAACCTCCTATCA
>JN098003
CCTACCTACAGCACAA--CCCCCCAATACCTCCACCTACATCACTAATTCCCCCAGCTACAAATCCCCTACCAAGGCAATCCCTCCGGCCCCCCCTTACCCCCCCGGCCTCTGGGATTGCCCTTTGTGCCGCTCGGGATGTATAATTGTGCATTAAACCATCTACCACATACACATACCATGCATGTAACAAACCACATAAAATCCATGTATTTAACACATACCATCCATGTACTATATATATACCATTCATGTACTACACACATACAATTCATGTACAAATCCCATACCATCCATGTACTAAAAACACCCTAATCCATGACAAACAGATACACCATCCATGTCTACCAAACATACCATGCATGCACCCAAAACACCCTAATTCATGTCATACGGATATAACCTCCATGCCCCTACAAACATACCATCCATGCCCTTCACCTAGGTAATTCATGTCTAAAACACATTACACCCATGCACCCTACCTTTCATAGTCAACAAGGCATAAACCTCCTATCA
>JN098002
CCTACCTACAGCACAA--CCCCCCAATACCTCCACCTACATCACTAATTCCCCCAGCTACAAATCCCCTACCAAGGCAATCCCTCCGGCCCCCCCTTACCCCCCCGGCCTCTGGGATTGCCCTTTGTGCCGCTCGGGATGTATAATTGTGCATTAAACCATCTACCACATACACATACCATGCATGTAACAAACCACATAAAATCCATGTATTTAACACATACCATCCATGTACTATATATATACCATTCATGTACTACACACATACAATTCATGTACAAATCCCATACCATCCATGTACTAAAAACACCCTAATCCATGACAAATAGATACACCATCCATGCCTACCAAACATACCATGCATGTACCCAAAACACCCTAATTCATGTCATACGGATATAACCTCCATGCCCCTACAAACATACCATCCATGCCCTTCACCTAGGTAATTCATGTCTAAAACACATTACATCCATGCACCCTACCTTTCATAGCCAACAAGGCATAAACCTCCTATCA
>JN098001
CCTACCTACAGCACAA--CCCCCCAATACCTCCACCTACATCACTAATTCCCCCAGCTACAAATCCCCTACCAAGGCAATCCCTCCGGCCCCCCCTTACCCCCCCGGCCTCTGGGATTGCCCTTTGTGCCGCTCGGGATGTATAATTGTGCATTAAACCATCTACCACATACACATACCATGCATGTAACAAACCACATAAAATCCATGTATTTAACACATACCATCCATGTACTATATATATACCATTCATGTACTACACACATACAATTCATGTACAAATCCCATACCATCCATGTACTAAAAACACCCTAATCCATGACAAATAGATACACCATCCATGCCCACCAAACATACCATGCATGTACCTAAAACACCCTAATTCATGTCATACGGATATAACCTCCATGCCCCTACAAACATACCATCCATGCCCTTCACCTAGGTAATTCATGTCTAAAACACATTACATCCATGCACCCTACCTTTCATAGCCAACAAGGCATAAACCTCCTATCA
>JN098000
CCTACCTACAGCACAA--CCCCCCAATACCTCCACCTACATCACTAATTCCCCCAGCTACAAATCCCCTACCAAGGCAATCCCTCCGGCCCCCCCTTACCCCCCCGGCCTCTGGGATTGCCCTTTGTGCCGCTCGGGATGTATAATTGTGCATTAAACCATCTACCACATACACATACCATGCATGTAACAAACCACATAAAATCCATGTATTTAACACATACCATCCATGTACTATATATATACCATTCATGTACTACACACATACAATTCATGTACAAATCCCATACCATCCATGTACTAAAAACACCCTAATCCATGACAAATAGATACACCATCCATGCCTACCAAACATACCATGCATGTACCCAAAACACCCTAATTCATGTCATACGGATATAACCTCCATGCCCCTACAAACATACCATCCATGCCCTTCACCTAGGTAATTCATGTCTAAAACACATTACATCCATGCACCCTACCTTTCATAGCCAACAAGGCATAAACCTCCTATCA
>JN097999
CCTACCTACAGCACAA--CCCCCCAATACCTCCACCTACATCACTAATTCCCCCAGCTACAAATCCCCTACCAAGGCAATCCCTCCGGCCCCCCCTTACCCCCCCGGCCTCTGGGATTGCCCTTTGTGCCGCTCGGGATGTATAATTGTGCATTAAACCATCTACCACATACACATACCATGCATGTAACAAACCACATAAAATCCATGTATTTAACACATACCATCCATGTACTATATATATACCATTCATGTACTATACACATACAATTCATGTACAAATCCCATACCATCCATGTACTAAAAACACCTTAATCCATGACAAATAGATACACCATCCATGCCTACCAAACATACCATGCATGTACTCAAAACACCCTAATTCATGCCATACGGATATAACCTCCATGCCCCTACAAACATACCATCCATGCCCTTCACCTAGGCAATTCATGTCTAAAACACATTACATCCATGCACCCTACCTTTCATAGTCAACAAGGCATAAACCTCCTATCA
>JN097998
CCTACCTACAGCACAA--CCCCCCAATACCTCCACCTACATCACTAATTCCCCCAGCTACAAATCCCCTACCAAGGCAATCCCTCCGGCCCCCCCTTACCCCCCCGGCCTCTGGGATTGCCCTTTGTGCCGCTCGGGATGTATAATTGTGCATTAAACCATCTACCACATACACATACCATGCATGTAACAAACCACATAAAATCCATGTATTTAACACATACCATCCATGTACTATATATATACCATTCATGTACTACACACATACAATTCATGTACAAATCCCATACCATCCATGTACTAAAAACACCCTAATCCATGACAAATAGATACACCATCCATGCCTACCAAACATACCATGCATGTACCCAAAACACCCTAATTCATGTCATACGGATATAACCTCCATGCCCCTACAAACATACCATCCATGCCCTTCACCTAGGTAATTCATGTCTAAAACACATTACATCCATGCACCCTACCTTTCATAGCCAACAAGGCATAAACCTCCTATCA
>JN097997
CCTACCCACAGCACAA--CCCCCCAATACCTCCACCTACATCACTAATTCCCCCAGCTACAAATCCCCTACCAAGGCAATCCCTCCGGCCCCCCCTTACCCCCCCGGCCTCTGGGATTGCCCTTTGTGCCGCTCGGGATGTATAATTGTGCATTAAACCATCTACCACATACACATACCATGCATGTAACAAACCACATAAAATCCATGTATTTAACACATACCATTCATGTACTATATATATACCATTCATGTACTACACACATACAATTCATGTACAAATCCCATACCATCCATGTACTAAAAACACCCTAATCCATGACAAACAGATACACCATCCATGCCTACCAAACATACCATGCATGTACTCAAAACACCCTAATTCATGTCATACGGATATAACCTCCATGCCCCTACAAACATACCATCCATGCCCTTCACCTAGGTAATTCATGCCTAAAACACATTACATCCATGCACCCTACCTTTCACAGCCAACAAGGCATAAACCTCCTATCA
>JN097996
CCTACCTACAGCACAA--CCCCCCAATACCTCCACCTACATCACTAATTCCCCCAGCTACAAATCCCCTACCAAGGCAATCCCTCCGGCCCCCCCTTACCCCCCCGGCCTCTGGGATTGCCCTTTGTGCCGCTCGGGATGTATAATTGTGCATTAAACCATCTACCACATACACATACCATGCATGTAACAAACCACATAAAATCCATGTATTTAACACATACCATCCATGTACTATATATATACCATTCATGTACTACACACATACAATTCATGTACAAATCCCATACCATCCATGTACTAAAAACACCCTAATCCATGACAAATAGATACACCATCCATGCCTACCAAACATACCATGCATGTACCCAAAACACCCTAATTCATGTCATACGGATATAACCTCCATGCCCCTACAAACATACCATCCATGCCCTTCACCTAGGTAATTCATGTCTAAAACACATTACATCCATGCACCCTACCTTTCATAGCCAACAAGGCATAAACCTCCTATCA
>JN097995
CCTACCTACAGCACAA--CCCCCCAATACCTCCACCTACATCACTAATTCCCCCAGCTACAAATCCCCTACCAAGGCAATCCCTCCGGCCCCCCCTTACCCCCCCGGCCTCTGGGATTGCCCTTTGTGCCGCTCGGGATGTATAATTGTGCATTAAACCATCTACCACATACACATACCATGCATGTAACAAACCACATAAAATCCATGTATTTAACACATACTATCCATGTACTATATATATACCATTCATGTACTACACACATACAATTCATGTACAAATCCCATACCATCCATGTACTAAAAACACCTTAATCCATGACAAATAGATACACCATCCATGCCTATCAAACATACCATGCATGTACCCAAAACACCCTAATTCATGCCATACGGATATAACCTCCATGCCCCTACAAACATACCATCCATGCCCTTCACCTAGGTAATTCATGCCTAAAACACATTACATCCATGCACCCTACCTTTCATAGCCAACAAGGCATAAACCTCCTATCA
>JN097994
CCTACCTACAGCACAA--CCCCCCAATACCTCCACCTACATCACTAATTCCCCCAGCTACAAATCCCCTACCAAGGCAATCCCTCCGGCCCCCCCTTACCCCCCCGGCCTCTGGGATTGCCCTTTGTGCCGCTCGGGATGTATAATTGTGCATTAAACCATCTACCACATACACATACCATGCATGTAACAAACCACATAAAATCCATGTATTTAACACATACCATCCATGTACTATATATATACCATTCATGTACTACACACATACAATTCATGTACAAATCCCATACCATCCATGTACTAAAAACACCTTAATCCATGACAAATAGATACACCATCCATGCCTACCAAACATACCATGCATGTACCCAAAACACCCTAATTCATGTCATACGGATATAACCTCCATGCCCCTACAAACATACCATCCATGCCCTTCACCTAGGTAATTCATGTCTAAAACACATTACATCCATGCACCCTACCTTTCATAGCCAACAAGGCATAAACCTCCTATCA
>JN097993
CCTACCTACAGCACAA--CCCCCCAATACCTCCACCTACATCACTAATTCCCCCAGCTACAAATCCCCTACCAAGGCAATCCCTCCGGCCCCCCCTTACCCCCCCGGCCTCTGGGATTGCCCTTTGTGCCGCTCGGGATGTATAATTGTGCATTAAACCATCTACCACATACACATACCATGCATGTAACAAACCACATAAAATCCATGTATTTAACACATACTATCCATGTACTATATATATACCATTCATGTACTACACACATACAATTCATGTACAAATCTCATACCATCCATGTACTAAAAACACCTTAATCCATGACAAATAGATACACCATCCATGCCTACCAAACATACCATGCATGTACCCAAAACACCCTAATTCATGTCATACGGATATAACCTCCATGCCCCTACAAACATACCATCCATGCCCTTCACCTAGGTAATTCATGTCTAAAACACATTACATCCATGCACCCTACCTTTCATAGCCAACAAGGCATAAACCTCCTATCA
>JN097992
CCCACCTACAGCACAA-CCCCCCAAATACCTCCACCTACATCACTAATTCCACTAGCTGCAAATTCCCTACCAAGGCAATCCCTCCGGCCCCCCCTTACCCCCCCGGCCTCTGGGATTGCCCTTTGTGCCGCTCGGGATGTATAATTGTGCATTAAACCATCTACCACATACACATATCATGCATGTAACAAACCACATAAAATCCATGTATTCAACACATACCATCCATGTACTATATATATACCATTCATGTACTATATACATACAATCCATGTACAAATCCCATACCATCCATGTACCGAAAACACCCTAATTCATGACAAATAGATACACCATCCATGTCCACCAAACATACCATGCATGTACTCAAAACACCCTAATTCATGTCACACGGATATAACTTCCATGCCCCTACAAACATACTATCCATGCCCTTCACCTAGGAAATTCATGTCTAAAACACATTACACCCATGCATCCTACCTTTCACAGCCAACAAGGCATAAACCTCCTGTCA
>JN097991
CCCACCTACAGCACAA-CCCCCCAAATACCTCCACCTACATCACTAATTCCACTAGCTGCAAATTCCCTACCAAGGCAATCCCTCCGGCCCCCCCTTACCCCCCCGGCCTCTGGGATTGCCCTTTGTGCCGCTCGGGATGTATAATTGTGCATTAAACCATCTACCACATACACATATCATGCATGTAACAAACCACATAAAATCCATGTATTTAACACATACCATCCATGTACTATATATATACCATTCATGTACTATATACATACAATCCATGTACAAATCCCATACCATCCATGTACTGAAAACACCCTAATTCATGACAAATAGATACACCATCCATGCCCACCAAACATACCATGCATGTACTCAAAACACCCTAATTCATGTCACACGGATATAACTTCCATGCCCCTACAAACATACTATCCATGCCCTTCACCTAGGAAATTCATGTCTAAAACACATTACACCCATGCACCCTACCTTTCACAGCCAACAAGGCATAAACCTCCTGTCA
>JN097990
CCCACCTACAGCACAA-CCCCCCAAATACCTCCACCTACATCACTAATTCCACTAGCTGCAAATTCCCTACCAAGGCAATCCCTCCGGCCCCCCCTTACCCCCCCGGCCTCTGGGATTGCCCTTTATGCCGCTCGGGATGTATAATTGTGCATTAAACCATCTACCACATACACATATCATGCATGTAACAAACCTCATAAAATCCATGTATTTAACACATACCATCCATGTACTATATATATACTATTCATGTACTATATACATACAATCCATGTATAAATCCCATACCATCCATGTACTAAAAACACCCTAATTCATGACAAATAGATACACCATCCATGCCCACCAAACATACCATGCATGTACTCAAAACACCCTAATTCATGTCACACGGATATAACTTCCATGCCCCTACAAACATACTATCCATGCCCTTCACCTAGGAAATTCATGTCTAAAACACATTACACCCATGCACCCTACCTTTCACAGCCAACAAGGCATAAACCTCCTGTCA
>JN097989
CCTACCTACAGCACAA--CCCCCCAATACCTCCACCTACATCACTAATTCCCCCAGCTACAAATCCCCTACCAAGGCAATCCCTCCGGCCCCCCCTTACCCCCCCGGCCTCTGGGATTGCCCTTTGTGCCGCTCGGGATGTATAATTGTGCATTAAACCATCTACCACATACACATACCATGCATGTAACAAACCACATAAAATCCATGTATTTAACACATACCATCCATGTACTATATATATACCATTCATGTACTACACACATACAATTCATGTACAAATCCCATACCATCCATGTACTAAAAACACCCTAATCCATGACAAACAGATACACCATCCATGTCTACCAAACATACCATGCATGCACCCAAAACACCCTAATTCATGTCATACGGATATAACCTCCATGCCCCTACAAACATACCATCCATGCCCTTCACCTAGGTAATTCATGCCTAAAACACATTACACCCATGCACCCTACCTTTCATAGTCAACAAGGCATAAACCTCCTATCA
>JN097988
CCTACCTACAGCACAA--CCCCCCAATACCTCCACCTACATCACTAATTCCCCCAGCTACAAATCCCCTACCAAGGCAATCCCTCCGGCCCCCCCTTACCCCCCCGGCCTCTGGGATTGCCCTTTGTGCCGCTCGGGATGTATAATTGTGCATTAAACCATCTACCACATACACATACCATGCATGTAACAAACCACATAAAATCCATGTATTTAACACATACCATCCATGTACTATATATATACCATTCATGTACTACACACATACAATTCATGTACAAATCCCATACCATCCATGTACTAAAAACACCCTAATCCATGACAAACAGATACACCATCCATGTCTACCAAACATACCATGCATGCACCCAAAACACCCTAATTCATGTCATACGGATATAACCTCCATGCCCCTACAAACATACCATCCATGCCCTTCACCTAGGTAATTCATGCCTAAAACACATTACACCCATGCACCCTACCTTTCATAGTCAACAAGGCATAAACCTCCTATCA
>JN097987
CCCACCTACAGCACAA-CCCCCCAAATACCTCCACCTACATCACTAATTCCACTAGCTGCAAATTCCCTACCAAGGCAATCCCTCCGGCCCCCCCTTACCCCCCCGGCCTCTGGGATTGCCCTTTGTGCCGCTCGGGATGTATAATTGTGCATTAAACCATCTACCACATACACATATCATGCATGTAACAAACCACATAAAATCCATGTATTTAACACATACCATCCATGTACTATATATATACCATTCATGTACTATATACATACAATCCATGTACAAATCCCATACCATCCATGTACTGAAAACACCCTAATTCATGACAAATAGATACACCATCCATGCCCACCAAACATACCATGCATGTACTCAAAACACCCTAATTCATGTCACACGGATATAACTTCCATGCCCCTACAAACATACTATCCATGCCCTTCACCTAGGAAATTCATGTCTAAAACACATTACACCCATGCACCCTACCTTTCACAGCCAACAAGGCATAAACCTCCTGTCA
>JN097986
CCCACCTACAGCACAA-CCCCCCAAATACCTCCACCTACATCACTAATTCCACTAGCTGCAAATTCCCTACCAAGGCAATCCCTCCGGCCCCCCCTTACCCCCCCGGCCTCTGGGATTGCCCTTTGTGCCGCTCGGGATGTATAATTGTGCATTAAACCATCTACCACATACACATATCATGCATGTAACAAACCACATAAAATCCATGTATTTAACACATACCATCCATGTACTATATATATACCATTCATGTACTATATACATACAATCCATGTACAAATCCCATACCATCCATGTACTGAAAACACCCTAATTCATGACAAATAGATACACCATCCATGCCCACCAAACATACCATGCATGTACTCAAAACACCCTAATTCATGTCACACGGATATAACTTCCATGCCCCTACAAACATACTATCCATGCCCTTCACCTAGGAAATTCATGTCTAAAACACATTACACCCATGCACCCTACCTTTCACAGCCAACAAGGCATAAACCTCCTGTCA
>JN097985
CCTACCTACAGCACAA--CCCCCCAATACCTCCACCTACATCACTAATTCCCCCAGCTACAAATCCCCTACCAAGGCAATCCCTCCGGCCCCCCCTTACCCCCCCGGCCTCTGGGATTGCCCTTTGTGCCGCTCGGGATGTATAATTGTGCATTAAACCATCTACCACATACACATACCATGCATGTAACAAACCACATAAAATCCATGTATTTAACACATACCATCCATGTACTATATATATACCATTCATGTACTACACACATACAATTCATGTACAAATCCCATACCATCCATGTACTAAAAACACCCTAATCCATGACAAACAGATACACCATCCATGTCTACCAAACATACCATGCATGCACCCAAAACACCCTAATTCATGTCATACGGATATAACCTCCATGCCCCTACAAACATACCATCCATGCCCTTCACCTAGGTAATTCATGCCTAAAACACATTACACCCATGCACCCTACCTTTCATAGTCAACAAGGCATAAACCTCCTATCA
>JN097984
CCCACCTACAGCACAA-CCCCCCAAATACCTCCACCTACATCACTAATTCCACTAGCTGCAAATTCCCTACCAAGGCAATCCCTCCGGCCCCCCCTTACCCCCCCGGCCTCTGGGATTGCCCTTTGTGCCGCTCGGGATGTATAATTGTGCATTAAACCATCTACCACATACACATATCATGCATGTAACAAACCACATAAAATCCATGTATTTAACACATACCATCCATGTACTATATATATACCATTCATGTACTATATACATACAATCCATGTACAAATCCCATACCATCCATGTACTGAAAACACCCTAATTCATGACAAATAGATACACCATCCATGCCCACCAAACATACCATGCATGTACTCAAAACACCCTAATTCATGTCACACGGATATAACTTCCATGCCCCTACAAACATACTATCCATGCCCTTCACCTAGGAAATTCATGTCTAAAACACATTACACCCATGCACCCTACCTTTCACAGCCAACAAGGCATAAACCTCCTGTCA
>JN097983
CCCACCTACAGCACAA-CCCCCCAAATACCTCCACCTACATCACTAATTCCACTAGCTGCAAATTCCCTACCAAGGCAATCCCTCCGGCCCCCCCTTACCCCCCCGGCCTCTGGGATTGCCCTTTGTGCCGCTCGGGATGTATAATTGTGCATTAAACCATCTACCACATACACATATCATGCATGTAACAAACCACATAAAATCCATGTATTTAACACATACCATCCATGTACTATATATATACCATTCATGTACTATATACATACAATCCATGTACAAATCCCATACCATCCATGTACTGAAAACACCCTAATTCATGACAAATAGATACACCATCCATGCCCACCAAACATACCATGCATGTACTCAAAACACCCTAATTCATGTCACACGGATATAACTTCCATGCCCCTACAAACATACTATCCATGCCCTTCACCTAGGAAATTCATGTCTAAAACACATTACACCCATGCACCCTACCTTTCACAGCCAACAAGGCATAAACCTCCTGTCA
>JN097982
CCCACCTACAGCACAA-CCCCCCAAATACCTCCACCTACATCACTAATTCCACTAGCTGCAAATTCCCTACCAAGGCAATCCCTCCGGCCCCCCCTTACCCCCCCGGCCTCTGGGATTGCCCTTTGTGCCGCTCGGGATGTATAATTGTGCATTAAACCATCTACCACATACACATATCATGCATGTAACAAACCACATAAAATCCATGTATTTAACACATACCATCCATGTACTATATATATACCATTCATGTACTATATACATACAATCCATGTACAAATCCCATACCATCCATGTACTGAAAACACCCTAATTCATGACAAATAGATACACCATCCATGCCCACCAAACATACCATGCATGTACTCAAAACACCCTAATTCATGTCACACGGATATAACTTCCATGCCCCTACAAACATACYATCCATGCCCTTCACCTAGGAAATTCATGTCTAAAACACATTACACCCATGCACCCTACCTTTCACAGCCAACAAGGCATAAACCTCCTGTCA
>JN097981
CCCACCTACAGCACAA-CCCCCCAAATACCTCCACCTACATCACTAATTCCACTAGCTGCAAATTCCCTACCAAGGCAATCCCTCCGGCCCCCCCTTACCCCCCCGGCCTCTGGGATTGCCCTTTGTGCCGCTCGGGATGTATAATTGTGCATTAAACCATCTACCACATACACATATCATGCATGTAACAAACCACATAAAATCCATGTATTTAACACATACCATCCATGTACTATATATATACCATTCATGTACTATATACATACAATCCATGTACAAATCCCATACCATCCATGTACTGAAAACACCCTAATTCATGACAAATAGATACACCATCCATGCCCACCAAACATACCATGCATGTACTCAAAACACCCTAATTCATGTCACACGGATATAACTTCCATGCCCCTACAAACATACTATCCATGCCCTTCACCTAGGAAATTCATGTCTAAAACACATTACACCCATGCACCCTACCTTTCACAGCCAACAAGGCATAAACCTCCTGTCA
>JN097980
CCTACCTACAGCACAA--CCCCCCAATACCTCCACCTACATCACTAATTCCCCCAGCTACAAATCCCCTACCAAGGCAATCCCTCCGGCCCCCCCTTACCCCCCCGGCCTCTGGGATTGCCCTTTGTGCCGCTCGGGATGTATAATTGTGCATTAAACCATCTACCACATACACATACCATGCATGTAACAAACCACATAAAATCCATGTATTTAACACATACCATCCATGTACTATATATATACCATTCATGTACTACACACATACAATTCATGTACAAATCCCATACCATCCATGTACTAAAAACACCCTAATCCATGACAAACAGATACACCATCCATGTCTACCAAACATACCATGCATGCACCCAAAACACCCTAATTCATGTCATACGGATATAACCTCCATGCCCCTACAAACATACCATCCATGCCCTTCACCTAGGTAATTCATGCCTAAAACACATTACACCCATGCACCCTACCTTTCATAGTCAACAAGGCATAAACCTCCTATCA
>JN097979
CCTACCTACAGCACAA--CCCCCCAATACCTCCACCTACATCACTAATTCCCCCAGCTACAAATCCCCTACCAAGGCAATCCCTCCGGCCCCCCCTTACCCCCCCGGCCTCTGGGATTGCCCTTTGTGCCGCTCGGGATGTATAATTGTGCATTAAACCATCTACCACATACACATACCATGCATGTAACAAACCACATAAAATCCATGTATTTAACACATACCATCCATGTACTATATATATACCATTCATGTACTACACACATACAATTCATGTACAAATCCCATACCATCCATGTACTAAAAACACCCTAATCCATGACAAACAGATACACCATCCATGTCTACCAAACATACCATGCATGCACCCAAAACACCCTAATTCATGTCATACGGATATAACCTCCATGCCCCTACAAACATACCATCCATGCCCTTCACCTAGGTAATTCATGCCTAAAACACATTACACCCATGCACCCTACCTTTCATAGTCAACAAGGCATAAACCTCCTATCA
>JN097978
CCCACCTACAGCACAA-CCCCCCAAATACCTCCACCTACATCACTAATTCCACTAGCTGCAAATTCCCTACCAAGGCAATCCCTCCGGCCCCCCCTTACCCCCCCGGCCTCTGGGATTGCCCTTTGTGCCGCTCGGGATGTATAATTGTGCATTAAACCATCTACCACATACACATATCATGCATGTAACAAACCACATAAAATCCATGTATTTAACACATACCATCCATGTACTATATATATACCATTCATGTACTATATACATACAATCCATGTACAAATCCCATACCATCCATGTACTGAAAACACCCTAATTCATGACAAATAGATACACCATCCATGCCCACCAAACATACCATGCATGTACTCAAAACACCCTAATTCATGTCACACGGATATAACTTCCATGCCCCTACAAACATACTATCCATGCCCTTCACCTAGGAAATTCATGTCTAAAACACATTACACCCATGCACCCTACCTTTCACAGCCAACAAGGCATAAACCTCCTGTCA
>JN097977
CCTACCTACAGCACAA--CCCCCCAATACCTCCACCTACATCACTAATTCCCCCAGCTACAAATCCCCTACCAAGGCAATCCCTCCGGCCCCCCCTTACCCCCCCGGCCTCTGGGATTGCCCTTTGTGCCGCTCGGGATGTATAATTGTGCATTAAACCATCTACCACATACACATACCATGCATGTAACAAACCACATAAAATCCATGTATTTAACACATACCATCCATGTACTATATATATACCATTCATGTACTACACACATACAATTCATGTACAAATCCCATACCATCCATGTACTAAAAACACCCTAATCCATGACAAACAGATACACCATCCATGTCTACCAAACATACCATGCATGCACCCAAAACACCCTAATTCATGTCATACGGATATAACCTCCATGCCCCTACAAACATACCATCCATGCCCTTCACCTAGGTAATTCATGCCTAAAACACATTACACCCATGCACCCTACCTTTCATAGTCAACAAGGCATAAACCTCCTATCA
>JN097976
CCCACCTACAGCACAA-CCCCCCAAATACCTCCACCTACATCACTAATTCCACTAGCTGTAAATTCCCTACCAAGGCAATCCCTCCGGCCCCCCCTTACCCCCCCGGCCTCTGGGATTGCCCTTTGTGCCGCTCGGGATGTATAATTGTGCATTAAACCATCTACCACATACACATATCATGCATGTAACAAACCACATAAAATCCATGTATTTAACACATACCATCCATGTACTATATATATACCATTCATGTACTATATACATACAATCCATGTACAAATCCCATACCATCCATGTACTGAAAACACCCTAATTCATGACAAATAGATACACCATCCATGCCCACCAAACATACCATGCATGTACTCAAAACACCCTAATTCATGTCACACGGATATAACTTCCATGCCCCTACAAACATACTATCCATGCCCTTCACCTAGGAAATTCATGTCTAAAACACATTACACCCATGCACCCTACCTTTCACAGCCAACAAGGCATAAACCTCCTGTCA
>JN097975
CCCACGTACAGCACAA-CCCCCCAAATACCTCCACCTACATCACTAATTCCACTAGCTGTAAATTCCCTACCAAGGCAATCCCTCCGGCCCCCCCTTACCCCCCCGGCCTCTGGGATTGCCCTTTGTGCCGCTCGGGATGTATAATTGTGCATTAAACCATCTACCACATACACATATCATGCATGTAACAAACCACATAAAATCCATGTATTTAACACATACCATCCATGTACTATATATATACCATTCATGTACTATATACATACAATCCATGTACAAATCCCATACCATCCATGTACTGAAAACACCCTAATTCATGACAAATAGATACACCATCCATGCCCACCAAACATACCATGCATGTACTCAAAACACCCTAATTCATGTCACACGGATATAACTTCCATGCCCCTACAAACATACTATCCATGCCCTTCACCTAGGAAATTCATGTCTAAAACACATTACACCCATGCACCCTACCTTTCACAGCCAACAAGGCATAAACCTCCTGTCA
>JN097974
CCTACCTACAGCACAA--CCCCCCAATACCTCCACCTACATCACTAATTCCCCCAGCTACAAATCCCCTACCAAGGCAATCCCTCCGGCCCCCCCTTACCCCCCCGGCCTCTGGGATTGCCCTTTGTGCCGCTCGGGATGTATAATTGTGCATTAAACCATCTACCACATACACATACCATGCATGTAACAAACCACATAAAATCCATGTATTTAACACATACCATCCATGTACTATATATATACCATTCATGTACTACACACATACAATTCATGTACAAATCCCATACCATCCATGTACTAAAAACACCCTAATCCATGACAAACAGATACACCATCCATGTCTACCAAACATACCATGCATGCACCCAAAACACCCTAATTCATGTCATACGGATATAACCTCCATGCCCCTACAAACATACCATCCATGCCCTTCACCTAGGTAATTCATGCCTAAAACACATTACACCCATGCACCCTACCTTTCATAGTCAACAAGGCATAAACCTCCTATCA
>JN097973
CCTACCTACAGCACAA--CCCCCCAATACCTCCACCTACATCACTAATTCCCCCAGCTACAAATCCCCTACCAAGGCAATCCCTCCGGCCCCCCCTTACCCCCCCGGCCTCTGGGATTGCCCTTTGTGCCGCTCGGGATGTATAATTGTGCATTAAACCATCTACCACATACACATACCATGCATGTAACAAACCACATAAAATCCATGTATTTAACACATACCATCCATGTACTATATATATACCATTCATGTACTACACACATACAATTCATGTACAAATCCCATACCATCCATGTACTAAAAACACCCTAATCCATGACAAACAGATACACCATCCATGTCTACCAAACATACCATGCATGCACCCAAAACACCCTAATTCATGTCATACGGATATAACCTCCATGCCCCTACAAACATACCATCCATGCCCTTCACCTAGGTAATTCATGCCTAAAACACATTACACCCATGCACCCTACCTTTCATAGTCAACAAGGCATAAACCTCCTATCA
>JN097972
CCCACCTACAGCACAA-CCCCCCAAATACCTCCACCTACATCACTAATTCCACTAGCTGCAAATTCCCTACCAAGGCAATCCCTCCGGCCCCCCCTTACCCCCCCGGCCTCTGGGATTGCCCTTTGTGCCGCTCGGGATGTATAATTGTGCATTAAACCATCTACCACATACACATATCATGCATGTAACAAACCACATAAAATCCATGTATTTAACACATACCATCCATGTACTATATATATACCATTCATGTACTATATACATACAATCCATGTACAAATCCCATACCATCCATGTACTGAAAACACCCTAATTCATGACAAATAGATACACCATCCATGCCCACCAAACATACCATGCATGTACTCAAAACACCCTAATTCATGTCACACGGATATAACTTCCATGCCCCTACAAACATACTATCCATGCCCTTCACCTAGGAAATTCATGTCTAAAACACATTACACCCATGCACCCTACCTTTCACAGCCAACAAGGCATAAACCTCCTGTCA
>JN097971
CCCACCTACAGCACAA-CCCCCCAAATACCTCCACCTACATCACTAATTCCACTAGCTGCAAATTCCCTACCAAGGCAATCCCTCCGGCCCCCCCTTACCCCCCCGGCCTCTGGGATTGCCCTTTGTGCCGCTCGGGATGTATAATTGTGCATTAAACCATCTACCACATACACATATCATGCATGTAACAAACCACATAAAATCCATGTATTTAACACATACCATCCATGTACTATATATATACCATTCATGTACTATATACATACAATCCATGTACAAATCCCATACCATCCATGTACTGAAAACACCCTAATTCATGACAAATAGATACACCATCCATGCCCACCAAACATACCATGCATGTACTCAAAACACCCTAATTCATGTCACACGGATATAACTTCCATGCCCCTACAAACATACTATCCATGCCCTTCACCTAGGAAATTCATGTCTAAAACACATTACACCCATGCACCCTACCTTTCACAGCCAACAAGGCATAAACCTCCTGTCA
>JN097970
CCCACCTACAGCACAA-CCCCCCAAATACCTCCACCTACATCACTAATTCCACTAGCTGTAAATTCCCTACCAAGGCAATCCCTCCGGCCCCCCCTTACCCCCCCGGCCTCTGGGATTGCCCTTTGTGCCGCTCGGGATGTATAATTGTGCATTAAACCATCTACCACATACACATATCATGCATGTAACAAACCACATAAAATCCATGTATTTAACACATACCATCCATGTACTATATATATACCATTCATGTACTATATACATACAATCCATGTACAAATCCCATACCATCCATGTACTGAAAACACCCTAATTCATGACAAATAGATACACCATCCATGCCCACCAAACATACCATGCATGTACTCAAAACACCCTAATTCATGTCACACGGATATAACTTCCATGCCCCTACAAACATACTATCCATGCCCTTCACCTAGGAAATTCATGTCTAAAACACATTACACCCATGCACCCTACCTTTCACAGCCAACAAGGCATAAACCTCCTGTCA
>JN097969
CCCACCTACAGCACAA-CCCCCCAAATACCTCCACCTACATCACTAATTCCACTAGCTGTAAATTCCCTACCAAGGCAATCCCTCCGGCCCCCCCTTACCCCCCCGGCCTCTGGGATTGCCCTTTGTGCCGCTCGGGATGTATAATTGTGCATTAAACCATCTACCACATACACATATCATGCATGTAACAAACCACATAAAATCCATGTATTTAACACATACCATCCATGTACTATATATATACCATTCATGTACTATATACATACAATCCATGTACAAATCCCATACCATCCATGTACTGAAAACACCCTAATTCATGACAAATAGATACACCATCCATGCCCACCAAACATACCATGCATGTACTCAAAACACCCTAATTCATGTCACACGGATATAACTTCCATGCCCCTACAAACATACTATCCATGCCCTTCACCTAGGAAATTCATGTCTAAAACACATTACACCCATGCACCCTACCTTTCACAGCCAACAAGGCATAAACCTCCTGTCA
>JN097968
CCCACCTACAGCACAA-CCCCCCAAATACCTCCACCTACATCACTAATTCCACTAGCTGTAAATTCCCTACCAAGGCAATCCCTCCGGCCCCCCCTTACCCCCCCGGCCTCTGGGATTGCCCTTTGTGCCGCTCGGGATGTATAATTGTGCATTAAACCATCTACCACATACACATATCATGCATGTAACAAACCACATAAAATCCATGTATTTAACACATACCATCCATGTACTATATATATACCATTCATGTACTATATACATACAATCCATGTACAAATCCCATACCATCCATGTACTGAAAACACCCTAATTCATGACAAATAGATACACCATCCATGCCCACCAAACATACCATGCATGTACTCAAAACACCCTAATTCATGTCACACGGATATAACTTCCATGCCCCTACAAACATACTATCCATGCCCTTCACCTAGGAAATTCATGTCTAAAACACATTACACCCATGCACCCTACCTTTCACAGCCAACAAGGCATAAACCTCCTGTCA
>JN097967
CCCACCTACAGCACAA-CCCCCCAAATACCTCCACCTACATCACTAATTCCACTAGCTGCAAATTCCCTACCAAGGCAATCCCTCCGGCCCCCCCTTACCCCCCCGGCCTCTGGGATTGCCCTTTGTGCCGCTCGGGATGTATAATTGTGCATTAAACCATCTACCACATACACATATCATGCATGTAACAAACCACATAAAATCCATGTATTTAACACATACCATCCATGTACTATATATATACCATTCATGTACTATATACATACAATCCATGTACAAATCCCATACCATCCATGTACTGAAAACACCCTAATTCATGACAAATAGATACACCATCCATGCCCACCAAACATACCATGCATGTACTCAAAACACCCTAATTCATGTCACACGGATATAACTTCCATGCCCCTACAAACATACTATCCATGCCCTTCACCTAGGAAATTCATGTCTAAAACACATTACACCCATGCACCCTACCTTTCACAGCCAACAAGGCATAAACCTCCTGTCA
>JN097966
CCCACCTACAGCACAA-CCCCCCAAATACCTCCACCTACATCACTAATTCCACTAGCTGCAAATTCCCTACCAAGGCAATCCCTCCGGCCCCCCCTTACCCCCCCGGCCTCTGGGATTGCCCTTTGTGCCGCTCGGGATGTATAATTGTGCATTAAACCATCTACCACATACACATATCATGCATGTAACAAACCACATAAAATCCATGTATTTAACACATACCATCCATGTACTATATATATACCATTCATGTACTATATACATACAATCCATGTACAAATCCCATACCATCCATGTACTAAAAACACCCTAATTCATGACAAATAGATACACCATCCATGTCCACCAAACATACCATGCATGTACTCAAAACACCCTAATTCATGTCACACGGATATAACTTCCATGCCCCTACAAACATACTATCCATGCCCTTCACCTAGGAAATTCATGTCTAAAACACATTACACCCATGCACCCTACCTTTCACAGCCAACAAGGCATAAACCTCCTGTCA
>JN097965
CCTACCTACAGCACAA--CCCCCCAATACCTCCACCTACATCACTAATTCCCCCAGCTACAAATCCCCTACCAAGGCAATCCCTCCGGCCCCCCCTTACCCCCCCGGCCTCTGGGATTGCCCTTTGTGCCGCTCGGGATGTATAATTGTGCATTAAACCATCTACCACATACACATACCATGCATGTAACAAACCACATAAAATCCATGTATTTAACACATACCATCCATGTACTATATATATACCATTCATGTACTACACACATACAATTCATGTACAAATCCCATACCATCCATGTACTAAAAACACCCTAATCCATGACAAACAGATACACCATCCATGTCTACCAAACATACCATGCATGCACCCAAAACACCCTAATTCATGTCATACGGATATAACCTCCATGCCCCTACAAACATACCATCCATGCCCTTCACCTAGGTAATTCATGCCTAAAACACATTACACCCATGCACCCTACCTTTCATAGTCAACAAGGCATAAACCTCCTATCA
>JN097964
CCCACCTACAGCACAA-CCCCCCAAATACCTCCACCTACATCACTAATTCCACTAGCTGCAAATTCCCTACCAAGGCAATCCCTCCGGCCCCCCCTTACCCCCCCGGCCTCTGGGATTGCCCTTTGTGCCGCTCGGGATGTATAATTGTGCATTAAACCATCTACCACATACACATATCATGCATGTAACAAACCACATAAAATCCATGTATTTAACACATACCATCCATGTACTATATATATACCATTCATGTACTATATACATACAATCCATGTACAAATCCCATACCATCCATGTACTGAAAACACCCTAATTCATGACAAATAGATACACCATCCATGCCCACCAAACATACCATGCATGTACTCAAAACACCCTAATTCATGTCACACGGATATAACTTCCATGCCCCTACAAACATACTATCCATGCCCTTCACCTAGGAAATTCATGTCTAAAACACATTACACCCATGCACCCTACCTTTCACAGCCAACAAGGCATAAACCTCCTGTCA
>JN097963
CCTACCTACAGCACAA--CCCCCCAATACCTCCACCTACATCACTAATTCCCCCAGCTACAAATCCCCTACCAAGGCAATCCCTCCGGCCCCCCCTTACCCCCCCGGCCTCTGGGATTGCCCTTTGTGCCGCTCGGGATGTATAATTGTGCATTAAACCATCTACCACATACACATACCATGCATGTAACAAACCACATAAAATCCATGTATTTAACACATACCATCCATGTACTATATATATACCATTCATGTACTACACACATACAATTCATGTACAAATCCCATACCATCCATGTACTAAAAACACCCTAATCCATGACAAACAGATACACCATCCATGTCTACCAAACATACCATGCATGCACCCAAAACACCCTAATTCATGTCATACGGATATAACCTCCATGCCCCTACAAACATACCATCCATGCCCTTCACCTAGGTAATTCATGCCTAAAACACATTACACCCATGCACCCTACCTTTCATAGTCAACAAGGCATAAACCTCCTATCA
>JN097962
CCCACCTACAGCACAA-CCCCCCAAATACCTCCACCTACATCACTAATTCCACTAGCTGCAAATTCCCTACCAAGGCAATCCCTCCGGCCCCCCCTTACCCCCCCGGCCTCTGGGATTGCCCTTTGTGCCGCTCGGGATGTATAATTGTGCATTAAACCATCTACCACATACACATATCATGCATGTAACAAACCACATAAAATCCATGTATTTAACACATACCATCCATGTACTATATATATACCATTCATGTACTATATACATACAATCCATGTACAAATCCCATACCATCCATGTACTGAAAACACCCTAATTCATGACAAATAGATACACCATCCATGCCCACCAAACATACCATGCATGTACTCAAAACACCCTAATTCATGTCACACGGATATAACTTCCATGCCCCTACAAACATACTATCCATGCCCTTCACCTAGGAAATTCATGTCTAAAACACATTACACCCATGCACCCTACCTTTCACAGCCAACAAGGCATAAACCTCCTGTCA
>JN097961
CCCACCTACAGCACAA-CCCCCCAAATACCTCCACCTACATCACTAATTCCACTAGCTGTAAATTCCCTACCAAGGCAATCCCTCCGGCCCCCCCTTACCCCCCCGGCCTCTGGGATTGCCCTTTGTGCCGCTCGGGATGTATAATTGTGCATTAAACCATCTACCACATACACATATCATGCATGTAACAAACCACATAAAATCCATGTATTTAACACATACCATCCATGTACTATATATATACCATTCATGTACTATATACATACAATCCATGTACAAATCCCATACCATCCATGTACTGAAAACACCCTAATTCATGACAAATAGATACACCATCCATGCCCACCAAACATACCATGCATGTACTCAAAACACCCTAATTCATGTCACACGGATATAACTTCCATGCCCCTACAAACATACTATCCATGCCCTTCACCTAGGAAATTCATGTCTAAAACACATTACACCCATGCACCCTACCTTTCACAGCCAACAAGGCATAAACCTCCTGTCA
>JN097960
CCCACCTACAGCACAACCCCCCCAAATACCTCCACCTACATCACTAATTCCACTAGCTGCAAATTCCCTACCAAGGCAATCCCTCCGGCCCCCCCTTACCCCCCCGGCCTCTGGGATTGCCCTTTGTGCCGCTCGGGATGTATAATTGTGCATTAAACCATCTACCACATACACATATCATGCATGTAACAAACCACATAAAATCCATGTATTCAACACATACCATCCATGTACTATATATATACCATTCATGTACTATATACATACAATCCATGTACAAATCCCATACCATCCATGTACCGAAAACACCCTAATTCATGACAAATAGATACACCATCCATGTCCACCAAACATACCATGCATGTACTCAAAACACCCTAATTCATGTCACACGGATATAACTTCCATGCCCCTACAAACATACTATCCATGCCCTTCACCTAGGAAATTCATGTCTAAAACACATTACACCCATGCATCCTACCTTTCACAGCCAACAAGGCATAAACCTCCTGTCA
>JN097959
CCCACCTACAGCACAA-CCCCCCAAATACCTCCACCTACATCACTAATTCCACTAGCTGTAAATTCCCTACCAAGGCAATCCCTCCGGCCCCCCCTTACCCCCCCGGCCTCTGGGATTGCCCTTTGTGCCGCTCGGGATGTATAATTGTGCATTAAACCATCTACCACATACACATATCATGCATGTAACAAACCACATAAAATCCATGTATTTAACACATACCATCCATGTACTATATATATACCATTCATGTACTATATACATACAATCCATGTACAAATCCCATACCATCCATGTACTGAAAACACCCTAATTCATGACAAATAGATACACCATCCATGCCCACCAAACATACCATGCATGTACTCAAAACACCCTAATTCATGTCACACGGATATAACTTCCATGCCCCTACAAACATACTATCCATGCCCTTCACCTAGGAAATTCATGCCTAAAACACATTACACCCATGCACCCTACCTTTCACAGCCAACAAGGCATAAACCTCCTGTCA
>JN097958
CCCACCTACAGCACAA-CCCCCCAAATACCTCCACCTACATCACTAATTCCACTAGCTGCAAATTCCCTACCAAGGCAATCCCTCCGGCCCCCCCTTACCCCCCCGGCCTCTGGGATTGCCCTTTGTGCCGCTCGGGATGTATAATTGTGCATTAAACCATCTACCACATACACATATCATGCATGTAACAAACCACATAAAATCCATGTATTTAACACATACCATCCATGTACTATATATATACCATTCATGTACTATATACATACAATCCATGTACAAATCCCATACCATCCATGTACTGAAAACACCCTAATTCATGACAAATAGATACACCATCCATGCCCACCAAACATACCATGCATGTACTCAAAACACCCTAATTCATGTCACACGGATATAACTTCCATGCCCCTACAAACATACTATCCATGCCCTTCACCTAGGAAATTCATGTCTAAAACACATTACACCCATGCACCCTACCTTTCACAGCCAACAAGGCATAAACCTCCTGTCA
>JN097957
CCTACCTACAGCACAA--CCCCCCAATACCTCCACCTACATCACTAATTCCCCCAGCTACAAATCCCCTACCAAGGCAATCCCTCCGGCCCCCCCTTACCCCCCCGGCCTCTGGGATTGCCCTTTGTGCCGCTCGGGATGTATAATTGTGCATTAAACCATCTACCACATACACATACCATGCATGTAACAAACCACATAAAATCCATGTATTTAACACATACCATCCATGTACTATATATATACCATTCATGTACTACACACATACAATTCATGTACAAATCCCATACCATCCATGTACTAAAAACACCCTAATCCATGACAAACAGATACACCATCCATGTCTACCAAACATACCATGCATGCACCCAAAACACCCTAATTCATGTCATACGGATATAACCTCCATGCCCCTACAAACATACCATCCATGCCCTTCACCTAGGTAATTCATGCCTAAAACACATTACACCCATGCACCCTACCTTTCATAGTCAACAAGGCATAAACCTCCTATCA
>JN097956
CCCACCTACAGCACAA-CCCCCCAAATACCTCCACCTACATCACTAATTCCACTAGCTGTAAATTCCCTACCAAGGCAATCCCTCCGGCCCCCCCTTACCCCCCCGGCCTCTGGGATTGCCCTTTGTGCCGCTCGGGATGTATAATTGTGCATTAAACCATCTACCACATACACATATCATGCATGTAACAAACCACATAAAATCCATGTATTTAACACATACCATCCATGTACTATATATATACCATTCATGTACTATATACATACAATCCATGTACAAATCCCATACCATCCATGTACTGAAAACACCCTAATTCATGACAAATAGATACACCATCCATGCCCACCAAACATACCATGCATGTACTCAAAACACCCTAATTCATGTCACACGGATATAACTTCCATGCCCCTACAAACATACTATCCATGCCCTTCACCTAGGAAATTCATGTCTAAAACACATTACACCCATGCACCCTACCTTTCACAGCCAACAAGGCATAAACCTCCTGTCA
>JN097955
CCCACCTACAGCACAA-CCCCCCAAATACCTCCACCTACATCACTAATTCCACTAGCTGCAAATTCCCTACCAAGGCAATCCCTCCGGCCCCCCCTTACCCCCCCGGCCTCTGGGATTGCCCTTTGTGCCGCTCGGGATGTATAATTGTGCATTAAACCATCTACCACATACACATATCATGCATGTAACAAACCACATAAAATCCATGTATTTAACACATACCATCCATGTACTATATATATACCATTCATGTACTATATACATACAATCCATGTACAAATCCCATACCATCCATGTACTGAAAACACCCTAATTCATGACAAATAGATACACCATCCATGCCCACCAAACATACCATGCATGTACTCAAAACACCCTAATTCATGTCACACGGATATAACTTCCATGCCCCTACAAACATACTATCCATGCCCTTCACCTAGGAAATTCATGTCTAAAACACATTACACCCATGCACCCTACCTTTCACAGCCAACAAGGCATAAACCTCCTGTCA
>JN097954
CCCACCTACAGCACAA-CCCCCCAAATACCTCCACCTACATCACTAATTCCACTAGCTGCAAATTCCCTACCAAGGCAATCCCTCCGGCCCCCCCTTACCCCCCCGGCCTCTGGGATTGCCCTTTGTGCCGCTCGGGATGTATAATTGTGCATTAAACCATCTACCACATACACATATCATGCATGTAACAAACCACATAAAATCCATGTATTTAACACATACCATCCATGTACTATATATATACCATTCATGTACTATATACATACAATCCATGTACAAATCCCATACCATCCATGTACTGAAAACACCCTAATTCATGACAAATAGATACACCATCCATGCCCACCAAACATACCATGCATGTACTCAAAACACCCTAATTCATGTCACACGGATATAACTTCCATGCCCCTACAAACATACTATCCATGCCCTTCACCTAGGAAATTCATGTCTAAAACACATTACACCCATGCACCCTACCTTTCACAGCCAACAAGGCATAAACCTCCTGTCA
>JN097953
CCTACCTACAGCACAA--CCCCCCAATACCTCCACCTACATCACTAATTCCCCCAGCTACAAATCCCCTACCAAGGCAATCCCTCCGGCCCCCCCTTACCCCCCCGGCCTCTGGGATTGCCCTTTGTGCCGCTCGGGATGTATAATTGTGCATTAAACCATCTACCACATACACATACCATGCATGTAACAAACCACATAAAATCCATGTATTTAACACATACCATCCATGTACTATATATATACCATTCATGTACTACACACATACAATTCATGTACAAATCCCATACCATCCATGTACTAAAAACACCCTAATCCATGACAAACAGATACACCATCCATGTCTACCAAACATACCATGCATGCACCCAAAACACCCTAATTCATGTCATACGGATATAACCTCCATGCCCCTACAAACATACCATCCATGCCCTTCACCTAGGTAATTCATGCCTAAAACACATTACACCCATGCACCCTACCTTTCATAGTCAACAAGGCATAAACCTCCTATCA
>JN097952
CCCACCTACAGCACAA-CCCCCCAAATACCTCCACCTACATCACTAATTCCACTAGCTGCAAATTCCCTACCAAGGCAATCCCTCCGGCCCCCCCTTACCCCCCCGGCCTCTGGGATTGCCCTTTGTGCCGCTCGGGATGTATAATTGTGCATTAAACCATCTACCACATACACATATCATGCATGTAACAAACCACATAAAATCCATGTATTTAACACATACCATCCATGTACTATATATATACCATTCATGTACTATATACATACAATCCATGTACAAATCCCATACCATCCATGTACTGAAAACACCCTAATTCATGACAAATAGATACACCATCCATGCCCACCAAACATACCATGCATGTACTCAAAACACCCTAATTCATGTCACACGGATATAACTTCCATGCCCCTACAAACATACTATCCATGCCCTTCACCTAGGAAATTCATGTCTAAAACACATTACACCCATGCACCGTACCTTTCACAGCCAACAAGGCATAAACCTCCTGTCA
>JN097951
CCCACCTACAGCACAA-CCCCCCAAATACCTCCACCTACATCACTAATTCCACTAGCTGCAAATTCCCTACCAAGGCAATCCCTCCGGCCCCCCCTTACCCCCCCGGCCTCTGGGATTGCCCTTTGTGCCGCTCGGGATGTATAATTGTGCATTAAACCATCTACCACATACACATATCATGCATGTAACAAACCACATAAAATCCATGTATTTAACACATACCATCCATGTACTATATATATACCATTCATGTACTATATACATACAATCCATGTACAAATCCCATACCATCCATGTACTGAAAACACCCTAATTCATGACAAATAGATACACCATCCATGTCCACCAAACATACCATGCATGTACTCAAAACACCCTAATTCATGTCACACGGATATAACTTCCATGCCTCTACAAACATACTATCCATGCCCTTCACCTAGGAAATTCATGTCTAAAACACATTACACCCATGCACTCTACCTTTCACAGCCAACAAGGCATAAACCTCCTGTCA
>JN097950
CCCACCTACAGCACAA-CCCCCCAAATACCTCCACCTACATCACTAATTCCACTAGCTGCAAATTCCCTACCAAGGCAATCCCTCCGGCCCCCCCTTACCCCCCCGGCCTCTGGGATTGCCCTTTGTGCCGCTCGGGATGTATAATTGTGCATTAAACCATCTACCACATACACATATCATGCATGTAACAAACCACATAAAATCCATGTATTTAACACATACCATCCATGTACTATATATATACTATTCATGTACTATATACATACAATCCATGTATAAATCCCATACCATCCATGTACTAAAAACACCCTAATTCATGACAAATAGATACACCATCCATGCCCATCAAACATACCATGCATGTACTCAAAACACCCTAATTCATGTCACACGGATATAACTTCCATGCCCCTACAAACATACTATCCATGCCCTTCACCTAGGAAATTCATGTCTAAAACACATTACACCCATGCACCCTACCTTTCACAGCCAACAAGGCATAAACCTCCTGTCA
>JN097949
CCCACCTACAGCACAA-CCCCCCAAATACCTCCACCTACATCACTAATTCCACTAGCTGCAAATTCCCTACCAAGGCAATCCCTCCGGCCCCCCCTTACCCCCCCGGCCTCTGGGATTGCCCTTTGTGCCGCTCGGGATGTATAATTGTGCATTAAACCATCTACCACATACACATATCATGCATGTAACAAACCACATAAAATCCATGTATTTAACACATACCATCCATGTACTATATATATACCATTCATGTACTATATACATACAATCCATGTACAAATCCCATACCATCCATGTACTGAAAACACCCTAATTCATGACAAATAGATACACCATCCATGCCCACCAAACATACCATGCATGTACTCAAAACACCCTAATTCATGTCACACGGATATAACTTCCATGCCCCTACAAACATACTATCCATGCCCTTCACCTAGGAAATTCATGTCTAAAACACATTACACCCATGCACCCTACCTTTCACAGCCAACAAGGCATAAACCTCCTGTCA
>JN097948
CCCACGTACAGCACAA-CCCCCCAAATACCTCCACCTACATCACTAATTCCACTAGCTGCAAATTCCCTACCAAGGCAATCCCTCCGGCCCCCCCTTACCCCCCCGGCCTCTGGGATTGCCCTTTGTGCCGCTCGGGATGTATAATTGTGCATTAAACCATCTACCACATACACATATCATGCATGTAACAAACCACATAAAATCCATGTATTTAACACATACCATCCATGTACTATATATATACCATTCATGTACTATATACATACAATCCATGTACAAATCCCATACCATCCATGTACTGAAAACACCCTAATTCATGACAAATAGATACACCATCCATGCCCACCAAACATACCATGCATGTACTCAAAACACCCTAATTCATGTCACACGGATATAACTTCCATGCCCCTACAAACATACTATCCATGCCCTTCACCTAGGAAATTCATGTCTAAAACACATTACACCCATGCACCCTACCTTTCACAGCCAACAAGGCATAAACCTCCTGTCA
>JN097947
CCCACCTACAGCACAA-CCCCCCAAATACCTCCACCTACATCACTAATTCCACTAGCTGCAAATTCCCTACCAAGGCAATCCCTCCGGCCCCCCCTTACCCCCCCGGCCTCTGGGATTGCCCTTTGTGCCGCTCGGGATGTATAATTGTGCATTAAACCATCTACCACATACACATATCATGCATGTAACAAACCACATAAAATCCATGTATTTAACACATACCATCCATGTACTATATATATACCATTCATGTACTATATACATACAATCCATGTACAAATCCCATACCATCCATGTACTAAAAACACCCTAATTCATGACAAATAGATACACCATCCATGCCCACCAAACATACCATGCATGTACTCAAAACACCCTAATTCATGTCACACGGATATAACTTCCATGCCCCTACAAACATACTATCCATGCCCTTCACCTAGGAAATTCATGTCTAAAACACATTACACCCATGCACTCTACCTTTCACAGCCAATAAGGCATAAACCTCCTGTCA
>JN097946
CCCACCTACAGCACAA-CCCCCCAAATACCTCCACCTACATCACTAATTCCACTAGCTGCAAATTCCCTACCAAGGCAATCCCTCCGGCCCCCCCTTACCCCCCCGGCCTCTGGGATTGCCCTTTGTGCCGCTCGGGATGTATAATTGTGCATTAAACCATCTACCACATACACATATCATGCATGTAACAAACCACATAAAATCCATGTATTCAACACATACCATCCATGTACTATATATATACCATTCATGTACTATATACATACAATCCATGTACAAATCCCATACCATCCATGTACTGAAAACACCCTAATTCATGACAAATAGATACACCATCCATGTCCATCAAACATACCATGCATGTACTCAAAACACCCTAATTCATGTCACACGGATATAACTTCCATGCCCCTACAAACATACTATCCATGCCCTTCACCTAGGAAATTCATGTCTAAAACACATTACACCCATGCACCCTACCTTTCACAGCCAACAAGGCATAAACCTCCTGTCA
>JN097945
CCTACCTACAGCACAA--CCCCCCAATACCTCCACCTACATCACTAATTCCCCCAGCTACAAATCCCCTACCAAGGCAATCCCTCCGGCCCCCCCTTACCCCCCCGGCCTCTGGGATTGCCCTTTGTGCCGCTCGGGATGTATAATTGTGCATTAAACCATCTACCACATACACATACCATGCATGTAACAAACCACATAAAATCCATGTATTTAACACATACCATCCATGTACTATATATATACCATTCATGTACTACACACATACAATTCATGTACAAATCCCATACCATCCATGTACTAAAAACACCCTAATCCATGACAAACAGATACACTATCCATGTCTACCAAACATATCATGCATGCACCCAAAACACCCTAATTCATGTCATACGGATATAACCTCCATGCCCCTACAAACATACCATCCATGCCCTTCACCTAGGTAATTCATGTCTAAAACACATTACACCCATGCACCCTACCTTTCATAGCCAACAAGGCATAAACCTCCTATCA
>JN097944
CCCACCTACAGCACAA-CCCCCCAAATACCTCCACCTACATCACTAATTCCACTAGCTGCAAATTCCCTACCAAGGCAATCCCTCCGGCCCCCCCTTACCCCCCCGGCCTCTGGGATTGCCCTTTGTGCCGCTCGGGATGTATAATTGTGCATTAAACCATCTACCACATACACATATCATGCATGTAACAAACCACATAAAATCCATGTATTTAACACATACCATCCATGTACTATATATATACCATTCATGTACTATATACATACAATCCATGTACAAATCCCATACCATCCATGTACTGAAAACACCCTAATTCATGACAAATAGATACACCATCCATGCCCACCAAACATACCATGCATGTACTCAAAACACCCTAATTCATGTCACACGGATATAACTTCCATGCCCCTACAAACATACTATCCATGCCCTTCACCTAGGAAATTCATGTCTAAAACACATTACACCCATGCACCGTACCTTTCACAGCCAACAAGGCATAAACCTCCTGTCA
>JN097943
CCCACCTACAGCACAA-CCCCCCAAATACCTCCACCTACATCACTAATTCCACTAGCTGCAAATTCCCTACCAAGGCAATCCCTCCGGCCCCCCCTTACCCCCCCGGCCTCTGGGATTGCCCTTTGTGCCGCTCGGGATGTATAATTGTGCATTAAACCATCTACCACATACACATATCATGCATGTAACAAACCACATAAAATCCATGTATTTAACACATACCATCCATGTACTATATATATACCATTCATGTACTATATACATACAATCCATGTACAAATCCCATACCATCCATGTACTAAAAACACCCTAATTCATGACAAATAGATATACCATCCATGCCCACCAAACATACCATGCATGTACTCAAAACACCCTAATTCATGTCACACGGATATAACTTCCATGCCCCTACAAACATACTATCCATGCCCTTCACCTAGGAAATTCATGTCTAAAACACATTACACCCATGCACCCTACCTTTCACAGCCAACAAGGCATAAACCTCCTGTCA
>JN097942
CCTACCTACAGCACAA--CCCCCCAATACCTCCACCTACATCACTAATTCCCCCAGCTACAAATCCCCTACCAAGGCAATCCCTCCGGCCCCCCCTTACCCCCCCGGCCTCTGGGATTGCCCTTTGTGCCGCTCGGGATGTATAATTGTGCATTAAACCATCTACCACATACACATACCATGCATGTAACAAACCACATAAAATCCATGTATTTAACACATACCATCCATGTACTATATATATACCATTCATGTACTACACACATACAATTCATGTACAAATCCCATACCATCCATGTACTAAAAACACCCTAATCCATGACAAACAGATACACTATCCATGTCTACCAAACATACCATGCATGCACCCAAAACACCCTAATTCATGTCATACGGATATAACCTCCATGCCCCTACAAACATACCATCCATGCCCTTCACCTAGGCAATTCATGTCTAAAACACATTACACCCATGCACCCTACCTTCCATAGTCAACAAGGCATAAACCTCCTATCA
>JN097941
CCTGCCTACAGCACAA--CCCCCCAATACCTCCACCTACATCACTAATTCCCCCAGCTACAAATCCCCTACCAAGGCAATCCCTCCGGCCCCCCCTTACCCCCCCGGCCTCTGGGATTGCCCTTTGTGCCGCTCGGGATGTATAATTGTGCATTAAACCATCTACCACATACACATACCATGCATGTAACAAACCACATAAAATCCATGTATTTAACACATACCATCCATGTACTATATATATACCATTCATGTACTATACACATACAATTCATGTACAAATCCCATACCATCCATGTACTAAAAACACCCTAATCCATGACAAACAGATACACTATCCATGTCTACCAAACATACCATGCATGCACCCAAAACACCCTAATTCATGCCATACGGATATAACCTCCATGCCCCTACAAACATACCATCCATGCTCTTCACCTAGGTAATTCATGTCTAAAACACATTACACCCATGCACCCTACCTTTCATAGTCAACAAGGCATAAACCTCCTATCA
>JN097940
CCCACCTACAGCACAA-CCCCCCAAATACCTCCACCTACATCACTAATTCCACTAGCTGCAAATTCCCTACCAAGGCAATCCCTCCGGCCCCCCCTTACCCCCCCGGCCTCTGGGATTGCCCTTTGTGCCGCTCGGGATGTATAATTGTGCATTAAACCATCTACCACATACACATATCATGCATGTAACAAACCACATAAAATCCATGTATTTAACACATACCATCCATGTACTATATATATACTATTCATGTACTATATACATACAATCCATGTACAAATCCCATACCATCCATGTACTGAAAACACCCTAATTCATGACAAATAGATACACCATCCATGCCCACCAAACATACCATGCATGTACTCAAAACACCCTAATTCATGTCACACGGATATAACTTCCATGCCCCTACAAACATACCATTCATGCCCTTCACCTAGGAAATTCATGTCTAAAACACATTACACCCATGCACCCTACCTTTCACAGCCAACAAGGCATAAACCTCCTGTCA
>JN097939
-----------------CCCCCCAAATACCTCCACCTACATCACTAATTCCACTAGCTGCAAATTCCCTACCAAGGCAATCCCTCCGGCCCCCCCTTACCCCCCCGGCCTCTGGGATTGCCCTTTGTGCCGCTCGGGATGTATAATTGTGCATTAAACCATCTACCACATACACATATCATGCATGTAACAAACCACATAAAATCCATGTATTTAACACATACCATCCATGTACTATATATATACCATTCATGTACTATATACATACAATCCATGTACAAATCCCATACCATCCATGTACCGAAAACACCCTAATTCATGACAAATAGATACACCATCCATGCCCACCAAACATACCATGCATGTACTCAAAACACCCTAATTCATGTCATACGGATATAACTTCCATGCCTCTACAAACATACTATCCATGCCCTTCACCTAGGAAATTCATGTCTAAAACACATTACACCCATGCACCCTACCTTTCACAGCCAACAAGGCATAAACCTCCTGTCA
>JN097938
CCTACCTACAGCACAA--CCCCCCAATACCTCCACCTACATCACTAATTCCCCCAGCTACAAATCCCCTACCAAGGCAATCCCTCCGGCCCCCCCTTACCCCCCCGGCCTCTGGGATTGCCCTTTGTGCCGCTCGGGATGTATAATTGTGCATTAAACCATCTACCACATACACATACCATGCATGTAACAAACCACATAAAATCCATGTATTTAACACATACCATCCATGTACTATATATATACCATTCATGTACTACACACATACAATTCATGTACAAATCCCATACCATCCATGTACTAAAAACACCCTAATCCATGACAAACAGATACACCATCCATGTCTACCAAACATACCATGCATGCACCCAAAACACCCTAATTCATGTCACACGGATATAACTTCCATGCCCCTACAAACATACCATCCATGCCCTTCACCTAGGTAATTCATGTCTAAAACACATTACACCCATGCACCCTACCTTTCATAGTCAACAAGGCATAAACCTCCTATCA
>JN097937
CCTACCTACAGCACAA--CCCCCCAATACCTCCACCCACATCACTAATTCCCCCAGCTACAAATCCCCTACCAAGGCAATCCCTCCGGCCCCCCCTTACCCCCCCGGCCTCTGGGATTGCCCTTTGTGCCGCTCGGGATGTATAATTGTGCATTAAACCATCTACCACATACACATACCATGCATGTAACAAACCACATAAAATCCATGTATTTAACACATACCATCCATGTACTATATATATACCATTCATGTACTACACACATACAATTCATGTACAAATCCCATACCATCCATGTACTAAAAACACCCTAATCCATGACAAACAGATACACCATCCATGTCTACCAAACATACCATGCATGCACTCAAAACACCCTAATTCATGTCATACGGATATAACCTCCATGCCCCTACAAACATACCATCCATGCCCTTCACCTAGGTAATTCATGCCTAAAACACATTACATCCATGCACCCTACCTTTCATAGTCAACAAGGCATAAACCTCCTATCA
>JN097936
CCCACCTACAGCACAA-CCCCCCAAATACCTCCACCTACATCACTAATTCCACTAGCTGCAAATTCCCTACCAAGGCAATCCCTCCGGCCCCCCCTTACCCCCCCGGCCTCTGGGATTGCCCTTTGTGCCGCTCGGGATGTATAATTGTGCATTAAACCATCTACCACATACACATATCATGCATGTAACAAACCACATAAAATCCATGTATTTAACACATACCATCCATGTACTATATATATACCATTCATGTACTATATACATACAATCCATGTACAAATCCCATACCATCCATGTACTAAAAACACCCTAATTCATGACAAATAGATACACCATCCATGCCCACCAAACATACCATGCATGTACTCAAAACACCCTAATTCATGTCACACGGATATAACTTCCATGCCCCTACAAACATACTATCCATGCCCTTCACCTAGGAAATTCATGTCTAAAACACATTACACCCATGCACTCTACCTTTCACAGCCAACAAGGCATAAACCTCCTGTCA
>JN097935
CCTACCTACAGCACAA--CCCCCCAATACCTCCACCTACATCACTAATTCCCCCAGCTACAAATCCCCTACCAAGGCAATCCCTCCGGCCCCCCCTTACCCCCCCGGCCTCTGGGATTGCCCTTTGTGCCGCTCGGGATGTATAATTGTGCATTAAACCATCTACCACATACACATACCATGCATGTAACAAACCACATAAAATCCATGTATTTAACACATACCATCCATGTACTATATATATACCATTCATGTACTATACACATACAATTCATGTACAAATCCCATACCATCCATGTACTAAAAACACCCTAATCCATGACAAACAGATACACTATCCATGTCTACCAAACATACCATGCATGCACCCAAAACACCCTAATTCATGCCATACGGATATAACCTCCATGCCCCTACAAACATACCATCCATGCCCTTCACCTAGGTAATTCATGTCTAAAACACATTACACCCATGCACCCTACCTTTCATAGTCAACAAGGCATAAACCTCCTATCA
>JN097934
CCCACCTACAGCACAA-CCCCCCAAATACCTCCACCTACATCACTAATTCCACTAGCTGCAAATTCCCTACCAAGGCAATCCCTCCGGCCCCCCCTTACCCCCCCGGCCTCTGGGATTGCCCTTTGTGCCGCTCGGGATGTATAATTGTGCATTAAACCATCTACCACATACACATATCATGCATGTAACAAACCACATAAAATCCATGTATTCAACACATACCATCCATGTACTATATATATACCATTCATGTACTATATACATACAATCCATGTACAAATCCCATACCATCCATGTACTGAAAACACCCTAATTCATGACAAATAGATACACCATCCATGTCCATCAAACATACCATGCATGTACTCAAAACACCCTAATTCATGTCACACGGATATAACTTCCATGCCCCTACAAACATACTATCCATGCCCTTCACCTAGGAAATTCATGTCTAAAACACATTACATCCATGCACCCTACCTTTCACAGCCAACAAGGCATAAACCTCCTGTCA
>JN097933
CCTACCTACAGCACAA--CCCCCCAATACCTCCACCTACATCACTAATTCCCCCAGCTACAAATCCCCTACCAAGGCAATCCCTCCGGCCCCCCCTTACCCCCCCGGCCTCTGGGATTGCCCTTTGTGCCGCTCGGGATGTATAATTGTGCATTAAACCATCTACCACATACACATACCATGCATGTAACAAACCACATAAAATCCATGTATTTAACACATACCATCCATGTACTATATATATACCATTCATGTACTATACACATACAATTCATGTACAAATCCCATACCATCCATGTACTAAAAACACCCTAATCCATGACAAACAGATACACTATCCATGTCTACCAAACATACCATGCATGCACCCAAAACACCCTAATTCATGCCATACGGATATAACCTCCATGCCCCTACAAACATACCATCCATGCTCTTCACCTAGGTAATTCATGTCTAAAACACATTACACCCATGCACCGTACCTTTCATAGTCAACAAGGCATAAACCTCCTATCA
>JN097932
CCTACCTACAGCACAA--CCCCCCAATACCTCCACCTACATCACTAATTCCCCCAGCTACAAATCCCCTACCAAGGCAATCCCTCCGGCCCCCCCTTACCCCCCCGGCCTCTGGGATTGCCCTTTGTGCCGCTCGGGATGTATAATTGTGCATTAAACCATCTACCACATACACATACCATGCATGTAACAAACCACATAAAATCCATGTATTTAACACATACCATCCATGTACTATATATATACCATTCATGTACTACACACATACAATTCATGTACAAATCCCATACCATCCATGTACTAAAAACACCCTAATCCATGACAAACAGATACACCATCCATGTCTACCAAACATACCATGCATGCACCCAAAACACCCTAATTCATGTCATACGGATATAACCTCCATGCCCCTACAAACATACCATCCATGCCCTTCACCTAGGTAATTCATGTCTAAAACACATTATACCCATGCACCCTACCTTTCATAGCCAACAAGGCATAAACCTCCTATCA
>JN097931
CCCACCTACAGCACAA-CCCCCCAAATACCTCCACCTACATCACTAATTCCACTAGCTGCAAATTCCCTACCAAGGCAATCCCTCCGGCCCCCCCTTACCCCCCCGGCCTCTGGGATTGCCCTTTGTGCCGCTCGGGATGTATAATTGTGCATTAAACCATCTACCACATACACATATCATGCATGTAACAAACCACATAAAATCCATGTATTTAACACATACCATCCATGTACTATATATATACCATTCATGTACTATATACATACAATCCATGTACAAATCCCATACCATCCATGTACCGAAAACACCCTAATTCATGACAAATAGATACACCATCCATGCCCACCAAACATACCATGCATGTACTCAAAACACCCTAATTCATGTCACACGGATATAACTTCCATGCCCCTACAAACATACTATCCATGCCCTTCACCTAGGAAATTCATGTCTAAAACACATTACATCCATGCACCCTACCTTTCACAGCCAACAAGGCATAAACCTCCTGTCA
>JN097930
CCTACCTACAGCACAA--CCCCCCAATACCTCCACCTACATCACTAATTCCCCCAGCTACAAATCCCCTACCAAGGCAATCCCTCCGGCCCCCCCTTACCCCCCCGGCCTCTGGGATTGCCCTTTGTGCCGCTCGGGATGTATAATTGTGCATTAAACCATCTACCACATACACATATCATGCATGTAACAAACCACATAAAATCCATGTATTCAACACATACCATCCATGTACTATATATATACCATTCATGTACTACACACATACAATTCATGTACAAATCTCATACCATCCATGTACTAAAAACACCCTAATCCATGACAAACAGATACACCATCCATGTCTACCAAACATACCATGCATGCACCTAAAACACCCTAATTCATGTCATACGGATATAACCTCCATGCCCCTACAAACATACCATCCATGCCCTTCACCTAGGCAATTCATGTCTAAAACACATTACACCCATGCACCCTACCTTTCATAGTCAACAAGGCATAAACCTCCTATCA
>JN097929
CCCACCTACAGCACAA-CCCCCCAAATACCTCCACCTACACCACTAATTCCACTAGCTGCAAATTCCCTACCAAGGCAATCCCTCCGGCCCCCCCTTACCCCCCCGGCCTCTGGGATTGCCCTTTGTGCCGCTCGGGATGTATAATTGTGCATTAAACCATCTACCACATACACATATCATGCATGTAACAAACCACATAAAATCCATGTATTTAACACATACCATCCATGTACTATATATATACCATTCATGTACTATATACATACAATCCATGTACAAATCCCATACCATCCATGTACTGAAAACACCCTAATTCATGACAAATAGATACACCATCCATGTCCACCAAACATACCATGCATGTACTCAAAACACCCTAATTCATGTCACACGGATATAACTTCCATGCCCCTACAAACATACTATCCATGCCCTTCACCTAGGAAATTCATGTCTAAAACACATTACACCCATGCACCCTACCTTTCATAGCCAACAAGGCATAAACCTCCTGTCA
>JN097928
CCCACCTACAGCACAA-CCCCCCAAATACCTCCACCTACATCACTAATTCCACTAGCTGCAAATTCCCTACCAAGGCAATCCCTCCGGCCCCCCCTTACCCCCCCGGCCTCTGGGATTGCCCTTTGTGCCGCTCGGGATGTATAATTGTGCATTAAACCATCTACCACATACACATACCATGCATGTAACAAACCACATAAAATCCATGTATTTAACACATACCATCCATGTACTATATATATACCATTCATGTACTATACACATACAATCCATGTACAAATCCCATACCATCCATGTACTGAAAACACCCTAATTCATGACAAATAGATACACCATCCATGTCCACCAAACATACCATGCATGTACTCAAAACACCCTAATTCATGTCACACGGATATAACTTCCATGCCCCTACAAACATACTATCCATGCCCTTCACCTAGGAAATTCATGTCTAAAACACATTACACCCATGCACCCTACCTTTCACAGCCAACAAGGCATAAACCTCCTGTCA
>JN097927
CCTACCTACAGCACAA--CCCCCCAATACCTCCACCTACATCACTAATTCCCCCAGCTACAAATCCCCTACCAAGGCAATCCCTCCGGCCCCCCCTTACCCCCCCGGCCTCTGGGATTGCCCTTTGTGCCGCTCGGGATGTATAATTGTGCATTAAACCATCTACCACATACACATACCATGCATGTAACAAACCACATAAAATCCATGTATTTAACACATACCATCCATGTACTATATATATACCATTCATGTACTACACACATACAATTCATGTACAGATCCCATACCATCCATGTACTAAAAACACCCTAATCCATGACAAACAGATACACCATCCATGTCTACCAAACATACCATGCATGCACCCAAAACACCCTAATTCATGTCACACGGATATAACCTCCATGCCCCTACAAACATACCATCCATGCCCTTCACCTAGGTAATTCATGCCTAAAACACATTACACCCATGCACCCTACCTTTCATAGTCAACAAGGCATAAACCTCCTATCA
>JN097926
CCCACCTACAGCACAA-CCCCCCAAATACCTCCACCTACACCACTAATTCCACTAGCTGCAAATTCCCTACCAAGGCAATCCCTCCGGCCCCCCCTTACCCCCCCGGCCTCTGGGATTGCCCTTTGTGCCGCTCGGGATGTATAATTGTGCATTAAACCATCTACCACATACACATATCATGCATGTAACAAACCACATAAAATCCATGTATTTAACACATACCATCCATGTACTATATATATACCATTCATGTACTATATACATACAATCCATGTACAAATCCCATACCATCCATGTACTAAAAACACCCTAATTCATGACAAATAGATACACCATCCATGTCCACCAAACATACCATGCATGTACTCAAAACACCCTAATTCATGTCACACGGATATAACTTCCATGCCCCTACAAACATACTATCCATGCCCTTCACCTAGGAAATTCATGTCTAAAACACATTACACCCATGCACCCTACCTTTCATAGCCAACAAGGCATAAACCTCCTGTCA
>JN097925
CCCACCTACAGCACAA-CCCCCCAAATACCTCCACCTACATCACTAATTCCACTAGCTGCAAATTCCCTACCAAGGCAATCCCTCCGGCCCCCCCTTACCCCCCCGGCCTCTGGGATTGCCCTTTGTGCCGCTCGGGATGTATAATTGTGCATTAAACCATCTACCACATACACATATCATGCATGTAACAAACCACATAAAATCCATGTATTTAACACATACCATCCATGTACTATATATATACCATTCATGTACTATATACATACAATCCATGTACAAATCCCATACCATCCATGTACCGAAAACACCCTAATTCATGACAAATAGATACACCATCCATGCCCACCAAACATACCATGCATGTACTCAAAACACCCTAATTCATGTCACACGGATATAACTTCCATGCCCCTACAAACATACTATCCATGCCCTTCACCTAGGAAATTCATGTCTAAAACACATTACAYCCATGCACCCTACCTTTCACAGCCAACAAGGCATAAACCTCCTGTCA
>JN097924
CCCACCTACAGCACAA-CCCCCCAAATACCTCCACCTACATCACTAATTCCACTAGCTGCAAATTCCCTACCAAGGCAATCCCTCCGGCCCCCCCTTACCCCCCCGGCCTCTGGGATTGCCCTTTGTGCCGCTCGGGATGTATAATTGTGCATTAAACCATCTACCACATACACATATCATGCATGTAACAAACCACATAAAATCCATGTATTTAACACATACCATCCATGTACTATATATATACCATTCATGTACTATATACATACAATCCATGTACAAATCCCATACCATCCATGTACTGAAAACACCCTAATTCATGACTAATAGATACACCATCCATGTCCATCAAACATACCATGCATGTACTCAAAACACCCTAATTCATGTCACACGGATATAACTTCCATGCCCCTACAAACATACTATCCATGCCCTTCACCTAGGAAATTCATGTCTAAAACACATTACACCCATGCACCCTACCTTTCACAGCCAACAAGGCATAAACCTCCTGTCA
>JN097923
CCTACCTACAGCACAA--CCCCCCAATACCTCCACCTACATCACTAATTCCCCCAGCTACAAATCCCCTACCAAGGCAATCCCTCCGGCCCCCCCTTACCCCCCCGGCCTCTGGGATTGCCCTTTGTGCCGCTCGGGATGTATAATTGTGCATTAAACCATCTACCACATACACATACCATGCATGTAACAAACCACATAAAATCCATGTATTTAACACATACCATCCATGTACTATATATATACCATTCATGTACTACACACATACAATTCATGTACAAATCCCATACCATCCATGTACTAAAAACACCCTAATCCATGACAAATAGATACACCATCCATGCCTACCAAACATACCATGCATGTACCCAAAACACCCTAATTCATGCCATACGGATATAACCTCCATGCCCCTACAAACATACCATCCATGCCCTTCACCTAGGTAATTCATGTCTAAAACACATTACATCCATGCACCCTACCTTTCATAGCCAACAAGGCATAAACCTCCTATCA
>JN097922
CCCACCTACAGCACAA-CCCCCCAAATACCTCCACCTACATCACTAATTCCACTAGCTGCAAATTCCCTACCAAGGCAATCCCTCCGGCCCCCCCTTACCCCCCCGGCCTCTGGGATTGCCCTTTGTGCCGCTCGGGATGTATAATTGTGCATTAAACCATCTACCACATACACATATCATGCATGTAACAAACCACATAAAATCCATGTATTTAACACATACCATCCATGTACTATATATATACCATTCATGTACTATATACATACAATCCATGTACAAATCCCATACCATCCATGTACCGAAAACACCCTAATTCATGACAAATAGATACACCATCCATGCCCACCAAACATACCATGCATGTACTCAAAACACCCTAATTCATGTCACACGGATATAACTTCCATGCCCCTACAAACATACTATCCATGCCCTTCACCTAGGAAATTCATGTCTAAAACACATTACACCCATGCACCCTACCTTTCACAGCCAACAAGGCATAAACCTCCTGTCA
>JN097921
CCTACCTACAGCACAA--CCCCCCAATACCTCCACCTACATCACTAATTCCCCCAGCTACAAATCCCCTACCAAGGCAATCCCTCCGGCCCCCCCTTACCCCCCCGGCCTCTGGGATTGCCCTTTGTGCCGCTCGGGATGTATAATTGTGCATTAAACCATCTACCACATACACATACCATGCATGTAACAAACCACATAAAATCCATGTATTTAACACATACCATCCATGTACTATATATATACCATTCATGTACTACACACATACAATTCATGTACAGATCCCATACCATCCATGTACTAAAAACACCCTAATCCATGACAAACAGATACACCATCCATGTCTACCAAACATACCATGCATGCACCCAAAACACCCTAATTCATGTCACACGGATATAACCTCCATGCCCCTACAAACATACCATCCATGCCCTTCACCTAGGTAATTCATGCCTAAAACACATTACACCCATGCACCCTACCTTTCATAGTCAACAAGGCATAAACCTCCTATCA
>JN097920
CCTACCTACAGCACAA--CCCCCCAATACCTCCACCTACACCACTAATTCCCCCAGCTACAAATCCCCTACCAAGGCAATCCCTCCGGCCCCCCCTTACCCCCCCGGCCTCTGGGATTGCCCTTTGTGCCGCTCGGGATGTATAATTGTGCATTAAACCATCTACCACATACACATACCATGCATGTAACAAACCACATAAAATCCATGTATTTAACACATACTATCCATGTACTATATATATACCATTCATGTACTACACACATACAATTCATGTACAAATCCCATACCATCCATGTACTAAAAACACCCTAATCCATGACAAACAGATACACCATCCATGTCTACCAAACATACCATGCATGCACCCAAAACACCCTAATTCATGTCATACGGATATAACCTCCATGCCCCTACAAACATACCATCCATGCCCTTCACCTAGGTAATTCATGCCTAAAACACATTACACCCATGCACCCTACCTTTCATAGCCAACAAGGCATAAACCTCCTATCA
>JN097919
CCTACCTACAGCACAA--CCCCCCAATACCTCCACCTACATCACTAATTCCCCCAGCTACAAATCCCCTACCAAGGCAATCCCTCCGGCCCCCCCTTACCCCCCCGGCCTCTGGGATTGCCCTTTGTGCCGCTCGGGATGTATAATTGTGCATTAAACCATCTACCACATACACATACCATGCATGTAACAAACCACATAAAATCCATGTATTTAACACATACCATCCATGTACTATATATATACCATTCATGTACTATACACATACAATTCATGTACAAATCCCATACCATCCATGTACTAAAAACACCCTAATCCATGACAAATAGATACACCATCCATGCCTACCAAACATACCATGCATGTACCCAAAACACCCTAATTCATGTCATACGGATATAACCTCCATGCCCCTACAAACATACCATCCATGCCCTTCACCTAGGCAATTCATGTCTAAAACACATTACATCCATGCACCCTACCTTTCATAGCCAACAAGGCATAAACCTCCTATCA
>JN097918
CCT------------------------------ACCTACATCACTAATTCCCCCAGCTACAAATCCCCTACCAAGGCAATCCCTCCGGCCCCCCCTTACCCCCCCGGCCTCTGGGATTGCCCTTTGTGCCGCTCGGGATGTATAATTGTGCATTAAACCATCTACCACATACACATACCATGCATGTAACAAACCACATAAAATCCATGTATTTAACACATACCATTCATGTACTATATATATACCATTCATGTACTACACACATACAATTCATGTACAAATCCCATACCATCCATGTACTAAAAACACCCTAATTCATGACAAACAGATACACCATCCATGCCCACCAAACATACCATGCATGCACCCAAAACACCCTAATTCATGTCATACGGATATAACCTCCATGCCCCTACAAACATACCATCCATGCCCTTCACCTAGGTAATTCATGTCTAAAACACATTACATCCATGCACCCTACCTTTCACAGCCAACAAGGCATAAACCTCCTATCA
>JN097917
CCTACCTACAGCACAA--CCCCCCAATACCTCCACCTACATCACTAATTCCCCCAGCTACAAATCCCCTACCAAGGCAATCCCTCCGGCCCCCCCTTACCCCCCCGGCCTCTGGGATTGCCCTTTGTGCCGCTCGGGATGTATAATTGTGCATTAAACCATCTACCACATACACATACCATGCATGTAACAAACCACATAAAATCCATGTATTTAACACATACCATCCATGTACTATATATATACCATTCATGTACTACACACATACAATTCATGTACAAATCCCATACCATCCATGTACTAAAAACACCCTAATTCATGACAAATAGATACACCATCCATGCCTACCAAACATACCATGCATGTACCCAAAACACCCTAATTCATGTCATACGGATATAACCTCCATGCCCCTACAAACATACCATCCATGCCCTTCACCTAGGTAATTCATGTCTAAAACACATTACATCCATGCACCCTACCTTTCATAGCCAACAAGGCATAAACCTCCTATCA
>JN097916
CCTACCTACAGCACAA--CCCCCCAATACCTCCACCTACATCACTAATTCCCCCAGCTACAAATCCCCTACCAAGGCAATCCCTCCGGCCCCCCCTTACCCCCCCGGCCTCTGGGATTGCCCTTTGTGCCGCTCGGGATGTATAATTGTGCATTAAACCATCTACCACATACACATACCATGCATGTAACAAACCACATAAAATCCATGTATTTAACACATACCATCCATGTACTATATATATACCATTCATGTACTACACACATACAATTCATGTACAAATCTCATACCATCCATGTACTAAAAACACCCTAATCCATGACAAATAGATACACCATCCATGCCTACCAAACATACCATGCATGTACCTAAAACACCCTAATTCATGCCATACGGATATAACCTCCATGCCCCTACAAACATACCATCCATGCCCTTCACCTAGGTAATTCATGTCTAAAACACATTACATCCATGCACCCTACCTTTCACAGCCAACAAGGCATAAACCTCCTATCA
>JN097915
CCT------------------------------ACCTACATCACTAATTCCCCCAGCTACAAATCCCCTACCAAGGCAATCCCTCCGGCCCCCCCTTACCCCCCCGGCCTCTGGGATTGCCCTTTGTGCCGCTCGGGATGTATAATTGTGCATTAAACCATCTACCACATACACATACCATGCATGTAACAAACCACATAAAATCCATGTATTTAACACATACCATCCATGTACTATATATATACCATTCATGTACTACACACATACAATCCATGTACAAATCCCATACCATCCATGTACTAAAAACACCCTAATTCATGACAAACAGATACACCATCCATGCCTACCAAACATACCATGCATGCACCCAAAACACCCTAATTCATGTCATACGGATATAACCTCCATGCCCCTACAAACATACTATCCATGCCCTTCACTTAGGTAATTCATGTGTAAAACACATTACATCCATGCACCCTACCTTTCACAGCCAACAAGGCATAAACCTCCTATCA
>JN097914
CCT------------------------------ACCTACATCACTAATTCCCCCAGCTACAAATCCCCTACCAAGGCAATCCCTCCGGCCCCCCCTTACCCCCCCGGCCTCTGGGATTGCCCTTTGTGCCGCTCGGGATGTATAATTGTGCATTAAACCATCTACCACATACACATACCATGCATGTAACAAACCACATAAAATCCATGTATTCAACACATACCATCCATGTACTATATATATACCATTCATGTACTACACACATACAATTCATGTACAAATCCCATACCATCCATGTACTAAAAACACCCTAATTCATGACAAATAGATACACCATCCATGCCTACCAAACATACCATGCATGCACCCAAAACACCCTAATTCATGTCATACGGATATAACTTCCATGCCCCTACAAACATACCATCCATGCCCTTCACCTAGGTAATTCATGTCTAAAACACATTACATCCATGCACCCTACCTTTCACAGCCAACAAGGCATAAACCTCCTATCA
>JN097913
CCCGCCTACAGCACAA-CCCCCCAAATACCTCCACCTACATCACTAATTCCACTAGCTGCAAATTCCCTACCAAGGCAATCCCTCCGGCCCCCCCTTACCCCCCCGGCCTCTGGGATTGCCCTTTGTGCCGCTCGGGATGTATAATTGTGCATTAAACCATCTACCACATACACATATCATGCATGTAACAAACCACATAAAATCCATGTATTTAACACATACCATCCATGTACTATATATATACCATTCATGTACTATATACATACAATCCATGTACAAATCCCATACCATCCATGTACTGAAAACACCCTAATTCATGACAAATAGATACACCATCCATGCCCACCAAACATACCATGCATGTACTCAAAACACCCTAATTCATGTCACACGGATATAACTTCCATGCCCCTACAAACATACCATCCATGCCCTTCACCTAGGAAATTCATGTCTAAAACACATTACACCCATGCACCCTACCTTTCATAGCCAACAAGGCATAAACCTCCTGTCA
>JN097912
CCTACCTACAGCACAA--CCCCCCAATACCTCCACCTACATCACTAATTCCCCCAGCTACAAATCCCCTACCAAGGCAATCCCTCCGGCCCCCCCTTACCCCCCCGGCCTCTGGGATTGCCCTTTGTGCCGCTCGGGATGTATAATTGTGCATTAAACCATCTACCACATACACATACCATGCATGTAACAAACCACATAAAATCCATGTATTTAACACATACCATCCATGTACTATATATATACCATTCATGTACTACACACATACAATTCATGTACAAATCCCATACCATCCATGTACTAAAAACACCCTAATCCATGACAAATAGATACACCATCCATGCCTACCAAACATACCATGCATGCACTCAAAACACCCTAATTCATGCCATACGGATATAACCTCCATGCCCCTACAAACATACCATCCATGCCCTTCACCTAGGTAATTCATGTCTAAAACACATTACATCCATGCACCCTACCTTTCATAGCCAACAAGGCATAAACCTCCTATCA
>JN097911
CCT------------------------------ACCTACATCACTAATTCCCCCAGCTACAAATCCCCTACCAAGGCAATCCCTCCGGCCCCCCCTTACCCCCCCGGCCTCTGGGATTGCCCTTTGTGCCGCTCGGGATGTATAATTGTGCATTAAACCATCTACCACATACACATACCATGCATGTAACAAACCACATAAAATCCATGTATTTAACACATACCATCCATGTACTATATATATACCATTCATGTACTACACACATACAATTCATGTACAAATCCCATACCATCCATGTACTAAAAACACCTTAATTCATGACAAACAGATACACCATCCATGCCCACCAAACATACCATGCATGCACTCAAAACACCCTAATTCATGTCATACGGATATAACCTCCATGCCCCTACAAACATACCATCCATGCCCTTCACCTAGGTAATTCATGTCTAAAACACATTACATCCATGCACCCTACCTTTCACAGCCAACAAGGCATAAACCTCCTATCA
>JN097910
CCCACCTACAGCACAA-CCCCCCAAATACCTCCACCTACATCACTAATTCCACTAGCTGCAAATTCCCTACCAAGGCAATCCCTCCGGCCCCCCCTTACCCCCCCGGCCTCTGGGATTGCCCTTTGTGCCGCTCGGGATGTATAATTGTGCATTAAACCATCTACCACATACACATATCATGCATGTAACAAACCACATAAAATCCATGTATTTAACACATACCATTCATGTACTATATATATACCATTCATGTACTATATACATACAATCCATGTACAAATTCCATACCATCCATGTACTGAAAATACCCTAATTCATGACAAATAGATACACCATCCATGCCCACCAAACATACCATGCATGTACTCAAAACACCCTAATTCATGTCATACGGATATAACCTCCATGCCCCTACAAACATACCATCCATGCCCTTCACCTAGGAAATTCATGTCTAAAACACATTACACCCATGCACCCTACCTTTCATAGCCAACAAGGCATAAACCTCCTGTCA
>JN097909
CCTACCTACAGCACAA--CCCCCCAATACCTCCACCTACATCACTAATTCCCCCAGCTACAAATCCCCTACCAAGGCAATCCCTCCGGCCCCCCCTTACCCCCCCGGCCTCTGGGATTGCCCTTTGTGCCGCTCGGGATGTATAATTGTGCATTAAACCATCTACCACATACACATACCATGCATGTAACAAACCACATAAAATCCATGTATTTAACACATACCATCCATGTACTATATATATACCATTCATGTACTACACACATACAATTCATGTACAAATCCCATACCATCCATGTACTAAAAACACCCTAATCCATGACAAACAGATACACCATCCATGTCTACCAAACATACCATGCATGCACCCAAAACACCCTAATTCATGTCATACGGATATAACCTCCATGCCCCTACAAACATACCATCCATGCCCTTCACCTAGGTAATTCATGTCTAAAACACATTACACCCATGCACCCTACCTTTCATAGTCAACAAGGCATAAACCTCCTATCA
>JN097908
-----------------CCCCCCAAATACCTCCACCTACATCACTAATTCCACTAGCTGCAAATTCCCTACCAAGGCAATCCCTCCGGCCCCCCCTTACCCCCCCGGCCTCTGGGATTGCCCTTTGTGCCGCTCGGGATGTATAATTGTGCATTAAACCATCTACCACATACACATATCATGCATGTAACAAACCACATAAAATCCATGTATTCAACACATACTATCCATGTACTATATATATACCATTCATGTACTATATACATACAATCCATGTACAAATCCCATACCATCCATGTACTGAAAACACCCTAATTCATGACAAATAGATACACCATCCATGTCCACCAAACATACCATGCATGTACTCAAAACACCCTAATTCATGTCACACGGATATAACTTCCATGCCCCTACAAACATACCATCCATGCCCTTCACCTAGGAAATTCATGTCTAAAACACATTACACCCATGCACCCTACCTTTCACAGCCAACAAGGCATAAACCTCCTGTCA
>JN097907
CCCACCTACAGCACAA-CCCCCCAAATACCTCCACCTACATCACTAATTCCACTAGCTGCAAATTCCCTACCAAGGCAATCCCTCCGGCCCCCCCTTACCCCCCCGGCCTCTGGGATTGCCCTTTGTGCCGCTCGGGATGTATAATTGTGCATTAAACCATCTACCACATACACATATCATGCATGTAACAAACCACATAAAATCCATGTATTCAACACATACCATCCATGTACTATATATATACCATTCATGTACTATATACATACAATCCATGTACAAATCCCATACCATCCATGTACTGAAAACACTCTAATTCATGACAAATAGATACACCATCCATGCCCACCAAACATACCATGCATGTACTCAAAACACCCTAATTCATGTCACACGGATATAACTTCCATGCCCCTACAAACATACTATCCATGCCCTTCACCTAGGAAATTCATGTCTAAAACACATTACATCCATGCACCCTACCTTTCACAGCCAACAAGGCATAAACTTCCTGTCA
>JN097906
CCTACCTACAGCACAA--CCCCCCAATACCTCCACCTACATCACTAATTCCCCCAGCTACAAATCCCCTACCAAGGCAATCCCTCCGGCCCCCCCTTACCCCCCCGGCCTCTGGGATTGCCCTTTGTGCCGCTCGGGATGTATAATTGTGCATTAAACCATCTACCACATACACATACCATGCATGTAACAAACCACATAAAATCCATGTATTTAACACATACCATCCATGTACTATATATATACCATTCATGTACTACACACATACAATTCATGTACAAATCCCATACCATCCATGTACTAAAAACACCCTAATCCATGACAAACAGATACACTATCCATGTCTACCAAACATACCATGCATGCACCCAAAACACCCTAATTCATGCCATACGGATATAACCTCCATGCCCCTACAAACATACCATCCATGCCCTTCACCTAGGCAATTCATGTCTAAAACACATTACACCCATGCACCCTACCTTTCATAGTCAACAAGGCATAAACCTCCTATCA
>JN097905
CCCACCTACAGCACAA-CCCCCCAAATACCTCCACCTACATCACTAATTCCACTAGCTGCAAATTCCCTACCAAGGCAATCCCTCCGGCCCCCCCTTACCCCCCCGGCCTCTGGGATTGCCCTTTGTGCCGCTCGGGATGTATAATTGTGCATTAAACCATCTACCACATACACATATCATGCATGTAACAAACCACATAAAATCCATGTATTTAACACATACCATCCATGTACTATATATATACCATTCATGTACTATATACATACAATCCATGTACAAATCCCATACCATCCATGTACTGAAAACACCCTAATTCATGACAAATAGATACACCATCCATGCCCACCAAACATACCATGCATGTACTCAAAACACCCTAATTCATGTCACACGGATATAACTTCCATGCCCCTACAAACATACTATCCATGCCCTTCACCTAGGAAATTCATGTCTAAAACACATTACACCCATGCACCCTACCTTTCACAGCCAACAAGGCATAAACCTCCTGTCA
>JN097904
CCCACCTACAGCACAA-CCCCCCAAATACCTCCACCTACATCACTAATTCCACTAGCTGCAAATTCCCTACCAAGGCAATCCCTCCGGCCCCCCCTTACCCCCCCGGCCTCTGGGATTGCCCTTTGTGCCGCTCGGGATGTATAATTGTGCATTAAACCATCTACCACATACACATATCATGCATGTAACAAACCACATAAAATCCATGTATTTAACACATACCATCCATGTACTATATATATACCATTCATGTACTATATACATACAATCCATGTACAAATCCCATACCATCCATGTACTGAAAACACCCTAATTCATGACAAATAGATACACCATCCATGCCCACCAAACATACCATGCATGTACTCAAAACACCCTAATTCATGTCACACGGATATAACTTCCATGCCCCTACAAACATACTATCCATGCCCTTCACCTAGGAAATTCATGTCTAAAACACATTACACCCATGCACCCTACCTTTCACAGCCAACAAGGCATAAACCTCCTGTCA
>JN097903
CCTACCTACAGCACAA--CCCCCCAATACCTCCACCTACATCACTAATTCCCCCAGCTACAAATCCCCTACCAAGGCAATCCCTCCGGCCCCCCCTTACCCCCCCGGCCTCTGGGATTGCCCTTTGTGCCGCTCGGGATGTATAATTGTGCATTAAACCATCTACCACATACACATACCATGCATGTAACAAACCACATAAAATCCATGTATTTAACACATACCATCCATGTACTATATATATACCATTCATGTACTACACACATACAATTCATGTACAAATCCCATACCATCCATGTACTAAAAACACCCTAATCCATGACAAACAGATACACCATCCATGTCTACCAAACATACCATGCATGCACCCAAAACACCCTAATTCATGTCATACGGATATAACCTCCATGCCCCTACAAACATACCATCCATGCCCTTCACCTAGGTAATTCATGCCTAAAACACATTACATCCATGCACCCTACCTTTCACAGTCAACAAGGCATAAACCTCCTATCA
>JN097902
CCTACCTACAGCACAA--CCCCCCAATACCTCCACCTACATCACTAATTCCCCCAGCTACAAATCCCCTACCAAGGCAATCCCTCCGGCCCCCCCTTACCCCCCCGGCCTCTGGGATTGCCCTTTGTGCCGCTCGGGATGTATAATTGTGCATTAAACCATCTACCACATACACATACCATGCATGTAACAAACCACATAAAATCCATGTATTTAACACATACCATCCATGTACTATATATATACCATTCATGTACTACACACATACAATTCATGTACAAATCCCATACCATCCATGTACTAAAAACACCCTAATCCATGACAAACAGATACACCATCCATGTCTACCAAACATACCATGCATGCACCCAAAACACCCTAATTCATGTCATACGGATATAACCTCCATGCCCCTACAAACATACCATCCATGCCCTTCACCTAGGTAATTCATGCCTAAAACACATTACACCCATGCACCCTACCTTTCACAGTCAACAAGGCATAAACCTCCTATCA
>JN097901
CCCACCTACAGCACAA-CCCCCCAAATACCTCCACCTACATCACTAATTCCACTAGCTGCAAATTCCCTACCAAGGCAATCCCTCCGGCCCCCCCTTACCCCCCCGGCCTCTGGGATTGCCCTTTGTGCCGCTCGGGATGTATAATTGTGCATTAAACCATCTACCACATACACATATCATGCATGTAACAAACCACATAAAATCCATGTATTTAACACATACCATCCATGTACTATATATATACCATTCATGTACTATATACATACAATCCATGTACAAATCCCATACCATCCATGTACTAAAAACACCCTAATTCATGACAAATAGATACACCATCCATGTCCACCAAACATACCATGCATGTACTCAAAACACCCTAATTCATGTCACACGGATATAACTTCCATGCCCCTACAAACATACTATCCATGCCCTTCACCTAGGAAATTCATGTCTAAAACACATTACACCCATGCACCCTACCTTTCACAGCCAACAAGGCATAAACCTCCTGTCA
>JN097900
CCCACCTACAGCACAA-CCCCCCAAATACCTCCACCTACATCACTAATTCCACTAGCTGCAAATTCCCTACCAAGGCAATCCCTCCGGCCCCCCCTTACCCCCCCGGCCTCTGGGATTGCCCTTTGTGCCGCTCGGGATGTATAATTGTGCATTAAACCATCTACCACATACACATATCATGCATGTAACAAACCACATAAAATCCATGTATTTAACACATACCATCCATGTACTATATATATACCATTCATGTACTATATACATACAATCCATGTACAAATCCCATACCATCCATGTACTAAAAACACCCTAATTCATGACAAATAGATACACCATCCATGTCCACCAAACATACCATGCATGTACTCAAAACACCCTAATTCATGTCACACGGATATAACTTCCATGCCCCTACAAACATACTATCCATGCCCTTCACCTAGGAAATTCATGTCTAAAACACATTACACCCATGCACCCTACCTTTCACAGCCAACAAGGCATAAACCTCCTGTCA
>JN097899
CCCGCCTACAGCACAA-CCCCCCAAATACCTCCACCTACATCACTAATTCCACTAGCTGCAAATTCCCTACCAAGGCAATCCCTCCGGCCCCCCCTTACCCCCCCGGCCTCTGGGATTGCCCTTTGTGCCGCTCGGGATGTATAATTGTGCATTAAACCATCTACCACATACACATATCATGCATGTAACAAACCACATAAAATCCATGTATTTAACACATACCATCCATGTACTATATATATACCATTCATGTACTATATACATACAATCCATGTACAAATCCCATACCATCCATGTACTAAAAACACCCTAATTCATGACAAATAGATACACCATCCATGCCCACCAAACATACCATGCATGTACTCAAAACACCCTAATTCATGTCACACGGATATAACTTCCATGCCCCTACAAACATACCATCCATGCCCTTCACCTAGGAAATTCATGTCTAAAACACATTACACCCATGCACCCTACCTTTCATAACCAACAAGGCATAAACCTCCTGTCA
>JN097898
-----------------CCCCCCAAATACCTCCACCTACATCACTAATTCCACTAGCTGCAAATTCCCTACCAAGGCAATCCCTCCGGCCCCCCCTTACCCCCCCGGCCTCTGGGATTGCCCTTTGTGCCGCTCGGGATGTATAATTGTGCATTAAACCATCTACCACATACACATATCATGCATGTAACAAACCACATAAAATCCATGTATTTAACACATACCATCCATGTACTATATATATACCATTCATGTACTATATACATACAATCCATGTACAAATCCCATACCATCCATGTACTGAAAACACCCTAATTCATGACAAATAGATACACCATCCATGCCCACCAAACATACCATGCATGTACTCAAAACACCCTAATTCATGTCACACGGATATAACTTCCATGCCCCTACAAACATACTATCCATGCCCTTCACCTAGGAAATTCATGTCTAAAACACATTACACCCATGCACCCTACCTTTCACAGCCAACAAGGCATAAACCTCCTGTCA
>JN097897
CCCACCTACAGCACAACCCCCCCAAATACCTCCACCTACATCACTAATTCCACTAGCTGCAAATTCCCTACCAAGGCAATCCCTCCGGCCCCCCCTTACCCCCCCGGCCTCTGGGATTGCCCTTTGTGCCGCTCGGGATGTATAATTGTGCATTAAACCATCTACCACATACACATATCATGCATGTAACAAACCACATAAAATCCATGTATTTAACACATACCATCCATGTACTATATATATACCATTCATGTACCATACACATACAACCCATGTACAAATCCCATACCATCCATGTACTGAAAACACCCTAATTCATGACAAATAGATACACCATCCATGCCCATCAAACATACCATGCATGTACTCAAAACACCCTAATTCATGTCACACGGATATAACTTCCATGCCCCTACAAACATACTATCCATGCCCTTCACCTAGGAAATTCATGTCTAAAACACATTACACCCATGCACCCTACCTTTCACAGCCAACAAGGCATAAACCTCCTGTCA
>JN097896
CCCACCTACAGCACAA-CCCCCCAAATACCTCCACCTACATCACTAATTCCACTAGCTGCAAATTCCCTACCAAGGCAATCCCTCCGGCCCCCCCTTACCCCCCCGGCCTCTGGGATTGCCCTTTGTGCCGCTCGGGATGTATAATTGTGCATTAAACCATCTACCACATACACATATCATGCATGTAACAAACCACATAAAATCCATGTATTCAACACATACTATCCATGTACTATATATATACCATTCATGTACTATATACATACAATCCATGTACAAATCCCATACCATCCATGTACTGAAAACACCCTAATTCATGACAAATAGATACACCATCCATGTCCACCAAACATACCATGCATGTACTCAAAACACCCTAATTCATGTCACACGGATATAACTTCCATGCCCCTACAAACATACTATCCATGCCCTTCACCTAGGAAATTCATGTCTAAAACACATTACACCCATGCACCCTACCTTTCACAGCCAACAAGGCATAAACCTCCTGTCA
>JN097895
CCTACCTACAGCACAA--CCCCCCAATACCTCCACCTACATCACTAATTCCCCCAGCTACAAATCCCCTACCAAGGCAATCCCTCCGGCCCCCCCTTACCCCCCCGGCCTCTGGGATTGCCCTTTGTGCCGCTCGGGATGTATAATTGTGCATTAAACCATCTACCACATACACATACCATGCATGTAACAAACCACATAAAATCCATGTATTCAACACATACCATCCATGTACTATATATATACCATTCATGTACTACACACATACAATTCATGTACAAATCCCATACCATCCATGTACTAAAAACACCCTAATCCATGACAAATAGATACACCATCCATGCCTACCAAACATATCATGCATGTACCCAAAACACCCTAATTCATGTCACACGGATATAACCTTCATGCCCCTACAAACATACCATCCATGCCCTTCACCTAGGTAATTCATGTCTAAAACACATTACATCCATGCACCCTACCTTTCATAACCAACAAGGCATAAACCTCCTATCA
>JN097894
CCCACCTACAGCACAA-CCCCCCAAATACCTCCACCTACATCACTAATTCCACTAGCTGCAAATTCCCTACCAAGGCAATCCCTCCGGCCCCCCCTTACCCCCCCGGCCTCTGGGATTGCCCTTTGTGCCGCTCGGGATGTATAATTGTGCATTAAACCATCTACCACATACACATATCATGCATGTAACAAACCACATAAAATCCATGTATTTAACACATACCATCCATGTACTATATATATACCATTCATGTACTGTATACATACAATCCATGTACAAATCCCATACCATCCATGTACTAAAAACACCCTAATTCATGACAAATAGATACACCATCCATGCCCATCAAACATACCATGCATGTACTCAAAACACCCTAATTCATGTCACACGGATATAACTTCCATGCCCCTACAAACATACTATCCATGCCCTTCACCTAGGAAATTCATGTCTAAAACACATTACACCCATGCACCCTACCTTTCACAGCCAACAAGGCATAAACCTCCTGTCA
>JN097893
CCTACCTACAGCACAA--CCCCCCAATACCTCCACCTACATCACTAATTCCCCCAGCTACAAATCCCCTACCAAGGCAATCCCTCCGGCCCCCCCTTACCCCCCCGGCCTCTGGGATTGCCCTTTGTGCCGCTCGGGATGTATAATTGTGCATTAAACCATCTACCACATACACATACCATGCATGTAACAAACCACATAAAATCCATGTATTTAACACATACCATCCATGTACTATATATATACCATTCATGTACTACACACATACAATTCATGTATAAATCCCATACCATCCATGTACTAAAAACACCCTAATTCATGACAAATAGATACACCATCCATGCCTACCAAACATACCATGCATGTACCCAAAACACCCTAATTCATGTCATACGGATATAACCTCCATGCCCCTACAAACATACCATCCATGCCCTTCACCTAGGTAATTCATGTCTAAAACACATTACATCCATGCACCCTACCTTTCATAGCCAACAAGGCATAAACCTCCTATCA
>JN097892
CCCGCCTACAGCACAA-CCCCCCAAATACCTCCACCTACATCACTAATTCCACTAGCTGCAAATTCCCTACCAAGGCAATCCCTCCGGCCCCCCCTTACCCCCCCGGCCTCTGGGATTGCCCTTTGTGCCGCTCGGGATGTATAATTGTGCATTAAACCATCTACCACATACACATATCATGCATGTAACAAACCACATAAAATCCATGTATTTAACACATACCATCCATGTACTATATATATACCATTCATGTACTATATACATACAATCCATGTACAAATCCCATACCATCCATGTACTGAAAACACCCTAATTCATGACAAATAGATACACCATCCATGCCCACCAAACATACCATGCATGTACTCAAAACACCCTAATTCATGTCACACGGATATAACTTCCATGCCCCTACAAACATACCATCCATGCCCTTCACCTAGGAAATTCATGTCTAAAACACATTACACCCATGCACCCTACCTTTCATAACCAACAAGGCATAAACCTCCTGTCA
>JN097891
CCCACCTACAGCACAA-CCCCCCAAATACCTCCACCTACATCACTAATTCCACTAGCTGCAAATTCCCTACCAAGGCAATCCCTCCGGCCCCCCCTTACCCCCCCGGCCTCTGGGATTGCCCTTTGTGCCGCTCGGGATGTATAATTGTGCATTAAACCATCTACCACATACACATACCATGCATGTAACAAACCACATAAAATCCATGTATTTAACACATACCATCCATGTACTATATATATACCATTCATGTACTATATACATACAATCCATGTACAAATCCCATACCATCCATGTACTGAAAACACCCTAATTCATGACAAATAGATACACCATCCATGCCCACCAAACATACCATGCATGTACTCAAAACACCCTAATTCATGTCACACGGATATAACTTCCATGCCCCTACAAACATACTATCCATGCCCTTCACCTAGGAAATTCATGTCTAAAACACATTACACCCATGCACCCTACCTTTCACAGCCAACAAGGCATAAACCTCCTGTCA
>JN097890
CCCACCTACAGCACAA-CCCCCCAAATACCTCCACCTACATCACTAATTCCACTAGCTGCAAATTCCCTACCAAGGCAATCCCTCCGGCCCCCCCTTACCCCCCCGGCCTCTGGGATTGCCCTTTGTGCCGCTCGGGATGTATAATTGTGCATTAAACCATCTACCACATACACATATCATGCATGTAACAAACCACATAAAATCCATGTATTTAACACATACCATCCATGTACTATATATATACCATTCATGTACTATATACATACAATCCATGTACAAATCCCATACCATCCATGTACTGAAAACACCCTAATTCATGACAAATAGATACACCATCCATGTCCACCAAACATACCATGCATGTACTCAAAACACCCTAATTCATGTCACACGGATATAACTTCCATGCCCCTACAAACATACTATCCATGCCCTTCACCTAGGAAATTCATGTCTAAAACACATTACACCCATGCACCCTACCTTTCACAGCCAACAAGGCATAAACCTCCTGTCA
>JN097889
CCCACCTACAGCACAA-CCCCCCAAATACCTCCACCTACATCACTAATTCCACTAGCTGCAAATTCCCTACCAAGGCAATCCCTCCGGCCCCCCCTTACCCCCCCGGCCTCTGGGATTGCCCTTTGTGCCGCTCGGGATGTATAATTGTGCATTAAACCATCTACCACATACACATATCATGCATGTAACAAACCACATAAAATCCATGTACTTAACACATACCATCCATGTACTATATATATACCATTCATGTACTATATACATACAATCCATGTACAAATCCCATACCATCCATGTACCGAAAACACCCTAATTCATGACAAATAGATACACCATCCATGCCCACCAAACATACCATGCATGTACTCAAAACACCCTAATTCATGTCACACGGATATAACTTCCATGCCCCTACAAACATACTATCCATGCCCTTCACCTAGGAAATTCATGTCTAAAACACATTACACCCATGCACCCTACCTTTCACAGCCAACAAGGCATAAACCTCCTGTCA
>JN097888
CCCACCTACAGCACAA-CCCCCCAAATACCTCCACCTACATCACTAATTCCACTAGCTGCAAATTCCCTACCAAGGCAATCCCTCCGGCCCCCCCTTACCCCCCCGGCCTCTGGGATTGCCCTTTGTGCCGCTCGGGATGTATAATTGTGCATTAAACCATCTACCACATACACATATCATGCATGTAACAAACCACATAAAATCCATGTATTTAACACATACCATCCATGTACTATATATATACTATTCATGTACTATATACATACAATCCATGTACAAATCCCATACCATCCATGTACTGAAAACACCCTAATTCATGACAAATAGATACACCATCCATGCCCACCAAACATACCATGCATGTACTCAAAACACCCTAATTCATGTCACACGGATATAACTTCCATGCCCCTACAAACATACTATCCATGCCCTTCACCTAGGAAATTCATGTCTAAAACACATTACACCCATGCACCCTACCTTTCACAGCCAACAAGGCATAAACCTCCTATCA
>JN097887
CCCACCTACAGCACAA-CCCCCCAAATACCTCCACCTACATCACTAATTCCACTAGCTGCAAATTCCCTACCAAGGCAATCCCTCCGGCCCCCCCTTACCCCCCCGGCCTCTGGGATTGCCCTTTGTGCCGCTCGGGATGTATAATTGTGCATTAAACCATCTACCACATACACATATCATGCATGTAACAAACCACATAAAATCCATGTATTTAACACATACCATCCATGTACTATATATATACCATTCATGTACTATATACATACAATCCATGTACAAATCCCATACCATCCATGTACTGAAAACACCCTAATTCATGACAAATAGATACACCATCCATGTCCACCAAACATACCATGCATGTACTCAAAACACCCTAATTCATGTCACACGGATATAACTTCCATGCCCCTACAAACATACTATCCATGCCCTTCACCTAGGAAATTCATGTCTAAAACACATTACACCCATGCACCCTACCTTTCACAGCCAACAAGGCATAAACCTCCTGTCA
>JN097886
CCTACCTACAGCACAA--CCCCCCAATACCTCCACCTACATCACTAATTCCCCCAGCTACAAATCCCCTACCAAGGCAATCCCTCCGGCCCCCCCTTACCCCCCCGGCCTCTGGGATTGCCCTTTGTGCCGCTCGGGATGTATAATTGTGCATTAAACCATCTACCACATACACATACCATGCATGTAACAAACCACATAAAATCCATGTATTTAACACATACCATCCATGTACTATATATATACCATTCATGTACTACACACATACAATTCATGTACAAATCCCATACCATCCATGTACTAAAAACACCCTAATCCATGACAAACAGATACACCATCCATGTCTACCAAACATACCATGCATGTACTCAAAACACCCTAATTCATGTCATACGGATATAACCTCCATGCCCCTACAAACATACCATCCATGCCCTTCACCTAGGTAATTCATGCCTAAAACACATTACACCCATGCACCCTACCTTTCACAGTCAACAAGGCATAAACCTCCTATCA
>JN097885
CCTACCTACAGCACAA--CCCCCCAATACCTCCACCTACATCACTAATTCCCCCAGCTACAAATCCCCTACCAAGGCAATCCCTCCGGCCCCCCCTTACCCCCCCGGCCTCTGGGATTGCCCTTTGTGCCGCTCGGGATGTATAATTGTGCATTAAACCATCTACCACATACACATACCATGCATGTAACAAACCACATAAAATCCATGTATTTAACACATACCATCCATGTACTATATATATACCATTCATGTACTACACACATACAATTCATGTACAAATCCCATACCATCCATGTACTAAAAACACCCTAATCCATGACAAACAGATACACCATCCATGTCTACCAAACATACCATGCATGTACTCAAAACACCCTAATTCATGTCATACGGATATAACCTCCATGCCCCTACAAACATACCATCCATGCCCTTCACTTAGGTAATTCATGCCTAAAACACATTACACCCATGCACCCTACCTTTCATAGTCAACAAGGCATAAACCTCCTATCA
>JN097884
CCTACCTACAGCACAA--CCCCCCAATACCTCCACCTACATCACTAATTCCCCCAGCTACAAATCCCCTACCAAGGCAATCCCTCCGGCCCCCCCTTACCCCCCCGGCCTCTGGGATTGCCCTTTGTGCCGCTCGGGATGTATAATTGTGCATTAAACCATCTACCACATACACATACCATGCATGTAACAAACCACATAAAATCCATGTATTTAACACATACCATCCATGTACTATATATATACCATTCATGTACTACACACATACAATTCATGTACAAATCCCATACCATCCATGTACTAAAAACACCCTAATCCATGACAAACAGATACACCATCCATGTCTACCAAACATACCATGCATGCACCCAAAACACCCTAATTCATGTCATACGGATATAACCTCCATGCCCCTACAAACATACCATCCATGCCCTTCACCTAGGTAATTCATGCCTAAAACACATTACATCCATGCACCCTACCTTTCACAGTCAACAAGGCATAAACCTCCTATCA
>JN097883
-----------------CCCCCCAAATACCTCCACCTACATCACTAATTCCACTAGCTGCAAATTCCCTACCAAGGCAATCCCTCCGGCCCCCCCTTACCCCCCCGGCCTCTGGGATTGCCCTTTGTGCCGCTCGGGATGTATAATTGTGCATTAAACCATCTACCACATACACATATCATGCATGTAACAAACCACATAAAATCCATGTATTCAACACATACTATCCATGTACTATATATATACCATTCATGTACTATATACATACAATCCATGTACAAATCCCATACCATCCATGTACTGAAAACACCCTAATTCATGACAAATAGATACACCATCCATGTCCACCAAACATACCATGCATGTACTCAAAACACCCTAATTCATGTCACACGGATATAACTTCCATGCCCCTACAAACATACCATCCATGCCCTTCACCTAGGAAATTCATGTCTAAAACACATTACACCCATGCACCCTACCTTTCACAGCCAACAAGGCATAAACCTCCTGTCA
>JN097882
CCTACCTACAGCACAA--CCCCCCAATACCTCCACCTACATCACTAATTCCCCCAGCTACAAATCCCCTACCAAGGCAATCCCTCCGGCCCCCCCTTACCCCCCCGGCCTCTGGGATTGCCCTTTGTGCCGCTCGGGATGTATAATTGTGCATTAAACCATCTACCACATACACATACCATGCATGTAACAAACCACATAAAATCCATGTACTTAACACATACCATCCATGTACTATATATATACCATTCATGTACTACACACATACAATTCATGTACAAATCCCATACCATCCATGTACTAAAAACACCCTAATCCATGACAAACAGATACACCATCCATGTCTACCAAACATACCATGCATGCACCCAAAACACCCTAATTCATGTCATACGGATATAACCTCCATGCCCCTACAAACATACCATCCATGCCCTTCACCTAGGTAATTCATGTCTAAAACACATTACACCCATGCACCCTACCTTTCATAGTCAACAAGGCATAAACCTCCTATCA
>JN097881
CCCACCTACAGCACAA-CCCCCCAAATACCTCCACCTACATCACTAATTCCACTAGCTGCAAATTCCCTACCAAGGCAATCCCTCCGGCCCCCCCTTACCCCCCCGGCCTCTGGGATTGCCCTTTGTGCCGCTCGGGATGTATAATTGTGCATTAAACCATCTACCACATACACATATCATGCATGTAACAAACCACATAAAATCCATGTATTTAACACATACCATTCATGTACTATATATATACCATTCATGTACCATATACATACAATCCATGTACAAATCCCATACCATCCATGTACTGAAAACACCCTAATTCATGACAAATAGATACACCATCCATGCCCACCAAACATACCATGCATGTACTCAAAACACCCTAATTCATGTCACACGGATATAACTTCCATGCCCCTACAAACATACTATCCATGCCCTTCACCTAGGAAATTCATGTCTAAAACACATTACACCCATGCACCCTACCTTTCACAGCCAACAAGGCATAAACCTCCTGTCA
>JN097880
CCCACCTACAGCACAA-CCCCCCAAATACCTCCACCTACATCACTAATTCCACTAGCTGCAAATTCCCTACCAAGGCAATCCCTCCGGCCCCCCCTTACCCCCCCGGCCTCTGGGATTGCCCTTTGTGCCGCTCGGGATGTATAATTGTGCATTAAACCATCTACCACATACACATATCATGCATGTAACAAACCACATAAAATCCATGTATTTAACACATACCATCCATGTACTATATATATACCATTCATGTACTATATACATACAATCCATGTACAAATCCCATACCATCCATGTACTGAAAACACCCTAATTCATGACAAATAGATACACCATCCATGCCCACCAAACATACCATGCATGTACTCAAAACACCCTAATTCATGTCACACGGATATAACTTCCATGCCCCTACAAACATACTATCCATGCCCTTCACCTAGGAAATTCATGTCTAAAACACATTACACCCATGCACCCTACCTTTCACAGCCAACAAGGCATAAACCTCCTGTCA
>JN097879
CCCACCTACAGCACAA-CCCCCCAAATACCTCCACCTACATCACTAATTCCACTAGCTGCAAATTCCCTACCAAGGCAATCCCTCCGGCCCCCCCTTACCCCCCCGGCCTCTGGGATTGCCCTTTGTGCCGCTCGGGATGTATAATTGTGCATTAAACCATCTACCACATACACATATCATGCATGTAACAAACCACATAAAATCCATGTATTTAACACATACCATCCATGTACTATATATATACCATTCATGTACTATATACATACAATCCATGTACAAATCCCATACCATCCATGTACTGAAAACACCCTAATCCATGACAAATAGATACACCATCCATGCCCACCAAACATACCATGCATGTACTCAAAACACCCTAATTCATGTCATACGGATATAACTTCCATGCCCCTACAAACATACTATCCATGCCCTTCACCTAGGAAATTCATGTCTAAAACACATTACACCCATGCACCCTACCTTTCACAGCCAACAAGGCATAAACCTCCTGTCA
>JN097878
CCCACCTACAGCACAA-CCCCCCAAATACCTCCACCTACATCACTAATTCCACTAGCTGCAAATTCCCTACCAAGGCAATCCCTCCGGCCCCCCCTTACCCCCCCGGCCTCTGGGATTGCCCTTTGTGCCGCTCGGGATGTATAATTGTGCATTAAACCATCTACCACATACACATATCATGCATGTAACAAACCACATAAAATCCATGTATTTAACACATACCATCCATGTACTATATATATACCATTCATGTACTATATACATACAATCCATGTACAAATCCCATACCATCCATGTACTAAAAACACCCTAATTCATGACAAATAGATACACCATCCATGCCCACCAAACATACCATGCATGTACCCAAAACACCCTAATTCATGTCACACGGATATAACTTCCATGCCCCTACAAACATACTATCCATGCCCTTCACCTAGGAAATTCATGTCTAAAACACATTACACCCATGCACCCTACCTTTCACAGCCAACAAGGCATAAACCTCCTGTCA
>JN097877
CCCACCTACAGCACAA-CCCCCCAAATACCTCCACCTACATCACTAATTCCACTAGCTGCAAATTCCCTACCAAGGCAATCCCTCCGGCCCCCCCTTACCCCCCCGGCCTCTGGGATTGCCCTTTGTGCCGCTCGGGATGTATAATTGTGCATTAAACCATCTACCACATACACATATCATGCATGTAACAAACCACATAAAATCCATGTATTTAACACATACCATTCATGTACTATATATATACCATTCATGTACTATATACATACAATCCATGTACAAATCCCATACCATCCATGTACTGAAAACACCCTAATTCATGACAAATAGATACACCATCCATGCCCATCAAACATACCATGCATGTACTCAAAACACCCTAATTCATGTCACACGGATATAACTTCCATGCCCCTACAAACATACCATCCATGCCCTTCACCTAGGAAATTCATGTCTAAAACACATTACACCCATGCACCCTACCTTTCATAGCCAACAAGGCATAAACCTCCTGTCA
>JN097876
CCCACCTACAGCACAA-CCCCCCAAATACCTCCACCTACATCACTAATTCCACTAGCTGCAAATTCCCTACCAAGGCAATCCCTCCGGCCCCCCCTTACCCCCCCGGCCTCTGGGATTGCCCTTTGTGCCGCTCGGGATGTATAATTGTGCATTAAACCATCTACCACATACACATATCATGCATGTAACAAACCACATAAAATCCATGTATTTAACACATACCATCCATGTACTATATATATACCATTCATGTACTATATACATACAATCCATGTACAAATCCCATACCATCCATGTACTGAAAACACCCTAATTCATGACAAATAGATACACCATCCATGCCCACCAAACATACCATGCATGTACTCAAAACACCCTAATTCATGTCACACGGATATAACTTCCATGCCCCTACAAACATACTATCCATGCCCTTCACCTAGGAAATTCATGTCTAAAACACATTACACCCATGCACCCTACCTTTCACAGCCAACAAGGCATAAACCTCCTGTCA
>JN097875
CCCACCTACAGCACAA-CCCCCCAAATACCTCCACCTACATCACTAATTCCACTAGCTGCAAATTCCCTACCAAGGCAATCCCTCCGGCCCCCCCTTACCCCCCCGGCCTCTGGGATTGCCCTTTGTGCCGCTCGGGATGTATAATTGTGCATTAAACCATCTACCACATACACATATCATGCATGTAACAAACCACATAAAATCCATGTATTTAACACATACCATTCATGTACTATATATATACCATTCATGTACTATATACATACAATCCATGTACAAATCCCATACCATCCATGTACTGAAAACACCCTAATTCATGACAAATAGATACACCATTCATGCCCATCAAACATACCATGCATGTACTCAAAACACCCTAATTCATGTCACACGGATATAACTTCCATGCCCCTACAAACATACCATCCATGCCCTTCACCTAGGAAATTCATGTCTAAAACACATTACACCCATGCACCCTACCTTTCATAGCCAACAAGGCATAAACCYCCTGTCA
>JN097874
CCCACCTACAGCACAA-CCCCCCAAATACCTCCACCTACATCACTAATTCCACTAGCTGCAAATTCCCTACCAAGGCAATCCCTCCGGCCCCCCCTTACCCCCCCGGCCTCTGGGATTGCCCTTTGTGCCGCTCGGGATGTATAATTGTGCATTAAACCATCTACCACATACACATATCATGCATGTAACAAACCACATAAAATCCATGTATTTAACACATACCATCCATGTACTATATATATACTATTCATGTACTATATACATACAATCCATGTATAAATCCCATACCATCCATGTACTGAAAACACCCTAATTCATGACAAATAGATATACCATCCATGCCCACCAAACATACCATGCATGTACTCAAAACACCCTAATTCATGTCACACGGATATAACTTCCATGCCCCTACAAACATACTATCCATGCCCTTCACCTAGGAAATTCATGTCTAAAACACATTACACCCATGCACCCTACCTTTCACAGCCAACAAGGCATAAACCTCCTGTCA
>JN097873
CCCACCTACAGCACAA-CCCCCCAAATACCTCCACCTACATCACTAATTCCACTAGCTGCAAATTCCCTACCAAGGCAATCCCTCCGGCCCCCCCTTACCCCCCCGGCCTCTGGGATTGCCCTTTGTGCCGCTCGGGATGTATAATTGTGCATTAAACCATCTACCACATACACATACCATGCATGTAACAAACCACATAAAATCCATGTATTTAACACATACCATCCATGTACTATATATATACCATTCATGTACTATATACATACAATCCATGTACAAATCCCATACCATCCATGTACTAAAAACACCCTAATTCATGACAAATAGATACACCATCCATGTCCACCAAACATACCATGCATGTACTCAAAACACCCTAATTCATGTCACACGGATATAACCTCCATGCCCCTACAAACATACTATCCATGCCCTTCACCTAGGAAATTCATGTCTAAAACACATTACACCCATGCACCCTACCTTTCATAGCCAACAAGGCATAAACCTCCTGTCA
>JN097872
CCCACCTACAGCACAA-CCCCCCAAATACCTCCACCTACATCACTAATTCCACTAGCTGCAAATTCCCTACCAGGGCAATCCCTCCGGCCCCCCCTTACCCCCCCGGCCTCTGGGATTGCCCTTTGTGCCGCTCGGGATGTATAATTGTGCATTAAACCATCTACCACATACACATATCATGCATGTAACAAACCACATAAAATCCATGTATTTAACACATACCATTCATGTACTATATATATACCATTCATGTACTATATACATACAATCCATGTACAAATCCCATACCATCCATGTACCGAAAACACCCTAATTCATGACAAATAGATACACCATCCATGCCCATCAAACATACCATGCATGCACTCAAAACACCCTAATTCATGTCACACGGATATAACTTCCATGCCCCTACAAACATACCATCCATGCCCTTCACCTAGGAAATTCATGTCTAAAACACATTACACCCATGCACCCTACCTTTCATAGCCAACAAGGCATAAACCTCCTGTCA
>JN097871
CCCACCTACAGCACAA-CCCCCCAAATACCTCCACCTACATCACTAATTCCACTAGCTGCAAATTCCCTACCAAGGCAATCCCTCCGGCCCCCCCTTACCCCCCCGGCCTCTGGGATTGCCCTTTGTGCCGCTCGGGATGTATAATTGTGCATTAAACCATCTACCACATACACATATCATGCATGTAACAAACCACATAAAATCCATGTATTTAACACATACCATCCATGTACTATATATATACCATTCATGTACTATATACATACAATCCATGTACAGATCCCATACCATCCATGTACTGAAAACACCCTAATTCATGACAAACAGATACACCATCCATGCCCACCAAACATACCATGCATGTACTCAAAACACCCTAATTCATGTCACACGGATATAACTTCCATGCCCCTACAAACATACTATCCATGCCCTTCACCTAGGAAATTCATGTCTAAAACACATTACACCCATGCACCCTACCTTTCACAGCCAACAAGGCATAAACCTCCTGTCA
>JN097870
CCCACCTACAGCACAA-CCCCCCAAATACCTCCACCTACATCACTAATTCCACTAGCTGCAAATTCCCTACCAGGGCAATCCCTCCGGCCCCCCCTTACCCCCCCGGCCTCTGGGATTGCCCTTTGTGCCGCTCGGGATGTATAATTGTGCATTAAACCATCTACCACATACACATACCATGCATGTAACAAACCACATAAAATCCATGTATTTAACACATACCATTCATGTACTATATATATACCATTCATGTACTATATACATACAATCCATGTACAAATCCCATACCATCCATGTACTGAAAACACCCTAATTCATGACAAATAGATACACCATCCATGTCCATCAAACATACCATGCATGTACTCAAAACACCCTAATTCATGTCACACGGATATAACTTCCATGCCCCTACAAACATACCATCCATGCCCTTCACCTAGGAAATTCATGTCTAAAACACATTACACCCATGCACCCTACCTTTCATAGCCAACAAGGCATAAACCTCCTGTCA
>JN097869
CCCACCTACAGCACAA-CCCCCCAAATACCTCCACCTACATCACTAATTCCACTAGCTGCAAATTCCCTACCAAGGCAATCCTTCCGGCCCCCCCTTACCCCCCCGGCTTTTGGGATTGCCCTTTGTGCCGCTCGGGATGTATAATTGTGCATTAAACCATCTACCACATACACATACCATGCATGTAACAAACCACATAAAATCCATGTATTTAACACATACCATCCATGTACTATATATATACCATTCATGTACTATATACATACAATCCATGTACAAATCCCATACCATCCATGTACTAAAAACACCCTAATTCATGACAAATAGATACACCATCCATGCCCACCAAACATACCATGCATGTACTCAAAACACCCTAATTCATGTCACACGGATATAACTTCCATGCCCCTACAAACATACTATCCATGCCCTTCACCTAGGAAATTCATGTCTAAAACACATTACACCCATGCACTCTACCTTTCACAGCCAACAAGGCATAAACCTCCTGTCA
>JN097868
CCCACCTACAGCACAA-CCCCCCAAATACCTCCACCTACATCACTAATTCCACTAGCTGCAAATTCCCTACCAAGGCAATCCCTCCGGCCCCCCCTTACCCCCCCGGCCTCTGGGATTGCCCTTTGTGCCGCTCGGGATGTATAATTGTGCATTAAACCATCTACCACATACACATATCATGCATGTAACAAACCACATAAAATCCATGTATTTAACACATACCATCCATGTACTATATATATACTATTCATGTACTATATACATACAATCCATGTACAAATCCCATACCATCCATGTACTGAAAACACCCTAATTCATGACAAATAGATATACCATCCATGCCCACCAAACATACCATGCATGTACTCAAAACACCCTAATTCATGTCACACGGATATAACTTCCATGCCCCTACAAACATACTATCCATGCCCTTCACCTAGGAAATTCATGTCTAAAACACATTACACCCATGCACCCTACCTTTCACAGCCAACAAGGCATAAACCTCCTGTCA
>JN097867
CCCACCTACAGCACAA-CCCCCCAAATACCTCCACCTACATCACTAATTCCACTAGCTGCAAATTCCCTACCAAGGCAATCCCTCCGGCCCCCCCTTACCCCCCCGGCCTCTGGGATTGCCCTTTGTGCCGCTCGGGATGTATAATTGTGCATTAAACCATCTACCACATACACATATCATGCATGTAACAAACCACATAAAATCCATGTATTTAACACATACCATCCATGTACTATATATATACCATTCATGTACCATATACATACAATCCATGTACAAATCTCATACCATCCATGTACTGAAAACACCCTAATTCATGACAAATAGATACACCATCCATGCCCACCAAACATACCATGCATGTACTCAAAACACCCTAATTCATGTCATACGGATATAACTTCCATGCCCCTACAAACATACTATCCATGCCCTTCACCTAGGAAATTCATGTCTAAAACACATTACACCCATGCACCCTACCTTTCACAGCCAACAAGGCATAAACCTCCTGTCA
>JN097866
CCCACCTACAGCACAA-CCCCCCAAATACCTCCACCTACATCACTAATTCCACTAGCTGCAAATTCCCTACCAAGGCAATCCCTCCGGCCCCCCCTTACCCCCCCGGCCTCTGGGATTGCCCTTTGTGCCGCTCGGGATGTATAATTGTGCATTAAACCATCTACCACATACACATATCATGCATGTAACAAACCACATAAAATCCATGTATTTAACACATACCATTCATGTACTATATATATACCATTCATGTACCATATACATACAATCCATGTACAAATCCCATACCATCCATGTACTGAAAACACCCTAATTCATGACAAATAGATACACCATCCATGCCCACCAAACATACCATGCATGTACTCAAAACACCCTAATTCATGTCACACGGATATAACTTCCATGCCCCTACAAACATACTATCCATGCCCTTCACCTAGGAAATTCATGTCTAAAACACATTACACCCATGCACCCTACCTTTCACAGCCAACAAGGCATAAACCTCCTGTCA
>JN097865
CCCACCTACAGCACAA-CCCCCCAAATACCTCCACCTACATCACTAATTCCACTAGCTGCAAATTCCCTACCAAGGCAATCCCTCCGGCCCCCCCTTACCCCCCCGGCCTCTGGGATTGCCCTTTGTGCCGCTCGGGATGTATAATTGTGCATTAAACCATCTACCACATACACATATCATGCATGTAACAAACCACATAAAATCCATGTATTTAACACATACCATCCATGTACTATATATATACCATTCATGTACTATATACATACAATCCATGTACAAATCCCATACCATCCATGTACTGAAAACACCCTAATTCATGACAAATAGATACACCATCCATGCCCACCAAACATACCATGCATGTACTCAAAACACCCTAATTCATGTCACACGGATATAACTTCCATGCCCCTACAAACATACTATCCATGCCCTTCACCTAGGAAATTCATGTCTAAAACACATTACACCCATGCACCCTACCTTTCACAGTCAACAAGGCATAAACCTCCTGTCA
>JN097864
CCCACCTACAGCACAA-CCCCCCAAATACCTCCACCTACATCACTAATTCCACTAGCTGCAAATTCCCTACCAAGGCAATCCCTCCGGCCCCCCCTTACCCCCCCGGCCTCTGGGATTGCCCTTTGTGCCGCTCGGGATGTATAATTGTGCATTAAACCATCTACCACATACACATATCATGCATGTAACAAACCACATAAAATCCATGTATTTAACACATACCATCCATGTACTATATATATACCATTCATGTACTATATACATACAATCCATGTACAAATCCCATACCATCCATGTACTAAAAACACCCTAATTCATGACAAATAGATACACCATCCATGCCCACCAAACATACCATGCATGTACTCAAAACACCCTAATTCATGTCATACGGATATAACTTCCATGCCCCTACAAACATACCATCCATGCCCTTCACCTAGGAAATTCATGTCTAAAACACATTACACCCATGCACCCTACCTTTCACAGCTAACAAGGCATAAACCTCCTGTCA
>JN097863
CCCACCTACAGCACAA-CCCCCCAAATACCTCCACCTACATCACTAATTCCACTAGCTGCAAATTCCCTACCAAGGCAATCCCTCCGGCCCCCCCTTACCCCCCCGGCCTCTGGGATTGCCCTTTGTGCCGCTCGGGATGTATAATTGTGCATTAAACCATCTACCACATACACATATCATGCATGTAACAAACCACATAAAATCCATGTATTTAACACATACCATCCATGTACTATATATATACTATTCATGTACTATATACATACAATCCATGTACAAATCCCATACCATCCATGTACTAAAAACACCCTAATTCATGACAAATAGATACACCATCCATGCCCACCAAACATACCATGCATGTACTCAAAACACCCTAATTCATGTCACACGGATATAACTTCCATGCCCCTACAAACATACTATCCATGCCCTTCACCTAGGAAATTCATGTCTAAAACACATTACACCCATGCACTCTACCTTTCACAGCCAACAAGGCATAAACCTCCTGTCA
>JN097862
CCCACCTACAGCACAA-CCCCCCAAATACCTCCACCTACATCACTAATTCCACTAGCTGCAAATTCCCTACCAAGGCAATCCCTCCGGCCCCCCCTTACCCCCCCGGCCTCTGGGATTGCCCTTTGTGCCGCTCGGGATGTATAATTGTGCATTAAACCATCTACCACATACACATATCATGCATGTAACAAACCACATAAAATCCATGTATTTAACACATACCATCCATGTACTATATATATACCATTCATGTACTATATACATACAATCCATGTACAAATCCCATACCATCCATGTACTGAAAACACCCTAATTCATGACAAATAGATACACCATCCATGCCCACCAAACATACCATGCATGTACTTAAAACACCCTAATTCATGTCATACGGATATAACTTCCATGCCCCTACAAACATACTATCCATGCCCTTCACCTAGGAAATTCATGTCTAAAACACATTACACCCATGCACCCTACCTTTCACAGCCAACAAGGCATAAACCTCCTGTCA
>JN097861
CCCACCTACAGCACAA-CCCCCCAAATACCTCCACCTACATCACTAATTCCACTAGCTGCAAATTCCCTACCAAGGCAATCCCTCCGGCCCCCCCTTACCCCCCCGGCCTCTGGGATTGCCCTTTGTGCCGCTCGGGATGTATAATTGTGCATTAAACCATCTACCACATACACATATCATGCATGTAACAAACCACATAAAATCCATGTATTTAACACATACCATCCATGTACTATATATATACCATTCATGTACTATATACATACAATCCATGTACAAATCCCATACCATCCATGTACTAAAAACACCCTAATTCATGACAAATAGATATACCATCCATGCCCATCAAACATACCATGCATGTACTCAAAACACCCTAATTCATGTCACACGGATATAACTTCCATGCCCCTACAAACATACTATCCATGCCCTTCACCTAGGAAATTCATGTCTAAAACACATTACACCCATGCACCCTACCTTTCACAGCCAACAAGGCATAAACCTCCTGTCA
>JN097860
CCCACCTACAGCACAA-CCCCCCAAATACCTCCACCTACATCACTAATTCCACTAGCTGCAAATTCCCTACCAAGGCAATCCCTCCGGCCCCCCCTTACCCCCCCGGCCTCTGGGATTGCCCTTTGTGCCGCTCGGGATGTATAATTGTGCATTAAACCATCTACCACATACACATATCATGCATGTAACAAACCACATAAAATCCATGTATTTAACACATACCATCCATGTACTATATATATACCATTCATGTACTATATACATACAATCCATGTACAAATCCCATACCATCCATGTACTGAAAACACCCTAATTCATGACAAATAGATACACCATCCATGCCCACCAAACATACCATGCATGTACTCAAAACACCCTAATTCATGTCACACGGATATAACTTCCATGCCCCTACAAACATACTATCCATGCCCTTCACCTAGGAAATTCATGTCTAAAACACATTACACCCATGCACCCTACCTTTCACAGCCAACAAGGCATAAACCTCCTGTCA
>JN097859
CCCACCTACAGCACAA-CCCCCCAAATACCTCCACCTACATCACTAATTCCACTAGCTGCAAATTCCCTACCAAGGCAATCCCTCCGGCCCCCCCTTACCCCCCCGGCCTCTGGGATTGCCCTTTGTGCCGCTCGGGATGTATAATTGTGCATTAAACCATCTACCACATACACATATCATGCATGTAACAAACCACATAAAATCCATGTATTTAACACATACCATCCATGTACTATATATATACCATTCATGTACTATATACATACAATCCATGTACAAATCCCATACCATCCATGTACTAAAAACACCCTAATTCATGACAAATAGATACACCATCCATGCCCACCAAACATACCATGCATGTACTCAAAACACCCTAATTCATGTCACACGGATATAACTTCCATGCCCCTACAAACATACTATCCATGCCCTTCACCTAGGAAATTCATGTCTAAAACACATTACACCCATGCACCCTACCTTTCACAGCCAACAAGGCATAAACCTCCTGTCA
>JN097858
CCCACCTACAGCACAA-CCCCCCAAATACCTCCACCTACATCACTAATTCCACTAGCTGCAAATTCCCTACCAAGGCAATCCCTCCGGCCCCCCCTTACCCCCCCGGCCTCTGGGATTGCCCTTTGTGCCGCTCGGGATGTATAATTGTGCATTAAACCATCTACCACATACACATATCATGCATGTAACAAACCACATAAAATCCATGTATTTAACACATACCATCCATGTACTATATATATACCATTCATGTACTATATACATACAATCCATGTACAAATCCCATACCATCCATGTACTGAAAACACCCTAATTCATGACAAATAGATACACCATCCATGCCCACCAAACATACCATGCATGTACTCAAAACACCCTAATTCATGTCACACGGATATAACTTCCATGCCCCTACAAACATACTATCCATGCCCTTCACCTAGGAAATTCATGTCTAAAACACATTACACCCATGCACCCTACCTTTCACAGCCAACAAGGCATAAACCTCCTGTCA
>JN097857
CCCACCTACAGCACAA-CCCCCCAAATACCTCCACCTACATCACTAATTCCACTAGCTGCAAATTCCCTACCAAGGCAATCCCTCCGGCCCCCCCTTACCCCCCCGGCCTCTGGGATTGCCCTTTGTGCCGCTCGGGATGTATAATTGTGCATTAAACCATCTACCACATACACATATCATGCATGTAACAAACCACATAAAATCCATGTATTTAACACATACCATCCATGTACTATATATATACCATTCATGTACTATATACATACAATCCATGTACAAATCCCATACCATCCATGTACTAAAAACACCCTAATTCATGACAAATAGATACACCATCCATGCCCACCAAACATACCATGCATGTACTCAAAACACCCTAATTCATGTCACACGGATATAACTTCCATGCCCCTACAAACATACTATCCATGCCCTTCACCTAGGAAATTCATGTCTAAAACACATTACACCCATGCACCCTACCTTTCACAGCCAACAAGGCATAAACCTCCTGTCA
>JN097856
CCCACCTACAGCACAA-CCCCCCAAATACCTCCACCTACATCACTAATTCCACTAGCTGCAAATTCCCTACCAAGGCAATCCCTCCGGCCCCCCCTTACCCCCCCGGCCTCTGGGATTGCCCTTTGTGCCGCTCGGGATGTATAATTGTGCATTAAACCATCTACCACATACACATATCATGCATGTAACAAACCACATAAAATCCATGTATTTAACACATACCATCCATGTACTATATATATACCATTCATGTACTATATACATACAATCCATGTACAAATCCCATACCATCCATGTACTAAAAACACCCTAATTCATGACAAATAGATACACCATCCATGCCCACCAAACATACCATGCATGTACTCAAAACACCCTAATTCATGTCACACGGATATAACTTCCATGCCCCTACAAACATACTATCCATGCCCTTCACCTAGGAAATTCATGTCTAAAACACATTACACCCATGCACTCTACCTTTCACAGCCAACAAGGCATAAACTTCCTGTCA
>JN097855
CCCACCTACAGCACAA-CCCCCCAAATACCTCCACCTACATCACTAATTCCACTAGCTGCAAATTCCCTACCAAGGCAATCCCTCCGGCCCCCCCTTACCCCCCCGGCCTCTGGGATTGCCCTTTGTGCCGCTCGGGATGTATAATTGTGCATTAAACCATCTACCACATACACATATCATGCATGTAACAAACCACATAAAATCCATGTATTTAACACATACCATCCATGTACTATATATATACCATTCATGTACTATATACATACAATCCATGTACAAATCCCATACCATCCATGTACTGAAAACACCCTAATTCATGACAAATAGATACACCATCCATGCCCACCAAACATACCATGCATGTACTCAAAACACCCTAATTCATGTCACACGGATATAACTTCCATGCCCCTACAAACATACTATCCATGCCCTTCACCTAGGAAATTCATGTCTAAAACACATTACACCCATGCACCCTACCTTTCACAGCCAACAAGGCATAAACCTCCTGTCA
>JN097854
CCCACCTACAGCACAA-CCCCCCAAATACCTCCACCTACATCACTAATTCCACTAGCTGCAAATTCCCTACCAAGGCAATCCCTCCGGCCCCCCCTTACCCCCCCGGCCTCTGGGATTGCCCTTTGTGCCGCTCGGGATGTATAATTGTGCATTAAACCATCTACCACATACACATATCATGCATGTAACAAACCACATAAAATCCATGTATTTAACACATACCATCCATGTACTATATATATACTATTCATGTACTATATACATACAATCCATGTACAAATCCCATACCATCCATGTACTAAAAACACCCTAATTCATGACAAATAGATACACCATCCATGCCCACCAAACATACCATGCATGTACTCAAAACACCCTAATTCATGTCACACGGATATAACTTCCATGCCCCTACAAACATACTATCCATGCCCTTCACCTAGGAAATTCATGTCTAAAACACATTACACCCATGCACTCTACCTTTCACAACCAACAAGGCATAAACCTCCTGTCA
>JN097853
CCCACCTACAGCACAA-CCCCCCAAATACCTCCACCTACATCACTAATTCCACTAGCTGCAAATTCCCTACCAAGGCAATCCCTCCGGCCCCCCCTTACCCCCCCGGCCTCTGGGATTGCCCTTTGTGCCGCTCGGGATGTATAATTGTGCATTAAACCATCTACCACATACACATATCATGCATGTAACAAACCACATAAAATCCATGTATTTAACACATACCATCCATGTACTATATATATACCATTCATGTACTATATACATACAATCCATGTACAAATCCCATACCATCCATGTACTAAAAACACCCTAATTCATGACAAATAGATACACCATCCATGCCCACCAAACATACCATGCATGTACTCAAAACACCCTAATTCATGTCACACGGATATAACTTCCATGCCCCTACAAACATACTATCCATGCCCTTCACCTAGGAAATTCATGTCTAAAACACATTACACCCATGCACTCTACCTTTCACAGCCAACAAGGCATAAACCTCCTGTCA
>JN097852
CCCACCTACAGCACAA-CCCCCCAAATACCTCCACCTACATCACTAATTCCACTAGCTGCAAATTCCCTACCAAGGCAATCCCTCCGGCCCCCCCTTACCCCCCCGGCCTCTGGGATTGCCCTTTGTGCCGCTCGGGATGTATAATTGTGCATTAAACCATCTACCACATACACATATCATGCATGTAACAAACCACATAAAATCCATGTATTCAACACATACCATCCATGTACTATATATATACCATTCATGTACTATATACATACAATCCATGTACAAATCCCATACCATCCATGTACTGAAAACACCCTAATTCATGACAAATAGATACACCATCCATGTCCACCAAACATACCATGCATGTACTCAAAACACCCTAATTCATGTCATACGGATATAACTTCCATGCCCCTACAAACATACCATCCATGCCCTTCACCTAGGAAATTCATGTCTAAAACACATTACACCCATGCACCCTACCTTTCACAGCCAACAAGGCATAAACCTCCTGTCA
>JN097851
CCCACCTACAGCACAA-CCCCCCAAATACCTCCACCTACATCACTAATTCCACTAGCTGCAAATTCCCTACCAAGGCAATCCCTCCGGCCCCCCCTTACCCCCCCGGCCTCTGGGATTGCCCTTTGTGCCGCTCGGGATGTATAATTGTGCATTAAACCATCTACCACATACACATATCATGCATGTAACAAACCACATAAAATCCATGTATTTAACACATACCATCCATGTACTATATATATACCATTCATGTACTATATACATACAATCCATGTACAAATCCCATACCATCCATGTACTAAAAACACCCTAATTCATGACAAATAGATATACCATCCATGCCCACCAAACATACCATGCATGTACTCAAAACACCCTAATTCATGTCACACGGATATAACTTCCATGCCCCTACAAACATACTATCCATGCCCTTCACCTAGGAAATTCATGTCTAAAACACATTACACCCATGCACCCTACCTTTCACAGCCAACAAGGCATAAACCTCCTGTCA
>JN097850
CCCACCTACAGCACAA-CCCCCCAAATACCTCCACCTACATCACTAATTCCACTAGCTGCAAATTCCCTACCAAGGCAATCCCTCCGGCCCCCCCTTACCCCCCCGGCCTCTGGGATTGCCCTTTGTGCCGCTCGGGATGTATAATTGTGCATTAAACCATCTACCACATACACATATCATGCATGTAACAAACCACATAAAATCCATGTATTTAACACATACCATCCATGTACTATATATATACCATTCATGTACTATATACATACAATCCATGTACAAATCCCATACCATCCATGTACTAAAAACACCCTAATTCATGACAAATAGATACACCATCCATGCCCACCAAACATACCATGCATGTACTCAAAACACCCTAATTCATGTCACACGGATATAACTTCCATGCCCCTACAAACATACTATCCATGCCCTTCACCTAGGAAATTCATGTCTAAAACACATTACACCCATGCACTCTACCTTTCACAGCCAACAAGGCATAAACCTCCTGTCA
>JN097849
CCCACCTACAGCACAA-CCCCCCAAATACCTCCACCTACATCACTAATTCCACTAGCTGCAAATTCCCTACCAAGGCAATCCCTCCGGCCCCCCCTTACCCCCCCGGCCTCTGGGATTGCCCTTTGTGCCGCTCGGGATGTATAATTGTGCATTAAACCATCTACCACATACACATATCATGCATGTAACAAACCACATAAAATCCATGTATTTAACACATACCATCCATGTACTATATATATACTATTCATGTACTATATACATACAATCCATGTATAAATCCCATACCATCCATGTACTAAAAACACCCTAATTCATGACAAATAGATACACCATCCATGCCCACCAAACATACCATGCATGTACTCAAAACACCCTAATTCATGTCACACGGATATAACTTCCATGCCCCTACAAACATACTATCCATGCCCTTCACCTAGGAAATTCATGTCTAAAACACATTACACCCATGCACCCTACCTTTCACAGCCAACAAGGCATAAACCTCCTGTCA
>JN097848
CCCACCTACAGCACAA-CCCCCCAAATACCTCCACCTACATCACTAATTCCACTAGCTGCAAATTCCCTACCAAGGCAATCCCTCCGGCCCCCCCTTACCCCCCCGGCCTCTGGGATTGCCCTTTGTGCCGCTCGGGATGTATAATTGTGCATTAAACCATCTACCACATACACATACCATGCATGTAACAAACCACATAAAATCCATGTATTTAACACATACCATCCATGTACTATATATATACCATTCATGTACTATATACATACAATCCATGTACAAATCCCATACCATCCATGTACTAAAAACACCCTAATTCATGACAAACAGATACACCATCCATGCCCACCAAACATACCATGCATGTACTCAAAACACCCTAATTCATGTCACACGGATATAACTTCCATGCCCCTACAAACATACTATCCATGTCCTTCACCTAGGAAATTCATGTCTAAAACACATTACACCCATGCACTCTACCTTTCACAGCCAACAAGGCATAAACCTCCTGTCA
>JN097847
CCCACCTACAGCACAA-CCCCCCAAATACCTCCACCTACATCACTAATTCCACTAGCTGCAAATTCCCTACCAAGGCAATCCCTCCGGCCCCCCCTTACCCCCCCGGCCTCTGGGATTGCCCTTTGTGCCGCTCGGGATGTATAATTGTGCATTAAACCATCTACCACATACACATATCATGCATGTAACAAACCACATAAAATCCATGTATTTAACACATACCATCCATGTACTATATATATACCATTCATGTACTATATACATACAATCCATGTACAAATCCCATACCATCCATGTACTGAAAACACCCTAATTCATGACAAATAGATACACCATCCATGTCCACCAAACATACCATGCATGTACTCAAAACACCCTAATTCATGTCACACGGATATAACTTCCATGCCCCTACAAACATACTATCCATGCCCTTCACCTAGGAAATTCATGTCTAAAACACATTACACCCATGCACCCTACCTTTCACAGCCAACAAGGCATAAACCTCCTGTCA
>JN097846
CCCACCTACAGCACAA-CCCCCCAAATACCTCCACCTACATCACTAATTCCACTAGCTGCAAATTCCCTACCAAGGCAATCCCTCCGGCCCCCCCTTACCCCCCCGGCCTCTGGGATTGCCCTTTGTGCCGCTCGGGATGTATAATTGTGCATTAAACCATCTACCACATACACATATCATGCATGTAACAAACCACATAAAATCCATGTATTTAACACATACCATCCATGTACTATATATATACCATTCATGTACTATATACATACAATCCATGTACAAATCCCATACCATCCATGTACTGAAAACACCCTAATTCATGACAAATAGATACACCATCCATGTCCACCAAACATACCATGCATGTACTCAAAACACCCTAATTCATGTCACACGGATATAACTTCCATGCCCCTACAAACATACTATCCATGCCCTTCACCTAGGAAATTCATGTCTAAAACACATTACACCCATGCACCCTACCTTTCACAGCCAACAAGGCATAAACCTCCTGTCA
>JN097845
CCCACCTACAGCACAA-CCCCCCAAATACCTCCACCTACATCACTAATTCCACTAGCTGCAAATTCCCTACCAAGGCAATCCCTCCGGCCCCCCCTTACCCCCCCGGCCTCTGGGATTGCCCTTTGTGCCGCTCGGGATGTATAATTGTGCATTAAACCATCTACCACATACACATATCATGCATGTAACAAACCACATAAAATCCATGTATTTAACACATACCATCCATGTACTATATATATACCATTCATGTACTATATACATACAATCCATGTACAAATCCCATACCATCCATGTACTAAAAACACCCTAATTCATGACAAATAGATACACCATCCATGCCCACCAAACATACCATGCATGTACTCAAAACACCCTAATTCATGTCACACGGATATAACTTCCATGCCCCTACAAACATACTATCCATGCCCTTCACCTAGGAAATTCATGTCTAAAACACATTACACCCATGCACTCTACCTTTCACAGCCAACAAGGCATAAACCTCCTGTCA
>JN097844
CCCACCTACAGCACAA-CCCCCCAAATACCTCCACCTACATCACTAATTCCACTAGTTGCAAATTCCCTACCAAGGCAATCCCTCCGGCCCCCCCTTACCCCCCCGGCCTCTGGGATTGCCCTTTGTGCCGCTCGGGATGTATAATTGTGCATTAAACCATCTACCACATACACATATCATGCATGTAACAAACCACATAAAATCCATGTATTTAACACATACCATCCATGTACTATATATATACCATTCATGTACTATATACATACAATCCATGTACAAATCCCATACCATCCATGTACTAAAAACACCCTAATTCATGACAAATAGATACACCATCCATGCCCACCAAACATACCATGCATGTACTCAAAACACCCTAATTCATGTCACACGGATATAACTTCCATGCCCCTACAAACATACTATCCATGCCCTTCACCTAGGAAATTCATGTCTAAAACACATTACACCCATGCACCCTACCTTTCACAGCCAACAAGGCATAAACCTCCTGTCA
>JN097843
CCCACCTACAGCACAA-CCCCCCAAATACCTCCACCTACATCACTAATTCCACTAGCTGCAAATTCCCTACCAAGGCAATCCCTCCGGCCCCCCCTTACCCCCCCGGCCTCTGGGATTGCCCTTTGTGCCGCTCGGGATGTATAATTGTGCATTAAACCATCTACCACATACACATATCATGCATGTAACAAACCACATAAAATCCATGTATTTAACACATACCATCCATGTACTATATATATACCATTCATGTACTATATACATACAATCCATGTACAAATCCCATACCATCCATGTACTAAAAACACCCTAATTCATGACAAATAGATACACCATCCATGCCCACCAAACATACCATGCATGTACTCAAAACACCCTAATTCATGTCACACGGATATAACTTCCATGCCCCTACAAACATACTATCCATGCCCTTCACCTAGGAAATTCATGTATAAAACACATTACACCCATGCACCCTACCTTTCACAGCCAACAAGGCATAAACCTCCTGTCA
>JN097842
CCCACCTACAGCACAA-CCCCCCAAATACCTCCACCTACATCACTAATTCCACTAGCTGCAAATTCCCTACCAAGGCAATCCCTCCGGCCCCCCCTTACCCCCCCGGCCTCTGGGATTGCCCTTTGTGCCGCTCGGGATGTATAATTGTGCATTAAACCATCTACCACATACACATATCATGCATGTAACAAACCACATAAAATCCATGTATTTAACACATACCATCCATGTACTATATATATACCATTCATGTACTATATACATACAATCCATGTACAAATCCCATACCATCCATGTACTAAAAACACCCTAATTCATGACAAATAGATACACCATCCATGCCCACCAAACATACCATGCATGTACTCAAAACACCCTAATTCATGTCACACGGATATAACTTCCATGCCCCTACAAACATACTATCCATGCCCTTCACCTAGGAAATTCATGTCTAAAACACATTACACCCATGCACTCTACCTTTCACAGCCAACAAGGCATAAACCTCCTGTCA
>JN097841
CCCACCTACAGCACAA-CCCCCCAAATACCTCCACCTACATCACTAATTCCACTAGCTGCAAATTCCCTACCAAGGCAATCCCTCCGGCCCCCCCTTACCCCCCCGGCCTCTGGGATTGCCCTTTGTGCCGCTCGGGATGTATAATTGTGCATTAAACCATCTACCACATACACATATCATGCATGTAACAAACCACATAAAATCCATGTATTTAACACATACCATCCATGTACTATATATATACTATTCATGTACTATATACATACAATCCATGTATAAATCCCATACCATCCATGTACTAAAAACACCCTAATTCATGACAAATAGATACACCATCCATGCCCACCAAACATACCATGCATGTACTCAAAACACCCTAATTCATGTCACACGGATATAACTTCCATGCCCCTACAAACATACTATCCATGCCCTTCACCTAGGAAATTCATGTCTAAAACACATTACACCCATGCACCCTACCTTTCACAGCCAACAAGGCATAAACCTCCTGTCA
>JN097840
CCCACCTACAGCACAA-CCCCCCAAATACCTCCACCTACATCACTAATTCCACTAGCTGCAAATTCCCTACCAAGGCAATCCCTCCGGCCCCCCCTTACCCCCCCGGCCTCTGGGATTGCCCTTTGTGCCGCTCGGGATGTATAATTGTGCATTAAACCATCTACCACATACACATATCATGCATGTAACAAACCACATAAAATCCATGTATTTAACACATACCATCCATGTACTATATATATACCATTCATGTACTATATACATACAATCCATGTACAAATCCCATACCATCCATGTACTAAAAACACCCTAATTCATGACAAATAGATACACCATCCATGCCCACCAAACATACCATGCATGTACTCAAAACACCCTAATTCATGTCACACGGATATAACTTCCATGCCCCTACAAACATACTATCCATGCCCTTCACCTAGGAAATTCATGTCTAAAACACATTACACCCATGCACCCTACCTTTCACAGCCAACAAGGCATAAACCTCCTGTCA
>JN097839
CCCACCTACAGCACAA-CCCCCCAAATACCTCCACCTACATCACTAATTCCACTAGCTGCAAATTCCCTACCAAGGCAATCCCTCCGGCCCCCCCTTACCCCCCCGGCCTCTGGGATTGCCCTTTGTGCCGCTCGGGATGTATAATTGTGCATTAAACCATCTACCACATACACATATCATGCATGTAACAAACCACATAAAATCCATGTATTTAACACATACCATCCATGTACTATATATATACCATTCATGTACTATATACATACAATCCATGTACAAATCCCATACCATCCATGTACTAAAAACACCCTAATTCATGACAAATAGATACACCATCCATGCCCACCAAACATACCATGCATGTACTCAAAACACCCTAATTCATGTCACACGGATATAACTTCCATGCCCCTACAAACATACTATCCATGCCCTTCACCTAGGAAATTCATGTCTAAAACACATTACACCCATGCACCCTACCTTTCACAGCCAACAAGGCATAAACCTCCTGTCA
>HQ322405
CCTACCTACAGCACAA--CCCCCCAATACCTCCACCTACATCACTAATTCCCCCAGCTACAAATCCCCTACCAAGGCAATCCCTCCGGCCCCCCCTTACCCCCCCGGCCTCTGGGATTGCCCTTTGTGCCGCTCGGGATGTATAATTGTGCATTAAACCATCTACCACATACACATACCATGCATGTAACAAACCACATAAAATCCATGTATTTAACACATACCATCCATGTACTATATATATACCATTCATGTACTACACACATACAATTCATGTACAAATCCCATACCATCCATGTACTAAAAACACCCTAATCCATGACAAACAGATACACCATCCATGTCTACCAAACATACCATGCATGCACCCAAAACACCCTAATTCATGTCATACGGATATAACCTCCATGCCCCTACAAACATACCATCCATGCCCTTCACCTAGGTAATTCATGCCTAAAACACATTACACCCATGCACCCTACCTTTCATAGTCAACAAGGCATAAACCTCCTATCA
>AY830860
CCCACCTACAGCACAA-CCCCCCAAATACCTCCACCTACATCACTAATTCCACTAGCTGCAAATTCCCTACCAAGGCAATCCCTCCGGCCCCCCCTTACCCCCCCGGCCTCTGGGATTGCCCTTTGTGCCGCTCGGGATGTATAATTGTGCATTAAACCATCTACCACATACACATATCATGCATGTAACAAACCACATAAAATCCATGTATTTAACACATACCATCCATGTACTATATATATACCATTCATGTACTATATACATACAATCCATGTACAAATCCCATACCATCCATGTACTGAAAACACCCTAATTCATGACAAATAGATACACCATCCATGTCCACCAAACATACCATGCATGTACTCAAAACACCCTAATTCATGTCACACGGATATAACTTCCATGCCTCTACAAACATACTATCCATGCCCTTCACCTAGGAAATTCATGTCTAAAACACATTACACCCATGCACTCTACCTTTCACAGCCAACAAGGCATAAACCTCCTGTCA
>AY830859
CCTACCTACAGCACAA--CCCCCCAATACCTCCACCTACATCACTAATTCCCCCAGCTACAAATCCCCTACCAAGGCAATCCCTCCGGCCCCCCCTTACCCCCCCGGCCTCTGGGATTGCCCTTTGTGCCGCTCGGGATGTATAATTGTGCATTAAACCATCTACCACATACACATACCATGCATGTAACAAACCACATAAAATCCATGTATTTAACACATACCATCCATGTACTATATATATACCATTCATGTACTACACACATACAATTCATGTACAAATCCCATACCATCCATGTACTAAAAACACCCTAATCCATGACAAACAGATACACCATCCATGTCTACCAAACATACCATGCATGCACCCAAAACACCCTAATTCATGTCATACGGATATAACCTCCATGCCCCTACAAACATACCATCCATGCCCTTCACCTAGGTAATTCATGCCTAAAACACATTACACCCATGCACCCTACCTTTCATAGTCAACAAGGCATAAACCTCCTATCA
