# Supplementary material for: A latitudinal phylogeographic diversity gradient in birds
Source: PLoS Biol. 2017 Apr 13;15(4):e2001073. doi: 10.1371/journal.pbio.2001073 (PMC5390966; doi:10.1371/journal.pbio.2001073)
Supplement: S1 Data — (ZIP) [file pbio.2001073.s015.zip › S1_Data/Sturnella-magna-neglecta.nex]

#NEXUS
BEGIN DATA;
	DIMENSIONS NTAX=49 NCHAR=1077;
	FORMAT DATATYPE = DNA GAP = - MISSING = ?;
	MATRIX
	AF290128_Dolichonyx_oryzivorus -------------------------ATGAACCCCCAAGCAAACCTGATCTTCATCGCTAGCCTACTCCTAGGAACAACCATCACCATATCAAGCAACCACTGAATTATGGCTTGGACCGGCCTTGAAATTAACACACTAGCCATCCTCCCATTAATCTCAAAATCCCACCACCCACGAGCCATTGAAGCTGCCACTAAATACTTCCTAACCCAAGCAGCTGCCTCCGCCCTTGTTCTTTTCTCCAGCATAACCAACGCATGACACACAGGACAATGAGACATTACCCAACTCACTCACCCAACATCTTGCCTGATTCTTACTTCAGCAATTGCAATAAAACTAGGACTGGTGCCATTCCACTTCTGAT…
	FJ154659_Leistes_militaris ----------------------------------------AACCTAATCTTCGTCACTAGCCTACTTCTAGGGACAACCATCACTATCTCAAGCAACCACTGAATTATAGCTTGGACTGGTCTTGAAATTAACACACTCGCCATCCTCCCACTAATCTCAAAATCTCACCACCCACGAGCTATTGAGGCCGCTACTAAATATTTCTTAACCCAAGCAGCCGCCTCTGCTCTTGTTTTATTTTCTAGTATAACTAACGCATGATACACCGGACAGTGGGACATTACTCAACTTACTCACCCAACATCCTGCTTTATCCTCACTTCAGCAATCGCAATAAAACTGGGACTAGTCCCATTCCACTTCTGATTCCC…
	FJ154660_Sturnella_bellicosa GATGGTCTAACTCCTTCCCCTGCTAATGAACCCCCAAGCGAACCTAATCTTCGTCACTAGCCTACTCCTAGGGACTACCATCACCATCTCAAGCAACCACTGAATTATGGCTTGAACTGGTCTTGAAATTAACACACTTGCCATCCTCCCACTAATCTCAAAATCTCATCACCCGCGGGCTATTGAAGCTGCTACTAAATATTTCCTAACCCAAGCAGCCGCTTCTGCCCTTGTCTTATTCTCTAGCATAACTAATGCATGATATACCGGACAGTGGGATATTACTCAACTTACCCACCCAACATCCTGCTTCATCCTCACTTCAGCAATCGCAATAAAACTAGGACTAGTCCCATTCCACTTCTGATTC…
	FJ154661_Sturnella_magna ------------------------------------AGCAAACCTAATCTTCATCACTAGTTTACTTCTAGGAACAACCATCACCATCTCGAGCAACCACTGAGTTATAGCTTGGACCGGCCTTGAAATCAACACACTTGCCATCCTCCCACTAATCTCAAAGTCCCATCACCCACGAGCTATTGAAGCTGCCACTAAATACTTCTTAACTCAAGCAGCCGCCTCCGCCCTTCTCTTATTTTCTAGCATAACCAACGCATGACATACCGGACAATGAGACATTACTCAACTCACCCACCCAACATCCTGCTTAATTCTGACCTCAGCCATCGCAATAAAACTAGGACTAGTTCCATTTCACTTTTGATTCCCAG…
	FJ154662_Sturnella_magna GATGGTTCAACTCCTTCCCCTGCTAATGAACCCCCAAGCAAACCTAATCTTCATCACTAGTTTACTTCTAGGAACAACCATCACCATCTCGAGCAACCACTGAGTTATAGCTTGGACCGGCCTTGAAATCAACACACTTGCCATCCTCCCACTAATCTCAAAGTCCCATCACCCACGAGCTATTGAAGCTGCCACTAAATACTTCTTAACTCAAGCAGCCGCCTCCGCCCTTCTCTTATTTTCTAGCATAACCAACGCATGACATACCGGACAATGAGACATTACTCAACTCACCCACCCAACATCCTGCTTAATTCTAACCTCAGCCATCGCAATAAAACTAGGACTAGTTCCATTTCACTTTTGATTCCCAG…
	FJ154663_Sturnella_magna GATGGTTCAACTCCTTCCCCTGCTAATGAACCCCCAAGCAAACCTAATCTTCATCACTAGTTTACTTCTAGGAACAACCATCACCATCTCGAGCAACCACTGAGTTATAGCTTGGACCGGCCTTGAAATCAACACACTTGCCATCCTCCCACTAATCTCAAAGTCCCATCACCCACGAGCTATTGAAGCTGCCACTAAATACTTCTTAACTCAAGCAGCCGCCTCCGCCCTTCTCTTATTTTCTAGCATAACCAACGCATGACATACCGGACAATGAGACATTACTCAACTCACCCACCCAACATCCTGCTTAATTCTAACCTCAGCCATCGCAATAAAACTAGGACTAGTTCCATTTCACTTTTGATTCCCAG…
	FJ154664_Sturnella_magna GATCGTTCAACTCCTTCCCCTGCTAATGAACCCCCAAGCAAACCTAATCTTCATCACTAGTTTACTTCTAGGAACAACCATCACCATCTCGAGCAACCACTGAGTTATAGCTTGGACCGGCCTTGAAATCAACACACTTGCCATCCTCCCACTAATCTCAAAGTCCCATCACCCACGAGCTATTGAAGCTGCCACTAAATACTTCTTAACTCAAGCAGCCGCCTCCGCCCTTCTCTTATTTTCTAGCATAACCAACGCATGACATACCGGACAATGAGACATTACTCAACTCACCCACCCAACATCCTGCTTAATTCTAACCTCAGCCATCGCAATAAAACTAGGACTAGTTCCATTTCACTTTTGATTCCCAG…
	FJ154665_Sturnella_magna -------------------------ATGAACCCCCAAGCAAACCTAATCTTCATCACTAGTTTACTTCTAGGAACAACCATCACCATCTCGAGCAACCACTGAGTTATAGCTTGGACCGGCCTTGAAATCAACACACTTGCCATCCTCCCACTAATCTCAAAGTCCCATCACCCACGAGCTATTGAAGCTGCCACTAAATACTTCTTAACTCAAGCAGCCGCCTCCGCCCTTCTCTTATTTTCTAGCATAACCAACGCATGACATACCGGACAATGAGACATTACTCAACTCACCCACCCAACATCCTGCTTAATTCTAACCTCAGCCATCGCAATAAAACTAGGACTAGTTCCATTTCACTTTTGATTCCCAG…
	FJ154666_Sturnella_magna13 GATGGTTCAACTCCTTCCCCTGCTAATGAACCCCCAAGCAAACCTAATCTTCATCACTAGTTTACTTCTAGGAACAACCATCACCATCTCGAGCAACCACTGAGTTATAGCTTGGACCGGCCTTGAAATCAACACACTTGCCATCCTCCCACTAATCTCAAAGTCCCATCACCCACGAGCTATTGAAGCTGCCACTAAATACTTCTTAACTCAAGCAGCCGCCTCCGCCCTTCTCTTATTTTCTAGCATAACCAACGCATGACATACCGGACAATGAGACATTACTCAACTCACCCACCCAACATCCTGCTTAATTCTAACCTCAGCCATCGCAATAAAACTAGGACTAGTTCCATTTCACTTTTGATTCCC…
	FJ154667_Sturnella_magna14 GATGGTTCAACTCCTTCCCCTGCTAATGAACCCCCAAGCAAACCTAATCTTCATCACTAGTTTACTTCTAGGAACAACCATCACCATCTCGAGCAACCACTGAGTTATAGCTTGGACCGGCCTTGAAATCAACACACTTGCCATCCTCCCACTAATCTCAAAGTCCCATCACCCACGAGCTATTGAAGCTGCCACTAAATACTTCTTAACTCAAGCAGCCGCCTCCGCCCTTCTCTTATTTTCTAGCATAACCAACGCATGACATACCGGACAATGAGACATTACTCAACTCACCCACCCAACATCCTGCTTAATTCTAACCTCAGCCATCGCAATAAAACTAGGACTAGTTCCATTTCACTTTTGATTCCC…
	FJ154668_Sturnella_magna15 GATGGTTCAACTCCTTCCCCTGCTAATGAACCCCCAAGCAAACCTAATCTTCATCACTAGTTTACTTCTAGGAACAACCATCACCATCTCGAGCAACCACTGAGTTATAGCTTGGACCGGCCTTGAAATCAACACACTTGCCATCCTCCCACTAATCTCAAAGTCCCATCACCCACGAGCTATTGAAGCTGCCACTAAATACTTCTTAACTCAAGCAGCCGCCTCCGCCCTTCTCTTATTTTCTAGCATAACCAACGCATGACATACCGGACAATGAGACATTACTCAACTCACCCACCCAACATCCTGCTTAATTCTAACCTCAGCCATCGCAATAAAACTAGGACTAGTTCCATTTCACTTTTGATTCCC…
	FJ154669_Sturnella_magna16 GATGGTTCAACTCCTTCCCCTGCTAATGAACCCCCAAGCAAACCTAATCTTCATCACTAGTTTACTTCTAGGAACAACCATCACCATCTCGAGCAACCACTGAGTTATAGCTTGGACCGGCCTTGAAATCAACACACTTGCCATCCTCCCACTAATCTCAAAGTCCCATCACCCACGAGCTATTGAAGCTGCCACTAAATACTTCTTAACTCAAGCAGCCGCCTCCGCCCTTCTCTTATTTTCTAGCATAACCAACGCATGACATACCGGACAATGAGACATTACTCAACTCACCCACCCAACATCCTGCTTAATTCTAACCTCAGCCATCGCAATAAAACTAGGACTAGTTCCATTTCACTTTTGATTCCC…
	FJ154670_Sturnella_magna17 GATGGTTCAACTCCTTCCCCTGCTAATGAACCCCCAAGCAAACCTAATCTTCATCACTAGTTTACTTCTAGGAACAACCATCACCATCTCGAGCAACCACTGAGTTATAGCTTGGACCGGCCTTGAAATCAACACACTTGCCATCCTCCCACTAATCTCAAAGTCCCATCACCCACGAGCTATTGAAGCTGCCACTAAATACTTCTTAACTCAAGCAGCCGCCTCCGCCCTTCTCTTATTTTCTAGCATAACCAACGCATGACATACCGGACAATGAGACATTACTCAACTCACCCACCCAACATCCTGCTTAATTCTAACCTCAGCCATCGCAATAAAACTAGGACTAGTTCCATTTCACTTTTGATTCCC…
	FJ154671_Sturnella_magna18 GATGGTTCAACTCCTTCCCCTGCTAATGAACCCCCAAGCAAACCTAATCTTCATCACTAGTTTACTTCTAGGAACAACCATCACCATCTCGAGCAACCACTGAGTTATAGCTTGGACCGGCCTTGAAATCAACACACTTGCCATCCTCCCACTAATCTCAAAGTCCCATCACCCACGAGCTATTGAAGCTGCCACTAAATACTTCTTAACTCAAGCAGCCGCCTCCGCCCTTCTCTTATTTTCTAGCATAACCAACGCATGACATACCGGACAATGAGACATTACTCAACTCACCCACCCAACATCCTGCTTAATTCTGACCTCAGCCATCGCAATAAAACTAGGACTAGTTCCATTTCACTTTTGATTCCC…
	FJ154672_Sturnella_magna2 GATGGTTCAACTCCTTCCCCTGCTAATGAACCCCCAAGCAAACCTAATCTTCATCACTAGTTTACTTCTAGGAACAACCATCACCATCTCGAGCAACCACTGAGTTATAGCTTGGACCGGCCTTGAAATCAACACACTTGCCATCCTCCCACTAATCTCAAAGTCCCATCACCCACGAGCTATTGAAGCTGCCACTAAATACTTCTTAACTCAAGCAGCCGCCTCCGCCCTTCTCTTATTTTCTAGCATAACCAACGCATGACATACCGGACAATGAGACATTACTCAACTCACCCACCCAACATCCTGCTTAATTCTAACCTCAGCCATCGCAATAAAACTAGGACTAGTTCCATTTCACTTTTGATTCCCA…
	FJ154673_Sturnella_magna22 GATGGTTCAACTCCTTCCCCTACTAATGAACCCCCAAGCAAACCTAATCTTCATCACTAGTTTACTTCTAGGAACAACCATCACCATCTCGAGCAACCACTGAGTTATAGCTTGGACCGGCCTTGAAATCAACACACTTGCCATCCTCCCACTAATCTCAAAGTCCCATCACCCACGAGCTATTGAAGCTGCCACTAAATACTTCTTAACTCAAGCAGCCGCCTCCGCCCTTCTCTTATTTTCTAGCATAACCAACGCATGACATACCGGACAATGAGACATTACTCAACTCACCCACCCAACATCCTGCTTAATTCTAACCTCAGCCATCGCAATAAAACTAGGACTAGTTCCATTTCACTTTTGATTCCC…
	FJ154674_Sturnella_magna24 GATGGTTCAACCCCTTCCCCTGCTAATGAACCCCCAAGCAAATCTAATCTTCATCACTAGCTTACTTCTAGGAACAACCATCACCATATCGAGCAGTCACTGAGTTATAGCTTGAACCGGCCTTGAAATCAACACACTTGCCATCCTCCCACTAATCTCAAAATCCCACCACCCACGAGCTATTGAAGCTGCCACTAAGTACTTCTTAACTCAAGCAGCCGCCTCTGCCCTTCTCTTATTTTCTAGCATAACCAATGCATGACATACCGGACAATGAGACATTACTCAACTTACTCACCCAACATCCTGCTTAATTCTAACCTCAGCCATCGCAATAAAACTAGGACTAGTTCCATTTCACTTTTGATTCCC…
	FJ154675_Sturnella_magna25 GATGGTTCAACTCCTTCCCCTGCTAATGAACCCCCAAGCAAACCTAATCTTCATCACTAGTTTACTTCTAGGAACAACCATCACCATCTCGAGCAACCACTGAGTTATAGCTTGGACCGGCCTTGAAATCAACACACTTGCCATCCTCCCACTAATCTCAAAGTCCCATCACCCACGAGCTATTGAAGCTGCCACTAAATACTTCTTAACTCAAGCAGCCGCCTCCGCCCTTCTCTTATTTTCTAGCATAACCAACGCATGACATACCGGACAATGAGACATTACTCAACTCACCCACCCAACATCCTGCTTAATTCTAACCTCAGCCATCGCAATAAAACTAGGACTAGTTCCATTTCACTTTTGATTCCC…
	FJ154676_Sturnella_magna26 GATGGTTCAACCCCTTCCCCTGCTAATGAACCCCCAAGCAAATCTAATCTTCATCACTAGCTTACTTCTAGGAACAACCATCACCATATCGAGCAGTCACTGAGTTATAGCTTGAACCGGCCTTGAAATCAACACACTTGCCATCCTCCCACTAATCTCAAAATCCCACCACCCACGAGCTATTGAAGCTGCCACTAAGTACTTCTTAACTCAAGCAGCCGCCTCTGCCCTTCTCTTATTTTCTAGCATAACCAATGCATGACATACCGGACAATGAGACATTACTCAACTTACTCACCCAACATCCTGCTTAATTCTAACCTCAGCCATCGCAATAAAACTAGGACTAGTTCCATTTCACTTTTGATTCCC…
	FJ154677_Sturnella_neglecta27 GATGGTTCAACTCCTTCCCCTACTAATGAACCCCCAAGCAAATCTAATCTTCATCACTAGTTTACTTCTAGGGACAACCATCACCATCTCGAGCAGTCACTGAGTTATAGCTTGGACCGGCCTTGAAATCAACACACTTGCCATCCTCCCACTAATCTCAAAATCCCATCACCCACGAGCTATCGAAGCTGCCACTAAATACTTCTTGACTCAAGCAGCCGCCTCTGCCCTTCTCTTATTTTCTAGCATAACCAATGCATGACACACCGGACAATGAGACATTACTCAACTTACTCACCCAACATCTTGCTTAATTCTAACCTCAGCCATCGCAATAAAACTAGGACTAGTCCCATTTCACTTTTGATT…
	FJ154678_Sturnella_magna28 GATGGTTCAACCCCTTCCCCTGCTAATGAACCCCCAAGCAAATCTAATCTTCATCACTAGCTTACTTCTAGGAACAACCATCACCATATCGAGCAGTCACTGAGTTATAGCTTGAACCGGCCTTGAAATCAACACACTTGCCATCCTCCCACTAATCTCAAAATCCCACCACCCACGAGCTATTGAAGCTGCCACTAAGTACTTCTTAACTCAAGCAGCCGCCTCTGCCCTTCTCTTATTTTCTAGCATAACCAATGCATGACATACCGGACAATGAGACATTACTCAACTTACTCACCCAACATCCTGCTTAATTCTAACCTCAGCCATCGCAATAAAACTAGGACTAGTTCCATTTCACTTTTGATTCCC…
	FJ154679_Sturnella_magna29 GATGGTTCAACTCCTTCCCCTGCTAATGAACCCCCAAGCAAACCTAATCTTCATCACTAGTTTACTTCTAGGAACAACCATCACCATCTCGAGCAACCACTGAGTTATAGCTTGGACCGGCCTTGAAATCAACACACTTGCCATCCTCCCACTAATCTCAAAGTCCCATCACCCACGAGCTATTGAAGCTGCCACTAAATACTTCTTAACTCAAGCAGCCGCCTCCGCCCTTCTCTTATTTTCTAGCATAACCAACGCATGACATACCGGACAATGAGACATTACTCAACTCACCCACCCAACATCCTGCTTAATTCTAACCTCAGCCATCGCAATAAAACTAGGACTAGTTCCATTTCACTTTTGATTCCC…
	FJ154680_Sturnella_magna3 GATGGTTCAACTCCTTCCCCTGCTAATGAACCCCCAAGCAAACCTAATCTTCATCACTAGTTTACTTCTAGGAACAACCATCACCATCTCGAGCAACCACTGAGTTATAGCTTGGACCGGCCTTGAAATCAACACACTTGCCATCCTCCCACTAATCTCAAAGTCCCATCACCCACGAGCTATTGAAGCTGCCACTAAATACTTCTTAACTCAAGCAGCCGCCTCCGCCCTTCTCTTATTTTCTAGCATAACCAACGCATGACATACCGGACAATGAGACATTACTCAACTCACCCACCCAACATCCTGCTTAATTCTGACCTCAGCCATCGCAATAAAACTAGGACTAGTTCCATTTCACTTTTGATTCCCA…
	FJ154681_Sturnella_magna30 GATGGTTCAACCCCTTCCCCTGCTAATGAACCCCCAAGCAAATCTAATCTTCATCACTAGCTTACTTCTAGGAACAACCATCACCATATCGAGCAGTCACTGAGTTATAGCTTGAACCGGCCTTGAAATCAACACACTTGCCATCCTCCCACTAATCTCAAAATCCCACCACCCACGAGCTATTGAAGCTGCCACTAAGTACTTCTTAACTCAAGCAGCCGCCTCTGCCCTTCTCTTATTTTCTAGCATAACCAATGCATGACATACCGGACAATGAGACATTACTCAACTTACTCACCCAACATCCTGCTTAATTCTAACCTCAGCCATCGCAATAAAACTAGGACTAGTTCCATTTCACTTTTGATTCCC…
	FJ154682_Sturnella_magna31 GATGGTTCAACTCCTTCCCCTGCTAATGAACCCCCAAGCAAACCTAATCTTCATCACTAGTTTACTTCTAGGAACAACCATCACCATCTCGAGCAACCACTGAGTTATAGCTTGGACCGGCCTTGAAATCAACACACTTGCCATCCTCCCACTAATCTCAAAGTCCCATCACCCACGAGCTATTGAAGCTGCCACTAAATACTTCTTAACTCAAGCAGCCGCCTCCGCCCTTCTCTTATTTTCTAGCATAACCAACGCATGACATACCGGACAATGAGACATTACTCAACTCACCCACCCAACATCCTGCTTAATTCTAACCTCAGCCATCGCAATAAAACTAGGACTAGTTCCATTTCACTTTTGATTCCC…
	FJ154683_Sturnella_magna32 GATGGTTCAACTCCTTCCCCTGCTAATGAACCCCCAAGCAAGCCTAATCTTCATCACTAGTTTACTTCTAGGAACAACCATCACCATCTCGAGCAACCACTGAGTTATAGCTTGGACCGGCCTTGAAATCAACACACTTGCCATCCTCCCACTAATCTCAAAGTCCCATCACCCACGAGCTATTGAAGCTGCCACTAAATACTTCTTAACTCAAGCAGCCGCCTCCGCCCTTCTCTTATTTTCTAGCATAACCAACGCATGACATACCGGACAATGAGACATTACTCAACTCACCCACCCAACATCCTGCTTAATTCTAACCTCAGCCATCGCAATAAAACTAGGACTAGTTCCATTTCACTTTTGATTCCC…
	FJ154684_Sturnella_magna33 GATGGTTCAACCCCTTCCCCTGCTAATGAACCCCCAAGCAAATCTAATCTTCACCACTAGCTTACTTCTAGGAACAACCATCACCATATCGAGCAGTCACTGAGTTATAGCTTGAACCGGCCTTGAAATCAACACACTTGCCATCCTCCCACTAATCTCAAAATCCCACCACCCACGAGCTATTGAAGCTGCCACTAAGTACTTCTTAACTCAAGCAGCCGCCTCTGCCCTTCTCTTATTTTCTAGCATAACCAATGCATGACATACCGGACAATGAGACATTACTCAACTTACTCACCCAACATCCTGCTTAATTCTAACCTCAGCCATCGCAATAAAACTAGGACTAGTTCCATTTCACTTTTGATTCCC…
	FJ154685_Sturnella_magna34 GATGGTTCAACCCCTTCCCCTGCTAATGAACCCCCAAGCAAATCTAATCTTCATCACTAGCTTACTTCTAGGAACAACCATCACCATATCGAGCAGTCACTGAGTTATAGCTTGAACCGGCCTTGAAATCAACACACTTGCCATCCTCCCACTAATCTCAAAATCCCACCACCCACGAGCTATTGAAGCTGCCACTAAGTACTTCTTAACTCAAGCAGCCGCCTCTGCCCTTCTCTTATTTTCTAGCATAACCAATGCATGACATACCGGACAATGAGACATTACTCAACTTACTCACCCAACATCCTGCTTAATTCTAACCTCAGCCATCGCAATAAAACTAGGACTAGTTCCATTTCACTTTTGATTCCC…
	FJ154686_Sturnella_magna35 GATGGTTCAACCCCTTCCCCTGCTAATGAACCCCCAAGCAAATCTAATCTTCATCACTAGCTTACTTCTAGGAACAACCATCACCATATCGAGCAGTCACTGAGTTATAGCTTGAACCGGCCTTGAAATCAACACACTTGCCATCCTCCCACTAATCTCAAAATCCCACCACCCACGAGCTATTGAAGCTGCCACTAAGTACTTCTTAACTCAAGCAGCCGCCTCTGCCCTTCTCTTATTTTCTAGCATAACCAATGCATGACATACCGGACAATGAGACATTACTCAACTTACTCACCCAACATCCTGCTTAATTCTAACCTCAGCCATCGCAATAAAACTAGGACTAGTTCCATTTCACTTTTGATTCCC…
	FJ154687_Sturnella_magna36 GATGGTTCAACTCCTTCCCCTGCTAATGAACCCCCAAGCAAACCTAATCTTCATCACTAGTTTACTTCTAGGAACAACCATCACCATCTCGAGCAACCACTGAGTTATAGCTTGGACCGGCCTTGAAATCAACACACTTGCCATCCTCCCACTAATCTCAAAGTCCCATCACCCACGAGCTATTGAAGCTGCCACTAAATACTTCTTAACTCAAGCAGCCGCCTCCGCCCTTCTCTTATTTTCTAGCATAACCAACGCATGACATACCGGACAATGAGACATTACTCAACTCACCCACCCAACATCCTGCTTAATTCTAACCTCAGCCATCGCAATAAAACTAGGACTAGTTCCATTTCACTTTTGATTCCC…
	FJ154688_Sturnella_magna37 GATGGTTCAACTCCTTCCCCTGCTAATGAACCCCCAAGCAAACCTAATCTTCATCACTAGTTTACTTCTAGGAACAACCATCACCATCTCGAGCAACCACTGAGTTATAGCTTGGACCGGCCTTGAAATCAACACACTTGCCATCCTCCCACTAATCTCAAAGTCCCATCACCCACGAGCTATTGAAGCTGCCACTAAATACTTCTTAACTCAAGCAGCCGCCTCCGCCCTTCTCTTATTTTCTAGCATAACCAACGCATGACATACCGGACAATGAGACATTACTCAACTCACCCACCCAACATCCTGCTTAATTCTAACCTCAGCCATCGCAATAAAACTAGGACTAGTTCCATTTCACTTTTGATTCCC…
	FJ154689_Sturnella_magna38 GATGGTTCAACTCCTTCCCCTGCTAATGAACCCCCAAGCAAACCTAATCTTCATCACTAGTTTACTTCTAGGAACAACCATCACCATCTCGAGCAACCACTGAGTTATAGCTTGGACCGGCCTTGAAATCAACACACTTGCCATCCTCCCACTAATCTCAAAGTCCCATCACCCACGAGCTATTGAAGCTGCCACTAAATACTTCTTAACTCAAGCAGCCGCCTCCGCCCTTCTCTTATTTTCTAGCATAACCAACGCATGACATACCGGACAATGAGACATTACTCAACTCACCCACCCAACATCCTGCTTAATTCTGACCTCAGCCATCGCAATAAAACTAGGACTAGTTCCATTTCACTTTTGATTCCC…
	FJ154690_Sturnella_magna39 GATGGTTCAACTCCTTCCCCTGCTAATGAACCCCCAAGCAAACCTAATCTTCATCACTAGTTTACTTCTAGGAACAACCATCACCATCTCGAGCAACCACTGAGTTATAGCTTGGACCGGCCTTGAAATCAACACACTTGCCATCCTCCCACTAATCTCAAAGTCCCATCACCCACGAGCTATTGAAGCTGCCACTAAATACTTCTTAACTCAAGCAGCCGCCTCCGCCCTTCTCTTATTTTCTAGCATAACCAACGCATGACATACCGGACAATGAGACATTACTCAACTCACCCACCCAACATCCTGCTTAATTCTGACCTCAGCCATCGCAATAAAACTAGGACTAGTTCCATTTCACTTTTGATTCCC…
	FJ154691_Sturnella_magna4 GATGGTTCAACCCCTTCCCCTGTTAATGAACCCCCAAGCAAATCTAATCTTCATCACTAGCTTACTTCTAGGAACAACCATCACCATATCGAGCAGTCACTGAGTTATAGCTTGAACCGGCCTTGAAATCAACACACTTGCCATCCTCCCACTAATCTCAAAATCCCACCACCCACGAGCTATTGAAGCTGCCACTAAGTACTTCTTAACTCAAGCAGCCGCCTCTGCCCTTCTCTTATTTTCTAGCATAACCAATGCATGACATACCGGACAATGAGACATTACTCAACTTACTCACCCAACATCCTGCTTAATTCTAACCTCAGCCATCGCAATAAAACTAGGACTAGTTCCATTTCACTTTTGATTCCCA…
	FJ154692_Sturnella_magna40 GATGGTTCAACTCCTTCCCCTGCTAATGAACCCCCAAGCAAACCTAATCTTCATCACTAGTTTACTTCTAGGAACAACCATCACCATCTCGAGCAACCACTGAGTTATAGCTTGGACCGGCCTTGAAATCAACACACTTGCCATCCTCCCACTAATCTCAAAGTCCCATCACCCACGAGCTATTGAAGCTGCCACTAAATACTTCTTAACTCAAGCAGCCGCCTCCGCCCTTCTCTTATTTTCTAGCATAACCAACGCATGACATACCGGACAATGAGACATTACTCAACTCACCCACCCAACATCCTGCTTAATTCTGACCTCAGCCATCGCAATAAAACTAGGACTAGTTCCATTTCACTTTTGATTCCC…
	FJ154693_Sturnella_magna5 GATGGTTCAAGTCCTTCCCCTGCTAATGAACCCCCAAGCAAACCTAATCTTCATCACTAGTTTACTTCTAGGAACAACCATCACCATCTCGAGCAACCACTGAGTTATAGCTTGGACCGGCCTTGAAATCAACACACTTGCCATCCTCCCACTAATCTCAAAGTCCCATCACCCACGAGCTATTGAAGCTGCCACTAAATACTTCTTAACTCAAGCAGCCGCCTCCGCCCTTCTCTTATTTTCTAGCATAACCAACGCATGACATACCGGACAATGAGACATTACTCAACTCACCCACCCAACATCCTGCTTAATTCTAACCTCAGCCATCGCAATAAAACTAGGACTAGTTCCATTTCACTTTTGATTCCCA…
	FJ154694_Sturnella_magna7 GATGGTTCAACTCCTTCCCCTGCTAATGAACCCCCAAGCAAACCTAATCTTCATCACTAGTTTACTTCTAGGAACAACCATCACCATCTCGAGCAACCACTGAGTTATAGCTTGGACCGGCCTTGAAATCAACACACTTGCCATCCTCCCACTAATCTCAAAGTCCCATCACCCACGAGCTATTGAAGCTGCCACTAAATACTTCTTAACTCAAGCAGCCGCCTCCGCCCTTCTCTTATTTTCTAGCATAACCAACGCATGACATACCGGACAATGAGACATTACTCAACTCACCCACCCAACATCCTGCTTAATTCTGACCTCAGCCATCGCAATAAAACTAGGACTAGTTCCATTTCACTTTTGATTCCCA…
	FJ154695_Sturnella_magna8 GATGGTTCAACTCCTTCCCCTGCTAATGAACCCCCAAGCAAACCTAATCTTCATCACTAGTTTACTTCTAGGAACAACCATCACCATCTCGAGCAACCACTGAGTTATAGCTTGGACCGGCCTTGAAATCAACACACTTGCCATCCTCCCACTAATCTCAAAGTCCCATCACCCACGAGCTATTGAAGCTGCCACTAAATACTTCTTAACTCAAGCAGCCGCCTCCGCCCTTCTCTTATTTTCTAGCATAACCAACGCATGACATACCGGACAATGAGACATTACTCAACTCACCCACCCAACATCCTGCTTAATTCTAACCTCAGCCATCGCAATAAAACTAGGACTAGTTCCATTTCACTTTTGATTCCCA…
	FJ154696_Sturnella_magna9 GATGGTTCAACTCCTTCCCCTGCTAATGAACCCCCAAGCAAACCTAATCTTCATCACTAGTTTACTTCTAGGAACAACCATCACCATCTCGAGCAACCACTGAGTTATAGCTTGGACCGGCCTTGAAATCAACACACTTGCCATCCTCCCACTAATCTCAAAGTCCCATCACCCACGAGCTATTGAAGCTGCCACTAAATACTTCTTAACTCAAGCAGCCGCCTCCGCCCTTCTCTTATTTTCTAGCATAACCAACGCATGACATACCGGACAATGAGACATTACTCAACTCACCCACCCAACATCCTGCTTAATTCTAACCTCAGCCATCGCAATAAAACTAGGACTAGTTCCATTTCACTTTTGATTCCCA…
	FJ154697_Sturnella_neglecta GATGGTTCAACTCCTTCCCCTACTAATGAACCCCCAAGCAAATCTAATCTTCATCACTAGTTTACTTCTAGGGACAACCATCACCATCTCGAGCAGTCACTGAGTTATAGCTTGGACCGGCCTTGAAATCAACACACTTGCCATCCTCCCACTAATCTCAAAATCCCATCACCCACGAGCTATCGAAGCTGCCACTAAATACTTCTTGACTCAAGCAGCCGCCTCTGCCCTTCTCTTATTTTCTAGCATAACCAATGCATGACACACCGGACAATGAGACATTACTCAACTTACTCACCCAACATCTTGCTTAATTCTAACCTCAGCCATCGCAATAAAACTAGGACTAGTCCCATTTCACTTTTGATTCC…
	FJ154698_Sturnella_neglecta GATGGTTCAACTCCTTCCCCTACTAATGAACCCCCAAGCAAATCTAATCTTCATCACTAGTTTACTTCTAGGGACAACCATCACCATCTCGAGCAGTCACTGAGTTATAGCTTGGACCGGCCTTGAAATCAACACACTTGCCATCCTCCCACTAATCTCAAAATCCCATCACCCACGAGCTATTGAAGCTGCCACTAAATACTTCTTGACTCAAGCAGCCGCCTCTGCCCTTCTCTTATTTTCTAGCATAACCAATGCATGACACACCGGACAATGAGACATTACTCAACTTACTCACCCAACATCTTGCTTAATTCTAACCTCAGCCATCGCAATAAAACTAGGACTAGTCCCATTTCACTTTTGATTCC…
	FJ154699_Sturnella_neglecta GATGGTTCAACTCCTTCCCCTACTAATGAACCCCCAAGCAAATCTAATCTTCATCACTAGTTTACTTCTAGGGACAACCATCACCATCTCGAGCAGTCACTGAGTTATAGCTTGGACCGGCCTTGAAATCAACACACTTGCCATCCTCCCACTAATCTCAAAATCCCATCACCCACGAGCTATCGAAGCTGCCACTAAATACTTCTTGACTCAAGCAGCCGCCTCTGCCCTTCTCTTATTTTCTAGCATAACCAATGCATGACACACCGGACAATGAGACATTACTCAACTTACTCACCCAACATCTTGCTTAATTCTAACCTCAGCCATCGCAATAAAACTAGGACTAGTCCCATTTCACTTTTGATTCC…
	FJ154700_Sturnella_neglecta GATGGTTCAACTCCTTCCCCTACTAATGAACCCCCAAGCAAATCTAATCTTCATCACTAGTTTACTTCTAGGGACAACCATCACCATCTCGAGCAGTCACTGAGTTATAGCTTGGACCGGCCTTGAAATCAACACACTTGCCATCCTCCCACTAATCTCAAAATCCCATCACCCACGAGCTATCGAAGCTGCCACTAAATACTTCTTGACTCAAGCAGCCGCCTCTGCCCTTCTCTTATTTTCTAGCATAACCAATGCATGACACACCGGACAATGAGACATTACTCAACTTACTCACCCAACATCTTGCTTAATTCTAACCTCAGCCATCGCAATAAAACTAGGACTAGTCCCATTTCACTTTTGATTCC…
	FJ154701_Sturnella_neglecta GATGGTTCAACTCCTTCCCCTACTAATGAACCCCCAAGCAAATCTAATCTTCATCACTAGTTTACTTCTAGGGACAACCATCACCATCTCGAGCAGTCACTGAGTTATAGCTTGGACCGGCCTTGAAATCAACACACTTGCCATCCTCCCACTAATCTCAAAATCCCATCACCCACGAGCTATCGAAGCTGCCACTAAATACTTCTTGACTCAAGCAGCCGCCTCTGCCCTTCTCTTATTTTCTAGCATAACCAATGCATGACACACCGGACAATGAGACATTACTCAACTTACTCACCCAACATCTTGCTTAATTCTAACCTCAGCCATCGCAATAAAACTAGGACTAGTCCCATTTCACTTTTGATTCC…
	FJ154702_Sturnella_neglecta GATGGTTCAACTCCTTCCCCTACTAATGAACCCCCAAGCAAATCTAATCTTCATCACTAGTTTACTTCTAGGAACAACCATCACCATCTCGAGCAGTCACTGAGTTATAGCTTGGACCGGCCTTGAAATCAACACACTTGCCATCCTCCCACTAATCTCAAAATCCCATCACCCACGAGCTATCGAAGCTGCCACTAAATACTTCTTGACTCAAGCAGCCGCCTCTGCCCTTCTCTTATTTTCTAGCATAACCAATGCATGACACACCGGACAATGAGACATTACTCAACTTACTCACCCAACATCTTGCTTAATTCTAACCTCAGCCATCGCAATAAAACTAGGACTAGTCCCATTTCACTTTTGATTCC…
	FJ154703_Sturnella_magna GATGGTTCAACCCCTTCCCCTGCTAATGAACCCCCAAGCAAATCTAATCTTCATCACTAGCTTACTTCTAGGAACAACCATCACCATATCGAGCAGTCACTGAGTTATAGCTTGAACCGGCCTTGAAATCAACACACTTGCCATCCTCCCACTAATCTCAAAATCCCACCACCCACGAGCTATTGAAGCTGCCACTAAGTACTTCTTAACTCAAGCAGCCGCCTCTGCCCTTCTCTTATTTTCTAGCATAACCAATGCATGACATACCGGACAATGAGACATTACTCAACTTACTCACCCAACATCCTGCTTAATTCTAACCTCAGCCATCGCAATAAAACTAGGACTAGTTCCATTTCACTTTTGATTCCCAG…
	FJ154704_Sturnella_magna GATGGTTCAACTCCTTCCCCTGCTAATGAACCCCCAAGCAAACCTAATCTTCATCACTAGTTTACTTCTAGGAACAACCATCACCATCTCGAGCAACCACTGAGTTATAGCTTGGACCGGCCTTGAAATCAACACACTTGCCATCCTCCCACTAATCTCAAAGTCCCATCACCCACGAGCTATTGAAGCTGCCACTAAATACTTCTTAACTCAAGCAGCCGCCTCCGCCCTTCTCTTATTTTCTAGCATAACCAACGCATGACATACCGGACAATGAGACATTACTCAACTCACCCACCCAACATCCTGCTTAATTCTAACCTCAGCCATCGCAATAAAACTAGGACTAGTTCCATTTCACTTTTGATTCCCAG…
	FJ154705_Sturnella_neglecta GATGGTTCAACTCCTTCCCCTACTAATGAACCCCCAAGCAAATCTAATCTTCATCACTAGTTTACTTCTAGGGACAACCATCACCATCTCGAGCAGTCACTGAGTTATAGCTTGGACCGGCCTTGAAATCAACACACTTGCCATCCTCCCACTAATCTCAAAATCCCATCACCCACGAGCTATCGAAGCTGCCACTAAATACTTCTTGACTCAAGCAGCCGCCTCTGCCCTTCTCTTATTTTCTAGCATAACCAATGCATGACACACCGGACAATGAGACATTACTCAACTTACTCACCCAACATCTTGCTTAATTCTAACCTCAGCCATCGCAATAAAACTAGGACTAGTCCCATTTCACTTTTGATTCC…
	JN715406_Sturnella_superciliaris -------------------------ATGAACCCCCAAGCAAACCTAATCTTCGTCACTAGCCTACTTCTAGGGACAACCATCACTATCTCAAGCAACCACTGAATTATAGCTTGGACTGGTCTTGAAATTAACACACTCGCCATCCTCCCACTAATCTCAAAATCTCACCACCCACGAGCTATTGAGGCCGCTACTAAATATTTCTTAACCCAAGCAGCCGCCTCTGCTCTTGTTTTATTTTCTAGTATAACTAACGCATGATACACCGGACAGTGGGACATTACTCAACTTACTCACCCAACATCCTGCTTTATCCTCACCTCAGCAATCGCAATAAAACTGGGACTAGTCCCATTCCACTTCTG…
;
END;
