# Supplementary material for: A latitudinal phylogeographic diversity gradient in birds
Source: PLoS Biol. 2017 Apr 13;15(4):e2001073. doi: 10.1371/journal.pbio.2001073 (PMC5390966; doi:10.1371/journal.pbio.2001073)
Supplement: S1 Data — (ZIP) [file pbio.2001073.s015.zip › S1_Data/Synallaxis-azarae-courseni.nex]

#NEXUS

begin data;
   dimensions ntax=99 nchar=1041;
   format datatype=dna gap=- interleave=no;
   matrix

spixi.AMNH_RTC349 ATAAACCCACAAGCCAAATTAATCTCAACCATAAGTCTACTCCTAGGAACAACCATCACAATCTCAAGTAATCACTGAGCAATAGCATGAACCGGCCTGGAGATCAACACCCTAGCTATCCTCCCCCTCATCTCAAAACCACACCACCCACGAGCCATTGAAGCCACAACCAAATATTTTCTAGTCCAAGCAGCAGCATCAACCCTATTATTATTCTCTAGCACAACCAACGCACTATTTACTGGACAATGAGACATCACACAACTTACCCACCCTGTATCATGCCTACTCCTAACAACAGCCATTTCAATCAAACTGGGACTAGTTCCGTTCCACTTCTGATTTCCTGAAGTCCTTCAAGGTTCATCCCTAACCACAGGTCTACTTCTAGCCACAGCTATAAAATTTCCCCCCATTACACTCATTTTGTTAACATCCTCCTCCCTTAATCACACCCTACTATTCATCATAGCCATCTCCTCAGCTGCCTTAGGAGGATGAATAGGCCTAAACCAAACCCAAATCCGAAAAGTCCTAGCCTTCTCATCCATCTCCCACTTAGGATGAATAACCATTATCATTATTTACAACCCTAAACTCACCTTAATCACCTTCTACCTATACTGCTTAATAACCGCTGCAATCTTCCTAACTCTTAAAACCACCAAAATCCTTAAACTATCCTCAATAATAGCCGCATGAACAAAGATCCCTTCACTAAGTGCAACCCTCATACTTGCACTCCTGTCCCTGGCAGGTCTCCCTCCACTAACAGGATTCCTACCAAAATGACTTATCATCCAAGAACTAACCAAGCAAGAAATAACTTCAACAGCAACAATCATCGCCCTCCTCTCCCTACTAGGACTTTTCTTCTACCTTCGATTAGCTTACTGCGCAACAATCACACTCCCTCCAAATTCCAGCAACTATATAAAACAATGACAAACTAACAAGCCAGTGAACACACTCACCACAACCCTAACCGCCCTAACAATCACTCTCCTTCCACTCTCCCCTATAATCTACACAATCCCCTAG
albigularis.44453 ATAAACCCACAAGCCAAATTAATCTCAGCCATAAGTCTACTCCTAGGAACAACCATCACAATCTCAAGTAATCACTGAGCAATAGCATGAACCGGCCTGGAGATCAACACCCTAGCTATCCTCCCCCTAATTTCAAAACCTCATCACCCACGAGCCATTGAAGCCACAACCAAATATTTTCTAGTCCAAGCAACAGCATCAACTCTATTACTATTCTCCAGCACAACCAACGCACTATTCACCGGACAATGAGATATTACACAACTTACCCACCCCATCTCATGCCTACTCCTAACAACAGCCATTTCAATCAAACTGGGACTAGTTCCATTCCACTTCTGATTTCCTGAAGTCCTTCAAGGTTCCTCCCTAACCACAGGTCTACTCCTAGCCACAATTATGAAATTTCCCCCTATTACACTTATTTTACTAACATCTTCCTCCCTTAATCACACCCTACTATTCATCATGGCCATCTCCTCAACTGCCTTAGGAGGATGAATAGGCCTAAACCAAACCCAAATCCGAAAAATCCTAGCCTTCTCATCCATCTCCCACTTAGGATGAATAACCATTATTATTATTTACAACCCTAAACTCACCTTAATCACCTTTTACCTATACTGCTTGATAACCACTGCAATCTTTCTAACTCTTAAAACTACCAAAATTCTCAAACTATCCTCAATAATAACCGCATGAACAAAAATCCCTTCACTAAGTGCAACCCTCATACTTGCACTCCTGTCCCTAGCAGGTCTCCCTCCACTAACAGGATTCCTACCAAAATGACTCATCATCCAAGAACTAACCAAGCAAGAAATAACTTCAACAGCAACAATCATTGCCCTCATCTCCCTACTAGGACTTTTCTTCTACCTTCGATTAGCTTACTGTGCAACAATCACACTCCCCCCAAATTCTAACAACTACATAAAACAATGACAAACTAACAAGCCAGTGGACATGCTCACCACAACCTTAACTGCCCTAACAATTACCCTCCTTCCACTCTCCCCTATAATCTACACAATCCCCTAG
albescens.38116 ATAAACCCACAAGCCAAATTAATCTCAACCATAAGCCTACTCCTAGGAACAACAATCACAATCTCAAGTAACCACTGAGCAATAGCATGAACCGGCCTGGAGATCAACACCCTAGCTATCCTCCCCCTAATCTCAAAACCCCACCACCCACGAGCCATTGAAGCCACAACCAAATATTTTCTAGTCCAAGCAGCAGCATCAACTCTATTATTATTCTCCAGCACAACCAACGCACTATTCACCGGACAATGAGACATCACACAACTTACCCACCCCATCTCATGCCTACTCCTAACAACAGCCATTTCAATCAAACTGGGACTAGTCCCATTCCACTTCTGATTTCCTGAAGTCCTTCAAGGTTCATCCCTAATCACAGGTTTACTCCTAGCCACAGCTATAAAATTTCCCCCCATTACACTTATTTTACTAACATCTTCCTCCCTTAATCACACCCTGCTATTCATCATAGCCATCTCCTCAACTGCCTTAGGAGGATGAATAGGCCTAAACCAAACCCAAATCCGAAAAGTCCTAGCCTTCTCATCCATCTCCCACTTAGGATGAATAACCATTATTATTATTTACAACCCTAAACTTACCTTAATCACCTTCTACCTATACTGCTTAATAACCACTGCAATCTTCCTAACTCTTAAAACTACCAAAATTCTCAAACTATCCTCAATAATAACCGCATGAACAAAAATCCCTTCACTAAGCGCAACCCTCATACTTGCACTCCTGTCCCTAGCAGGCCTCCCTCCACTAACAGGATTCCTACCAAAATGACTTATCATCCAAGAACTAACCAAACAAGAAATAACTTCAACAGCAACAATCATTGCCCTCCTCTCCCTACTAGGACTCTTCTTCTACCTTCGATTAGCCTACTGCGCAACAATCACACTCCCCCCAAATTCTAACAACTACATGAAACAATGACAAACTAACAAGCCAGTGAACATACTCGCCACAACCTTAACTGCCCTAACAATTACTCTCCTTCCACTCTCCCCTATAATCTACACAATTCCATAG
frontalis.38365 ATAAACCCACAAGCCAAATTAATCTCAACCATAAGTCTACTCCTAGGAACAACCATCACAATCTCAAGTAACCACTGGGCAATAGCATGAACCGGCCTGGAGATCAATACCCTAGCTATCCTCCCCCTAATCTCAAAACCCCACCACCCACGAGCCATTGAAGCCACAACCAAATATTTTCTAGTCCAAGCAGCAGCATCAACTCTATTACTATTCTCCAGCACAACCAACGCACTATTCACAGGACAATGAGACATCACACAACTCACCCACCCCATCTCATGCCTACTCCTAACAACAGCCATTTCAATCAAACTGGGACTAGTCCCGTTCCACTTCTGATTTCCTGAAGTCCTTCAAGGCTCATCCCTTACCACAGGGATACTTCTAGCCACAGCTATAAAATTTCCCCCTATCACACTTATTTTACTAACATCCTCCTCCCTCAATCACACTCTACTATTCATTATAGCCATCTCCTCAACTGCCTTAGGAGGATGAATAGGCCTAAACCAAACCCAAATCCGAAAAGTCCTAGCCTTCTCATCCATCTCCCACTTAGGATGAATAACCATTATTATTATTTATAACCCTAAACTCACCTTAATCACCTTCTACCTATACTGTTTAATAACCATTGCAATCTTCCTAACTCTTAAAACTACCAAAATTCTCAAACTATCCTCAATAATAACCGCATGAACAAAAATCCCTTCACTAAGTGCAACCCTTATACTTGCACTCCTGTCCCTAGCAGGCCTCCCTCCACTAACAGGATTCCTACCAAAATGACTTATCATCCAAGAACTAACCAAGCAAGAAATAACTTCAACAGCAACAATCATTGCCCTCCTCTCCCTACTAGGACTCTTCTTCTACCTTCGATTAGCTTACTGCGCAACAATTACACTCCCCCCAAATTCTAACAACTACATGAAACAATGACAAACTAACAAGCCAGTGAACATACTCGCCACAACCCTAACTACCCTAACAATTACTCTCCTTCCACTCTCCCCTATAATCTACACAATCCCCTAG
106746_CochabambaBO ATAAACCCACAAGCCAAATTAATCTCAACCATAAGTCTACTCCTAGGAACAACCATCACAATCTCAAGTAACCACTGAGCAATAGCATGAACCGGCCTGGAAATCAACACCCTAGCTATCCTCCCCCTAATTTCAAAACCCCACCACCCACGAGCCATTGAAGCCACAACCAAATATTTTCTAGTCCAAGCAGCAGCATCAACTCTATTATTATTCTCCAGCACAACCAACGCACTATTCACCGGACAATGAGACATCACACAACTTACCCACCCCATCTCATGCCTACTCCTAACAACAGCCATTTCAATCAAACTGGGACTAGTCCCATTCCACTTCTGATTTCCTGAAGTCCTTCAAGGTTCATCCCTAACCACAGGTATACTTCTAGCCACAGCTATAAAATTTCCCCCTATTACACTTATTTTACTAACATCCTCCTCCCTTAATCACACCCTACTATTCATCATAGCCATCTCCTCAACTGCCTTAGGAGGGTGAATAGGCCTAAACCAAACCCAAATTCGAAAAGTCCTAGCCTTCTCATCCATCTCCCACTTAGGATGAATAACTATTATTATTATTTATAACCCTAAACTCACCTTAATCACCTTCTACCTATACTGCTTAATAACCACTGCAATCTTCCTAACTCTTAAAACTACCAAAATTCTCAAACTATCCTCAATAATAACCGCATGAACAAAAATCCCTTCACTAAGTGCAACCCTCATACTTGCACTCCTGTCCCTAGCAGGCCTCCCTCCACTAACAGGATTCCTACCAAAATGACTTATCATCCAAGAACTAACCAAGCAAGAAATAACTTCAACAGCAACAATCATTGCCCTCCTCTCCTTACTAGGACTCTTCTTCTACCTTCGATTAGCTTACTGCGCAACAATCACACTCCCCCCAAATTCTAACAACTACATGAAACAATGACAAACTAACAAGCCAGTGAACATACTCACCACAACCCTAACTGCCCTAACAATTACTCTCCTTCCACTCTCCCCTATAATCTACACAATCCCCTAG
1232_LaPazBO ATAAACCCACAAGCCAAATTAATCTCAACCATAAGTCTACTCCTAGGAACAACCATCACAATCTCAAGTAACCACTGAGCAATAGCATGAACCGGTCTGGAAATCAACACCCTAGCTATCCTCCCCCTAATCTCAAAACCCCACCACCCACGGGCCATTGAAGCCACAACCAAATATTTTCTAGTCCAAGCAGCAGCATCAACTCTATTATTATTCTCCAGCACAACCAACGCACTATTCACCGGACAATGAGACATCACACAACTTACCCACCCCATCTCATGCCTACTCCTAACAACAGCCATTTCAATCAAACTGGGACTAGTCCCATTCCACTTCTGATTTCCTGAAGTCCTTCAAGGTTCATCCCTAACCACAGGTATACTTCTAGCCACAGCTATGAAATTTCCCCCTATTACACTTATTTTACTAACATCTTCCTCCCTTAATCACACCCTACTATTCATCATAGCCATCTCCTCAGCTGCCTTAGGAGGGTGAATAGGCCTAAACCAAACCCAAATTCGAAAAGTCCTAGCCTTCTCATCCATCTCCCACTTAGGATGAATAACCATTATTATTATTTATAACCCTAAACTCACCTTAATCACCTTCTACCTATACTGCTTAATAACCACTGCAATCTTCCTAACTCTTAAAACTACCAAAATTCTCAATCTATCCTCAATAATAACCGCATGAACAAAAATCCCTTCACTAAGTGCAACCCTCATACTTGCACTCCTGTCCCTAGCAGGCCTCCCTCCACTAACAGGATTCCTACCAAAATGACTTATCATCCAAGAACTAACCAAGCAAGAAATAACTTCAACAGCAACAATCATTGCCCTCCTCTCCCTACTAGGACTCTTCTTCTACCTTCGATTAGCTTACTGCGCAACAATCACACTCCCCCCAAATTCTAACAACTACATAAAACAATGACAAACTAACAAGCCAGTGAACATACTCACCACAACCCTAACTGCCCTAACAATTACTCTCCTTCCACTCTCCCCTATAATCTACACAATCCCCTAG
1270_LaPazBO ATAAACCCACAAGCCAAATTAATCTCAACCATAAGTCTACTCCTAGGAACAACCATCACAATCTCAAGTAACCACTGAGCAATAGCATGAACCGGTCTGGAAATCAACACCCTAGCTATCCTCCCCCTAATCTCAAAACCCCACCACCCACGGGCCATTGAAGCCACAACCAAATATTTTCTAGTCCAAGCAGCAGCATCAACTCTATTATTATTCTCCAGCACAACCAACGCACTATTCACCGGACAATGAGACATCACACAACTTACCCACCCCATCTCATGCCTACTCCTAACAACAGCCATTTCAATCAAACTGGGACTAGTCCCATTCCACTTCTGATTTCCTGAAGTCCTTCAAGGTTCATCCCTAACCACAGGTATACTTCTAGCCACAGCTATGAAATTTCCCCCTATTACACTTATTTTACTAACATCCTCCTCCCTTAATCACACCCTACTATTCATCATAGCCATCTCCTCAGCTGCCTTAGGAGGGTGAATAGGCCTAAACCAAACCCAAATTCGAAAAGTCCTAGCCTTCTCATCCATCTCCCACTTAGGATGAATAACCATTATTATTATTTATAACCCTAAACTCACCTTAATCACCTTCTACCTATACTGCTTAATAACCACTGCAATCTTCCTAACTCTTAAAACTACCAAAATTCTCAAACTATCCTCAATAATAACCGCATGAACAAAAATCCCTTCACTAAGTGCAACCCTCATACTTGCACTCCTGTCCCTAGCAGGCCTCCCTCCACTAACAGGATTCCTACCAAAATGACTTATCATCCAAGAACTAACCAAGCAAGAAATAACTTCAACAGCAACAATCATTGCCCTCCTCTCCCTACTAGGACTCTTCTTCTACCTTCGATTAGCTTACTGCGCAACAATCACACTCCCCCCAAATTCTAACAACTACATAAAACAATGACAAACTAACAAGCCAGTGAACATACTCACCACAACCCTAACTGCCCTAACAATTACTCTCCTTCCACTCTCCCCTATAATCTACACAATCCCCTAG
1795_PascoPE ATAAACCCACAAGCCAAATTAATCTCAACCATAAGTCTACTCCTAGGAACAACCATCACAATCTCAAGCAACCACTGAGCAATAGCATGAACCGGCCTAGAGATCAACACCCTAGCTATCCTCCCCCTAATCTCAAAACCCCACCACCCACGAGCCATTGAAGCCACAACCAAATACTTTCTAGTCCAAGCAGCAGCATCAACTCTATTATTATTCTCTAGCACAACCAACGCACTATTCACCGGACAATGAGACATCACACAACTTACCCACCCCATCTCATGCCTGCTCCTAACAACAGCCATTTCAATCAAACTGGGACTAGTCCCATTCCACTTCTGATTTCCTGAAGTCCTTCAAGGTTCATCCCTAACCACAAGCATACTTCTAGCCACAGTTATGAAATTTCCCCCTATTACACTTATTTTACTAACATCTTCCTCTCTTAATCACACCCTACTATTCATCATAGCCATCTCCTCAACTGCCTTAGGAGGATGAATAGGCCTAAACCAAACCCAAGTTCGAAAAGTCCTAGCCTTCTCATCCATCTCCCACTTAGGATGAATAACCATTATTATTATTTATAACCCTAAACTCACCCTAATCACCTTCTACCTATACTGCCTAATAACAACTGCAATCTTCCTAACCCTTAAAACTACCAAAATTCTCAAACTATCCTCAATAATAACCGCATGAACAAAAATCCCTTCACTAAGTGCAACCCTCATACTTGCACTCCTATCCCTAGCAGGCCTCCCTCCACTGACAGGATTCCTACCAAAATGACTTATCATCCAAGAACTAACCAAGCAAGAAATGACTTCAACAGCAACAATCATTGCCCTCCTCTCCCTACTAGGACTCTTCTTCTACCTTCGATTAGCTTACTGCGCAACAATCACACTCCCCCCAAATTCTAACAACTACATGAAACAATGACAAACTAACAAGCCAGTGAGCATACTCACCACAACCCTAACTGCCCTAACAATTACTCTCCTTCCACTCTCCCCTATAATCTACACAATCCTCTAG
263_CajamarcaPE ATAAACCCACAAGCCAAATTAATCTCAACCATAAGTCTACTTCTAGGAACAACCATCACAATCTCAAGTAACCACTGAGCAATAGCATGAACTGGCCTGGAAATCAACACCCTAGCTATCCTTCCCATAATCTCAAAACCCCACCACCCACGAGCCATTGAAGCCACAACCAAATATTTTCTAGTCCAAGCAGCAGCATCAACTCTACTATTATTCTCTAGCACAACCAACGCACTATTCACCGGACAATGAGACATCACACAACTTACCCACCCCATCTCATGCCTACTCCTAACAACAGCCATTTCAATCAAACTGGGACTAGTCCCATTCCACTTCTGATTTCCTGAAGTCCTTCAAGGTTCATCCCTAACCACAAGTATACTTCTAGCCACAGTTATAAAATTTCCCCCTATTACACTTATTTTACTAACATCTTCCTCCCTTAATCACACCCTACTATTCATCATAGCCATCTCCTCAGCTGCCTTAGGAGGATGAATAGGCCTAAACCAAACCCAAATTCGAAAAATCCTAGCCTTCTCATCCATCTCCCACTTAGGATGAATAACCATTATTATTATTTATAACCCTAAACTCACCTTAATCACCTTCTACCTATACTGCTTAATAACCGCTGCAATCTTCCTAACTCTTAAAACTACCAAAATCCTCAAACTATCCTCAATAATAACCGCATGAACAAAAATCCCTTCACTAAGTGCAACCCTCATACTTGCACTCCTATCCCTAGCAGGCCTCCCTCCACTAACAGGGTTCCTACCAAAATGGCTTATCATCCAAGAACTAACCAAGCAAGAAATAACTTCAACAGCAACAATCATTGCCCTCCTCTCCCTACTAGGACTCTTCTTCTACCTTCGACTAGCTTACTGCGCAACAATCACACTCCCCCCAAATTCTAACAACTACATGAAACAATGACAAACTAACAAGCCAGTGAACATACTCACCACAACCCTAACTGCCCTAACAATTACTCTCCTTCCACTCTCCCCTATAATCTACACAATCCCCTAG
31671_CajamarcaPE ATAAACCCTCAAGCCAAATTAATCTCAACCATAAGTCTACTTCTAGGAACAACCATCACAATCTCAAGTAACCACTGAGCAATAGCATGAACTGGCCTGGAAATCAACACCCTAGCTATCCTTCCCATAATCTCAAAACCCCACCACCCACGAGCCATTGAAGCCACAACCAAATATTTTCTAGTCCAAGCAGCAGCATCAACTCTACTATTATTCTCTAGCACAACCAACGCACTATTCACCGGACAATGAGACATCACACAACTTACCCACCCCATCTCATGCCTACTCCTAACAACAGCCATTTCAATCAAACTGGGACTAGTCCCATTCCACTTCTGATTTCCTGAAGTCCTTCAAGGTTCATCCCTAACCACAAGTATACTTCTAGCCACAGTTATAAAATTTCCCCCTATTACACTTATTTTACTAACATCTTCCTCCCTTAATCACACCCTACTATTCATCATAGCCATCTCCTCAGCTGCCTTAGGAGGATGAATAGGCCTAAACCAAACCCAAATTCGAAAAATCCTAGCCTTCTCATCCATCTCCCACTTAGGATGAATAACCATTATTATTATTTATAACCCTAAACTCACCTTAATCACCTTCTACCTATACTGCTTAATAACCGCTGCAATCTTCCTAACTCTTAAAACTACCAAAATCCTCAAACTATCCTCAATAATAACCGCATGAACAAAAATCCCTTCACTAAGTGCAACCCTCATACTTGCACTCCTATCCCTAGCAGGCCTCCCTCCACTAACAGGATTCCTACCAAAATGGCTTATCATCCAAGAACTAACCAAGCAAGAAATAACTTCAACAGCAACAATCATTGCCCTCCTCTCCCTACTAGGACTCTTCTTCTACCTTCGACTAGCTTACTGCGCAACAATCACACTCCCCCCAAATTCTAACAACTACATGAAACAATGACAAACTAACAAGCCAGTGAACATACTCACCACAACCCTAACTGCCCTAACAATTACTCTCCTTCCACTCTCCCCTATAATCTACACAATCCCCTAG
31681_CajamarcaPE ATAAACCCACAAGCCAAATTAATCTCAACCATAAGTCTACTTCTAGGAACAACCATCACAATCTCAAGTAACCACTGAGCAATAGCATGAACTGGCCTGGAAATCAACACCCTAGCTATCCTTCCCATAATCTCAAAACCCCACCACCCACGAGCCATTGAAGCCACAACCAAATATTTTCTAGTCCAAGCAGCAGCATCAACTCTACTATTATTCTCTAGCACAACCAACGCACTATTCACCGGACAATGAGACATCACACAACTTACCCACCCCATCTCATGCCTACTCCTAACAACAGCCATTTCAATCAAACTGGGACTAGTCCCATTCCACTTCTGATTTCCTGAAGTCCTTCAAGGTTCATCCCTAACCACAAGTATACTTCTAGCCACAGTTATAAAATTTCCCCCTATTACACTTATTTTACTAACATCTTCCTCCCTTAATCACACCCTACTATTCATCATAGCCATCTCCTCAGCTGCCTTAGGAGGATGAATAGGCCTAAACCAAACCCAAATTCGAAAAATCCTAGCCTTCTCATCCATCTCCCACTTAGGATGAATAACCATTATTATTATTTATAACCCTAAACTCACCTTAATCACCTTCTACCTATACTGCTTAATAACCGCTGCAATCTTCCTAACTCTTAAAACTACCAAAATCCTCAAACTATCCTCAATAATAACCGCATGAACAAAAATCCCTACACTAAGTGCAACCCTCATACTTGCACTCCTATCCCTAGCAGGCCTCCCTCCACTAACAGGATTCCTACCAAAATGGCTTATCATCCAAGAACTAACCAAGCAAGAAATAACTTCAACAGCAACAATCATTGCCCTCCTCTCCCTACTAGGACTCTTCTTCTACCTTCGACTAGCTTACTGCGCAACAATCACACTCCCCCCAAATTCTAACAACTACATGAAACAATGACAAACTAACAAGCCAGTGAACATACTCACCACAACCCTAACTGCCCTAACAATTACTCTCCTTCCACTCTCCCCTATAATCTACACAATCCCCTAG
32317_CajamarcaPE ATAAACCCACAAGCCAAATTAATCTCAACCATAAGTCTACTTCTAGGAACAACCATCACAATCTCAAGTAACCACTGAGCAATAGCATGAACTGGCCTGGAAATCAACACCCTAGCTATCCTTCCCATAATCTCAAAACCCCACCACCCACGAGCCATTGAAGCCACAACCAAATATTTTCTAGTCCAAGCAGCAGCATCAACTCTACTATTATTCTCTAGCACAACCAACGCACTATTCACCGGACAATGAGACATCACACAACTTACCCACCCCATCTCATGCCTACTCCTAACAACAGCCATTTCAATCAAACTGGGACTAGTCCCATTCCACTTCTGATTTCCTGAAGTCCTTCAAGGTTCATCCCTAACCACAAGTATACTTCTAGCCACAGTTATAAAATTTCCCCCTATTACACTTATTTTACTAACATCTTCCTCCCTTAATCACACCCTACTATTCATCATAGCCATCTCCTCAGCTGCCTTAGGAGGATGAATAGGCCTAAACCAAACCCAAATTCGAAAAATCCTAGCCTTCTCATCCATCTCCCACTTAGGATGAATAACCATTATTATTATTTATAACCCTAAACTCACCTTAATCACCTTCTACCTATACTGCTTAATAACCGCTGCAATCTTCCTAACTCTTAAAACTACCAAAATCCTCAAACTATCCTCAATAATAACCGCATGAACAAAAATCCCTTCACTAAGTGCAACCCTCATACTTGCACTCCTATCCCTAGCAGGCCTCCCTCCACTAACAGGATTCCTACCAAAATGGCTTATCATCCAAGAACTAACCAAGCAAGAAATAACTTCAACAGCAACAATCATTGCCCTCCTCTCCCTACTAGGACTCTTCTTCTACCTTCGACTAGCTTACTGCGCAACAATCACACTCCCCCCAAATTCTAACAACTACATGAAACAATGACAAACTAACAAGCCAGTGAACATACTCACCACAACCCTAACTGCCCTAACAATTACTCTCCTTCCACTCTCCCCTATAATCTACACAATCCCCTAG
33012_CajamarcaPE ATAAACCCACAAGCCAAATTAATCTCAACCATAAGTCTACTTCTAGGAACAACCATCACAATCTCAAGTAACCACTGAGCAATAGCATGAACTGGCCTGGAAATCAACACCCTAGCTATCCTTCCCATAATCTCAAAACCCCACCACCCACGAGCCATTGAAGCCACAACCAAATATTTTCTAGTCCAAGCAGCAGCATCAACTCTACTATTATTCTCTAGCACAACCAACGCACTATTCACCGGACAATGAGACATCACACAACTTACCCACCCCATCTCATGCCTACTCCTAACAACAGCCATTTCAATCAAACTGGGACTAGTCCCATTCCACTTCTGATTTCCTGAAGTCCTTCAAGGTTCATCCCTAACCACAAGTATACTTCTAGCCACAGTTATAAAATTTCCCCCTATTACACTTATTTTACTAACATCTTCCTCCCTTAATCACACCCTACTATTCATCATAGCCATCTCCTCAGCTGCCTTAGGAGGATGAATAGGCCTAAACCAAACCCAAATTCGAAAAATCCTAGCCTTCTCATCCATCTCCCACTTAGGATGAATAACCATTATTATTATTTATAACCCTAAACTCACCTTAATCACCTTCTACCTATACTGCTTAATAACCGCTGCAATCTTCCTAACTCTTAAAACTACCAAAATCCTCAAACTATCCTCAATAATAACCGCATGAACAAAAATCCCTTCACTAAGTGCAACCCTCATACTTGCACTCCTATCCCTAGCAGGCCTCCCTCCACTAACAGGATTCCTACCAAAATGGCTTATCATCCAAGAACTAACCAAGCAAGAAATAACTTCAACAGCAACAATCATTGCCCTCCTCTCCCTACTAGGACTCTTCTTCTACCTTCGACTAGCTTACTGCGCAACAATCACACTCCCCCCAAATTCTAACAACTACATGAAACAATGACAAACTAACAAGCCAGTGAACATACTCACCACAACCCTAACTGCCCTAACAATTACTCTCCTTCCACTCTCCCCTATAATCTACACAATCCCCTAG
38232_StaCruzBO ATAAACCCACAAGCCAAATTAATCTCAACCATAAGTCTACTCCTAGGAACAACCATCACAATCTCAAGTAACCACTGAGCAATAGCATGAACCGGTCTGGAAATCAACACCCTAGCTATCCTCCCCCTAATTTCAAAACCCCACCACCCACGAGCCATTGAAGCCACAACCAAATACTTTCTAGTCCAAGCAGCAGCATCAACTCTATTATTATTCTCCAGCACAACCAACGCACTATTCACCGGACAATGAGACATCACACAACTTACCCACCCCATCTCATGCCTACTCCTAACAACAGCCATTTCAATCAAACTGGGACTAGTCCCATTCCACTTCTGATTTCCTGAAGTCCTTCAAGGTTCATCCCTAACCACAGGTATACTTCTAGCCACAGCTATGAAATTTCCCCCTATTACACTTATTTTACTAACATCCTCCTCCCTTAATCACACCCTACTATTCATCATAGCCATCTCCTCAACTGCCTTAGGGGGGTGAATAGGCCTAAACCAAACCCAAATTCGAAAAGTCCTAGCCTTCTCATCCATCTCCCACTTAGGATGAATAACTATTATTATTATTTATAACCCTAAACTCACCTTAATCACCTTCTACCTATACTGCTTAATAACCACTGCAATCTTCCTAACTCTTAAAACTACCAAAATTCTCAAACTATCCTCAATAATAACCGCATGAACAAAAATCCCTTCACTAAGTGCAACCCTCATACTTGCACTCCTATCCCTAGCAGGCCTCCCTCCACTAACAGGATTCCTACCAAAATGACTTATCATCCAAGAACTAACCAAGCAAGAAATAACTTCAACAGCAACAATCATTGCCCTCCTCTCCTTACTAGGACTCTTCTTCTACCTTCGATTAGCTTACTGCGCAACAATCACACTCCCCCCAAATTCTAACAACTACATGAAACAATGACAAACTAACAAGCCAGTGAACATACTCACCACAACCCTAACTGCCCTAACAATTACTCTCCTTCCACTCTCCCCTATAATCTACACAATCCCCTAG
38289_StaCruzBO ATAAACCCACAAGCCAAATTAATCTCAACCATAAGTCTACTCCTAGGAACAACCATCACAATCTCAAGTAACCACTGAGCAATAGCATGAACCGGTCTGGAAATCAACACCCTAGCTATCCTCCCCCTAATTTCAAAACCCCACCACCCACGAGCCATTGAAGCCACAACCAAATACTTTCTAGTCCAAGCAGCAGCATCAACTCTATTATTATTCTCCAGCACAACCAACGCACTATTCACCGGACAATGAGACATCACACAACTTACCCACCCCATCTCATGCCTACTCCTAACAACAGCCATTTCAATCAAACTGGGACTAGTCCCATTCCACTTCTGATTTCCTGAAGTCCTTCAAGGTTCATCCCTAACCACAGGTATACTTCTAGCCACAGCTATGAAATTTCCCCCTATTACACTTATTTTACTAACATCCTCCTCCCTTAATCACACCCTACTATTCATCATAGCCATCTCCTCAACTGCCTTAGGGGGGTGAATAGGCCTAAACCAAACCCAAATTCGAAAAGTCCTAGCCTTCTCATCCATCTCCCACTTAGGATGAATAACTATTATTATTATTTATAACCCTAAACTCACCTTAATCACCTTCTACCTATACTGCTTAATAACCACTGCAATCTTCCTAACTCTTAAAACTACCAAAATTCTCAAACTATCCTCAATAATAACCGCATGAACAAAAATCCCTTCACTAAGTGCAACCCTCATACTTGCACTCCTATCCCTAGCAGGCCTCCCTCCACTAACAGGATTCCTACCAAAATGACTTATCATCCAAGAACTAACCAAGCAAGAAATAACTTCAACAGCAACAATCATTGCCCTCCTCTCCTTACTAGGACTCTTCTTCTACCTTCGATTAGCTTACTGCGCAACAATCACACTCCCCCCAAATTCTAACAACTACATGAAACAATGACAAACTAACAAGCCAGTGAACATACTCACCACAACCCTAACTGCCCTAACAATTACTCTCCTTCCACTCTCCCCTATAATCTACACAATCCCCTAG
41782_CochabambaBO ATAAACCCACAAGCCAAATTAATCTCAACCATAAGTCTACTCCTAGGAACAACCATCACAATCTCAAGTAACCACTGAGCAATAGCATGAACCGGTCTGGAAATCAACACCCTAGCTATCCTCCCCCTAATCTCAAAACCCCACCACCCACGGGCCATTGAAGCCACAACCAAATACTTTCTAGTCCAAGCAGCAGCATCAACTCTATTATTATTCTCCAGCACAACCAACGCACTATTCACCGGACAATGAGACATCACACAACTTACCCACCCCATCTCATGCCTACTCCTAACAACAGCCATTTCAATCAAACTGGGACTAGTCCCATTCCACTTCTGATTTCCTGAAGTCCTTCAAGGTTCATCCCTAACCACAGGTATACTTCTAGCCACAGCTATGAAATTTCCCCCTATTACACTTATTTTACTAACATCTTCCTCCCTTAATCACACCCTACTATTCATCATAGCCATCTCCTCAGCTGCCTTAGGAGGGTGAATAGGCCTAAACCAAACCCAAATTCGAAAAGTCCTAGCCTTCTCATCCATCTCCCACTTAGGATGAATAACCATTATTATTATTTATAACCCTAAACTCACCTTAATCACCTTCTACCTATACTGCTTAATAACCACTGCAATCTTCCTAACTCTTAAAACTACCAAAATTCTCAAACTATCCTCAATAATAACCGCATGAACAAAAATCCCTTCACTAAGTGCAACCCTCATACTTGCACTCCTGTCCCTAGCAGGCCTCCCTCCACTAACAGGATTCCTACCAAAATGACTTATCATCCAAGAACTAACCAAGCAAGAAATAACTTCAACAGCAACAATCATTGCCCTCCTCTCCCTACTAGGACTCTTCTTCTACCTTCGATTAGCTTACTGCGCAACAATCACACTCCCCCCAAATTCTAACAACTACATAAAACAATGACAAACTAACAAGCCAGTGAGCATACTCACCACAACCCTAACTGCCCTAACAATTACTCTCCTTCCACTCTCCCCTATAATCTACACAATCCCCTAG
49703_AmazonasPE ATAAACCCTCAAGCCAAATTAATCTCAACCATAAGTCTACTCCTAGGAACAACCATCACAATCTCAAGTAACCACTGAGCAATAGCATGAACTGGCCTGGAGATCAACACCCTAGCTATCCTTCCCCTAATCTCAAAACCCCACCACCCACGAGCCATTGAAGCCACAACCAAATATTTTCTAGTCCAAGCAGCAGCATCAACTCTATTATTATTCTCTAGCACAACCAACGCACTATTCACCGGACAATGAGACATCACACAACTTACCCACCCCATCTCATGCCTGCTCCTAACAACAGCCATTTCAATCAAACTGGGACTAGTCCCATTCCACTTCTGATTTCCTGAAGTCCTTCAAGGTTCATCCCTAACCACAAGTATACTTCTAGCCACAGTTATGAAATTTCCCCCTATTACACTTATTTTATTAACATCTTCCTCCCTTAATCACACCCTACTATTCATCATAGCCATCTCCTCAACTGCCTTAGGGGGATGAATAGGCCTAAACCAAACCCAAATTCGAAAAGTCCTAGCCTTCTCATCCATCTCCCACTTAGGATGAATAACCATTATTATTATTTATAACCCTAAACTCACCTTAATCACCTTCTACCTATACTGCTTAATAACCGCTGCAATCTTCCTAACTCTTAAAACTACCAAAATTCTCAAACTATCCTCAATAATAACCGCATGAACAAAAATCCCTTCACTAAGTGCAACCCTCATACTTGCACTCCTATCCCTAGCAGGCCTCCCTCCACTAACAGGATTCCTACCAAAATGACTTATCATCCAAGAACTAACCAAGCAAGAAATAACTTCAACAGCAACAATCATTGCCCTCCTCTCCCTACTAGGACTCTTCTTCTACCTTCGACTAGCTTACTGCGCAACAATCACACTCCCCCCAAATTCTAACAACTACATGAAACAATGACAAACTAACAAGCCAGTGAACATACTCACCACAACCCTAACTGCCCTAACAATTACTCTCCTTCCACTCTCCCCTATAATCTACACAATCCCCTAG
530_PunoPE ATAAACCCACAAGCCAAATTAATCTCAACCATAAGTCTACTCCTAGGAACAACCATCACAATCTCAAGTAACCACTGAGCAATAGCATGAACCGGTCTGGAAATCAACACCCTAGCTATCCTCCCCCTAATCTCAAAACCCCACCACCCACGGGCCATTGAAGCCACAACCAAATATTTTCTAGTCCAAGCAGCAGCATCAACTCTATTATTATTCTCCAGCACAACCAACGCACTATTCACCGGACAATGAGACATCACACAACTTACCCACCCCATCTCATGCCTACTCCTAACAACAGCCATTTCAATCAAACTGGGACTAGTCCCATTCCACTTCTGATTTCCTGAAGTCCTTCAAGGTTCATCCCTAACCACAGGTATACTTCTAGCCACAGCCATGAAATTTCCCCCTATTACACTTATTTTACTAACATCTTCCTCCCTTAATCACACCCTACTATTCATCATAGCCATCTCCTCAGCTGCCTTAGGAGGGTGAATAGGCCTAAACCAAACCCAAATTCGAAAAGTCCTAGCCTTCTCATCCATCTCCCACTTAGGATGAATAACCATTATTATTATTTATAACCCTAAACTCACCTTAATCACCTTCTACCTATACTGCTTAATAACCACTGCAATCTTCCTAACTCTTAAAACTACCAAAATTCTCAAACTATCCTCAATAATAACCGCATGAACAAAAATCCCTTCACTAAGTGCAACCCTCATACTTGCACTCCTGTCCCTAGCAGGCCTCCCTCCACTAACAGGATTCCTACCAAAATGACTTATCATCCAAGAACTAACCAAGCAAGAAATAACTTCAACAGCAACAATCGTTGCCCTCCTCTCCCTACTAGGACTCTTCTTCTACCTTCGATTAGCTTACTGCGCAACAATCACACTCCCCCCAAATTCTAACAACTACATAAAACAATGACAAACTAACAAGCCAGTGAACATACTCACCACAACCCTAACTGCCCTAACAATTACTCTCCTTCCACTCTCCCCTATAATCTACACAATCCCCTAG
58353_PunoPE ATAAACCCACAAGCCAAATTAATCTCAACCATAAGTCTACTCCTAGGAACAACCATCACAATCTCAAGTAACCACTGAGCAATAGCATGAACCGGTCTGGAAATCAACACCCTAGCTATCCTCCCCCTAATCTCAAAACCCCACCACCCACGGGCCATTGAAGCCACAACCAAATATTTTCTAGTCCAAGCAGCAGCATCAACTCTATTATTATTCTCCAGCACAACCAACGCACTATTCACCGGACAATGAGACATCACACAACTTACCCACCCCATCTCATGCCTACTCCTAACAACAGCCATTTCAATCAAACTGGGACTAGTCCCATTCCACTTCTGATTTCCTGAAGTCCTTCAAGGTTCATCCCTAACCACAGGTATACTTCTAGCCACAGCTATGAAATTTCCCCCTATTACACTTATTTTACTAACATCTTCCTCCCTTAATCACACCCTACTATTCATCATAGCCATCTCCTCAGCTGCCTTAGGAGGATGAATAGGCCTAAACCAAACCCAAATTCGAAAAGTCCTAGCCTTCTCATCCATCTCCCACTTAGGATGAATAACCATTATTATTATTTATAACCCTAAACTCACCTTAATCACCTTCTACCTATACTGCTTAATAACCACTGCAATCTTCCTAACTCTTAAAACTACCAAAATTCTCAAACTATCCTCAATAATAACCGCATGAACAAAAATCCCTTCACTAAGTGCAACCCTCATACTTGCACTCCTGTCCCTAGCAGGCCTCCCTCCACTAACAGGATTCCTACCAAAATGACTTATCATCCAAGAACTAACCAAGCAAGAAATAACTTCAACAGCAACAATCATTGCCCTCCTCTCCCTACTAGGACTCTTCTTCTACCTTCGATTAGCTTACTGCGCAACAATCACACTCCCCCCAAATTCTAACAACTACATAAAACAATGACAAACTAACAAGCCAGTGAACATACTCACCACAACCCTAACTGCCCTAACAATTACTCTCCTTCCACTCTCCCCTATAATCTACACAATCCCCTAG
58363_PunoPE ATAAACCCACAAGCCAAATTAATCTCAACCATAAGTCTACTCCTAGGAACAACCATCACAATCTCAAGTAACCACTGAGCAATAGCATGAACCGGTCTGGAAATCAACACCCTAGCTATCCTCCCCCTAATCTCAAAACCCCACCACCCACGGGCCATTGAAGCCACAACCAAATATTTTCTAGTCCAAGCAGCAGCATCAACTCTATTATTATTCTCCAGCACAACCAACGCACTATTCACCGGACAATGAGACATCACACAACTTACCCACCCCATCTCATGCCTACTCCTAACAACAGCCATTTCAATCAAACTGGGACTAGTCCCATTCCACTTCTGATTTCCTGAAGTCCTTCAAGGTTCATCCCTAACCACAGGTATACTTCTAGCCACAGCTATGAAATTTCCCCCTATTACACTTATTTTACTAACATCTTCCTCCCTTAATCACACCCTACTATTCATCATAGCCATCTCCTCAGCTGCCTTAGGAGGGTGAATAGGCCTAAACCAAACCCAAATTCGAAAAGTCCTAGCCTTCTCATCCATCTCCCACTTAGGATGAATAACCATTATTATTATTTATAACCCTAAACTCACCTTAATCACCTTCTACCTATACTGCTTAATAACCACTGCAATCTTCCTAACTCTTAAAACTACCAAAATTCTCAAACTATCCTCAATAATAACCGCATGAACAAAAATCCCTTCACTAAGTGCAACCCTCATACTTGCACTCCTGTCCCTAGCAGGCCTCCCTCCACTAACAGGATTCCTACCAAAATGACTTATCATCCAAGAACTAACCAAGCAAGAAATAACTTCAACAGCAACAATCATTGCCCTCCTCTCCCTACTAGGACTCTTCTTCTACCTTCGATTAGCTTACTGCGCAACAATCACACTCCCCCCAAATTCTAACAACTACATAAAACAATGACAAACTAACAAGCCAGTGAACATACTCACCACAACCCTAACTGCCCTAACAATTACTCTCCTTCCACTCTCCCCTATAATCTACACAATCCCCTAG
607_PunoPE ATAAACCCACAAGCCAAATTAATCTCAACCATAAGTCTACTCCTAGGAACAACCATCACAATCTCAAGTAACCACTGAGCAATAGCATGAACCGGTCTGGAAATCAACACCCTAGCTATCCTCCCCCTAATCTCAAAACCCCACCACCCACGGGCCATTGAAGCCACAACCAAATATTTTCTAGTCCAAGCAGCAGCATCAACTCTATTATTATTCTCCAGCACAACCAACGCACTATTCACCGGACAATGAGACATCACACAACTTACCCACCCCATCTCATGCCTACTCCTAACAACAGCCATTTCAATCAAACTGGGACTAGTCCCATTCCACTTCTGATTTCCTGAAGTCCTTCAAGGTTCATCCCTAACCACAGGTATACTTCTAGCCACAGCTATGAAATTTCCCCCTATTACACTTATTTTACTAACATCTTCCTCCCTTAATCACACCCTACTATTCATCATAGCCATCTCCTCAGCTGCCTTAGGAGGGTGAATAGGCCTAAACCAAACCCAAATTCGAAAAGTCCTAGCCTTCTCATCCATCTCCCACTTAGGATGAATAACCATTATTATTATTTATAACCCTAAACTCACCTTAATCACCTTCTACCTATACTGCTTAATAACCACTGCAATCTTCCTAACTCTTAAAACTACCAAAATTCTCAAACTATCCTCAATAATAACCGCATGAACAAAAATCCCTTCACTAAGTGCAACCCTCATACTTGCACTCCTGTCCCTAGCAGGCCTCCCTCCACTAACAGGATTCCTACCAAAATGACTTATCATCCAAGAACTAACCAAACAAGAAATAACTTCAACAGCAACAATCATTGCCCTCCTCTCCCTACTAGGACTCTTCTTCTACCTTCGATTAGCTTACTGCGCAACAATCACACTCCCCCCAAATTCTAACAACTACATAAAACAATGACAAACTAACAAGCCAGTGAACATACTCACCACAACCCTAACTGCCCTAACAATTACTCTCCTTCCACTCTCCCCTATAATCTACACAATCCCCTAG
67113_TumbesPE ATAAACCCACAAGCCAAATTAATCTCAACCATAAGTCTACTCCTAGGAACAACCATCACAATCTCAAGTAACCACTGAGCAATAGCATGAACTGGCCTGGAGATCAACACCCTAGCTATCCTTCCCATAATCTCAAAACCCCACCACCCACGAGCCATTGAAGCCACAACCAAATATTTTCTAGTCCAAGCAGCAGCATCAACTCTACTATTATTCTCTAGCACAACCAACGCACTATTCACCGGACAATGAGACATCACACAACTTACCCACCCCATCTCATGCCTACTCCTAACAACAGCCATTTCAATCAAACTGGGACTAGTCCCATTCCACTTCTGATTTCCTGAAGTCCTTCAAGGTTCATCCCTAACCACAAGTATACTTCTAGCCACAGTTATAAAATTTCCCCCTATTACACTTATTTTACTAACATCTTCCTCCCTTAATCACACCCTACTATTCATCATAGCCATCTCCTCAGCTGCCTTAGGAGGATGAATAGGCCTAAACCAAACCCAAATTCGAAAAGTCCTAGCCTTCTCATCCATCTCCCACCTAGGATGAATAACCATTATTATTATTTATAACCCTAAACTCACCTTAATCACCTTCTACCTATACTGCTTAATAACCGCTGCAATCTTCCTAACTCTTAAAACTACCAAAATTCTCAAACTATCCTCAATAATAACCGCATGAACAAAAATCCCTTCACTAAGTGCAACCCTCATACTTGCACTCCTATCCCTAGCAGGCCTCCCTCCACTAACAGGATTCCTACCAAAATGGCTTATCATCCAAGAACTAACCAAGCAAGAAATAACTTCAACAGCAACAATCATTGCCCTCCTCTCCCTACTAGGACTCTTCTTCTACCTTCGACTAGCTTACTGCGCAACAATCACACTCCCCCCAAATTCTAACAACTACATGAAACAATGACAAACTAACAAGCCAGTGAACATACTCACCACAACCCTAACTGCCCTAACAATTACTCTCCTTCCACTCTCCCCTATAATCTACACAATCCCCTAG
67252_TumbesPE ATAAACCCACAAGCCAAATTAATCTCAACCATAAGTCTACTCCTAGGAACAACCATCACAATCTCAAGTAACCACTGAGCAATAGCATGAACTGGCCTGGAGATCAACACCCTAGCTATCCTTCCCATAATCTCAAAACCCCACCACCCACGAGCCATTGAAGCCACAACCAAATATTTTCTAGTCCAAGCAGCAGCATCAACTCTACTATTATTCTCTAGCACAACCAACGCACTATTCACCGGACAATGAGACATCACACAACTTACCCACCCCATCTCATGCCTACTCCTAACAACAGCCATTTCAATCAAACTGGGACTAGTCCCATTCCACTTCTGATTTCCTGAAGTCCTTCAAGGTTCATCCCTAACCACAAGTATACTTCTAGCCACAGTTATAAAATTTCCCCCTATTACACTTATTTTACTAACATCTTCCTCCCTTAATCACACCCTACTATTCATCATAGCCATCTCCTCAGCTGCCTTAGGAGGATGAATAGGCCTAAACCAAACCCAAATTCGAAAAGTCCTAGCCTTCTCATCCATCTCCCACCTAGGATGAATAACCATTATTATTATTTATAACCCTAAACTCACCTTAATCACCTTCTACCTATACTGCTTAATAACCGCTGCAATCTTCCTAACTCTTAAAACTACCAAAATTCTCAAACTATCCTCAATAATAACCGCATGAACAAAAATCCCTTCACTAAGTGCAACCCTCATACTTGCACTCCTATCCCTAGCAGGCCTCCCTCCACTAACAGGATTCCTACCAAAATGGCTTATCATCCAAGAACTAACCAAGCAAGAAATAACTTCAACAGCAACAATCATTGCCCTCCTCTCCCTACTAGGACTCTTCTTCTACCTTCGACTAGCTTACTGCGCAACAATCACACTCCCCCCAAATTCTAACAACTACATGAAACAATGACAAACTAACAAGCCAGTGAACATACTCACCACAACCCTAACTGCCCTAACAATTACTCTCCTTCCACTCTCCCCTATAATCTACACAATCCCCTAG
67253_TumbesPE ATAAACCCACAAGCCAAATTAATCTCAACCATAAGCCTACTCCTAGGAACAACCATCACAATCTCAAGTAACCACTGAGCAATAGCATGAACTGGCCTGGAGATCAACACCCTAGCTATCCTTCCCATAATCTCAAAACCCCACCACCCACGAGCCATTGAAGCCACAACCAAATATTTTCTAGTCCAAGCAGCAGCATCAACTCTACTATTATTCTCTAGCACAACCAACGCACTATTCACCGGACAATGAGACATCACACAACTTACCCACCCCATCTCATGCCTACTCCTAACAACAGCCATTTCAATCAAACTGGGACTAGTCCCATTCCACTTCTGATTTCCTGAAGTCCTTCAAGGTTCATCCCTAACCACAAGTATACTTCTAGCCACAGTTATAAAATTTCCCCCTATTACACTTATTTTACTAACATCTTCCTCCCTTAATCACACCCTACTATTCATCATAGCCATCTCCTCAGCTGCCTTAGGAGGATGAATAGGCCTAAACCAAACCCAAATTCGAAAAGTCCTAGCCTTCTCATCCATCTCCCACCTAGGATGAATAACCATTATTATTATTTATAACCCTAAACTCACCTTAATCACCTTCTACCTATACTGCTTAATAACCGCTGCAATCTTCCTAACTCTTAAAACTACCAAAATTCTCAAACTATCCTCAATAATAACCGCATGAACAAAAATCCCTTCACTAAGTGCAACCCTCATACTTGCACTCCTATCCCTAGCAGGCCTCCCTCCACTAACAGGATTCCTGCCAAAATGGCTTATCATCCAAGAACTAACCAAGCAAGAAATAACTTCAACAGCAACAATCATTGCCCTCCTCTCCCTACTAGGACTCTTCTTCTACCTTCGACTAGCTTACTGCGCAACAATCACACTCCCCCCAAATTCTAACAACTACATGAAACAATGACAAACTAACAAGCCAGTGAACATACTCACCACAACCCTAACTGCCCTAACAATTACTCTCCTTCCACTCTCCCCTATAATCTACACAATCCCCTAG
67293_TumbesPE ATAAACCCACAAGCCAAATTAATCTCAACCATAAGTCTACTCCTAGGAACAACCATCACAATCTCAAGTAACCACTGAGCAATAGCATGAACTGGCCTGGAGATCAACACCCTAGCTATCCTTCCCATAATCTCAAAACCCCACCACCCACGAGCCATTGAAGCCACAACCAAATATTTTCTAGTCCAAGCAGCAGCATCAACTCTACTATTATTCTCTAGCACAACCAACGCACTATTCACCGGACAATGAGACATCACACAACTTACCCACCCCATCTCATGCCTACTCCTAACAACAGCCATTTCAATCAAACTGGGACTAGTCCCATTCCACTTCTGATTTCCTGAAGTCCTTCAAGGTTCATCCCTAACCACAAGTATACTTCTAGCCACAGTTATAAAATTTCCCCCTATTACACTTATTTTACTAACATCTTCCTCCCTTAATCACACCCTACTATTCATCATAGCCATCTCCTCAGCTGCCTTAGGAGGATGAATAGGCCTAAACCAAACCCAAATTCGAAAAGTCCTAGCCTTCTCATCCATCTCCCACCTAGGATGAATAACCATTATTATTATTTATAACCCTAAACTCACCTTAATCACCTTCTACCTATACTGCTTAATAACCGCTGCAATCTTCCTAACTCTTAAAACTACCAAAATTCTCAAACTATCCTCAATAATAACCGCATGAACAAAAATCCCTTCACTAAGTGCAACCCTCATACTTGCACTCCTATCCCTAGCAGGCCTCCCTCCACTAACAGGATTCCTACCAAAATGGCTTATCATCCAAGAACTAACCAAGCAAGAAATAACTTCAACAGCAACAATCATTGCCCTCCTCTCCCTACTAGGACTCTTCTTCTACCTTCGACTAGCTTACTGCGCAACAATCACACTCCCCCCAAATTCTAACAACTACATGAAACAATGACAAACTAACAAGCCAGTGAACATACTCACCACAACCCTAACTGCCCTAACAATTACTCTCCTTCCACTCTCCCCTATAATCTACACAATCCCCTAG
7N381_MeridaVE ATAAACCCACAAGCCAAATTAATCTCAACCATAAGTCTACTCCTAGGAACAACCATCACAATCTCAAGTAACCACTGAGCAATAGCATGAACTGGCCTGGAGATCAACACCCTAGCTATCCTTCCCCTAATCTCAAAACCCCACCACCCACGAGCCATTGAAGCCACAACCAAATATTTTCTAGTCCAAGCAGCAGCATCAACTCTATTATTATTCTCTAGCACAACCAACGCACTATTCACCGGACAATGAGACATCACACAACTTACCCACCCCATCTCATGCCTGCTCCTAACAACAGCCATTTCAATCAAACTGGGACTAGTCCCATTCCACTTCTGATTTCCTGAAGTCCTTCAAGGTTCATCCCTAACCACAAGTATACTTCTAGCCACAGTTATGAAATTTCCCCCTATTACACTTATTTTACTAACATCTTCCTCCCTTAATCACACCCTACTATTCATCATAGCCATCTCCTCAACTGCCTTAGGAGGATGAATAGGCCTAAACCAAACCCAAATTCGAAAAGTCCTAGCCTTCTCATCCATCTCCCACTTAGGATGAATAACCATTATTATTATTTATAACCCTAAACTCACCTTAATCACCTTCTACCTATACTGCTTAATAACCGCTGCAATCTTCCTAACTCTTAAAACTACCAAAATTCTCAAACTATCCTCAATAATAACCGCATGAACAAAAATCCCTTCACTAAGTGCAACCCTCATACTTGCACTCCTATCCCTAGCAGGCCTCCCTCCACTAACAGGATTCCTACCAAAATGGCTTATCATCCAAGAACTAACCAAGCAAGAAATAACTTCAACAGCAACAATCATTGCCCTCCTCTCCCTACTAGGACTCTTCTTCTACCTTCGACTAGCTTACTGCGCAACAATCACACTCCCCCCAAATTCTAACAACTACATGAAACAATGACAAACTAACAAGCCAGTGAACATACTCACCACAACCCTAACTACCCTAACAATTACTCTCCTTCCACTCTCCCCTATAATCTACACAATCCCCTAG
8074_PascoPE ATAAACCCACAAGCCAAATTAATCTCAACCATAAGTCTACTCCTAGGAACAACCATCACAATCTCAAGCAACCACTGAGCAATAGCATGAACCGGCCTAGAGATCAACACCCTAGCTATCCTCCCCCTAATCTCAAAACCCCACCACCCACGAGCCATTGAAGCCACAACCAAATACTTTCTAGTCCAAGCAGCAGCATCAACTCTATTATTATTCTCTAGCACAACCAACGCACTATTCACCGGACAATGAGACATCACACAACTTACCCACCCCATCTCATGCCTGCTCCTAACAACAGCCATTTCAATCAAACTGGGACTAGTCCCATTCCACTTCTGATTTCCTGAAGTCCTTCAAGGTTCATCCCTAACCACAAGCATACTTCTAGCCACAGTTATGAAATTTCCCCCTATTACACTTATTTTACTAACATCTTCCTCTCTTAATCACACCCTACTATTCATCATAGCCATCTCCTCAACTGCCTTAGGAGGATGAATAGGCCTAAACCAAACCCAAGTTCGAAAAGTCCTAGCCTTCTCATCCATCTCCCACTTAGGATGAATAACCATTATTATTATTTATAACCCTAAACTCACCCTAATCACCTTCTACCTATACTGCCTAATAACAACTGCAATCTTCCTAACCCTTAAAACTACCAAAATTCTCAAACTATCCTCAATAATAACCGCATGAACAAAAATCCCTTCACTAAGTGCAACCCTCATACTTGCACTCCTATCCCTAGCAGGCCTCCCTCCACTGACAGGATTCCTACCAAAATGACTTATCATCCAAGAACTAACCAAGCAAGAAATGACTTCAACAGCAACAATCATTGCCCTCCTCTCCCTACTAGGACTCTTCTTCTACCTTCGATTAGCTTACTGCGCAACAATCACACTCCCCCCAAATTCTAACAACTACATGAAACAATGACAAACTAACAAGCCAGTGAGCATACTCACCACAACCCTAACTGCCCTAACAATTACTCTCCTTCCACTCTCCCCTATAATCTACACAATCCTCTAG
8127_PascoPE ATAAACCCACAAGCCAAATTAATCTCAACCATAAGTCTACTCCTAGGAACAACCATCACAATCTCAAGCAACCACTGAGCAATAGCATGAACCGGCCTAGAGATCAACACCCTAGCTATCCTCCCCCTAATCTCAAAACCCCACCACCCACGAGCCATTGAAGCCACAACCAAATACTTTCTAGTCCAAGCAGCAGCATCAACTCTATTATTATTCTCTAGCACAACCAACGCACTATTCACCGGACAATGAGACATCACACAACTTACCCACCCCATCTCATGCCTGCTCCTAACAACAGCCATTTCAATCAAACTGGGACTAGTCCCATTCCACTTCTGATTTCCTGAAGTCCTTCAAGGTTCATCCCTAACCACAAGCATACTTCTAGCCACAGTTATGAAATTTCCCCCTATTACACTTATTTTACTAACATCTTCCTCTCTTAATCACACCCTACTATTCATCATAGCCATCTCCTCAACTGCCTTAGGAGGATGAATAGGCCTAAACCAAACCCAAGTTCGAAAAGTCCTAGCCTTCTCATCCATCTCCCACTTAGGATGAATAACCATTATTATTATTTATAACCCTAAACTCACCCTAATCACCTTCTACCTATACTGCCTAATAACAACTGCAATCTTCCTAACCCTTAAAACTACCAAAATTCTCAAACTATCCTCAATAATAACCGCATGAACAAAAATCCCTTCACTAAGTGCAACCCTCATACTTGCACTCCTATCCCTAGCAGGCCTCCCTCCACTGACAGGATTCCTACCAAAATGACTTATCATCCAAGAACTAACCAAGCAAGAAATGACTTCAACAGCAACAATCATTGCCCTCCTCTCCCTACTAGGACTCTTCTTCTACCTTCGATTAGCTTACTGCGCAACAATCACACTCCCCCCAAATTCTAACAACTACATGAAACAATGACAAACTAACAAGCCAGTGAGCATACTCACCACAACCCTAACTGCCCTAACAATTACTCTCCTTCCACTCTCCCCTATAATCTACACAATCCTCTAG
8177_PascoPE ATAAACCCACAAGCCAAATTAATCTCAACCATAAGTCTACTCCTAGGAACAACCATCACAATCTCAAGCAACCACTGAGCAATAGCATGAACCGGCCTAGAGATCAACACCCTAGCTATCCTCCCCCTAATCTCAAAACCCCACCACCCACGAGCCATTGAAGCCACAACCAAATACTTTCTAGTCCAAGCAGCAGCATCAACTCTATTATTATTCTCTAGCACAACCAACGCACTATTCACCGGACAATGAGACATCACACAACTTACCCACCCCATCTCATGCCTGCTCCTAACAACAGCCATTTCAATCAAACTGGGACTAGTCCCATTCCACTTCTGATTTCCTGAAGTCCTTCAAGGTTCATCCCTAACCACAAGCATACTTCTAGCCACAGTTATGAAATTTCCCCCTATTACACTTATTTTACTAACATCTTCCTCTCTTAATCACACCCTACTATTCATCATAGCCATCTCCTCAACTGCCTTAGGAGGATGAATAGGCCTAAACCAAACCCAAGTTCGAAAAGTCCTAGCCTTCTCATCCATCTCCCACTTAGGATGAATAACCATTATTATTATTTATAACCCTAAACTCACCCTAATCACCTTCTACCTATACTGCCTAATAACAACTGCAATCTTCCTAACCCTTAAAACTACCAAAATTCTCAAACTATCCTCAATAATAACCGCATGAACAAAAATCCCTTCACTAAGTGCAACCCTCATACTTGCACTCCTATCCCTAGCAGGCCTCCCTCCACTGACAGGATTCCTACCAAAATGACTTATCATCCAAGAACTAACCAAGCAAGAAATGACTTCAACAGCAACAATCATTGCCCTCCTCTCCCTACTAGGACTCTTCTTCTACCTTCGATTAGCTTACTGCGCAACAATCACACTCCCCCCAAATTCTAACAACTACATGAAACAATGACAAACTAACAAGCCAGTGAGCATACTCACCACAACCCTAACTGCCCTAACAATTACTCTCCTTCCACTCTCCCCTATAATCTACACAATCCTCTAG
AM.DOT2771_LaPazBO ATAAACCCACAAGCCAAATTAATCTCAACCATAAGTCTACTCCTAGGAACAACCATCACAATCTCAAGTAACCACTGAGCAATAGCATGAACCGGTCTGGAAATCAACACCCTAGCTATCCTCCCCCTAATCTCAAAACCCCACCACCCACGGGCCATTGAAGCCACAACCAAATATTTTCTAGTCCAAGCAGCAGCATCAACTCTATTATTATTCTCCAGCACAACCAACGCACTATTCACCGGACAATGAGACATCACACAACTTACCCACCCCATCTCATGCCTACTCCTAACAACAGCCATTTCAATCAAACTGGGACTAGTCCCATTCCACTTCTGATTTCCTGAAGTCCTTCAAGGTTCATCCCTAACCACAGGTATACTTCTAGCCACAGCTATGAAATTTCCCCCTATCACACTTATTTTACTAACATCCTCCTCCCTTAATCACACCCTACTATTCATCATAGCCATCTCCTCAGCTGCCTTAGGAGGATGAATAGGCCTAAACCAAACCCAAATTCGAAAAGTCCTAGCCTTCTCATCCATCTCCCACTTAGGATGAATAACCATTATTATTATTTATAACCCTAAACTCACCTTAATCACCTTCTACCTATACTGCTTAATAACCACTGCAATCTTCCTAACTCTTAAAACTACCAAAATTCTCAAACTATCCTCAATAATAACCGCATGAACAAAAATCCCTTCACTAAGTGCAACCCTCATACTTGCACTCCTGTCCCTAGCAGGCCTCCCTCCACTAACAGGATTCCTACCAAAATGACTTATCATCCAAGAACTAACCAAGCAAGAAATAACTTCAACAGCAACAATCATTGCCCTCCTCTCCCTACTAGGACTCTTCTTCTACCTTCGATTAGCTTACTGCGCAACAATCACACTCCCCCCAAATTCTAACAACTACATAAAACAATGACAAACTAACAAGCCAGTGAACATACTCACCACAACCCTAACTGCCCTAACAATTACTCTCCTTCCACTCTCCCCTATAATCTACACAATCCCCTAG
AM.DOT2783_LaPazBO ATAAACCCACAAGCCAAATTAATCTCAACCATAAGTCTACTCCTAGGAACAACCATCACAATCTCAAGTAACCACTGAGCAATAGCATGAACCGGTCTGGAAATCAACACCCTAGCTATCCTCCCCCTAATCTCAAAACCCCACCACCCACGGGCCATTGAAGCCACAACCAAATATTTTCTAGTCCAAGCAGCAGCATCAACTCTATTATTATTCTCCAGCACAACCAACGCACTATTCACCGGACAATGAGACATCACACAACTTACCCACCCCATCTCATGCCTACTCCTAACAACAGCCATTTCAATCAAACTGGGACTAGTCCCATTCCACTTCTGATTTCCTGAAGTCCTTCAAGGTTCATCCCTAACCACAGGTATACTTCTAGCCACAGCTATGAAATTTCCCCCTATTACACTTATTTTACTAACATCTTCCTCCCTTAATCACACCCTACTATTCATCATAGCCATCTCCTCAGCTGCCTTAGGAGGATGAATAGGCCTAAACCAAACCCAAATTCGAAAAGTCCTAGCCTTCTCATCCATCTCCCACTTAGGATGAATAACCATTATTATTATTTATAACCCTAAACTCACCTTAATCACCTTCTACCTATACTGCTTAATAACTACTGCAATCTTCCTAACTCTTAAAACTACCAAAATTCTCAAACTATCCTCAATAATAACCGCATGAACAAAAATCCCTTCACTAAGTGCAACCCTCATACTTGCACTCCTGTCCCTAGCAGGCCTCCCTCCACTAACAGGATTCCTACCAAAATGACTTATCATCCAAGAACTAACCAAGCAAGAAATAACTTCAACAGCAACAATCATTGCCCTCCTCTCCCTACTAGGACTCTTCTTCTACCTTCGATTAGCTTACTGCGCAACAATCACACTCCCCCCAAATTCTAACAACTACATAAAACAATGACAAACTAACAAGCCAGTGAACATACTCACCACAACCCTAACTGCCCTAACAATTACTCTCCTTCCACTCTCCCCTATAATCTACACAATCCCCTAG
AM.DOT2827_StaCruzBO ATAAACCCACAAGCCAAATTAATCTCAACCATAAGTCTACTCCTAGGAACAACCATCACAATCTCAAGTAACCACTGAGCAATAGCATGAACCGGTCTGGAAATCAACACCCTAGCTATCCTCCCCCTAATCTCAAAACCCCACCACCCACGGGCCATTGAAGCCACAACCAAATATTTTCTAGTCCAAGCAGCAGCATCAACTCTATTATTATTCTCCAGCACAACCAACGCACTATTCACCGGACAATGAGACATCACACAACTTACCCACCCCATCTCATGCCTACTCCTAACAACAGCCATTTCAATCAAACTGGGACTAGTCCCATTCCACTTCTGATTTCCTGAAGTCCTTCAAGGTTCATCCCTAACCACAGGTATACTTCTAGCCACAGCTATGAAATTTCCCCCTATTACACTTATTTTACTAACATCTTCCTCCCTTAATCACACCCTACTATTCATCATAGCCATCTCCTCAGCTGCCTTAGGAGGGTGAATAGGCCTAAACCAAACCCAAATTCGAAAAGTCCTAGCCTTCTCATCCATCTCCCACTTAGGATGAATAACCATTATTATTATTTATAACCCTAAACTCACCTTAATCACCTTCTACCTATACTGCTTAATAACCACTGCAATCTTCCTAACTCTTAAAACTACCAAAATTCTCAAACTATCCTCAATAATAACCGCATGAACAAAAATCCCTTCACTAAGTGCAACCCTCATACTTGCACTCCTGTCCCTAGCAGGCCTCCCTCCACTAACAGGATTCCTACCAAAATGACTTATCATCCAAGAACTAACCAAGCAAGAAATAACTTCAACAGCAACAATCATTGCCCTCCTCTCCCTACTAGGACTCTTCTTCTACCTTCGATTAGCTTACTGCGCAACAATCACACTCCCCCCAAATTCTAACAACTACATAAAACAATGACAAACTAACAAGCCAGTGAACATACTCACCACAACCCTAACTGCCCTAACAATTACTCTCCTTCCACTCTCCCCTATAATCTACACAATCCCCTAG
AM.DOT2896_LaPazBO ATAAACCCACAAGCCAAATTAATCTCAACCATAAGTCTACTCCTAGGAACAACCATCACAATCTCAAGTAACCACTGAGCAATAGCATGAACCGGTCTGGAAATCAACACCCTAGCTATCCTCCCCCTAATCTCAAAACCCCACCACCCACGGGCCATTGAAGCCACAACCAAATATTTTCTAGTCCAAGCAGCAGCATCAACTCTATTATTATTCTCCAGCACAACCAACGCACTATTCACCGGACAATGAGACATCACACAACTTACCCACCCCATCTCATGCCTACTCCTAACAACAGCCATTTCAATCAAACTGGGACTAGTCCCATTCCACTTCTGATTTCCTGAAGTCCTTCAAGGTTCATCCCTAACCACAGGTATACTTCTAGCCACAGCTATGAAATTTCCCCCTATTACACTTATTTTACTAACATCTTCCTCCCTTAATCACACCCTACTATTCATCATAGCCATCTCCTCAGCTGCCTTAGGAGGGTGAATAGGCCTAAACCAAACCCAAATTCGAAAAGTCCTAGCCTTCTCATCCATCTCCCACTTAGGATGAATAACCATTATTATTATTTATAACCCTAAACTCACCTTAATCACCTTCTACCTATACTGCTTAATAACCACTGCAATCTTCCTAACTCTTAAAACTACCAAAATTCTCAAACTATCCTCAATAATAACCGCATGAACAAAAATCCCTTCACTAAGTGCAACCCTCATACTTGCACTCCTGTCCCTAGCAGGCCTCCCTCCACTAACAGGATTCCTACCAAAATGACTTATCATCCAAGAACTAACCAAGCAAGAAATAACTTCAACAGCAACAATCATTGCCCTCCTCTCCCTACTAGGACTCTTCTTCTACCTTCGATTAGCTTACTGCGCAACAATCACACTCCCCCCAAATTCTAACAACTACATAAAACAATGACAAACTAACAAGCCAGTGAACATACTCACCACAACCCTAACTGCCCTAACAATTACTCTCCTTCCACTCTCCCCTATAATCTACACAATCCCCTAG
AM.DOT2900_LaPazBO ATAAACCCACAAGCCAAATTAATCTCAACCATAAGTCTACTCCTAGGAACAACCATCACAATCTCAAGTAACCACTGAGCAATAGCATGAACCGGTCTGGAAATCAACACCCTAGCTATCCTCCCCCTAATCTCAAAACCCCACCACCCACGGGCCATTGAAGCCACAACCAAATATTTTCTAGTCCAAGCAGCAGCATCAACTCTATTATTATTCTCCAGCACAACCAACGCACTATTCACCGGACAATGAGACATCACACAACTTACCCACCCCATCTCATGCCTACTCCTAACAACAGCCATTTCAATCAAACTGGGACTAGTCCCATTCCACTTCTGATTTCCTGAAGTCCTTCAAGGTTCATCCCTAACCACAGGTATACTTCTAGCCACAGCTATGAAATTTCCCCCTATTACACTTATTTTACTAACATCTTCCTCCCTTAATCACACCCTACTATTCATCATAGCCATCTCCTCAGCTGCCTTAGGAGGGTGAATAGGCCTAAACCAAACCCAAATTCGAAAAGTCCTAGCCTTCTCATCCATCTCCCACTTAGGATGAATAACCATTATTATTATTTATAACCCTAAACTCACCTTAATCACCTTCTACCTATACTGCTTAATAACCACTGCAATCTTCCTAACTCTTAAAACTACCAAAATTCTCAAACTATCCTCAATAATAACCGCATGAACAAAAATCCCTTCACTAAGTGCAACCCTCATACTTGCACTCCTGTCCCTAGCAGGCCTCCCTCCACTAACAGGATTCCTACCAAAATGACTTATCATCCAAGAACTAACCAAGCAAGAAATAACTTCAACAGCAACAATCATTGCCCTCCTCTCCCTACTAGGACTCTTCTTCTACCTTCGATTAGCTTACTGCGCAACAATCACACTCCCCCCAAATTCTAACAACTACATAAAACAATGACAAACTAACAAGCCAGTGAACATACTCACCACAATCCTAACTGCCCTAACAATTACTCTCCTTCCACTCTCCCCTATAATCTACACAATCCCCTAG
AM.DOT2901_LaPazBO ATAAACCCACAAGCCAAATTAATCTCAACCATAAGTCTACTCCTAGGAACAACCATCACAATCTCAAGTAACCACTGAGCAATAGCATGAACCGGTCTGGAAATCAACACCCTAGCTATCCTCCCCCTAATCTCAAAACCCCACCACCCACGGGCCATTGAAGCCACAACCAAATATTTTCTAGTCCAAGCAGCAGCATCAACTCTATTATTATTCTCCAGCACAACCAACGCACTATTCACCGGACAATGAGACATCACACAACTTACCCACCCCATCTCATGCCTACTCCTAACAACAGCCATTTCAATCAAACTGGGACTAGTCCCATTCCACTTCTGATTTCCTGAAGTCCTTCAAGGTTCATCCCTAACCACAGGTATACTTCTAGCCACAGCTATGAAATTTCCCCCTATTACACTTATTTTACTAACATCTTCCTCCCTTAATCACACCCTACTATTCATCATAGCCATCTCCTCAGCTGCCTTAGGAGGATGAATAGGCCTAAACCAAACCCAAATTCGAAAAGTCCTAGCCTTCTCATCCATCTCCCACTTAGGATGAATAACCATTATTATTATTTATAACCCTAAACTCACCTTAATCACCTTCTACCTATACTGCTTAATAACCACTGCAATCTTCCTAACTCTTAAAACTACCAAAATTCTCAAACTATCCTCAATAATAACCGCATGAACAAAAATCCCTTCACTAAGTGCAACCCTCATACTTGCACTCCTGTCCCTAGCAGGCCTCCCTCCACTAACAGGATTCCTACCAAAATGACTTATCATCCAAGAACTAACCAAGCAAGAAATAACTTCAACAGCAACAATCATTGCCCTCCTCTCCCTACTAGGACTCTTCTTCTACCTTCGATTAGCTTACTGCGCAACAATCACACTCCCCCCAAATTCTAACAACTACATAAAACAATGACAAACTAACAAGCCAGTGAACATACTCACCACAACCCTAACTGCCCTAACAATTACTCTCCTTCCACTCTCCCCTATAATCTACACAATCCCCTAG
AM.DOT2930_StaCruzBO ATAAACCCACAAGCCAAATTAATCTCAACCATAAGTCTACTCCTAGGAACAACCATCACAATCTCAAGTAACCACTGAGCAATAGCATGAACCGGTCTGGAAATCAACACCCTAGCTATCCTCCCCCTAATCTCAAAACCCCACCACCCACGGGCCATTGAAGCCACAACCAAATACTTTCTAGTCCAAGCAGCAGCATCAACTCTATTATTATTCTCCAGCACAACCAACGCACTATTCACCGGACAATGAGACATCACACAACTTACCCACCCCATCTCATGCCTACTCCTAACAACAGCCATTTCAATCAAACTGGGACTAGTCCCATTCCACTTCTGATTTCCTGAAGTCCTTCAAGGTTCATCCCTAACCACAGGTATACTTCTAGCCACAGCTATGAAATTTCCCCCTATTACACTTATTTTACTAACATCTTCCTCCCTTAATCACACCCTACTATTCATCATAGCCATCTCCTCAGCTGCCTTAGGAGGGTGAATAGGCCTAAACCAAACCCAAATTCGAAAAGTCCTAGCCTTCTCATCCATCTCCCACTTAGGATGAATAACCATTATTATTATTTATAACCCTAAACTCACCTTAATCACCTTCTACCTATACTGCTTAATAACCACTGCAATCTTCCTAACTCTTAAAACTACCAAAATTCTCAAACTATCCTCAATAATAACCGCATGAACAAAAATCCCTTCACTAAGTGCAACCCTCATACTTGCACTCCTGTCCCTAGCAGGCCTCCCTCCACTAACAGGATTCCTACCAAAATGACTTATCATCCAAGAACTAACCAAGCAAGAAATAACTTCAACAGCAACAATCATTGCCCTCCTCTCCCTACTAGGACTCTTCTTCTACCTTCGATTAGCTTACTGCGCAACAATCACACTCCCCCCAAATTCTAACAACTACATAAAACAATGACAAACTAACAAGCCAGTGAGCATACTCACCACAACCCTAACTGCCCTAACAATTACTCTCCTTCCACTCTCCCCTATAATCTACACAATCCCCTAG
AM.DOT2932_StaCruzBO ATAAACCCACAAGCCAAATTAATCTCAACCATAAGTCTACTCCTAGGAACAACCATCACAATCTCAAGTAACCACTGAGCAATAGCATGAACCGGTCTGGAAATCAACACCCTAGCTATCCTCCCCCTAATCTCAAAACCCCACCACCCACGGGCCATTGAAGCCACAACCAAATACTTTCTAGTCCAAGCAGCAGCATCAACTCTATTATTATTCTCCAGCACAACCAACGCACTATTCACCGGACAATGAGACATCACACAACTTACCCACCCCATCTCATGCCTACTCCTAACAACAGCCATTTCAATCAAACTGGGACTAGTCCCATTCCACTTCTGATTTCCTGAAGTCCTTCAAGGTTCATCCCTAACCACAGGTATACTTCTAGCCACAGCTATGAAATTTCCCCCTATTACACTTATTTTACTAACATCTTCCTCCCTTAATCACACCCTACTATTCATCATAGCCATCTCCTCAGCTGCCTTAGGAGGGTGAATAGGCCTAAACCAAACCCAAATTCGAAAAGTCCTAGCCTTCTCATCCATCTCCCACTTAGGATGAATAACCATTATTATTATTTATAACCCTAAACTCACCTTAATCACCTTCTACCTATACTGCTTAATAACCACTGCAATCTTCCTAACTCTTAAAACTACCAAAATTCTCAAACTATCCTCAATAATAACCGCATGAACAAAAATCCCTTCACTAAGTGCAACCCTCATACTTGCACTCCTGTCCCTAGCAGGCCTCCCTCCACTAACAGGATTCCTACCAAAATGACTTATCATCCAAGAACTAACCAAGCAAGAAATAACTTCAACAGCAACAATCATTGCCCTCCTCTCCCTACTAGGACTCTTCTTCTACCTTCGATTAGCTTACTGCGCAACAATCACACTCCCCCCAAATTCTAACAACTACATAAAACAATGACAAACTAACAAGCCAGTGAGCATACTCACCACAACCCTAACTGCCCTAACAATTACTCTCCTTCCACTCTCCCCTATAATCTACACAATCCCCTAG
AMC1076_China_NTachVE ATAAACCCACAAGCCAAATTAATCTCAACCATAAGTCTACTCCTAGGAACAACCATCACAATCTCAAGTAACCACTGAGCAATAGCATGAACTGGCCTGGAGATCAACACCCTAGCTATCCTTCCCCTAATCTCAAAACCCCACCACCCACGAGCCATTGAAGCCACAACCAAATATTTTCTAGTCCAAGCAGCAGCATCAACTCTATTATTATTCTCTAGCACAACCAACGCACTATTCACCGGACAATGAGACATCACACAACTTACCCACCCCATCTCATGCCTGCTCCTAACAACAGCCATTTCAATCAAACTGGGACTAGTCCCATTCCACTTCTGATTTCCTGAAGTCCTTCAAGGTTCATCCCTAACCACAAGTATACTTCTAGCCACAGTTATGAAATTTCCCCCTATTACACTTATTTTACTAACATCTTCCTCCCTTAATCACACCCTACTATTCATCATAGCCATCTCCTCAACTGCCTTAGGAGGATGAATAGGCCTAAACCAAACCCAAATTCGAAAAGTCCTAGCCTTCTCATCCATCTCCCACTTAGGATGAATAACCATTATTATTATTTATAACCCTAAACTCACCTTAATCACCTTCTACCTATACTGCTTAATAACCGCTGCAATCTTCCTAACTCTTAAAACTACCAAAATTCTCAAACTATCCTCAATAATAACCGCATGAACAAAAATCCCTTCACTAAGTGCAACCCTCATACTTGCACTCCTATCCCTAGCAGGCCTCCCTCCACTAACAGGATTCCTACCAAAATGGCTTATCATCCAAGAACTAACCAAGCAAGAAATAACTTCAACAGCAACAATCATTGCCCTCCTCTCCCTACTAGGACTCTTCTTCTACCTTCGACTAGCTTACTGCGCAACAATCACACTCCCCCCAAATTCTAACAACTACATGAAACAATGACAAACTAACAAGCCAGTGAACATACTCACCACAACCCTAACTACCCTAACAATTACTCTCCTTCCACTCTCCCCTATAATCTACACAATCCCCTAG
AMC1214_Mesa_NTachVE ATAAACCCACAAGCCAAATTAATCTCAACCATAAGTCTACTCCTAGGAACAACCATCACAATCTCAAGTAACCACTGAGCAATAGCATGAACTGGCCTGGAGATCAACACCCTAGCTATCCTTCCCCTAATCTCAAAACCCCACCACCCACGAGCCATTGAAGCCACAACCAAATATTTTCTAGTCCAAGCAGCAGCATCAACTCTATTATTATTCTCTAGCACAACCAACGCACTATTCACCGGACAATGAGACATCACACAACTTACCCACCCCATCTCATGCCTGCTCCTAACAACAGCCATTTCAATCAAACTGGGACTAGTCCCATTCCACTTCTGATTTCCTGAAGTCCTTCAAGGTTCATCCCTAACCACAAGTATACTTCTAGCCACAGTTATGAAATTTCCCCCTATTACACTTATTTTACTAACATCTTCCTCCCTTAATCACACCCTACTATTCATCATAGCCATCTCCTCAACTGCCTTAGGAGGATGAATAGGCCTAAACCAAACCCAAATTCGAAAAGTCCTAGCCTTCTCATCCATCTCCCACTTAGGATGAATAACCATTATTATTATTTATAACCCTAAACTCACCTTAATCACCTTCTACCTATACTGCTTAATAACCGCTGCAATCTTCCTAACTCTTAAAACTACCAAAATTCTCAAACTATCCTCAATAATAACCGCATGAACAAAAATCCCTTCACTAAGTGCAACCCTCATACTTGCACTCCTATCCCTAGCAGGCCTCCCTCCACTAACAGGATTCCTACCAAAATGGCTTATCATCCAAGAACTAACCAAGCAAGAAATAACTTCAACAGCAACAATCATTGCCCTCCTCTCCCTACTAGGACTCTTCTTCTACCTTCGACTAGCTTACTGCGCAACAATCACACTCCCCCCAAATTCTAACAACTACATGAAACAATGACAAACTAACAAGCCAGTGAACATACTCACCACAACCCTAACTACCCTAACAATTACTCTCCTTCCACTCTCCCCTATAATCTACACAATCCCCTAG
AMC1336_Rioch_STachVE ATAAACCCACAAGCCAAATTAATCTCAACCATAAGTCTACTCCTAGGAACAACCATCACAATCTCAAGTAACCACTGAGCAATAGCATGAACTGGCCTGGAGATCAACACCCTAGCTATCCTTCCCCTAATCTCAAAACCCCACCACCCACGAGCCATTGAAGCCACAACCAAATATTTTCTAGTCCAAGCAGCAGCATCAACTCTATTATTATTCTCTAGCACAACCAACGCACTATTCACCGGACAATGAGACATCACACAACTTACCCACCCCATCTCATGCCTGCTCCTAACAACAGCCATTTCAATCAAACTGGGACTAGTCCCATTCCACTTCTGATTTCCTGAAGTCCTTCAAGGTTCATCCCTAACCACAAGTATACTTCTAGCCACAGTTATGAAATTTCCCCCTATTACACTTATTTTACTAACATCTTCCTCCCTTAATCACACCCTACTATTCATCATAGCCATCTCCTCAACTGCCTTAGGAGGATGAATAGGCCTAAACCAAACCCAAATCCGAAAAGTCCTAGCCTTCTCATCCATCTCCCACTTAGGATGAATAACCATTATTATTATTTATAACCCTAAACTCACCTTAATCACCTTCTACCTATACTGCTTAATAACCGCTGCAATCTTCCTAACTCTTAAAACTACCAAAATTCTCAAACTATCCTCAATAATAACCGCATGAACAAAAATCCCTTCACTAAGTGCAACCCTCATACTTGCACTCCTATCCCTAGCAGGCCTCCCTCCACTAACAGGATTCCTACCAAAATGGCTTATCATCCAAGAACTAACCAAGCAAGAAATAACTTCAACAGCAACAATCATTGCCCTCCTCTCCCTACTAGGACTCTTCTTCTACCTTCGACTAGCTTACTGCGCAACAATCACACTCCCCCCAAATTCTAACAACTACATGAAACAATGACAAACTAACAAGCCAGTGAACATACTCACCACAACCCTAACTACCCTAACAATTACTCTCCTTCCACTCTCCCCTATAATCTACACAATCCCCTAG
ANSP18923_LojaEC ATAAACCCACAAGCCAAATTAATCTCAACCATAAGCCTACTCCTAGGAACAACCATCACAATCTCAAGTAACCACTGAGCAATAGCATGAACTGGCCTGGAGATCAACACCCTAGCTATCCTTCCCATAATCTCAAAACCCCACCACCCACGAGCCATTGAAGCCACAACCAAATATTTTCTAGTCCAAGCAGCAGCATCAACTCTACTATTATTCTCTAGCACAACCAACGCACTATTCACCGGACAATGAGACATCACACAACTTACCCACCCCATCTCATGCCTACTCCTAACAACAGCCATTTCAATCAAACTGGGACTAGTCCCATTCCACTTCTGATTTCCTGAAGTCCTTCAAGGTTCATCCCTAACCACAAGTATACTTCTAGCCACAGTTATAAAATTTCCCCCTATTACACTTATTTTACTAACATCTTCCTCCCTTAATCACACCCTACTATTCATCATAGCCATCTCCTCAGCTGCCTTAGGAGGATGAATAGGCCTAAACCAAACCCAAATTCGAAAAGTCCTAGCCTTCTCATCCATCTCCCACCTAGGATGAATAACCATTATTATTATTTATAACCCTAAACTCACCTTAATCACCTTCTACCTATACTGCTTAATAACCGCTGCAATCTTCCTAACTCTTAAAACTACCAAAATTCTCAAACTATCCTCAATAATAACCGCATGAACAAAAATCCCTTCACTAAGTGCAACCCTCATACTTGCACTCCTATCCCTAGCAGGCCTCCCTCCACTAACAGGATTCCTACCAAAATGGCTTATCATCCAAGAACTAACCAAGCAAGAAATAACTTCAACAGCAACAATCATTGCCCTCCTCTCCCTACTAGGACTCTTCTTCTACCTTCGACTAGCTTACTGCGCAACAATCACACTCCCCCCAAATTCTAACAACTACATGAAACAATGACAAACTAACAAGCCAGTGAACATACTCACCACAACCCTAACTGCCCTAACAATTACTCTCCTTCCACTCTCCCCTATAATCTACACAATCCCCTAG
ANSP26289_AzuayEC ATAAACCCACAAGCCAAATTAATCTCAACCATAAGTCTACTCCTAGGAACAACCATCACAATCTCAAGTAACCACTGAGCAATAGCATGAACTGGCCTGGAGATCAACACCCTAGCTATCCTTCCCATAATCTCAAAACCCCACCACCCACGAGCCATTGAAGCCACAACCAAATATTTTCTAGTCCAAGCAGCAGCATCAACTCTACTATTATTCTCTAGCACAACCAACGCACTATTCACCGGACAATGAGACATCACACAACTTACCCACCCCATCTCATGCCTACTCCTAACAACAGCCATTTCAATCAAACTGGGACTAGTCCCATTCCACTTCTGATTTCCTGAAGTCCTTCAAGGTTCATCCCTAACCACAAGTATACTTCTAGCCACAGTTATAAAATTTCCCCCTATTACACTTATTTTACTAACATCTTCCTCCCTTAATCACACCCTACTATTCATCATAGCCATCTCCTCAGCTGCCTTAGGAGGATGAATAGGCCTAAACCAAACCCAAATTCGAAAAGTCCTAGCCTTCTCATCCATCTCCCACCTAGGATGAATAACCATTATTATTATTTATAACCCTAAACTCACCTTAATCACCTTCTACCTATACTGCTTAATAACCGCTGCAATCTTCCTAACTCTTAAAACTACCAAAATTCTCAAACTATCCTCAATAATAACCGCATGAACAAAAATCCCTTCACTAAGTGCAACCCTCATACTTGCACTCCTATCCCTAGCAGGCCTCCCTCCACTAACAGGATTCCTACCAAAATGGCTTATCATCCAAGAACTAACTAAGCAAGAAATAACTTCAACAGCAACAATCATTGCCCTCCTCTCCCTACTAGGACTCTTCTTCTACCTTCGACTAGCTTACTGCGCAACAATCACACTCCCCCCAAATTCTAACAACTACATGAAACAATGACAAACTAACAAGCCAGTGAACATACTCACCACAACCCTAACTGCCCTAACAATTACTCTCCTTCCACTCTCCCCTATAATCTACACAATCCCCTAG
CU52763_JujuyAR ATAAACCCACAAGCCAAATTAATCTCAACCATAAGTCTACTCCTAGGAACAACCATCACAATCTCAAGTAACCACTGAGCAATAGCATGAACCGGTCTGGAAATCAACACCCTAGCTATCCTCCCCCTAATTTCAAAACCCCACCACCCACGAGCCATTGAAGCCACAACCAAATATTTTCTAGTCCAAGCAGCAGCATCAACTCTATTATTATTCTCCAGCACAACCAACGCACTATTCACCGGACAATGAGACATCACACAACTTACCCACCCCATCTCATGCCTACTCCTAACAACAGCCATTTCAATCAAACTGGGACTAGTCCCATTCCACTTCTGATTTCCTGAAGTCCTTCAAGGTTCATCCCTAACCACAGGTATACTTCTAGCCACAGCTATGAAATTTCCCCCTATTACACTTATTTTACTAACATCTTCCTCCCTTAATCACACCCTACTATTCATCATAGCCATCTCCTCAACTGCCTTAGGAGGGTGAATAGGCCTAAACCAAACCCAAATTCGAAAAGTCCTAGCCTTCTCATCCATCTCCCACTTAGGATGAATAACTATTATTATTATTTATAACCCTAAACTCACCTTAATCACCTTCTACCTATACTGCTTAATAACCACTGCAATCTTCCTAACTCTTAAAACTACCAAAATTCTCAAACTATCCTCAATAATAACCGCATGAACAAAAATCCCTTCACTAAGTGCAACCCTCATACTTGCACTCCTGTCCCTAGCAGGCCTCCCTCCACTAACAGGATTCCTACCAAAATGACTTATCATCCAAGAACTAACCAAGCAAGAAATAACTTCAACAGCAACAATCATTGCCCTCCTCTCCTTACTAGGACTCTTCTTCTACCTTCGATTAGCTTACTGCGCAACAATCACACTCCCCCCAAATTCTAGCAACTACATGAAACAATGACAAACTAACAAGCCAGTGAACATACTCACCACAACCCTAACTGCCCTAACAATTACTCTCCTTCCACTCTCCCCTATAATCTACACAATCCCCTAG
FM398010_CuscoPE ATAAACCCACAAGCCAAATTAATCTCAACCATAAGTCTACTCCTAGGAACAACCATCACAATCTCAAGTAACCACTGAGCAATAGCATGAACCGGTCTGGAAATCAACACCCTAGCTATCCTCCCCCTAATCTCAAAACCCCACCACCCACGGGCCATTGAAGCCACAACCAAATATTTTCTAGTCCAAGCAGCAGCATCAACTCTATTATTATTCTCCAGCACAACCAACGCACTATTCACCGGACAATGAGACATCACACAACTTACCCACCCCATCTCATGCCTACTCCTAACAACAGCCATTTCAATCAAACTGGGACTAGTCCCATTCCACTTCTGATTTCCTGAAGTCCTTCAAGGTTCATCCCTAACCACAGGTATACTTCTAGCCACAGCTATGAAATTTCCCCCTATTACACTTATTTTACTAACATCTCCCTCCCTTAATCACACCCTACTATTCATCATAGCCATCTCCTCAGCTGCCTTAGGAGGGTGAATAGGCCTAAACCAAACCCAAATTCGAAAAGTCCTAGCCTTCTCATCCATCTCCCACTTAGGATGAATAACCATTATTATTATTTATAACCCTAAACTCACCTTAATCACCTTCTACCTATACTGCTTAATAACCACTGCAATCTTCCTAACTCTTAAAACTACCAAAATTCTCAAACTATCCTCAATAATAACCGCATGAACAAAAATCCCTTCACTAAGTGCAACCCTCATACTTGCACTCCTGTCCCTAGCAGGCCTCCCTCCACTAACAGGATTCCTACCAAAATGACTTATCATCCAAGAACTAACCAAGCAAGAAATAACTTCAACAGCAACAATCATTGCCCTCCTCTCCCTACTAGGACTCTTCTTCTACCTTCGATTAGCTTACTGCGCAACAATCACACTCCCCCCAAATTCTAACAACTACATAAAACAATGACAAACTAACAAGCCAGTGAACATACTCACCACAACCCTAACTGCCCTAACAATTACTCTCCTTCCACTCTCCCCTATAATCTACACAATCCCCTAG
FM429958_CuscoPE ATAAACCCACAAGCCAAATTAATCTCAACCATAAGTCTACTCCTAGGAACAACCATCACAATCTCAAGTAACCACTGAGCAATAGCATGAACCGGTCTGGAAATCAACACCCTAGCTATCCTCCCCCTAATCTCAAAACCCCACCACCCACGGGCCATTGAAGCCACAACCAAATATTTTCTAGTCCAAGCAGCAGCATCAACTCTATTATTATTCTCCAGCACAACCAACGCACTATTCACCGGACAATGAGACATCACACAACTTACCCACCCCATCTCATGCCTACTCCTAACAACAGCCATTTCAATCAAACTGGGACTAGTCCCATTCCACTTCTGATTTCCTGAAGTCCTTCAAGGTTCATCCCTAACCACAGGTATACTTCTAGCCACAGCTATGAAATTTCCCCCTATTACACTTATTTTACTAACATCTCCCTCCCTTAATCACACCCTACTATTCATCATAGCCATCTCCTCAGCTGCCTTAGGAGGGTGAATAGGCCTAAACCAAACCCAAATTCGAAAAGTCCTAGCCTTCTCATCCATCTCCCACTTAGGATGAATAACCATTATTATTATTTATAACCCTAAACTCACCTTAATCACCTTCTACCTATACTGCTTAATAACCACTGCAATCTTCCTAACTCTTAAAACTACCAAAATTCTCAAACTATCCTCAATAATAACCGCATGAACAAAAATCCCTTCACTAAGTGCAACCCTCATACTTGCACTCCTGTCCCTAGCAGGCCTCCCTCCACTAACAGGATTCCTACCAAAATGACTTATCATCCAAGAACTAACCAAGCAAGAAATAACTTCAACAGCAACAATCATTGCCCTCCTCTCCCTACTAGGACTCTTCTTCTACCTTCGATTAGCTTACTGCGCAACAATCACACTCCCCCCAAATTCTAACAACTACATAAAACAATGACAAACTAACAAGCCAGTGAACATACTCACCACAACCCTAACTGCCCTAACAATTACTCTCCTTCCACTCTCCCCTATAATCTACACAATCCCCTAG
FM429959_CuscoPE ATAAACCCACAAGCCAAATTAATCTCAACCATAAGTCTACTCCTAGGAACAACCATCACAATCTCAAGTAACCACTGAGCAATAGCATGAACCGGTCTGGAAATCAACACCCTAGCTATCCTCCCCCTAATCTCAAAACCCCACCACCCACGGGCCATTGAAGCCACAACCAAATATTTTCTAGTCCAAGCAGCAGCATCAACTCTATTATTATTCTCCAGCACAACCAACGCACTATTCACCGGACAATGAGACATCACCCAACTTACCCACCCTATCTCATGCCTACTCCTAACAACAGCCATTTCAATCAAACTGGGACTAGTCCCATTCCACTTCTGATTTCCTGAAGTCCTTCAAGGTTCATCCCTAACCACAGGTATACTTCTAGCCACAGCTATGAAATTTCCCCCTATTACACTTATTTTACTAACATCTTCCTCCCTTAATCACACCCTACTATTCATCATAGCCATCTCCTCAGCTGCCCTAGGAGGGTGAATAGGCCTAAACCAAACCCAAATTCGAAAAGTCCTAGCCTTCTCATCCATCTCCCACTTAGGATGAATAACCATTATTATTATTTATAACCCTAAACTCACCTTAATCACCTTCTACCTATACTGCTTAATAACCACTGCAATCTTCCTAACTCTTAAAACTACCAAAATTCTCAAACTATCCTCAATAATAACCGCATGAACAAAAATCCCTTCACTAAGTGCAACCCTCATACTTGCACTCCTGTCCCTAGCAGGCCTCCCTCCACTAACAGGATTCCTACCAAAATGACTTATCATCCAAGAACTAACCAAGCAAGAAATAACTTCAACAGCAACAATCATTGCCCTCCTCTCCCTACTAGGACTCTTCTTCTACCTTCGATTAGCTTACTGCGCAACAATCACACTCCCCCCAAATTCTAACAACTACATAAAACAATGACAAACTAACAAGCCAGTGAACATACTCACCACAACCCTAACTGCCCTAACAATTACTCTCCTTCCACTCTCCCCTATAATCTACACAATCCCCTAG
FM429960_CuscoPE ATAAACCCACAAGCCAAATTAATCTCAACCATAAGTCTACTCCTAGGAACAACCATCACAATCTCAAGTAACCACTGAGCAATAGCATGAACCGGTCTGGAAATCAACACCCTAGCTATCCTCCCCCTAATCTCAAAACCCCACCACCCACGGGCCATTGAAGCCACAACCAAATATTTTCTAGTCCAAGCAGCAGCATCAACTCTATTATTATTCTCCAGCACAACCAACGCACTATTCACCGGACAATGAGACATCACCCAACTTACCCACCCTATCTCATGCCTACTCCTAACAACAGCCATTTCAATCAAACTGGGACTAGTCCCATTCCACTTCTGATTTCCTGAAGTCCTTCAAGGTTCATCCCTAACCACAGGTATACTTCTAGCCACAGCTATGAAATTTCCCCCTATTACACTTATTTTACTAACATCTTCCTCCCTTAATCACACCCTACTATTCATCATAGCCATCTCCTCAGCTGCCCTAGGAGGGTGAATAGGCCTAAACCAAACCCAAATTCGAAAAGTCCTAGCCTTCTCATCCATCTCCCACTTAGGATGAATAACCATTATTATTATTTATAACCCTAAACTCACCTTAATCACCTTCTACCTATACTGCTTAATAACCACTGCAATCTTCCTAACTCTTAAAACTACCAAAATTCTCAAACTATCCTCAATAATAACCGCATGAACAAAAATCCCTTCACTAAGTGCAACCCTCATACTTGCACTCCTGTCCCTAGCAGGCCTCCCTCCACTAACAGGATTCCTACCAAAATGACTTATCATCCAAGAACTAACCAAGCAAGAAATAACTTCAACAGCAACAATCATTGCCCTCCTCTCCCTACTAGGACTCTTCTTCTACCTTCGATTAGCTTACTGCGCAACAATCACACTCCCCCCAAATTCTAACAACTACATAAAACAATGACAAACTAACAAGCCAGTGAACATACTCACCACAACCCTAACTGCCCTAACAATTACTCTCCTTCCACTCTCCCCTATAATCTACACAATCCCCTAG
FM429961_CuscoPE ATAAACCCACAAGCCAAATTAATCTCAACCATAAGTCTACTCCTAGGAACAACCATCACAATCTCAAGTAACCACTGAGCAATAGCATGAACCGGTCTGGAAATCAACACCCTAGCTATCCTCCCCCTAATCTCAAAACCCCACCACCCACGGGCCATTGAAGCCACAACCAAATATTTTCTAGTCCAAGCAGCAGCATCAACTCTATTATTATTCTCCAGCACAACCAACGCACTATTCACCGGACAATGAGACATCACACAACTTACCCACCCCATCTCATGCCTACTCCTAACAACAGCCATTTCAATCAAACTGGGACTAGTCCCATTCCACTTCTGATTTCCTGAAGTCCTTCAAGGTTCATCCCTAACCACAGGTATACTTCTAGCCACAGCTATGAAATTTCCCCCTATTACACTTATTTTACTAACATCTCCCTCCCTTAATCACACCCTACTATTCATCATAGCCATCTCCTCAGCTGCCTTAGGAGGGTGAATAGGCCTAAACCAAACCCAAATTCGAAAAGTCCTAGCCTTCTCATCCATCTCCCACTTAGGATGAATAACCATTATTATTATTTATAACCCTAAACTCACCTTAATCACCTTCTACCTATACTGCTTAATAACCACTGCAATCTTCCTAACTCTTAAAACTACCAAAATTCTCAAACTATCCTCAATAATAACCGCATGAACAAAAATCCCTTCACTAAGTGCAACCCTCATACTTGCACTCCTGTCCCTAGCAGGCCTCCCTCCACTAACAGGATTCCTACCAAAATGACTTATCATCCAAGAACTAACCAAGCAAGAAATAACTTCAACAGCAACAATCATTGCCCTCCTCTCCCTACTAGGACTCTTCTTCTACCTTCGATTAGCTTACTGCGCAACAATCACACTCCCCCCAAATTCTAACAACTACATAAAACAATGACAAACTAACAAGCCAGTGAACATACTCACCACAACCCTAACTGCCCTAACAATTACTCTCCTTCCACTCTCCCCTATAATCTACACAATCCCCTAG
FM433348_CuscoPE ATAAACCCACAAGCCAAATTAATCTCAACCATAAGTCTACTCCTAGGAACAACCATCACAATCTCAAGTAACCACTGAGCAATAGCATGAACCGGTCTGGAAATCAACACCCTAGCTATCCTCCCCCTAATCTCAAAACCCCACCACCCACGGGCCATTGAAGCCACAACCAAATATTTTCTAGTCCAAGCAGCAGCATCAACTCTATTATTATTCTCCAGCACAACCAACGCACTATTCACCGGACAATGAGACATCACACAACTTACCCACCCCATCTCATGCCTACTCCTAACAACAGCCATTTCAATCAAACTGGGACTAGTCCCATTCCACTTCTGATTTCCTGAAGTCCTTCAAGGTTCATCCCTAACCACAGGTATACTTCTAGCCACAGCTATGAAATTTCCCCCTATTACACTTATTTTACTAACATCTTCCTCCCTTAATCACACCCTACTATTCATCATAGCCATCTCCTCAGCTGCCTTAGGAGGATGAATAGGCCTAAACCAAACCCAAATTCGAAAAGTCCTAGCCTTCTCATCCATCTCCCACTTAGGATGAATAACCATTATTATTATTTATAACCCTAAACTCACCTTAATCACCTTCTACCTATACTGCTTAATAACCACTGCAATCTTCCTAACTCTTAAAACTACCAAAATTCTCAAACTATCCTCAATAATAACCGCATGAACAAAAATCCCTTCACTAAGTGCAACCCTCATACTTGCACTCCTGTCCCTAGCAGGCCTCCCTCCACTAACAGGATTCCTACCAAAATGACTTATCATCCAAGAACTAACCAAGCAAGAAATAACTTCAACAGCAACAATCATTGCCCTCCTCTCCCTACTAGGACTCTTCTTCTACCTTCGATTAGCTTACTGCGCAACAATCACACTCCCCCCAAATTCTAACAACTACATAAAACAATGACAAACTAACAAGCCAGTGAACATACTCACCACAACCCTAACTGCCCTAACAATTACTCTCCTTCCACTCTCCCCTATAATCTACACAATCCCCTAG
FM433349_CuscoPE ATAAACCCACAAGCCAAATTAATCTCAACCATAAGTCTACTCCTAGGAACAACCATCACAATCTCAAGTAACCACTGAGCAATAGCATGAACCGGTCTGGAAATCAACACCCTAGCTATCCTCCCCCTAATCTCAAAACCCCACCACCCACGGGCCATTGAAGCCACAACCAAATATTTTCTAGTCCAAGCAGCAGCATCAACTCTATTATTATTCTCCAGCACAACCAACGCACTATTCACCGGACAATGAGACATCACACAACTTACCCACCCCATCTCATGCCTACTCCTAACAACAGCCATTTCAATCAAACTGGGACTAGTCCCATTCCACTTCTGATTTCCTGAAGTCCTTCAAGGTTCATCCCTAACCACAGGTATACTTCTAGCCACAGCTATGAAATTTCCCCCTATTACACTTATTTTACTAACATCTCCCTCCCTTAATCACACCCTACTATTCATCATAGCCATCTCCTCAGCTGCCTTAGGAGGGTGAATAGGCCTAAACCAAACCCAAATTCGAAAAGTCCTAGCCTTCTCATCCATCTCCCACTTAGGATGAATAACCATTATTATTATTTATAACCCTAAACTCACCTTAATCACCTTCTACCTATACTGCTTAATAACCACTGCAATCTTCCTAACTCTTAAAACTACCAAAATTCTCAAACTATCCTCAATAATAACCGCATGAACAAAAATCCCTTCACTAAGTGCAACCCTCATACTTGCACTCCTGTCCCTAGCAGGCCTCCCTCCACTAACAGGATTCCTACCAAAATGACTTATCATCCAAGAACTAACCAAGCAAGAAATAACTTCAACAGCAACAATCATTGCCCTCCTCTCCCTACTAGGACTCTTCTTCTACCTTCGATTAGCTTACTGCGCAACAATCACACTCCCCCCAAATTCTAACAACTACATAAAACAATGACAAACTAACAAGCCAGTGAACATACTCACCACAACCCTAACTGCCCTAACAATTACTCTCCTTCCACTCTCCCCTATAATCTACACAATCCCCTAG
FM433350_CuscoPE ATAAACCCACAAGCCAAATTAATCTCAACCATAAGTCTACTCCTAGGAACAACCATCACAATCTCAAGTAACCACTGAGCAATAGCATGAACCGGTCTGGAAATCAACACCCTAGCTATCCTCCCCCTAATCTCAAAACCCCACCACCCACGGGCCATTGAAGCCACAACCAAATATTTTCTAGTCCAAGCAGCAGCATCAACTCTATTATTATTCTCCAGCACAACCAACGCACTATTCACCGGACAATGAGACATCACACAACTTACCCACCCCATCTCATGCCTACTCCTAACAACAGCCATTTCAATCAAACTGGGACTAGTCCCATTCCACTTCTGATTTCCTGAAGTCCTTCAAGGTTCATCCCTAACCACAGGTATACTTCTAGCCACAGCTATGAAATTTCCCCCTATTACACTTATTTTACTAACATCTCCCTCCCTTAATCACACCCTACTATTCATCATAGCCATCTCCTCAGCTGCCTTAGGAGGGTGAATAGGCCTAAACCAAACCCAAATTCGAAAAGTCCTAGCCTTCTCATCCATCTCCCACTTAGGATGAATAACCATTATTATTATTTATAACCCTAAACTCACCTTAATCACCTTCTACCTATACTGCTTAATAACCACTGCAATCTTCCTAACTCTTAAAACTACCAAAATTCTCAAACTATCCTCAATAATAACCGCATGAACAAAAATCCCTTCACTAAGTGCAACCCTCATACTTGCACTCCTGTCCCTAGCAGGCCTCCCTCCACTAACAGGATTCCTACCAAAATGACTTATCATCCAAGAACTAACCAAGCAAGAAATAACTTCAACAGCAACAATCATTGCCCTCCTCTCCCTACTAGGACTCTTCTTCTACCTTCGATTAGCTTACTGCGCAACAATCACACTCCCCCCAAATTCTAACAACTACATAAAACAATGACAAACTAACAAGCCAGTGAACATACTCACCACAACCCTAACTGCCCTAACAATTACTCTCCTTCCACTCTCCCCTATAATCTACACAATCCCCTAG
FM433351_CuscoPE ATAAACCCACAAGCCAAATTAATCTCAACCATAAGTCTACTCCTAGGAACAACCATCACAATCTCAAGTAACCACTGAGCAATAGCATGAACCGGTCTGGAAATCAACACCCTAGCTATCCTCCCCCTAATCTCAAAACCCCACCACCCACGGGCCATTGAAGCCACAACCAAATATTTTCTAGTCCAAGCAGCAGCATCAACTCTATTATTATTCTCCAGCACAACCAACGCACTATTCACCGGACAATGAGACATCACACAACTTACCCACCCCATCTCATGCCTACTCCTAACAACAGCCATTTCAATCAAACTGGGACTAGTCCCATTCCACTTCTGATTTCCTGAAGTCCTTCAAGGTTCATCCCTAACCACAGGTATACTTCTAGCCACAGCTATGAAATTTCCCCCTATTACACTTATTTTACTAACATCTCCCTCCCTTAATCACACCCTACTATTCATCATAGCCATCTCCTCAGCTGCCTTAGGAGGGTGAATAGGCCTAAACCAAACCCAAATTCGAAAAGTCCTAGCCTTCTCATCCATCTCCCACTTAGGATGAATAACCATTATTATTATTTATAACCCTAAACTCACCTTAATCACCTTCTACCTATACTGCTTAATAACCACTGCAATCTTCCTAACTCTTAAAACTACCAAAATTCTCAAACTATCCTCAATAATAACCGCATGAACAAAAATCCCTTCACTAAGTGCAACCCTCATACTTGCACTCCTGTCCCTAGCAGGCCTCCCTCCACTAACAGGATTCCTACCAAAATGACTTATCATCCAAGAACTAACCAAGCAAGAAATAACTTCAACAGCAACAATCATTGCCCTCCTCTCCCTACTAGGACTCTTCTTCTACCTTCGATTAGCTTACTGCGCAACAATCACACTCCCCCCAAATTCTAACAACTACATAAAACAATGACAAACTAACAAGCCAGTGAACATACTCACCACAACCCTAACTGCCCTAACAATTACTCTCCTTCCACTCTCCCCTATAATCTACACAATCCCCTAG
FM433352_CuscoPE ATAAACCCACAAGCCAAATTAATCTCAACCATAAGTCTACTCCTAGGAACAACCATCACAATCTCAAGTAACCACTGAGCAATAGCATGAACCGGTCTGGAAATCAACACCCTAGCTATCCTCCCCCTAATCTCAAAACCCCACCACCCACGGGCCATTGAAGCCACAACCAAATATTTTCTAGTCCAAGCAGCAGCATCAACTTTATTATTATTCTCCAGCACAACCAACGCACTATTCACCGGACAATGAGACATCACACAACTTACCCACCCCATCTCATGCCTACTCCTAACAACAGCCATTTCAATCAAACTGGGACTAGTCCCATTCCACTTCTGATTTCCTGAAGTCCTTCAAGGTTCATCCCTAACCACAGGTATACTTCTAGCCACAGCTATGAAATTTCCCCCTATTACACTTATTTTACTAACATCTCCCTCCCTTAATCACACCCTACTATTCATCATAGCCATCTCCTCAGCTGCCTTAGGAGGGTGAATAGGCCTAAACCAAACCCAAATTCGAAAAGTCCTAGCCTTCTCATCCATCTCCCACTTAGGATGAATAACCATTATTATTATTTATAACCCTAAACTCACCTTAATCACCTTCTACCTATACTGCTTAATAACCACTGCAATCTTCCTAACTCTTAAAACTACCAAAATTCTCAAACTATCCTCAATAATAACCGCATGAACAAAAATCCCTTCACTAAGTGCAACCCTCATACTTGCACTCCTGTCCCTAGCAGGCCTCCCTCCACTAACAGGATTCCTACCAAAATGACTTATCATCCAAGAACTAACCAAGCAAGAAATAACTTCAACAGCAACAATCATTGCCCTCCTCTCCCTACTAGGACTCTTCTTCTACCTTCGATTAGCTTACTGCGCAACAATCACACTCCCCCCAAATTCTAACAACTACATAAAACAATGACAAACTAACAAGCCAGTGAACATACTCACCACAACCCTAACTGCCCTAACAATTACTCTCCTTCCACTCTCCCCTATAATCTACACAATCCCCTAG
FM433353_CuscoPE ATAAACCCACAAGCCAAATTAATCTCAACCATAAGTCTACTCCTAGGAACAACCATCACAATCTCAAGTAACCACTGAGCAATAGCATGAACCGGTCTGGAAATCAACACCCTAGCTATCCTCCCCCTAATCTCAAAACCCCACCACCCACGGGCCATTGAAGCCACAACCAAATATTTTCTAGTCCAAGCAGCAGCATCAACTCTATTATTATTCTCCAGCACAACCAACGCACTATTCACCGGACAATGAGACATCACACAACTTACCCACCCCATCTCATGCCTACTCCTAACAACAGCCATTTCAATCAAACTGGGACTAGTCCCATTCCACTTCTGATTTCCTGAAGTCCTTCAAGGTTCATCCCTAACCACAGGTATACTTCTAGCCACAGCTATGAAATTTCCCCCTATTACACTTATTTTACTAACATCTCCCTCCCTTAATCACACCCTACTATTCATCATAGCCATCTCCTCAGCTGCCTTAGGAGGGTGAATAGGCCTAAACCAAACCCAAATTCGAAAAGTCCTAGCCTTCTCATCCATCTCCCACTTAGGATGAATAACCATTATTATTATTTATAACCCTAAACTCACCTTAATCACCTTCTACCTATACTGCTTAATAACCACTGCAATCTTCCTAACTCTTAAAACTACCAAAATTCTCAAACTATCCTCAATAATAACCGCATGAACAAAAATCCCTTCACTAAGTGCAACCCTCATACTTGCACTCCTGTCCCTAGCAGGCCTCCCTCCACTAACAGGATTCCTACCAAAATGACTTATCATCCAAGAACTAACCAAGCAAGAAATAACTTCAACAGCAACAATCATTGCCCTCCTCTCCCTACTAGGACTCTTCTTCTACCTTCGATTAGCTTACTGCGCAACAATCACACTCCCCCCAAATTCTAACAACTACATAAAACAATGACAAACTAACAAGCCAGTGAACATACTCACCACAACCCTAACTGCCCTAACAATTACTCTCCTTCCACTCTCCCCTATAATCTACACAATCCCCTAG
FM433354_CuscoPE ATAAACCCACAAGCCAAATTAATCTCAACCATAAGTCTACTCCTAGGAACAACCATCACAATCTCAAGTAACCACTGAGCAATAGCATGAACCGGTCTGGAAATCAACACCCTAGCTATCCTCCCCCTAATCTCAAAACCCCACCACCCACGGGCCATTGAAGCCACAACCAAATATTTTCTAGTCCAAGCAGCAGCATCAACTTTATTATTATTCTCCAGCACAACCAACGCACTATTCACCGGACAATGAGACATCACACAACTTACCCACCCCATCTCATGCCTACTCCTAACAACAGCCATTTCAATCAAACTGGGACTAGTCCCATTCCACTTCTGATTTCCTGAAGTCCTTCAAGGTTCATCCCTAACCACAGGTATACTTCTAGCCACAGCTATGAAATTTCCCCCTATTACACTTATTTTACTAACATCTCCCTCCCTTAATCACACCCTACTATTCATCATAGCCATCTCCTCAGCTGCCTTAGGAGGGTGAATAGGCCTAAACCAAACCCAAATTCGAAAAGTCCTAGCCTTCTCATCCATCTCCCACTTAGGATGAATAACCATTATTATTATTTATAACCCTAAACTCACCTTAATCACCTTCTACCTATACTGCTTAATAACCACTGCAATCTTCCTAACTCTTAAAACTACCAAAATTCTCAAACTATCCTCAATAATAACCGCATGAACAAAAATCCCTTCACTAAGTGCAACCCTCATACTTGCACTCCTGTCCCTAGCAGGCCTCCCTCCACTAACAGGATTCCTACCAAAATGACTTATCATCCAAGAACTAACCAAGCAAGAAATAACTTCAACAGCAACAATCATTGCCCTCCTCTCCCTACTAGGACTCTTCTTCTACCTTCGATTAGCTTACTGCGCAACAATCACACTCCCCCCAAATTCTAACAACTACATAAAACAATGACAAACTAACAAGCCAGTGAACATACTCACCACAACCCTAACTGCCCTAACAATTACTCTCCTTCCACTCTCCCCTATAATCTACACAATCCCCTAG
GAV730_TucumanAR ATAAACCCACAAGCCAAATTAATCTCAACCATAAGTCTACTCCTAGGAACAACCATCACAATCTCAAGTAACCACTGAGCAATAGCATGAACCGGTCTGGAAATCAACACCCTAGCTATCCTCCCCCTAATTTCAAAACCCCACCACCCACGAGCCATTGAAGCCACAACCAAATATTTTCTAGTCCAAGCAGCAGCATCAACTCTATTATTATTCTCCAGCACAACCAACGCACTATTCACCGGACAATGAGACATCACACAACTTACCCACCCCATCTCATGCCTACTCCTAACAACAGCCATTTCAATCAAACTGGGACTAGTCCCATTCCACTTCTGATTTCCTGAAGTCCTTCAAGGTTCATCCCTAACCACAGGTATACTTCTAGCCACAGCTATGAAATTTCCCCCTATTACACTTATTTTACTAACATCTTCCTCCCTTAATCACACCCTACTATTCATCATAGCCATCTCCTCAACTGCCTTAGGAGGGTGAATAGGCCTAAACCAAACCCAAATCCGAAAAGTCCTAGCCTTCTCATCCATCTCCCACTTAGGATGAATAACTATTATTATTATTTATAACCCTAAACTCACCTTAATCACCTTCTACCTATACTGCTTAATAACCACTGCAATCTTCCTAACTCTTAAAACTACCAAAATTCTCAAACTATCCTCAATAATAACCGCATGAACAAAAATCCCTTCACTAAGTGCAACCCTCATACTTGCACTCCTGTCCCTAGCAGGCCTCCCTCCACTAACAGGATTCCTACCAAAATGACTTATCATCCAAGAACTAACCAAGCAAGAAATAACTTCAACAGCAACAATCATTGCCCTCCTCTCCTTACTAGGACTCTTCTTCTACCTTCGATTAGCTTACTGCGCAACAATCACACTCCCCCCAAATTCTAGCAACTACATGAAACAATGACAAACTAACAAGCCAGTGAACATACTCACCACAACCCTAACTGCCCTAACAATTACTCTCCTTCCACTCTCCCCTATAATCTACACAATCCCCTAG
IAvH.BT11190_EnvigadoAntCO ATAAACCCACAAGCCAAATTAATCTCAACCATAAGTCTACTCCTAGGAACAACCATCACAATCTCAAGTAACCACTGAGCAATAGCATGAACTGGCCTGGAGATCAACACCCTAGCTATCCTTCCCCTAATCTCAAAACCCCACCACCCACGAGCCATTGAAGCCACAACCAAATATTTTCTAGTCCAAGCAGCAGCATCAACTCTATTATTATTCTCTAGCACAACCAACGCCCTATTCACCGGACAATGAGACATCACACAACTTACCCACCCCATCTCATGCCTACTCCTAACAACAGCCATTTCAATCAAACTAGGACTAGTCCCATTCCACTTCTGATTTCCTGAAGTCCTTCAAGGTTCATCCCTAACCACAAGTATACTTCTAGCCACAGTTATGAAATTTCCCCCTATTACACTTATTTTACTAACATCTTCCTCCCTTAATCACACCCTACTATTCATCATAGCCATCTCCTCAACTGCCTTAGGAGGATGAATAGGCCTAAACCAAACCCAAATTCGAAAAGTCCTAGCCTTCTCATCCATCTCCCACTTAGGATGAATAACCATTATTATTATTTATAACCCTAAACTCACCTTAATCACCTTCTACCTATACTGCTTAATAACCGCTGCAATCTTCCTAACTCTTAAAACTACCAAAATTCTCAAACTATCCTCAATAATAACCGCATGGACAAAAATCCCTTCACTAAGTGCAACCCTCATACTTGCACTCCTATCCCTAGCAGGCCTCCCTCCACTAACAGGATTCCTACCAAAATGACTTATCATCCAAGAACTAACCAAGCAAGAAATAACTTCAACAGCAACAATCATTGCCCTCCTCTCCCTACTAGGACTCTTCTTCTACCTTCGACTAGCTTACTGCGCAACAATCACACTCCCCCCAAATTCTAACAACTACATGAAACAATGACAAACTAACAAGCCAGTGAACATACTCACCACAACCCTAACTGCCCTAACAATTACTCTCCTTCCACTCTCCCCTATAATCTACACAATCCCCTAG
IAvH.BT1261_HuilaCO ATAAACCCACAAGCCAAATTAATCTCAACCATAAGTCTACTCCTAGGAACAACCATCACAATCTCAAGTAACCACTGAGCAATAGCATGAACTGGCCTGGAGATCAACACCCTAGCTATCCTTCCCCTAATCTCAAAACCCCACCACCCACGAGCCATTGAAGCCACAACCAAATATTTTCTAGTCCAAGCAGCAGCATCAACTCTATTATTATTCTCTAGCACAACCAACGCCCTATTCACCGGACAATGAGACATCACACAACTTACCCACCCCATCTCATGCCTACTCCTAACAACAGCCATTTCAATCAAACTAGGACTAGTCCCATTCCACTTCTGATTTCCTGAAGTCCTTCAAGGTTCATCCCTAACCACAAGTATACTTCTAGCCACAGTTATGAAATTTCCCCCTATTACACTTATTTTACTAACATCTTCCTCCCTTAATCACACCCTACTATTCATCATAGCCATCTCCTCAACTGCCTTAGGAGGATGAATAGGCCTAAACCAAACCCAAATTCGAAAAGTCCTAGCCTTCTCATCCATCTCCCACTTAGGATGAATAACCATTATTATTATTTATAACCCTAAACTCACCTTAATCACCTTCTACCTATACTGCTTAATAACCGCTGCAATCTTCCTAACTCTTAAAACTACCAAAATTCTCAAACTATCCTCAATAATAACCGCATGAACAAAAATCCCTTCACTAAGTGCAACCCTCATACTTGCACTCCTATCCCTAGCAGGCCTCCCTCCACTAACAGGATTCCTACCAAAATGACTTATCATCCAAGAACTAACCAAGCAAGAAATAACTTCAACAGCAACAATCATTGCCCTCCTCTCCCTACTAGGACTCTTCTTCTACCTTCGACTAGCTTACTGCGCAACAATCACACTCCCCCCAAATTCTAACAACTACATGAAACAATGACAAACTAACAAGCCAGTGAACATACTCACCACAACCCTAACTGCCCTAACAATTACTCTCCTTCCACTCTCCCCTATAATCTACACAATCCCCTAG
IAvH.BT1714_CaldasCO ATAAACCCACAAGCCAAATTAATCTCAACCATAAGTCTACTCCTAGGAACAACCATCACAATCTCAAGTAACCACTGAGCAATAGCATGAACTGGCCTGGAGATCAACACCCTAGCTATCCTTCCCCTAATCTCAAAACCCCACCACCCACGAGCCATTGAAGCCACAACCAAATATTTTCTAGTCCAAGCAGCAGCATCAACTCTATTATTATTCTCTAGCACAACCAACGCCCTATTCACCGGACAATGAGACATCACACAACTTACCCACCCCATCTCATGCCTACTCCTAACAACAGCCATTTCAATCAAACTAGGACTAGTCCCATTCCACTTCTGATTTCCTGAAGTCCTTCAAGGTTCATCCCTAACCACAAGTATACTTCTAGCCACAGTTATGAAATTTCCCCCTATTACACTTATTTTACTAACATCTTCCTCCCTTAATCACACCCTACTATTCATCATAGCCATCTCCTCAACTGCCTTAGGAGGATGAATAGGCCTAAACCAAACCCAAATTCGAAAAGTCCTAGCCTTCTCATCCATCTCCCACTTAGGATGAATAACCATTATTATTATTTATAACCCTAAACTCACCTTAATCACCTTCTACCTATACTGCTTAATAACCGCTGCAATCTTCCTAACTCTTAAAACTACCAAAATTCTCAAACTATCCTCAATAATAACCGCATGAACAAAAATCCCTTCACTAAGTGCAACCCTCATACTTGCACTCCTATCCCTAGCAGGCCTCCCTCCACTAACAGGATTCCTACCAAAATGACTTATCATCCAAGAACTAACCAAGCAAGAAATAACTTCAACAGCAACAATCATTGCCCTCCTCTCCCTACTAGGACTCTTCTTCTACCTTCGACTAGCTTACTGCGCAACAATCACACTCCCCCCAAATTCTAACAACTACATGAAACAATGACAAACTAACAAGCCAGTGAACATACTCACCACAACCCTAACTGCCCTAACAATTACTCTCCTTCCACTCTCCCCTATAATCTACACAATCCCCTAG
IAvH.BT1825_CaldasCO ATAAACCCACAAGCCAAATTAATCTCAACCATAAGTCTACTCCTAGGAACAACCATCACAATCTCAAGTAACCACTGAGCAATAGCATGAACTGGCCTGGAGATCAACACCCTAGCTATCCTTCCCCTAATCTCAAAACCCCACCACCCACGAGCCATTGAAGCCACAACCAAATATTTTCTAGTCCAAGCAGCAGCATCAACTCTATTATTATTCTCTAGCACAACCAACGCCCTATTCACCGGACAATGAGACATCACACAACTTACCCACCCCATCTCATGCCTACTCCTAACAACAGCCATTTCAATCAAACTAGGACTAGTCCCATTCCACTTCTGATTTCCTGAAGTCCTTCAAGGTTCATCCCTAACCACAAGTATACTTCTAGCCACAGTTATGAAATTTCCCCCTATTACACTTATTTTACTAACATCTTCCTCCCTTAATCACACCCTACTATTCATCATAGCCATCTCCTCAACTGCCTTAGGAGGATGAATAGGCCTAAACCAAACCCAAATTCGAAAAGTCCTAGCCTTCTCATCCATCTCCCACTTAGGATGAATAACCATTATTATTATTTATAACCCTAAACTCACCTTAATCACCTTCTACCTATACTGCTTAATAACCGCTGCAATCTTCCTAACTCTTAAAACTACCAAAATTCTCAAACTATCCTCAATAATAACCGCATGGACAAAAATCCCTTCACTAAGTGCAACCCTCATACTTGCACTCCTATCCCTAGCAGGCCTCCCTCCACTAACAGGATTCCTACCAAAATGACTTATCATCCAAGAACTAACCAAGCAAGAAATAACTTCAACAGCAACAATCATTGCCCTCCTCTCCCTACTAGGACTCTTCTTCTACCTTCGACTAGCTTACTGCGCAACAATCACACTCCCCCCAAATTCTAACAACTACATGAAACAATGACAAACTAACAAGCCAGTGAACATACTCACCACAACCCTAACTGCCCTAACAATTACTCTCCTTCCACTCTCCCCTATAATCTACACAATCCCCTAG
IAvH.BT2092_AmalfiAntCO ATAAACCCACAAGCCAAATTAATCTCAACCATAAGTCTACTCCTAGGAACAACCATCACAATCTCAAGTAACCACTGAGCAATAGCATGAACTGGCCTGGAGATCAACACCCTAGCTATCCTTCCCCTAATCTCAAAACCCCACCACCCACGAGCCATTGAAGCCACAACCAAATATTTTCTAGTCCAAGCAGCAGCATCAACTCTATTATTATTCTCTAGCACAACCAACGCCCTATTCACCGGACAATGAGACATCACACAACTTACCCACCCCATCTCATGCCTACTCCTAACAACAGCCATTTCAATCAAACTAGGACTAGTCCCATTCCACTTCTGATTTCCTGAAGTCCTTCAAGGTTCATCCCTAACCACAAGTATACTTCTAGCCACAGTTATGAAATTTCCCCCTATTACACTTATTTTACTAACATCTTCCTCCCTTAATCACACCCTACTATTCATCATAGCCATCTCCTCAACTGCCTTAGGAGGATGAATAGGCCTAAACCAAACCCAAATTCGAAAAGTCCTAGCCTTCTCATCCATCTCCCACTTAGGATGAATAACCATTATTATTATTTATAACCCTAAACTCACCTTAATCACCTTCTACCTATACTGCTTAATAACCGCTGCAATCTTCCTAACTCTTAAAACTACCAAAATTCTCAAACTATCCTCAATAATAACCGCATGGACAAAAATCCCTTCACTAAGTGCAACCCTCATACTTGCACTCCTATCCCTAGCAGGCCTCCCTCCACTAACAGGATTCCTACCAAAATGACTTATCATCCAAGAACTAACCAAGCAAGAAATAACTTCAACAGCAACAATCATTGCCCTCCTCTCCCTACTAGGACTCTTCTTCTACCTTCGACTAGCTTACTGCGCAACAATCACACTCCCCCCAAATTCTAACAACTACATGAAACAATGACAAACTAACAAGCCAGTGAACATACTCACCACAACCCTAACTGCCCTAACAATTACTCTCCTTCCACTCTCCCCTATAATCTACACAATCCCCTAG
IAvH.BT4173_VillaBoyCO ATAAACCCACAAGCCAAATTAATCTCAACCATAAGTCTACTCCTAGGAACAACCATCACAATCTCAAGTAACCACTGAGCAATAGCATGAACTGGCCTGGAGATCAACACCCTAGCTATCCTCCCCCTAATCTCAAAACCCCACCACCCACGAGCCATTGAAGCCACAACCAAATATTTTCTAGTCCAAGCAGCAGCGTCAACTCTATTATTATTCTCTAGCACAACCAACGCACTATTCACCGGACAATGAGACATCACACAACTTACCCACCCCATCTCATGCCTGCTCCTAACAACAGCCATTTCAATCAAACTGGGACTAGTCCCATTCCACTTCTGATTTCCTGAAGTCCTTCAAGGTTCATCCCTAACCACAAGTATACTTCTAGCCACAGTTATGAAATTTCCCCCTATTACACTTATTTTACTAACATCTTCCTCCCTTAATCACACCCTACTATTCATCATAGCCATCTCCTCAACTGCCTTAGGAGGATGAATAGGCCTAAACCAAACCCAAATTCGAAAAGTCCTAGCCTTCTCATCCATCTCCCACTTAGGATGAATAACCATTATTATTATTTATAACCCTAAACTCACCTTAATCACCTTCTACCTATACTGCTTAATAACCGCTGCAATCTTCCTAACTCTTAAAACTACCAAAATTCTCAAACTATCCTCAATAATAACCGCATGAACAAAAATCCCTTCACTAAGTGCAACCCTCATACTTGCACTCCTATCCCTAGCAGGCCTCCCTCCACTAACAGGATTCCTACCAAAATGACTTATCATCCAAGAACTAACCAAGCAAGAAATAACTTCAACAGCAACAATCATTGCCCTCCTCTCCCTACTAGGACTCTTCTTCTACCTTCGACTAGCTTACTGCGCAACAATCACACTCCCCCCAAATTCTAACAACTACATGAAACAATGACAAACTAACAAGCCAGTGAACATACTCACCACAACCCTAACTGCCCTAACAATTACTCTCCTTCCACTCTCCCCTATAATCTACACAATCCCCTAG
IAvH.BT4176_VillaBoyCO ATAAACCCACAAGCCAAATTAATCTCAACCATAAGTCTACTCCTAGGAACAACCATCACAATCTCAAGTAACCACTGAGCAATAGCATGAACTGGCCTGGAGATCAACACCCTAGCTATCCTCCCCCTAATCTCAAAACCCCACCACCCACGAGCCATTGAAGCCACAACCAAATATTTTCTAGTCCAAGCAGCAGCGTCAACTCTATTATTATTCTCTAGCACAACCAACGCACTATTCACCGGACAATGAGACATCACACAACTTACCCACCCCATCTCATGCCTGCTCCTAACAACAGCCATTTCAATCAAACTGGGACTAGTCCCATTCCACTTCTGATTTCCTGAAGTCCTTCAAGGTTCATCCCTAACCACAAGTATACTTCTAGCCACAGTTATGAAATTTCCCCCTATTACACTTATTTTACTAACATCTTCCTCCCTTAATCACACCCTACTATTCATCATAGCCATCTCCTCAACTGCCTTAGGAGGATGAATAGGCCTAAACCAAACCCAAATTCGAAAAGTCCTAGCCTTCTCATCCATCTCCCACTTAGGATGAATAACCATTATTATTATTTATAACCCTAAACTCACCTTAATCACCTTCTACCTATACTGCTTAATAACCGCTGCAATCTTCCTAACTCTTAAAACTACCAAAATTCTCAAACTATCCTCAATAATAACCGCATGAACAAAAATCCCTTCACTAAGTGCAACCCTCATACTTGCACTCCTATCCCTAGCAGGCCTCCCTCCACTAACAGGATTCCTACCAAAATGACTTATCATCCAAGAACTAACCAAGCAAGAAATAACTTCAACAGCAACAATCATTGCCCTCCTCTCCCTACTAGGACTCTTCTTCTACCTTCGACTAGCTTACTGCGCAACAATCACACTCCCCCCAAATTCTAACAACTACATGAAACAATGACAAACTAACAAGCCAGTGAACATACTCACCACAACCCTAACTGCCCTAACAATTACTCTCCTTCCACTCTCCCCTATAATCTACACAATCCCCTAG
IAvH.BT4193_VillaBoyCO ATAAACCCACAAGCCAAATTAATCTCAACCATAAGTCTACTCCTAGGAACAACCATCACAATCTCAAGTAACCACTGAGCAATAGCATGAACTGGCCTGGAGATCAACACCCTAGCTATCCTCCCCCTAATCTCAAAACCCCACCACCCACGAGCCATTGAAGCCACAACCAAATATTTTCTAGTCCAAGCAGCAGCGTCAACTCTATTATTATTCTCTAGCACAACCAACGCACTATTCACCGGACAATGAGACATCACACAACTTACCCACCCCATCTCATGCCTGCTCCTAACAACAGCCATTTCAATCAAACTGGGACTAGTCCCATTCCACTTCTGATTTCCTGAAGTCCTTCAAGGTTCATCCCTAACCACAAGTATACTTCTAGCCACAGTTATGAAATTTCCCCCTATTACACTTATTTTACTAACATCTTCCTCCCTTAATCACACCCTACTATTCATCATAGCCATCTCCTCAACTGCCTTAGGAGGATGAATAGGCCTAAACCAAACCCAAATTCGAAAAGTCCTAGCCTTCTCATCCATCTCCCACTTAGGATGAATAACCATTATTATTATTTATAACCCTAAACTCACCTTAATCACCTTCTACCTATACTGCTTAATAACCGCTGCAATCTTCCTAACTCTTAAAACTACCAAAATTCTCAAACTATCCTCAATAATAACCGCATGAACAAAAATCCCTTCACTAAGTGCAACCCTCATACTTGCACTCCTATCCCTAGCAGGCCTCCCTCCACTAACAGGATTCCTACCAAAATGACTTATCATCCAAGAACTAACCAAGCAAGAAATAACTTCAACAGCAACAATCATTGCCCTCCTCTCCCTACTAGGACTCTTCTTCTACCTTCGACTAGCTTACTGCGCAACAATCACACTCCCCCCAAATTCTAACAACTACATGAAACAATGACAAACTAACAAGCCAGTGAACATACTCACCACAACCCTAACTGCCCTAACAATTACTCTCCTTCCACTCTCCCCTATAATCTACACAATCCCCTAG
IAvH.BT4496_StaRosaRisCO ATAAACCCACAAGCCAAATTAATCTCAACCATAAGTCTACTCCTAGGAACAACCATCACAATCTCAAGTAACCACTGAGCAATAGCATGAACTGGCCTGGAGATCAACACCCTAGCTATCCTTCCCCTAATCTCAAAACCCCACCACCCACGAGCCATTGAAGCCACAACCAAATATTTTCTAGTCCAAGCAGCAGCATCAACTCTATTATTATTCTCTAGCACAACCAACGCCCTATTCACCGGACAATGAGACATCACACAACTTACCCACCCCATCTCATGCCTACTCCTAACAACAGCCATTTCAATCAAACTAGGACTAGTCCCATTCCACTTCTGATTTCCTGAAGTCCTTCAAGGTTCATCCCTAACCACAAGTATACTTCTAGCCACAGTTATGAAATTTCCCCCTATTACACTTATTTTACTAACATCTTCCTCCCTTAATCACACCCTACTATTCATCATAGCCATCTCCTCAACTGCCTTAGGAGGATGAATAGGCCTAAACCAAACCCAAATTCGAAAAGTCCTAGCCTTCTCATCCATCTCCCACTTAGGATGAATAACCATTATTATTATTTATAACCCTAAACTCACCTTAATCACCTTCTACCTATACTGCTTAATAACCGCTGCAATCTTCCTAACTCTTAAAACTACCAAAATTCTCAAACTATCCTCAATAATAACCGCATGAACAAAAATCCCTTCACTAAGTGCAACCCTCATACTTGCACTCCTATCCCTAGCAGGCCTCCCTCCACTAACAGGATTCCTACCAAAATGACTTATCATCCAAGAACTAACCAAGCAAGAAATAACTTCAACAGCAACAATCATTGCCCTCCTCTCCCTACTAGGACTCTTCTTCTACCTTCGACTAGCTTACTGCGCAACAATCACACTCCCCCCAAATTCTAACAACTACATGAAACAATGACAAACTAACAAGCCAGTGAACATACTCACCACAACCCTAACTGCCCTAACAATTACTCTCCTTCCACTCTCCCCTATAATCTACACAATCCCCTAG
IAvH.BT4619_CaldasCO ATAAACCCACAAGCCAAATTAATCTCAACCATAAGTCTACTCCTAGGAACAACCATCACAATCTCAAGTAACCACTGAGCAATAGCATGAACTGGCCTGGAGATCAACACCCTAGCTATCCTTCCCCTAATCTCAAAACCCCACCACCCACGAGCCATTGAAGCCACAACCAAATATTTTCTAGTCCAAGCAGCAGCATCAACTCTATTATTATTCTCTAGCACAACCAACGCCCTATTCACCGGACAATGAGACATCACACAACTTACCCACCCCATCTCATGCCTACTCCTAACAACAGCCATTTCAATCAAACTAGGACTAGTCCCATTCCACTTCTGATTTCCTGAAGTCCTTCAAGGTTCATCCCTAACCACAAGTATACTTCTAGCCACAGTTATGAAATTTCCCCCTATTACACTTATTTTACTAACATCTTCCTCCCTTAATCACACCCTACTATTCATCATAGCCATCTCCTCAACTGCCTTAGGAGGATGAATAGGCCTAAACCAAACCCAAATTCGAAAAGTCCTAGCCTTCTCATCCATCTCCCACTTAGGATGAATAACCATTATTATTATTTATAACCCTAAACTCACCTTAATCACCTTCTACCTATACTGCTTAATAACCGCTGCAATCTTCCTAACTCTTAAAACTACCAAAATTCTCAAACTATCCTCAATAATAACCGCATGAACAAAAATCCCTTCACTAAGTGCAACCCTCATACTTGCACTCCTATCCCTAGCAGGCCTCCCTCCACTAACAGGATTCCTACCAAAATGACTTATCATCCAAGAACTAACCAAGCAAGAAATAACTTCAACAGCAACAATCATTGCCCTCCTCTCCCTACTAGGACTCTTCTTCTACCTTCGACTAGCTTACTGCGCAACAATCACACTCCCCCCAAATTCTAACAACTACATGAAACAATGACAAACTAACAAGCCAGTGAACATACTCACCACAACCCTAACTGCCCTAACAATTACTCTCCTTCCACTCTCCCCTATAATCTACACAATCCCCTAG
IAvH.BT4623_CaldasCO NNNNNCCCACAAGCCAAATTAATCTCAACCATAAGTCTACTCCTAGGAACAACCATCACAATCTCAAGTAACCACTGAGCAATAGCATGAACTGGCCTGGAGATCAACACCCTAGCTATCCTTCCCCTAATCTCAAAACCCCACCACCCACGAGCCATTGAAGCCACAACCAAATATTTTCTAGTCCAAGCAGCAGCATCAACTCTATTATTATTCTCTAGCACAACCAACGCCCTATTCACCGGACAATGAGACATCACACAACTTACCCACCCCATCTCATGCCTACTCCTAACAACAGCCATTTCAATCAAACTAGGACTAGTCCCATTCCACTTCTGATTTCCTGAAGTCCTTCAAGGTTCATCCCTAACCACAAGTATACTTCTAGCCACAGTTATGAAATTTCCCCCTATTACACTTATTTTACTAACATCTTCCTCCCTTAATCACACCCTACTATTCATCATAGCCATCTCCTCAACTGCCTTAGGAGGATGAATAGGCCTAAACCAAACCCAAATTCGAAAAGTCCTAGCCTTCTCATCCATCTCCCACTTAGGATGAATAACCATTATTATTATTTATAACCCTAAACTCACCTTAATCACCTTCTACCTATACTGCTTAATAACCGCTGCAATCTTCCTAACTCTTAAAACTACCAAAATTCTCAAACTATCCTCAATAATAACCGCATGAACAAAAATCCCTTCACTAAGTGCAACCCTCATACTTGCACTCCTATCCCTAGCAGGCCTCCCTCCACTAACAGGATTCCTACCAAAATGACTTATCATCCAAGAACTAACCAAGCAAGAAATAACTTCAACAGCAACAATCATTGCCCTCCTCTCCCTACTAGGACTCTTCTTCTACCTTCGACTAGCTTACTGCGCAACAATCACACTCCCCCCAAATTCTAACAACTACATGAAACAATGACAAACTAACAAGCCAGTGAACATACTCACCACAACCCTAACTGCCCTAACAATTACTCTCCTTCCACTCTCCCCTATAATCTACACAATCCCCTAG
IAvH.BT4666_CaldasCO ATAAACCCACAAGCCAAATTAATCTCAACCATAAGTCTACTCCTAGGAACAACCATCACAATCTCAAGTAACCACTGAGCAATAGCATGAACTGGCCTGGAGATCAACACCCTAGCTATCCTTCCCCTAATCTCAAAACCCCACCACCCACGAGCCATTGAAGCCACAACCAAATATTTTCTAGTCCAAGCAGCAGCATCAACTCTATTATTATTCTCTAGCACAACCAACGCCCTATTCACCGGACAATGAGACATCACACAACTTACCCACCCCATCTCATGCCTACTCCTAACAACAGCCATTTCAATCAAACTAGGACTAGTCCCATTCCACTTCTGATTTCCTGAAGTCCTTCAAGGTTCATCCCTAACCACAAGTATACTTCTAGCCACAGTTATGAAATTTCCCCCTATTACACTTATTTTACTAACATCTTCCTCCCTTAATCACACCCTACTATTCATCATAGCCATCTCCTCAACTGCCTTAGGAGGATGAATAGGCCTAAACCAAACCCAAATTCGAAAAGTCCTAGCCTTCTCATCCATCTCCCACTTAGGATGAATAACCATTATTATTATTTATAACCCTAAACTCACCTTAATCACCTTCTACCTATACTGCTTAATAACCGCTGCAATCTTCCTAACTCTTAAAACTACCAAAATTCTCAAACTATCCTCAATAATAACCGCATGGACAAAAATCCCTTCACTAAGTGCAACCCTCATACTTGCACTCCTATCCCTAGCAGGCCTCCCTCCACTAACAGGATTCCTACCAAAATGACTTATCATCCAAGAACTAACCAAGCAAGAAATAACTTCAACAGCAACAATCATTGCCCTCCTCTCCCTACTAGGACTCTTCTTCTACCTTCGACTAGCTTACTGCGCAACAATCACACTCCCCCCAAATTCTAACAACTACATGAAACAATGACAAACTAACAAGCCAGTGAACATACTCACCACAACCCTAACTGCCCTAACAATTACTCTCCTTCCACTCTCCCCTATAATCTACACAATCCCCTAG
IAvH.BT5357_SantCO ATAAACCCACAAGCCAAATTAATCTCAACCATAAGTCTACTCCTAGGAACAACCATCACAATCTCAAGTAACCACTGAGCAATAGCATGAACTGGCCTGGAGATCAACACCCTAGCTATCCTCCCCCTAATCTCAAAACCCCACCACCCACGAGCCATTGAAGCCACAACCAAATATTTTCTAGTCCAAGCAGCAGCGTCAACTCTATTATTATTCTCTAGCACAACCAACGCACTATTCACCGGACAATGAGACATCACACAACTTACCCACCCCATCTCATGCCTGCTCCTAACAACAGCCATTTCAATCAAACTGGGACTAGTCCCATTCCACTTCTGATTTCCTGAAGTCCTTCAAGGTTCATCCCTAACCACAAGTATACTTCTAGCCACAGTTATGAAATTTCCCCCTATTACACTTATTTTACTAACATCTTCCTCCCTTAATCACACCCTACTATTCATCATAGCCATCTCCTCAACTGCCTTAGGAGGATGAATAGGCCTAAACCAAACCCAAATTCGAAAAGTCCTAGCCTTCTCATCCATCTCCCACTTAGGATGAATAACCATTATTATTATTTATAACCMTAAACTCACCTTAATCACCTTCTACCTATACTGCTTAATAACCGCTGCAATCTTCCTAACTCTTAAAACTACCAAAATTCTCAAACTATCCTCAATAATAACCGCATGAACAAAAATCCCTTCACTAAGTGCAACCCTCATACTTGCACTCCTATCCCTAGCAGGCCTCCCTCCACTAACAGGATTCCTACCAAAATGACTTATCATCCAAGAACTAACCAAGCAAGAAATAACTTCAACAGCAACAATCATTGCCCTCCTCTCCCTACTAGGACTCTTCTTCTACCTTCGACTAGCTTACTGCGCAACAATCACACTCCCCCCAAATTCTAACAACTACATGAAACAATGACAAACTAACAAGCCAGTGAACATACTCACCACAACCCTAACTGCCCTAACAATTACTCTCCTTCCACTCTCCCCTATAATCTACACAATCCCCTAG
IAvH.BT7374_HuilaCO ATAAACCCACAAGCCAAATTAATCTCAACCATAAGTCTACTCCTAGGAACAACCATCACAATCTCAAGTAACCACTGAGCAATAGCATGAACTGGCCTGGAGATCAACACCCTAGCTATCCTTCCCCTAATCTCAAAACCCCACCACCCACGAGCCATTGAAGCCACAACCAAATATTTTCTAGTCCAAGCAGCAGCATCAACTCTATTATTATTCTCTAGCACAACCAACGCCCTATTCACCGGACAATGAGACATCACACAACTTACCCACCCCATCTCATGCCTACTCCTAACAACAGCCATTTCAATCAAACTAGGACTAGTCCCATTTCACTTCTGATTTCCTGAAGTCCTTCAAGGTTCATCCCTAACCACAAGTATACTTCTAGCCACAGTTATGAAATTTCCCCCTATTACACTTATTTTACTAACATCTTCCTCCCTTAATCACACCCTACTATTCATCATAGCCATCTCCTCAACTGCCTTAGGAGGATGAATAGGCCTAAACCAAACCCAAATTCGAAAAGTCCTAGCCTTCTCATCCATCTCCCACTTAGGATGAATAACCATTATTATTATTTATAACCCTAAACTCACCTTAATCACCTTCTACCTATACTGCTTAATAACCGCTGCAATCTTCCTAACTCTTAAAACTACCAAAATTCTCAAACTATCCTCAATAATAACCGCATGAACAAAAATCCCTTCACTAAGTGCAACCCTCATACTTGCACTCCTATCCCTAGCAGGCCTCCCTCCACTAACAGGATTCCTACCAAAATGACTTATCATCCAAGAACTAACCAAGCAAGAAATAACTTCAACAGCAACAATCATTGCCCTCCTCTCCCTACTAGGACTCTTCTTCTACCTTCGACTAGCTTACTGCACAACAATCACACTCCCCCCAAATTCTAACAACTACATGAAACAATGACAAACTAACAAGCCAGTGAACATACTCACCACAACCCTAACTGCCCTAACAATTACTCTCCTTCCACTCTCCCCTATAATCTACACAATCCCCTAG
IAvH.BT7447_HuilaCO ATAAACCCACAAGCCAAATTAATCTCAACCATAAGTCTACTCCTAGGAACAACCATCACAATCTCAAGTAACCACTGAGCAATAGCATGAACTGGCCTGGAGATCAACACCCTAGCTATCCTTCCCCTAATCTCAAAACCCCACCACCCACGAGCCATTGAAGCCACAACCAAATATTTTCTAGTCCAAGCAGCAGCATCAACTCTATTATTATTCTCTAGCACAACCAACGCCCTATTCACCGGACAATGAGACATCACACAACTTACCCACCCCATCTCATGCCTACTCCTAACAACAGCCATTTCAATCAAACTAGGACTAGTCCCATTTCACTTCTGATTTCCTGAAGTCCTTCAAGGTTCATCCCTAACCACAAGTATACTTCTAGCCACAGTTATGAAATTTCCCCCTATTACACTTATTTTACTAACATCTTCCTCCCTTAATCACACCCTACTATTCATCATAGCCATCTCCTCAACTGCCTTAGGAGGATGAATAGGCCTAAACCAAACCCAAATTCGAAAAGTCCTAGCCTTCTCATCCATCTCCCACTTAGGATGAATAACCATTATTATTATTTATAACCCTAAACTCACCTTAATCACCTTCTACCTATACTGCTTAATAACCGCTGCAATCTTCCTAACTCTTAAAACTACCAAAATTCTCAAACTATCCTCAATAATAACCGCATGAACAAAAATCCCTTCACTAAGTGCAACCCTCATACTTGCACTCCTATCCCTAGCAGGCCTCCCTCCACTAACAGGATTCCTACCAAAATGACTTATCATCCAAGAACTAACCAAGCAAGAAATAACTTCAACAGCAACAATCATTGCCCTCCTCTCCCTACTAGGACTCTTCTTCTACCTTCGACTAGCTTACTGCACAACAATCACACTCCCCCCAAATTCTAACAACTACATGAAACAATGACAAACTAACAAGCCAGTGAACATACTCACCACAACCCTAACTGCCCTAACAATTACTCTCCTTCCACTCTCCCCTATAATCTACACAATCCCCTAG
IAvH.BT7821_AmalfiAntCO ATAAACCCACAAGCCAAATTAATCTCAACCATAAGTCTACTCCTAGGAACAACCATCACAATCTCAAGTAACCACTGAGCAATAGCATGAACTGGCCTGGAGATCAACACCCTAGCTATCCTTCCCCTAATCTCAAAACCCCACCACCCACGAGCCATTGAAGCCACAACCAAATATTTTCTAGTCCAAGCAGCAGCATCAACTCTATTATTATTCTCTAGCACAACCAACGCCCTATTCACCGGACAATGAGACATCACACAACTTACCCACCCCATCTCATGCCTACTCCTAACAACAGCCATTTCAATCAAACTAGGACTAGTCCCATTCCACTTCTGATTTCCTGAAGTCCTTCAAGGTTCATCCCTAACCACAAGTATACTTCTAGCCACAGTTATGAAATTTCCCCCTATTACACTTATTTTACTAACATCTTCCTCCCTTAATCACACCCTACTATTCATCATAGCCATCTCCTCAACTGCCTTAGGAGGATGAATAGGCCTAAACCAAACCCAAATTCGAAAAGTCCTAGCCTTCTCATCCATCTCCCACTTAGGATGAATAACCATTATTATTATTTATAACCCTAAACTCACCTTAATCACCTTCTACCTATACTGCTTAATAACCGCTGCAATCTTCCTAACTCTTAAAACTACCAAAATTCTCAAACTATCCTCAATAATAACCGCATGAACAAAAATCCCTTCACTAAGTGCAACCCTCATACTTGCACTCCTATCCCTAGCAGGCCTCCCTCCACTAACAGGATTCCTACCAAAATGACTTATCATCCAAGAACTAACCAAGCAAGAAATAACTTCAACAGCAACAATCATTGCCCTCCTCTCCCTACTAGGACTCTTCTTCTACCTTCGACTAGCTTACTGCGCAACAATCACACTCCCCCCAAATTCTAACAACTACATGAAACAATGACAAACTAACAAGCCAGTGAACATACTCACCACAACCCTAACTGCCCTAACAATTACTCTCCTTCCACTCTCTCCTATAATCTACACAATCCCCTAG
IAvH.BT8617_SabanetaAntCO ATAAACCCACAAGCCAAATTAATCTCAACCATAAGTCTACTCCTAGGAACAACCATCACAATCTCAAGTAACCACTGAGCAATAGCATGAACTGGCCTGGAGATCAACACCCTAGCTATCCTTCCCCTAATCTCAAAACCCCACCACCCACGAGCCATTGAAGCCACAACCAAATATTTTCTAGTCCAAGCAGCAGCATCAACTCTATTATTATTCTCTAGCACAACCAACGCCCTATTCACCGGACAATGAGACATCACACAACTTACCCACCCCATCTCATGCCTACTCCTAACAACAGCCATTTCAATCAAACTAGGACTAGTCCCATTCCACTTCTGATTTCCTGAAGTCCTTCAAGGTTCATCCCTAACCACAAGTATACTTCTAGCCACAGTTATGAAATTTCCCCCTATTACACTTATTTTACTAACATCTTCCTCCCTTAATCACACCCTACTATTCATCATAGCCATCTCCTCAACTGCCTTAGGAGGATGAATAGGCCTAAACCAAACCCAAATTCGAAAAGTCCTAGCCTTCTCATCCATCTCCCACTTAGGATGAATAACCATTATTATTATTTATAACCCTAAACTCACCTTAATCACCTTCTACCTATACTGCTTAATAACCGCTGCAATCTTCCTAACTCTTAAAACTACCAAAATTCTCAAACTATCCTCAATAATAACCGCATGAACAAAAATCCCTTCACTAAGTGCAACCCTCATACTTGCACTCCTATCCCTAGCAGGCCTCCCTCCACTAACAGGATTCCTACCAAAATGACTTATCATCCAAGAACTAACCAAGCAAGAAATAACTTCAACAGCAACAATCATTGCCCTCCTCTCCCTACTAGGACTCTTCTTCTACCTTCGACTAGCTTACTGCGCAACAATCACACTCCCCCCAAATTCTAACAACTACATGAAACAATGACAAACTAACAAGCCAGTGAACATACTCACCACAACCCTAACTGCCCTAACAATTACTCTCCTTCCACTCTCCCCTATAATCTACACAATCCCCTAG
ICN28328_CharalaSantCO ATAAACCCACAAGCCAAATTAATCTCAACCATAAGTCTACTCCTAGGAACAACCATCACAATCTCAAGTAACCACTGAGCAATAGCATGAACTGGCCTGGAGATCAACACCCTAGCTATCCTCCCCCTAATCTCAAAACCCCACCACCCACGAGCCATTGAAGCCACAACCAAATATTTTCTAGTCCAAGCAGCAGCGTCAACTCTATTATTATTCTCTAGCACAACCAACGCACTATTCACCGGACAATGAGACATCACACAACTTACCCACCCCATCTCATGCCTGCTCCTAACAACAGCCATTTCAATCAAACTGGGACTAGTCCCATTCCACTTCTGATTTCCTGAAGTCCTTCAAGGTTCATCCCTAACCACAAGTATACTTCTAGCCACAGTTATGAAATTTCCCCCTATTACACTTATTTTACTAACATCTTCCTCCCTTAATCACACCCTACTATTCATCATAGCCATCTCCTCAACTGCCTTAGGAGGATGAATAGGCCTAAACCAAACCCAAATTCGAAAAGTCCTAGCCTTCTCATCCATCTCCCACTTAGGATGAATAACCATTATTATTATTTATAACCCTAAACTCACCTTAATCACCTTCTACCTATACTGCTTAATAACCGCTGCAATCTTCCTAACTCTTAAAACTACCAAAATTCTCAAACTATCCTCAATAATAACCGCATGAACAAAAATCCCTTCACTAAGTGCAACCCTCATACTTGCACTCCTATCCCTAGCAGGCCTCCCTCCACTAACAGGATTCCTACCAAAATGACTTATCATCCAAGAACTAACCAAGCAAGAAATAACTTCAACAGCAACAATCATTGCCCTCCTCTCCCTACTAGGACTCTTCTTCTACCTTCGACTAGCTTACTGCGCAACAATCACACTCCCCCCAAATTCTAACAACTACATGAAACAATGACAAACTAACAAGCCAGTGAACATACTCACCACAACCCTAACTGCCCTAACAATTACTCTCCTTCCACTCTCCCCTATAATCTACACAATCCCCTAG
ICN31461_QuindioCO ATAAACCCACAAGCCAAATTAATCTCAACCATAAGTCTACTCCTAGGAACAACCATCACAATCTCAAGTAACCACTGAGCAATAGCATGAACTGGCCTGGAGATCAACACCCTAGCTATCCTTCCCCTAATCTCAAAACCCCACCACCCACGAGCCATTGAAGCCACAACCAAATATTTTCTAGTCCAAGCAGCAGCATCAACTCTATTATTATTCTCTAGCACAACCAACGCCCTATTCACCGGACAATGAGACATCACACAACTTACCCACCCCATCTCATGCCTACTCCTAACAACAGCCATTTCAATCAAACTAGGACTAGTCCCATTCCACTTCTGATTTCCTGAAGTCCTTCAAGGTTCATCCCTAACCACAAGTATACTTCTAGCCACAGTTATGAAATTTCCCCCTATTACACTTATTTTACTAACATCTTCCTCCCTTAATCACACCCTACTATTCATCATAGCCATCTCCTCAACTGCCTTAGGAGGATGAATAGGCCTAAACCAAACCCAAATTCGAAAAGTCCTAGCCTTCTCATCCATCTCCCACTTAGGATGAATAACCATTATTATTATTTATAACCCTAAACTCACCTTAATCACCTTCTACCTATACTGCTTAATAACCGCTGCAATCTTCCTAACTCTTAAAACTACCAAAATTCTCAAACTATCCTCAATAATAACCGCATGAACAAAAATCCCTTCACTAAGTGCAACCCTCATACTTGCACTCCTATCCCTAGCAGGCCTCCCTCCACTAACAGGATTCCTACCAAAATGACTTATCATCCAAGAACTAACCAAGCAAGAAATAACTTCAACAGCAACAATCATTGCCCTCCTCTCCCTACTAGGACTCTTCTTCTACCTTCGACTAGCTTACTGCGCAACAATCACACTCCCCCCAAATTCTAACAACTACATGAAACAATGACAAACTAACAAGCCAGTGAACATACTCACCACAACCCTAACTGCCCTAACAATTACTCTCCTTCCACTCTCCCCTATAATCTACACAATCCCCTAG
ICN34571_AmalfiAntCO ATAAACCCACAAGCCAAATTAATCTCAACCATAAGTCTACTCCTAGGAACAACCATCACAATCTCAAGTAACCACTGAGCAATAGCATGAACTGGCCTGGAGATCAACACCCTAGCTATCCTTCCCCTAATCTCAAAACCCCACCACCCACGAGCCATTGAAGCCACAACCAAATATTTTCTAGTCCAAGCAGCAGCATCAACTCTATTATTATTCTCTAGCACAACCAACGCCCTATTCACCGGACAATGAGACATCACACAACTTACCCACCCCATCTCATGCCTACTCCTAACAACAGCCATTTCAATCAAACTAGGACTAGTCCCATTCCACTTCTGATTTCCTGAAGTCCTTCAAGGTTCATCCCTAACCACAAGTATACTTCTAGCCACAGTTATGAAATTTCCCCCTATTACACTTATTTTACTAACATCTTCCTCCCTTAATCACACCCTACTATTCATCATAGCCATCTCCTCAACTGCCTTAGGAGGATGAATAGGCCTAAACCAAACCCAAATTCGAAAAGTCCTAGCCTTCTCATCCATCTCCCACTTAGGATGAATAACCATTATTATTATTTATAACCCTAAACTCACCTTAATCACCTTCTACCTATACTGCTTAATAACCGCTGCAATCTTCCTAACTCTTAAAACTACCAAAATTCTCAAACTATCCTCAATAATAACCGCATGGACAAAAATCCCTTCACTAAGTGCAACCCTCATACTTGCACTCCTATCCCTAGCAGGCCTCCCTCCACTAACAGGATTCCTACCAAAATGACTTATCATCCAAGAACTAACCAAGCAAGAAATAACTTCAACAGCAACAATCATTGCCCTCCTCTCCCTACTAGGACTCTTCTTCTACCTTCGACTAGCTTACTGCGCAACAATCACACTCCCCCCAAATTCTAACAACTACATGAAACAATGACAAACTAACAAGCCAGTGAACATACTCACCACAACCCTAACTGCCCTAACAATTACTCTCCTTCCACTCTCCCCTATAATCTACACAATCCCCTAG
ICN34752 ATAAACCCACAAGCCAAATTAATCTCAACCATAAGTCTACTCCTAGGAACAACCATCACAATCTCAAGTAACCACTGAGCAATAGCATGAACTGGCCTGGAGATCAACACCCTAGCTATCCTTCCCCTAATCTCAAAACCCCACCACCCACGAGCCATTGAAGCCACAACCAAATATTTTCTAGTCCAAGCAGCAGCATCAACTCTATTATTATTCTCTAGCACAACCAACGCACTATTCACCGGACAATGAGACATCACACAACTTACCCACCCCATCTCATGCCTGCTCCTGACAACAGCCATTTCAATCAAACTGGGACTAGTCCCATTCCACTTCTGATTTCCTGAAGTCCTTCAAGGTTCATCCCTAACCACAAGTATACTTCTAGCCACAGTTATGAAATTTCCCCCTATTACACTTATTTTACTAACATCTTCCTCCCTTAATCACACCCTACTATTCATCATAGCCATCTCCTCAACTGCCTTAGGAGGATGAATAGGCCTAAACCAAACCCAAATTCGAAAAGTCCTAGCCTTCTCATCCATCTCCCACTTAGGATGAATAACCATTATTATTATTTATAACCCTAAACTCACCTTAATCACCTTCTACCTATACTGCTTAATAACCGCTGCAATCTTCCTAACTCTTAAAACTACCAAAATTCTCAAACTATCCTCAATAATAACCGCATGAACAAAAATCCCTTCACTAAGTGCAACCCTCATACTTGCACTCCTATCCCTAGCAGGCCTCCCTCCACTAACAGGATTCCTACCAAAATGACTTATCATCCAAGAACTAACCAAGCAAGAAATAACTTCAACAGCAACAATCATTGCCCTCCTCTCCCTACTAGGACTCTTCTTCTACCTTCGACTAGCTTACTGCGCAACAATCACACTCCCCCCAAATTCTAACAACTACATGAAACAATGACAAACTAACAAGCCAGTGAACATACTCACCACAACCCTAACTGCCCTAACAATTACTCTCCTTCCACTCTCCCCTATAATCTATACAATCCCCTAG
JM122_TrujilloVE ATAAACCCACAAGCCAAATTAATCTCAACCATAAGTCTACTCCTAGGAACAACCATCACAATCTCAAGTAACCACTGAGCAATAGCATGAACTGGCCTGGAGATCAACACCCTAGCTATCCTTCCCCTAATCTCAAAACCCCACCACCCACGAGCCATTGAAGCCACAACCAAATATTTTCTAGTCCAAGCAGCAGCATCAACTCTATTATTATTCTCTAGCACAACCAACGCACTATTCACCGGACAATGAGACATCACACAACTTACCCACCCCATCTCATGCCTGCTCCTAACAACAGCCATTTCAATCAAACTGGGACTAGTCCCATTCCACTTCTGATTTCCTGAAGTCCTTCAAGGTTCATCCCTAACCACAAGTATACTTCTAGCCACAGTTATGAAATTTCCCCCTATTACACTTATTTTACTAACATCTTCCTCCCTTAATCACACCCTACTATTCATCATAGCCATCTCCTCAACTGCCTTAGGAGGATGAATAGGCCTAAACCAAACCCAAATTCGAAAAGTCCTAGCCTTCTCATCCATCTCCCACTTAGGATGAATAACCATTATTATTATTTATAACCCTAAACTCACCTTAATCACCTTCTACCTATACTGCTTAATAACCGCTGCAATCTTCCTAACTCTTAAAACTACCAAAATTCTCAAACTATCCTCAATAATAACCGCATGAACAAAAATCCCTTCACTAAGTGCAACCCTCATACTTGCACTCCTATCCCTAGCAGGCCTCCCTCCACTAACAGGATTCCTACCAAAATGGCTTATCATCCAAGAACTAACCAAGCAAGAAATAACTTCAACAGCAACAATCATTGCCCTCCTCTCCCTACTAGGACTCTTCTTCTACCTTCGACTAGCTTACTGCGCAACAATCACACTCCCCCCAAATTCTAACAACTACATGAAACAATGACAAACTAACAAGCCAGTGAACATACTCACCACAACCCTAACTACCCTAACAATTACTCTCCTTCCACTCTCCCCTATAATCTACACAATCCCCTAG
JVR4470_MetaCO ATAAACCCACAAGCCAAATTAATCTCAACCATAAGTCTACTCCTAGGAACAACCATCACAATCTCAAGTAACCACTGAGCAATAGCATGAACTGGCCTGGAGATCAACACCCTAGCTATCCTTCCCCTAATCTCAAAACCCCACCACCCACGAGCCATTGAAGCCACAACCAAATATTTTCTAGTCCAAGCAGCAGCATCAACTCTATTATTATTCTCTAGCACAACCAACGCACTATTCACCGGACAATGAGACATCACACAACTTACCCACCCCATCTCATGCCTGCTCCTAACAACAGCCATTTCAATCAAACTGGGACTAGTCCCATTCCACTTCTGATTTCCTGAAGTCCTTCAAGGTTCATCCCTAACCACAAGTATACTTCTAGCCACAGTTATGAAATTTCCCCCTATTACACTTATTTTACTAACATCTTCCTCCCTTAATCACACCCTACTATTCATCATAGCCATCTCCTCAACTGCCTTAGGAGGATGAATAGGCCTAAACCAAACCCAAATTCGAAAAGTCCTAGCCTTCTCATCCATCTCCCACTTAGGATGAATAACCATTATTATTATTTATAACCCTAAACTCACCTTAATCACCTTCTACCTATACTGCTTAATAACCGCTGCAATCTTCCTAACTCTTAAAACTACCAAAATTCTCAAACTATCCTCAATAATAACCGCATGAACAAAAATCCCTTCACTAAGTGCAACCCTCATACTTGCACTCTTATCCCTAGCAGGCCTCCCTCCACTAACAGGATTCCTACCAAAATGACTTATCATCCAAGAACTAACCAAGCAAGAAATAACTTCAACAGCAACAATCATTGCCCTCCTCTCCCTACTAGGACTCTTCTTCTACCTTCGACTAGCTTACTGCGCAACAATCACACTCCCCCCAAATTCTAACAACTACATGAAACAATGACAAACTAACAAGCCAGTGAACATACTCACCACAACCCTAACTGCCCTAACAATTACTCTCCTTCCACTCTCCCCTATAATCTACACAATCCCCTAG
KU16730_AyacuchoPE ATAAACCCACAAGCCAAATTAATCTCAACCATAAGTCTACTCCTAGGAACAACCATCACAATCTCAAGTAACCACTGAGCAATAGCATGAACCGGTCTGGAAATCAACACCCTAGCTATCCTCCCCCTAATCTCAAAACCCCACCACCCACGGGCCATTGAAGCCACAACCAAATATTTTCTAGTCCAAGCAGCAGCATCAACTCTATTATTATTCTCTAGCACAACCAACGCACTATTCACCGGACAATGAGACATCACACAACTTACCCACCCCATCTCATGCCTACTCCTAACAACAGCCATTTCAATCAAACTGGGACTAGTCCCATTCCACTTCTGATTTCCTGAAGTCCTTCAAGGTTCATCCCTAACCACAGGTATACTTCTAGCCACAGCTATGAAATTTCCCCCTATTACACTTATTTTACTAACATCTTCCTCCCTTAATCACACCCTACTATTCATCATAGCCATCTCCTCAGCTGCCTTAGGAGGGTGAATAGGCCTAAACCAAACCCAAATTCGAAAAGTCCTAGCCTTCTCATCCATCTCCCACTTAGGATGAATAACCATTATTATTATTTATAACCCTAAACTCACCTTAATCACCTTCTACCTATACTGCTTAATAACCACTGCAATCTTCCTAACTCTTAAAACTACCAAAATTCTCAAACTATCCTCAATAATAACCGCATGAACAAAAATCCCTTCACTAAGTGCAACCCTCATACTTGCACTCCTGTCCCTAGCAGGCCTCCCTCCACTAACAGGATTCCTACCAAAATGACTTATCATCCAAGAACTAACCAAGCAAGAAATAACTTCAACAGCAACAATCATTGCCCTCCTCTCCCTACTAGGACTCTTCTTCTACCTTCGATTAGCTTACTGCGCAACAATCACACTCCCCCCAAATTCTAACAACTACATAAAACAATGACAAACTAACAAGCCAGTGAACATACTCACCACAACCCTAACTGCCCTAACAATTACTCTCCTTCCACTCTCCCCTATAATCTACACAATCCCCTAG
KU18679_CuscoPE ATAAACCCACAAGCCAAATTAATCTCAACCATAAGTCTACTCCTAGGAACAACCATCACAATCTCAAGTAACCACTGAGCAATAGCATGAACCGGTCTGGAAATCAACACCCTAGCTATCCTCCCCCTAATCTCAAAACCCCACCACCCACGGGCCATTGAAGCCACAACCAAATATTTTCTAGTCCAAGCAGCAGCATCAACTCTATTATTATTCTCTAGCACAACCAACGCACTATTCACCGGACAATGAGACATCACACAACTTACCCACCCCATCTCATGCCTACTCCTAACAACAGCCATTTCAATCAAACTGGGACTAGTCCCATTCCACTTCTGATTTCCTGAAGTCCTTCAAGGTTCATCCCTAACCACAGGTATACTTCTAGCCACAGCTATGAAATTTCCCCCTATTACACTTATTTTACTAACATCTTCCTCCCTTAATCACACCCTACTATTCATCATAGCCATCTCCTCAGCTGCCTTAGGAGGGTGAATAGGCCTAAACCAAACCCAAATTCGAAAAGTCCTAGCCTTCTCATCCATCTCCCACTTAGGATGAATAACCATTATTATTATTTATAACCCTAAACTCACCTTAATCACCTTCTACCTATACTGCTTAATAACCACTGCAATCTTCCTAACTCTTAAAACTACCAAAATTCTCAAACTATCCTCAATAATAACCGCATGAACAAAAATCCCTTCACTAAGTGCAACCCTCATACTTGCACTCCTGTCCCTAGCAGGCCTCCCTCCACTAACAGGATTCCTACCAAAATGACTTATCATCCAAGAACTAACCAAGCAAGAAATAACTTCAACAGCAACAATCATTGCCCTCCTCTCCCTACTAGGACTCTTCTTCTACCTTCGATTAGCTTACTGCGCAACAATCACACTCCCCCCAAATTCTAACAACTACATAAAACAATGACAAACTAACAAGCCAGTGAACATACTCACCACAACCCTAACTGCCCTAACAATTACTCTCCTTCCACTCTCCCCTATAATCTACACAATCCCCTAG
US3156_SucumbiosEC ATAAACCCACAAGCCAAATTAATCTCAACCATAAGTCTACTCCTAGGAACAACCATCACAATCTCAAGTAACCACTGAGCAATAGCATGAACTGGCCTGGAGATCAACACCCTAGCTATCCTTCCCCTAATCTCAAAACCCCACCACCCACGAGCCATTGAAGCCACAACCAAATATTTTCTAGTCCAAGCAGCAGCATCAACTCTATTATTATTCTCTAGCACAACCAACGCCCTATTCACCGGACAATGAGACATCACACAACTTACCCACCCCATCTCATGCCTACTCCTAACAACAGCCATTTCAATCAAACTAGGACTAGTCCCATTCCACTTCTGATTTCCTGAAGTCCTTCAAGGTTCATCCCTAACCACAAGTATACTTCTAGCCACAGTTATGAAATTTCCCCCTATTACACTTATTTTACTAACATCTTCCTCCCTTAATCACACCCTACTATTCATCATAGCCATCTCCTCAACTGCCTTAGGAGGATGAATAGGCCTAAACCAAACCCAAATTCGAAAAGTCCTAGCCTTCTCATCCATCTCCCACTTAGGATGAATAACCATTATTATTATTTATAACCCTAAACTCACCTTAATCACCTTCTACCTATACTGCTTAATAACCGCTGCAATCTTCCTAACTCTTAAAACTACCAAAATTCTCAAACTATCCTCAATAATAACCGCATGAACAAAAATCCCTTCACTAAGTGCAACCCTCATACTTGCACTCCTATCCCTAGCAGGCCTCCCTCCACTAACAGGATTCCTACCAAAATGACTTATCATCCAAGAACTAACCAAGCAAGAAATAACTTCAACAGCAACAATCATTGCCCTCCTCTCCCTACTAGGACTCTTCTTCTACCTTCGACTAGCTTACTGCGCAACAATCACACTCCCCCCAAATTCTAACAACTACATGAAACAATGACAAACTAACAAGCCAGTGAACATACTCACCACAACCCTAACTGCCCTAACAATTACTCTCCTTCCACTCTCCCCTATAATCTACACAATCCCCTAG
UW71596_CochabambaBO ATAAACCCACAAGCCAAATTAATCTCAACCATAAGTCTACTCCTAGGAACAACCATCACAATCTCAAGTAACCACTGAGCAATAGCATGAACCGGTCTGGAAATCAACACCCTAGCTATCCTCCCCCTAATCTCAAAACCCCACCACCCACGGGCCATTGAAGCCACAACCAAATACTTTCTAGTCCAAGCAGCAGCATCAACTCTATTATTATTCTCCAGCACAACCAACGCACTATTCACCGGACAATGAGACATCACACAACTTACCCACCCCATCTCATGCCTACTCCTAACAACAGCCATTTCAATCAAACTGGGACTAGTCCCATTCCACTTCTGATTTCCTGAAGTCCTTCAAGGTTCATCCCTAACCACAGGTATACTTCTAGCCACAGCTATGAAATTTCCCCCTATTACACTTATTTTACTAACATCTTCCTCCCTTAATCACACCCTACTATTCATCATAGCCATCTCCTCAGCTGCCTTAGGAGGGTGAATAGGCCTAAACCAAACCCAAATTCGAAAAGTCCTAGCCTTCTCATCCATCTCCCACTTAGGATGAATAACCATTATTATTATTTATAACCCTAAACTCACCTTAATCACCTTCTACCTATACTGCTTAATAACCACTGCAATCTTCCTAACTCTTAAAACTACCAAAATTCTCAAACTATCCTCAATAATAACCGCATGAACAAAAATCCCTTCACTAAGTGCAACCCTCATACTTGCACTCCTGTCCCTAGCAGGCCTCCCTCCACTAACAGGATTCCTACCAAAATGACTTATCATCCAAGAACTAACCAAGCAAGAAATAACTTCAACAGCAACAATCATTGCCCTCCTCTCCCTACTAGGACTCTTCTTCTACCTTCGATTAGCTTACTGCGCAACAATCACACTCCCCCCAAATTCTAACAACTACATAAAACAATGACAAACTAACAAGCCAGTGAGCATACTCACCACAACCCTAACTGCCCTAACAATTACTCTCCTTCCACTCTCCCCTATAATCTACACAATCCCCTAG
UW77092_StaCruzBO ATAAACCCACAAGCCAAATTAATCTCAACCATAAGTCTACTCCTAGGAACAACCATCACAATCTCAAGTAACCACTGAGCAATAGCATGAACCGGTCTGGAAATCAACACCCTAGCTATCCTCCCCCTAATTTCAAAACCCCACCACCCACGAGCCATTGAAGCCACAACCAAATATTTTCTAGTCCAAGCAGCAGCATCAACTCTATTATTATTCTCCAGCACAACCAACGCACTATTCACCGGACAATGAGACATCACACAACTTACCCACCCCATCTCATGCCTACTCCTAACAACAGCCATTTCAATCAAACTGGGACTAGTCCCATTCCACTTCTGATTTCCTGAAGTCCTTCAAGGTTCATCCCTAACCACAGGTATACTTCTAGCCACAGCTATGAAATTTCCCCCTATTACACTTATTTTACTAACATCCTCCTCCCTTAATCACACCCTACTATTCATCATAGCCATCTCCTCAACTGCCTTGGGAGGGTGAATAGGCCTAAACCAAACCCAAATTCGAAAAGTCCTAGCCTTCTCATCCATCTCCCACTTAGGATGAATAACTATTATTATTATTTATAACCCTAAACTCACCTTAATCACCTTCTACCTATACTGCTTAATAACCACTGCAATCTTCCTAACTCTTAAAACTACCAAAATTCTCAAACTATCCTCAATAATAACCGCATGAACAAAAATCCCTTCACTAAGTGCAACCCTCATACTTGCACTCCTGTCCCTAGCAGGCCTCCCTCCACTAACAGGATTCCTACCAAAATGACTTATCATCCAAGAACTAACCAAGCAAGAAATAACTTCAACAGCAACAATCATTGCCCTCCTCTCCTTACTAGGACTCTTCTTCTACCTTCGATTAGCTTACTGCGCAACAATCACACTCCCCCCAAATTCTAACAACTACATGAAACAATGACAAACTAACAAGCCAGTGAACATACTCACCACAACCCTAACTGCCCTAACAATTACTCTCCTTCCACTCTCCCCTATAATCTACACAATCCCCTAG
UW77167_StaCruzBO ATAAACCCACAAGCCAAATTAATCTCAACCATAAGTCTACTCCTAGGAACAACCATCACAATCTCAAGTAACCACTGAGCAATAGCATGAACCGGTCTGGAAATCAACACCCTAGCTATCCTCCCCCTAATTTCAAAACCCCACCACCCACGAGCCATTGAAGCCACAACCAAATATTTTCTAGTCCAAGCAGCAGCATCAACTCTATTATTATTCTCCAGCACAACCAACGCACTATTCACCGGACAATGAGACATCACACAACTTACCCACCCCATCTCATGCCTACTCCTAACAACAGCCATTTCAATCAAACTGGGACTAGTCCCATTCCACTTCTGATTTCCTGAAGTCCTTCAAGGTTCATCCCTAACCACAGGTATACTTCTAGCCACAGCTATGAAATTTCCCCCTATTACACTTATTTTACTAACATCCTCCTCCCTTAATCACACCCTACTATTCATCATAGCCATCTCCTCAACTGCCTTAGGAGGGTGAATAGGCCTAAACCAAACCCAAATTCGAAAAGTCCTAGCCTTCTCATCCATCTCCCACTTAGGATGAATAACTATTATTATTATTTATAACCCTAAACTCACCTTAATCACCTTCTACCTATACTGCTTAATAACCACTGCAATCTTCCTAACTCTTAAAACTACCAAAATTCTCAAACTATCCTCAATAATAACCGCATGAACAAAAATCCCTTCACTAAGTGCAACCCTCATACTTGCACTCCTGTCCCTAGCAGGCCTCCCTCCACTAACAGGATTCCTACCAAAATGACTTATCATCCAAGAACTAACCAAGCAAGAAATAACTTCAACAGCAACAATCATTGCCCTCCTCTCCTTACTAGGACTCTTCTTCTACCTTCGATTAGCTTACTGCGCAACAATCACACTCCCCCCAAATTCTAACAACTACATGAAACAATGACAAACTAACAAGCCAGTGAACATACTCACCACAACCCTAACTGCCCTAACAATTACTCTCCTTCCACTCTCCCCTATAATCTACACAATCCCCTAG
UW77236_StaCruzBO ATAAACCCACAAGCCAAATTAATCTCAACCATAAGTCTACTCCTAGGAACAACCATCACAATCTCAAGTAACCACTGAGCAATAGCATGAACCGGTCTGGAAATCAACACCCTAGCTATCCTCCCCCTAATTTCAAAACCCCACCACCCACGAGCCATTGAAGCCACAACCAAATACTTTCTAGTCCAAGCAGCAGCATCAACTCTATTATTATTCTCCAGCACAACCAACGCACTATTCACCGGACAATGAGACATCACACAACTTACCCACCCCATCTCATGCCTACTCCTAACAACAGCCATTTCAATCAAACTGGGACTAGTCCCATTCCACTTCTGATTTCCTGAAGTCCTTCAAGGTTCATCCCTAACCACAGGTATACTTCTAGCCACAGCTATGAAATTTCCCCCTATTACACTTATTTTACTAACATCCTCCTCCCTTAATCACACCCTACTATTCATCATAGCCATCTCCTCAACTGCCTTAGGGGGGTGAATAGGCCTAAACCAAACCCAAATTCGAAAAGTCCTAGCCTTCTCATCCATCTCCCACTTAGGATGAATAACTATTATTATTATTTATAACCCTAAACTCACCTTAATCACCTTCTACCTATACTGCTTAATAACCACTGCAATCTTCCTAACTCTTAAAACTACCAAAATTCTCAAACTATCCTCAATAATAACCGCATGAACAAAAATCCCTTCACTAAGTGCAACCCTCATACTTGCACTCCTATCCCTAGCAGGCCTCCCTCCACTAACAGGATTCCTACCAAAATGACTTATCATCCAAGAACTAACCAAGCAAGAAATAACTTCAACAGCAACAATCATTGCCCTCCTCTCCTTACTAGGACTCTTCTTCTACCTTCGATTAGCTTACTGCGCAACAATCACACTCCCCCCAAATTCTAACAACTACATGAAACAATGACAAACTAACAAGCCAGTGAACATACTCACCACAACCCTAACTGCCCTAACAATTACTCTCCTTCCACTCTCCCCTATAATCTACACAATCCCCTAG
UW77252_StaCruzBO ATAAACCCACAAGCCAAATTAATCTCAACCATAAGTCTACTCCTAGGAACAACCATCACAATCTCAAGTAACCACTGAGCAATAGCATGAACCGGTCTGGAAATCAACACCCTAGCTATCCTCCCCCTAATTTCAAAACCCCACCACCCACGAGCCATTGAAGCCACAACCAAATACTTTCTAGTCCAAGCAGCAGCATCAACTCTATTATTATTCTCCAGCACAACCAACGCACTATTCACCGGACAATGAGACATCACACAACTTACCCACCCCATCTCATGCCTACTCCTAACAACAGCCATTTCAATCAAACTGGGACTAGTCCCATTCCACTTCTGATTTCCTGAAGTCCTTCAAGGTTCATCCCTAACCACAGGTATACTTCTAGCCACAGCTATGAAATTTCCCCCTATTACACTTATTTTACTAACATCCTCCTCCCTTAATCACACCCTACTATTCATCATAGCCATCTCCTCAACTGCCTTAGGGGGGTGAATAGGCCTAAACCAAACCCAAATTCGAAAAGTCCTAGCCTTCTCATCCATCTCCCACTTAGGATGAATAACTATTATTATTATTTATAACCCTAAACTCACCTTAATCACCTTCTACCTATACTGCTTAATAACCACTGCAATCTTCCTAACTCTTAAAACTACCAAAATTCTCAAACTATCCTCAATAATAACCGCATGAACAAAAATCCCTTCACTAAGTGCAACCCTCATACTTGCACTCCTATCCCTAGCAGGCCTCCCTCCACTAACAGGATTCCTACCAAAATGACTTATCATCCAAGAACTAACCAAGCAAGAAATAACTTCAACAGCAACAATCATTGCCCTCCTCTCCTTACTAGGACTCTTCTTCTACCTTCGATTAGCTTACTGCGCAACAATCACACTCCCCCCAAATTCTAACAACTACATGAAACAATGACAAACTAACAAGCCAGTGAACATACTCACCACAACCCTAACTGCCCTAACAATTACTCTCCTTCCACTCTCCCCTATAATCTACACAATCCCCTAG
UW77253_StaCruzBO ATAAACCCACAAGCCAAATTAATCTCAACCATAAGTCTACTCCTAGGAACAACCATCACAATCTCAAGTAACCACTGAGCAATAGCATGAACCGGTCTGGAAATCAACACCCTAGCTATCCTCCCCCTAATTTCAAAACCCCACCACCCACGAGCCATTGAAGCCACAACCAAATATTTTCTAGTCCAAGCAGCAGCATCAACTCTATTATTATTCTCCAGCACAACCAACGCACTATTCACCGGACAATGAGACATCACACAACTTACCCACCCCATCTCATGCCTACTCCTAACAACAGCCATTTCAATCAAACTGGGACTAGTCCCATTCCACTTCTGATTTCCTGAAGTCCTTCAAGGTTCATCCCTAACCACAGGTATACTTCTAGCCACAGCTATGAAATTTCCCCCTATTACACTTATTTTACTAACATCCTCCTCCCTTAATCACACCCTACTATTCATCATAGCCATCTCCTCAACTGCCTTAGGAGGGTGAATAGGCCTAAACCAAACCCAAATTCGAAAAGTCCTAGCCTTCTCATCCATCTCCCACTTAGGATGAATAACTATTATTATTATTTATAACCCTAAACTCACCTTAATCACCTTCTACCTATACTGCTTAATAACCACTGCAATCTTCCTAACTCTTAAAACTACCAAAATTCTCAAACTATCCTCAATAATAACCGCATGAACAAAAATCCCTTCACTAAGTGCAACCCTCATACTTGCACTCCTGTCCCTAGCAGGCCTCCCTCCACTAACAGGATTCCTACCAAAATGACTTATCATCCAAGAACTAACCAAGCAAGAAATAACTTCAACAGCAACAATCATTGCCCTCCTCTCCTTACTAGGACTCTTCTTCTACCTTCGATTAGCTTACTGCGCAACAATCACACTCCCCCCAAATTCTAACAACTACATGAAACAATGACAAACTAACAAGCCAGTGAACATACTCACCACAACCCTAACTGCCCTAACAATTACTCTCCTTCCACTCTCCCCTATAATCTACACAATCCCCTAG
UW77304_StaCruzBO ATAAACCCACAAGCCAAATTAATCTCAACCATAAGTCTACTCCTAGGAACAACCATCACAATCTCAAGTAACCACTGAGCAATAGCATGAACCGGTCTGGAAATCAACACCCTAGCTATCCTCCCCCTAATTTCAAAACCCCACCACCCACGAGCCATTGAAGCCACAACCAAATACTTTCTAGTCCAAGCAGCAGCATCAACTCTATTATTATTCTCCAGCACAACCAACGCACTATTCACCGGACAATGAGACATCACACAACTTACCCACCCCATCTCATGCCTACTCCTAACAACAGCCATTTCAATCAAACTGGGACTAGTCCCATTCCACTTCTGATTTCCTGAAGTCCTTCAAGGTTCATCCCTAACCACAGGTATACTTCTAGCCACAGCTATGAAATTTCCCCCTATTACACTTATTTTACTAACATCCTCCTCCCTTAATCACACCCTACTATTCATCATAGCCATCTCCTCAACTGCCTTAGGGGGGTGAATAGGCCTAAACCAAACCCAAATTCGAAAAGTCCTAGCCTTCTCATCCATCTCCCACTTAGGATGAATAACTATTATTATTATTTATAACCCTAAACTCACCTTAATCACCTTCTACCTATACTGCTTAATAACCACTGCAATCTTCCTAACTCTTAAAACTACCAAAATTCTCAAACTATCCTCAATAATAACCGCATGAACAAAAATCCCTTCACTAAGTGCAACCCTCATACTTGCACTCCTATCCCTAGCAGGCCTCCCTCCACTAACAGGATTCCTACCAAAATGACTTATCATCCAAGAACTAACCAAGCAAGAAATAACTTCAACAGCAACAATCATTGCCCTCCTCTCCTTACTAGGACTCTTCTTCTACCTTCGATTAGCTTACTGCGCAACAATCACACTCCCCCCAAATTCTAACAACTACATGAAACAATGACAAACTAACAAGCCAGTGAACATACTCACCACAACCCTAACTGCCCTAACAATTACTCTCCTTCCACTCTCCCCTATAATCTACACAATCCCCTAG
UW77407_StaCruzBO ATAAACCCACAAGCCAAATTAATCTCAACCATAAGTCTACTCCTAGGAACAACCATCACAATCTCAAGTAACCACTGAGCAATAGCATGAACCGGTCTGGAAATCAACACCCTAGCTATCCTCCCCCTAATTTCAAAACCCCACCACCCACGAGCCATTGAAGCCACAACCAAATACTTTCTAGTCCAAGCAGCAGCATCAACTCTATTATTATTCTCCAGCACAACCAACGCACTATTCACCGGACAATGAGACATCACACAACTTACCCACCCCATCTCATGCCTACTCCTAACAACAGCCATTTCAATCAAACTGGGACTAGTCCCATTCCACTTCTGATTTCCTGAAGTCCTTCAAGGTTCATCCCTAACCACAGGTATACTTCTAGCCACAGCTATGAAATTTCCCCCTATTACACTTATTTTACTAACATCCTCCTCCCTTAATCACACCCTACTATTCATCATAGCCATCTCCTCAACTGCCTTAGGGGGGTGAATAGGCCTAAACCAAACCCAAATTCGAAAAGTCCTAGCCTTCTCATCCATCTCCCACTTAGGATGAATAACTATTATTATTATTTATAACCCTAAACTCACCTTAATCACCTTCTACCTATACTGCTTAATAACCACTGCAATCTTCCTAACTCTTAAAACTACCAAAATTCTCAAACTATCCTCAATAATAACCGCATGAACAAAAATCCCTTCACTAAGTGCAACCCTCATACTTGCACTCCTATCCCTAGCAGGCCTCCCTCCACTAACAGGATTCCTACCAAAATGACTTATCATCCAAGAACTAACCAAGCAAGAAATAACTTCAACAGCAACAATCATTGCCCTCCTCTCCTTACTAGGACTCTTCTTCTACCTTCGATTAGCTTACTGCGCAACAATCACACTCCCCCCAAATTCTAACAACTACATGAAACAATGACAAACTAACAAGCCAGTGAACATACTCACCACAACCCTAACTGCCCTAACAATTACTCTCCTTCCACTCTCCCCTATAATCTACACAATCCCCTAG
UW77416_StaCruzBO ATAAACCCACAAGCCAAATTAATCTCAACCATAAGTCTACTCCTAGGAACAACCATCACAATCTCAAGTAACCACTGAGCAATAGCATGAACCGGTCTGGAAATCAACACCCTAGCTATCCTCCCCCTAATTTCAAAACCCCACCACCCACGAGCCATTGAAGCCACAACCAAATACTTTCTAGTCCAAGCAGCAGCATCAACTCTATTATTATTCTCCAGCACAACCAACGCACTATTCACCGGACAATGAGACATCACACAACTTACCCACCCCATCTCATGCCTACTCCTAACAACAGCCATTTCAATCAAACTGGGACTAGTCCCATTCCACTTCTGATTTCCTGAAGTCCTTCAAGGTTCATCCCTAACCACAGGTATACTTCTAGCCACAGCTATGAAATTTCCCCCTATTACACTTATTTTACTAACATCCTCCTCCCTTAATCACACCCTACTATTCATCATAGCCATCTCCTCAACTGCCTTAGGGGGGTGAATAGGCCTAAACCAAACCCAAATTCGAAAAGTCCTAGCCTTCTCATCCATCTCCCACTTAGGATGAATAACTATTATTATTATTTATAACCCTAAACTCACCTTAATCACCTTCTACCTATACTGCTTAATAACCACTGCAATCTTCCTAACTCTTAAAACTACCAAAATTCTCAAACTATCCTCAATAATAACCGCATGAACAAAAATCCCTTCACTAAGTGCAACCCTCATACTTGCACTCCTATCCCTAGCAGGCCTCCCTCCACTAACAGGATTCCTACCAAAATGACTTATCATCCAAGAACTAACCAAGCAAGAAATAACTTCAACAGCAACAATCATTGCCCTCCTCTCCTTACTAGGACTCTTCTTCTACCTTCGATTAGCTTACTGCGCAACAATCACACTCCCCCCAAATTCTAACAACTACATGAAACAATGACAAACTAACAAGCCAGTGAACATACTCACCACAACCCTAACTGCCCTAACAATTACTCTCCTTCCACTCTCCCCTATAATCTACACAATCCCCTAG
UW77439_StaCruzBO ATAAACCCACAAGCCAAATTAATCTCAACCATAAGTCTACTCCTAGGAACAACCATCACAATCTCAAGTAACCACTGAGCAATAGCATGAACCGGTCTGGAAATCAACACCCTAGCTATCCTCCCCCTAATTTCAAAACCCCACCACCCACGAGCCATTGAAGCCACAACCAAATACTTTCTAGTCCAAGCAGCAGCATCAACTCTATTATTATTCTCCAGCACAACCAACGCACTATTCACCGGACAATGAGACATCACACAACTTACCCACCCCATCTCATGCCTACTCCTAACAACAGCCATTTCAATCAAACTGGGACTAGTCCCATTCCACTTCTGATTTCCTGAAGTCCTTCAAGGTTCATCCCTAACCACAGGTATACTTCTAGCCACAGCTATGAAATTTCCCCCTATTACACTTATTTTACTAACATCCTCCTCCCTTAATCACACCCTACTATTCATCATAGCCATCTCCTCAACTGCCTTAGGGGGGTGAATAGGCCTAAACCAAACCCAAATTCGAAAAGTCCTAGCCTTCTCATCCATCTCCCACTTAGGATGAATAACTATTATTATTATTTATAACCCTAAACTCACCTTAATCACCTTCTACCTATACTGCTTAATAACCACTGCAATCTTCCTAACTCTTAAAACTACCAAAATTCTCAAACTATCCTCAATAATAACCGCATGAACAAAAATCCCTTCACTAAGTGCAACCCTCATACTTGCACTCCTATCCCTAGCAGGCCTCCCTCCACTAACAGGATTCCTACCAAAATGACTTATCATCCAAGAACTAACCAAGCAAGAAATAACTTCAACAGCAACAATCATTGCCCTCCTCTCCTTACTAGGACTCTTCTTCTACCTTCGATTAGCTTACTGCGCAACAATCACACTCCCCCCAAATTCTAACAACTACATGAAACAATGACAAACTAACAAGCCAGTGAACATACTCACCACAACCCTAACTGCCCTAACAATTACTCTCCTTCCACTCTCCCCTATAATCTACACAATCCCCTAG
courseni19225_ApurimacPE ATAAACCCACAAGCCAAATTAATCTCAACCATAAGTCTACTCCTAGGAACAACCATCACAATCTCAAGCAACCACTGAGCAATAGCATGAACCGGCCTGGAGATCAACACCCTAGCTATCCTCCCCCTAATCTCAAAACCCCACCACCCACGAGCCATTGAAGCCACAACCAAATATTTTCTAGTCCAAGCAGCAGCATCAACTCTATTATTATTCTCTAGCACAACCAACGCACTATTCACCGGACAATGAGACATCACACAACTTACCCACCCCATCTCATGCCTGCTCCTAACAACAGCCATTTCAATCAAACTGGGACTAGTCCCATTCCACTTCTGATTTCCTGAAGTCCTTCAAGGTTCATCCCTAACCACAAGCATACTTCTAGCCACAGTTATGAAATTTCCCCCTATTACACTTATTTTACTAACATCTTCCTCTCTTAATCACACCCTACTATTCATCATAGCCATCTCCTCAACTGCCTTAGGAGGATGAATAGGCCTAAACCAAACCCAAATTCGAAAAGTCCTAGCCTTCTCATCCATCTCCCACTTAGGATGAATAACCATTATTATTATTTATAGCCCTAAGCTCACCCTAATCACCTTCTACCTATACTGCCTAATAACCACTGCAATCTTCCTAACTCTTAAAACTACCAAAATTCTCAAACTATCCTCAATAATAACCGCATGAACAAAAATCCCTTCACTAAGTGCAACCCTCATACTTGCACTCCTATCCCTAGCAGGCCTCCCTCCACTGACAGGATTCCTACCAAAATGACTTATCATCCAAGAACTAACCAAGCAAGAAATAACTTCAACAGCAACAATCATTGCCCTCCTCTCCCTACTAGGACTCTTCTTCTACCTTCGATTAGCTTACTGCGCAACAATCACACTCCCCCCAAATTCTAACAACTACATGAAACAATGACAAACTAACAAGCCAGTGAACATACTCACCACAACCCTAACTGCCCTAACAATTACTCTCCTTCCACTCTCCCCTATAATCTACACAATCCTCTAG
courseni58426_ApurimacPE ATAAACCCACAAACCAAATTAATCTCAACCATAAGTCTACTCCTAGGAACAACCATCACAATCTCAAGCAACCACTGAGCAATAGCATGAACCGGCCTGGAGATCAACACCCTAGCTATCCTCCCCCTAATCTCAAAACCCCACCACCCACGAGCCATTGAAGCCACAACCAAATATTTTCTAGTCCAAGCAGCAGCATCAACTCTATTATTATTCTCTAGCACAACCAACGCACTATTCACCGGACAATGAGACATCACACAACTTACCCACCCCATCTCATGCCTGCTCCTAACAACAGCCATTTCAATCAAACTGGGACTAGTCCCATTCCACTTCTGATTTCCTGAAGTCCTTCAAGGTTCATCCCTAACCACAAGCATACTTCTAGCCACAGTTATGAAATTTCCCCCTATTACACTTATTTTACTAACATCTTCCTCTCTTAATCACACCCTACTATTCATCATAGCCATCTCCTCAACTGCCTTAGGAGGATGAATAGGCCTAAACCAAACCCAAATTCGAAAAGTCCTAGCCTTCTCATCCATCTCCCACTTAGGATGAATAACCATTATTATTATTTATAGCCCTAAGCTCACCCTAATCACCTTCTACCTATACTGCCTAATAACCACTGCAATCTTCCTAACTCTTAAAACTACCAAAATTCTCAAACTATCCTCAATAATAACCGCATGAACAAAAATCCCTTCACTAAGTGCAACCCTCATACTTGCACTCCTATCCCTAGCAGGCCTCCCTCCACTGACAGGATTCCTACCAAAATGACTTATCATCCAAGAACTAACCAAGCAAGAAATAACTTCAACAGCAACAATCATTGCCCTCCTCTCCCTACTAGGACTCTTCTTCTACCTTCGATTAGCTTACTGCGCAACAATCACACTCCCCCCAAATTCTAACAACTACATGAAACAATGACAAACTAACAAGCCAGTGAACATACTCACCACAACCCTAACTGCCCTAACAATTACTCTCCTTCCACTCTCCCCTATAATCTACACAATCCTCTAG
courseni58442_ApurimacPE ATAAACCCACAAGCCAAATTAATCTCAACCATAAGTCTACTCCTAGGAACAACCATCACAATCTCAAGCAACCACTGAGCAATAGCATGAACCGGCCTGGAGATCAACACCCTAGCTATCCTCCCCCTAATCTCAAAACCCCACCACCCACGAGCCATTGAAGCCACAACCAAATATTTTCTAGTCCAAGCAGCAGCATCAACTCTATTATTATTCTCTAGCACAACCAACGCACTATTCACCGGACAATGAGACATCACACAACTTACCCACCCCATCTCATGCCTGCTCCTAACAACAGCCATTTCAATCAAACTGGGACTAGTCCCATTCCACTTCTGATTTCCTGAAGTCCTTCAAGGTTCATCCCTAACCACAAGCATACTTCTAGCCACAGTTATGAAATTTCCCCCTATTACACTTATTTTACTAACATCTTCCTCTCTTAATCACACCCTACTATTCATCATAGCCATCTCCTCAACTGCCTTAGGAGGATGAATAGGCCTAAACCAAACCCAAATTCGAAAAGTCCTAGCCTTCTCATCCATCTCCCACTTAGGATGAATAACCATTATTATTATTTATAGCCCTAAGCTCACCCTAATCACCTTCTACCTATACTGCCTAATAACCACTGCAATCTTCCTAACTCTTAAAACTACCAAAATTCTCAAACTATCCTCAATAATAACCGCATGAACAAAAATCCCTTCACTAAGTGCAACCCTCATACTTGCACTCCTATCCCTAGCAGGCCTCCCTCCACTGACAGGATTCCTACCAAAATGACTTATCATCCAAGAACTAACCAAGCAAGAAATAACTTCAACAGCAACAATCATTGCCCTCCTCTCCCTACTAGGACTCTTCTTCTACCTTCGATTAGCTTACTGCGCAACAATCACACTCCCCCCAAATTCTAACAACTACATGAAACAATGACAAACTAACAAGCCAGTGAACATACTCACCACAACCCTAACTGCCCTAACAATTACTCTCCTTCCACTCTCCCCTATAATCTACACAATCCTCTAG
courseni58452_ApurimacPE ATAAACCCACAAGCCAAATTAATCTCAACCATAAGTCTACTCCTAGGAACAACCATCACAATCTCAAGCAACCACTGAGCAATAGCATGAACCGGCCTGGAGATCAACACCCTAGCTATCCTCCCCCTAATCTCAAAACCCCACCACCCACGAGCCATTGAAGCCACAACCAAATATTTTCTAGTCCAAGCAGCAGCATCAACTCTATTATTATTCTCTAGCACAACCAACGCACTATTCACCGGACAATGAGACATCACACAACTTACCCACCCCATCTCATGCCTGCTCCTAACAACAGCCATTTCAATCAAACTGGGACTAGTCCCATTCCACTTCTGATTTCCTGAAGTCCTTCAAGGTTCATCCCTAACCACAAGCATACTTCTAGCCACAGTTATGAAATTTCCCCCTATTACACTTATTTTACTAACATCTTCCTCTCTTAATCACACCCTACTATTCATCATAGCCATCTCCTCAACTGCCTTAGGAGGATGAATAGGCCTAAACCAAACCCAAATTCGAAAAGTCCTAGCCTTCTCATCCATCTCCCACTTAGGATGAATAACCATTATTATTATTTATAGCCCTAAGCTCACCCTAATCACCTTCTACCTATACTGCCTAATAACCACTGCAATCTTCCTAACTCTTAAAACTACCAAAATTCTCAAACTATCCTCAATAATAACCGCATGAACAAAAATCCCTTCACTAAGTGCAACCCTCATACTTGCACTCCTATCCCTAGCAGGCCTCCCTCCACTGACAGGATTCCTACCAAAATGACTTATCATCCAAGAACTAACCAAGCAAGAAATAACTTCAACAGCAACAATCATTGCCCTCCTCTCCCTACTAGGACTCTTCTTCTACCTTCGATTAGCTTACTGCGCAACAATCACACTCCCCCCAAATTCTAACAACTACATGAAACAATGACAAACTAACAAGCCAGTGAACATACTCACCACAACCCTAACTGCCCTAACAATTACTCTCCTTCCACTCTCCCCTATAATCTACACAATCCTCTAG
courseni58453_ApurimacPE ATAAACCCACAAGCCAAATTAATCTCAACCATAAGTCTACTCCTAGGAACAACCATCACAATCTCAAGCAACCACTGAGCAATAGCATGAACCGGCCTGGAGATCAACACCCTAGCTATCCTCCCCCTAATCTCAAAACCCCACCACCCACGAGCCATTGAAGCCACAACCAAATATTTTCTAGTCCAAGCAGCAGCATCAACTCTATTATTATTCTCTAGCACAACCAACGCACTATTCACCGGACAATGAGACATCACACAACTTACCCACCCCATCTCATGCCTGCTCCTAACAACAGCCATTTCAATCAAACTGGGACTAGTCCCATTCCACTTCTGATTTCCTGAAGTCCTTCAAGGTTCATCCCTAACCACAAGCATACTTCTAGCCACAGTTATGAAATTTCCCCCTATTACACTTATTTTACTAACATCTTCCTCTCTTAATCACACCCTACTATTCATCATAGCCATCTCCTCAACTGCCTTAGGAGGATGAATAGGCCTAAACCAAACCCAAATTCGAAAAGTCCTAGCCTTCTCATCCATCTCCCACTTAGGATGAATAACCATTATTATTATTTATAGCCCTAAGCTCACCCTAATCACCTTCTACCTATACTGCCTAATAACCACTGCAATCTTCCTAACTCTTAAAACTACCAAAATTCTCAAACTATCCTCAATAATAACCGCATGAACAAAAATCCCTTCACTAAGTGCAACCCTCATACTTGCACTCCTATCCCTAGCAGGCCTCCCTCCACTGACAGGATTCCTACCAAAATGACTTATCATCCAAGAACTAACCAAGCAAGAAATAACTTCAACAGCAACAATCATTGCCCTCCTCTCCCTACTAGGACTCTTCTTCTACCTTCGATTAGCTTACTGCGCAACAATCACACTCCCCCCAAATTCTAACAACTACATGAAACAATGACAAACTAACAAGCCAGTGAACATACTCACCACAACCCTAACTGCCCTAACAATTACTCTCCTTCCACTCTCCCCTATAATCTACACAATCCTCTAG
courseni58454_ApurimacPE ATAAACCCACAAGCCAAATTAATCTCAACCATAAGTCTACTCCTAGGAACAACCATCACAATCTCAAGCAACCACTGAGCAATAGCATGAACCGGCCTGGAGATCAACACCCTAGCTATCCTCCCCCTAATCTCAAAACCCCACCACCCACGAGCCATTGAAGCCACAACCAAATATTTTCTAGTCCAAGCAGCAGCATCAACTCTATTATTATTCTCTAGCACAACCAACGCACTATTCACCGGACAATGAGACATCACACAACTTACCCACCCCATCTCATGCCTGCTCCTAACAACAGCCATTTCAATCAAACTGGGACTAGTCCCATTCCACTTCTGATTTCCTGAAGTCCTTCAAGGTTCATCCCTAACCACAAGCATACTTCTAGCCACAGTTATGAAATTTCCCCCTATTACACTTATTTTACTAACATCTTCCTCTCTTAATCACACCCTACTATTCATCATAGCCATCTCCTCAACTGCCTTAGGAGGATGAATAGGCCTAAACCAAACCCAAATTCGAAAAGTCCTAGCCTTCTCATCCATCTCCCACTTAGGATGAATAACCATTATTATTATTTATAGCCCTAAGCTCACCCTAATCACCTTCTACCTATACTGCCTAATAACCACTGCAATCTTCCTAACTCTTAAAACTACCAAAATTCTCAAACTATCCTCAATAATAACCGCATGAACAAAAATCCCTTCACTAAGTGCAACCCTCATACTTGCACTCCTATCCCTAGCAGGCCTCCCTCCACTGACAGGATTCCTACCAAAATGACTTATCATCCAAGAACTAACCAAGCAAGAAATAACTTCAACAGCAACAATCATTGCCCTCCTCTCCCTACTAGGACTCTTCTTCTACCTTCGATTAGCTTACTGCGCAACAATCACACTCCCCCCAAATTCTAACAACTACATGAAACAATGACAAACTAACAAGCCAGTGAACATACTCACCACAACCCTAACTGCCCTAACAATTACTCTCCTTCCACTCTCCCCTATAATCTACACAATCCTCTAG
courseni58456_ApurimacPE ATAAACCCACAAGCCAAATTAATCTCAACCATAAGTCTACTCCTAGGAACAACCATCACAATCTCAAGCAACCACTGAGCAATAGCATGAACCGGCCTGGAGATCAACACCCTAGCTATCCTCCCCCTAATCTCAAAACCCCACCACCCACGAGCCATTGAAGCCACAACCAAATATTTTCTAGTCCAAGCAGCAGCATCAACTCTATTATTATTCTCTAGCACAACCAACGCACTATTCACCGGACAATGAGACATCACACAACTTACCCACCCCATCTCATGCCTGCTCCTAACAACAGCCATTTCAATCAAACTGGGACTAGTCCCATTCCACTTCTGATTTCCTGAAGTCCTTCAAGGTTCATCCCTAACCACAAGCATACTTCTAGCCACAGTTATGAAATTTCCCCCTATTACACTTATTTTACTAACATCTTCCTCTCTTAATCACACCCTACTATTCATCATAGCCATCTCCTCAACTGCCTTAGGAGGATGAATAGGCCTAAACCAAACCCAAATTCGAAAAGTCCTAGCCTTCTCATCCATCTCCCACTTAGGATGAATAACCATTATTATTATTTATAGCCCTAAGCTCACCCTAATCACCTTCTACCTATACTGCCTAATAACCACTGCAATCTTCCTAACTCTTAAAACTACCAAAATTCTCAAACTATCCTCAATAATAACCGCATGAACAAAAATCCCTTCACTAAGTGCAACCCTCATACTTGCACTCCTATCCCTAGCAGGCCTCCCTCCACTGACAGGATTCCTACCAAAATGACTTATCATCCAAGAACTAACCAAGCAAGAAATAACTTCAACAGCAACAATCATTGCCCTCCTCTCCCTACTAGGACTCTTCTTCTACCTTCGATTAGCTTACTGCGCAACAATCACACTCCCCCCAAATTCTAACAACTACATGAAACAATGACAAACTAACAAGCCAGTGAACATACTCACCACAACCCTAACTGCCCTAACAATTACTCTCCTTCCACTCTCCCCTATAATCTACACAATCCTCTAG
;
end;

[
MrBayes settings for the best-fit model (GTR+G) selected by AIC in MrModeltest 2.3
]
