# Supplementary material for: A latitudinal phylogeographic diversity gradient in birds
Source: PLoS Biol. 2017 Apr 13;15(4):e2001073. doi: 10.1371/journal.pbio.2001073 (PMC5390966; doi:10.1371/journal.pbio.2001073)
Supplement: S1 Data — (ZIP) [file pbio.2001073.s015.zip › S1_Data/Tachycineta-bicolor.nex]

#NEXUS
Begin data;
	Dimensions ntax=45 nchar=1033;
	Format datatype=DNA gap=- missing=?;
	Matrix
Tachycineta_thalassina_AY052460	ATGAACCCCCAAGCAAAACTAGTCTTCGTTTTCAGCCTGCTACTAGGAACTACCACCACTATCACCAGCAACCACTGAATTATAGCCTGAGCCGGCTTAGAAATCAATACCCTATCCATTCTACCCTTAATCTCACAATCCCACCATCCTCGGGCCATTGAGGCCGCAACCAAATACTTTTTAACCCAAGCAACCGCCTCAGCCCTAATCCTATTCTCCAGCATAACCAACGCATGACACACTGGACAATGAGATATTACCCAAATAACACATCCTACCTCATGCCTTATCTTAACATCAGCTATTGCTATAAAACTAGGAATAGTGCCATTCCACTTCTGATTCCCCGAAGTCCTCCAAGGGTCCCCTCTCACTACCGGCTTACTCCTCTCCACCATC…
Tachycineta_bicolor_EU725747	-------------------------------------------------------------------GCAATCACTGAATCACAGCCTGAGCCGGCCTAGAAATCAACACCCTATCTATTTTACCACTAATCTCGAAATCCCACCATCCTCGAGCCATTGAAGCCGCAACCAAATATTTCCTAACCCAGGCAACCGCCTCAGCTCTAATCTTATTCTCCAGCATAACCAACGCATGACACACCGGACAATGAGACATCACCCAGATAACCCACCCCACCTCATGCCTTATCCTAACATCAGCCATTGCTATAAAACTAGGAATAGTACCATTCCACTTCTGATTCCCCGAAGTCCTCCAAGGATCCCCACTCACCACTGGCCTGCTCCTCTCCACTGTC…
Tachycineta_bicolor_EU725759	-------------------------------------------------------------------GCAATCACTGAATCACAGCCTGAGCCGGCCTAGAAATCAACACCCTATCTATTTTACCACTAATCTCGAAATCCCACCATCCTCGAGCCATTGAAGCCGCAACCAAATATTTCCTAACCCAGGCAACCGCCTCAGCTCTAATCTTATTCTCCAGCATAACCAACGCATGACACACCGGACAATGAGACATCACCCAGATAACCCACCCCACCTCATGCCTTATCCTAACATCAGCCATTGCTATAAAACTAGGAATAGTACCATTCCACTTCTGGTTCCCCGAAGTCCTCCAAGGATCCCCACTCACCACTGGCCTGCTCCTCTCCACTGTC…
Tachycineta_bicolor_EU725736	-------------------------------------------------------------------GCAATCACTGAATCACAGCCTGAGCCGGCCTAGAAATCAACACCCTATCTATTTTACCACTAATCTCGAAATCCCACCATCCTCGAGCCATTGAAGCCGCAACCAAATATTTCCTAACCCAAGCAACCGCCTCAGCCCTAATCTTATTCTCCAGCATAACCAACGCATGACACACCGGACAATGAGATATCACCCAGATAACCCACCCCACCTCATGCCTTATCCTAACATCAGCCGTTGCTATAAAACTAGGAATAGTACCATTCCACTTCTGGTTCCCCGAAGTCCTCCAAGGATCCCCACTCACCACTGGCCTGCTCCTCTCCACTGTC…
Tachycineta_bicolor_EU725768	-------------------------------------------------------------------GCAATCACTGAATCACAGCCTGAGCCGGCCTAGAAATCAACACCCTATCTATTTTACCACTAATCTCGAAATCCCACCATCCTCGAGCCATTGAAGCCGCAACCAAATATTTCCTAACCCAAGCAACCGCCTCAGCCCTAATCTTATTCTCCAGCATAACCAACGCATGACACACCGGACAATGAGATATCACCCAGATAACCCACCCTACCTCATGCCTTATCCTAACATCAGCCGTTGCTATAAAACTAGGAATAGTACCATTCCACTTCTGGTTCCCCGAAGTCCTCCAAGGATCCCCACTCACCACTGGCTTGCTCCTCTCCACTGTC…
Tachycineta_bicolor_EU725769	-------------------------------------------------------------------GCAATCACTGAATCACAGCCTGAGCCGGCCTAGAAATCAACACCCTATCTATTTTACCACTAATCTCGAAATCCCACCATCCTCGAGCCATTGAAGCCGCAACCAAATATTTCCTAACCCAAGCAACCGCCTCAGCCCTAATCTTGTTCTCCAGCATAACCAACGCATGACACACCGGACAATGAGATATCACCCAGATAACTCACCCTACCTCATGCCTTATCCTAACATCAGCCGTTGCTATAAAACTAGGAATAGTACCATTCCACTTCTGGTTCCCCGAAGTCCTCCAAGGATCCCCACTCACCACTGGCCTGCTCCTCTCCACTGTC…
Tachycineta_bicolor_EU725740	-------------------------------------------------------------------GCAATCACTGAATCACAGCCTGAGCCGGCCTAGAAATCAACACCCTATCTATTTTACCACTAATCTCGAAATCCCACCATCCTCGAGCCATTGAAGCCGCAACCAAATATTTCCTAACCCAAGCAACCGCCTCAGCCCTAATCTTATTCTCCAGCATAACCAACGCATGACACACCGGACAATGAGATATCACCCAGATAACCCACCCTACCTCATGCCTTATCCTAACATCAGCCGTTGCTATAAAACTAGGAATAGTACCATTCCACTTCTGGTTCCCCGAAGTCCTCCAAGGATCCCCACTCACCACTGGCCTGCTCCTCTCCACTGTC…
Tachycineta_bicolor_EU725752	-------------------------------------------------------------------GCAATCACTGAATCACAGCCTGAGCCGGCCTAGAAATCAACACCCTATCTATTTTACCACTAATCTCGAAATCCCACCATCCTCGAGCCATTGAAGCCGCAACCAAATATTTCCTAACCCAAGCAACCGCCTCAGCCCTAATCTTATTCTCCAGCATAACCAACGCATGACACACCGGACAATGAGACATCACCCAGATAACCCACCCTACCTCATGCCTTATCCTAACATCAGCCGTTGCTATAAAACTAGGAATAGTACCATTCCACTTCTGGTTCCCCGAAGTCCTCCAAGGATCCCCACTCACCACTGGCCTGCTCCTCTCCACTGTC…
Tachycineta_bicolor_EU725730	-------------------------------------------------------------------GCAATCACTGAATCACAGCCTGAGCCGGCCTAGAAATCAACACCCTATCTATTTTACCACTAATCTCGAAATCCCACCATCCTCGAGCCATTGAAGCCGCAACCAAATATTTCCTAACCCAAGCAACCGCCTCAGCCCTAATCTTATTCTCCAGCATAACCAACGCATGACACACCGGACAATGAGACATCACCCAGATAACCCACCCTACCTCATGCCTTATCCTAACATCAGCCGTTGCTATAAAACTAGGAATAGTACCATTCCACTTCTGGTTCCCCGAAGTCCTCCAAGGATCCCCACTCACCACTGGCCTGCTCCTCTCCACTGTC…
Tachycineta_bicolor_EU725761	-------------------------------------------------------------------GCAATCACTGAATCACAGCCTGAGCCGGCCTAGAAATCAACACCCTATCTATTTTACCACTAATCTCGAAATCCCACCATCCTCGAGCCATTGAAGCCGCAACCAAATATTTCCTAACCCAAGCAACCGCCTCAGCCCTAATCTTATTCTCCAGCATAACCAACGCATGACACACCGGACAATGAGACATCACCCAGATAACCCACCCTACCTCATGCCTTATCCTAACATCAGCCGTTGCTATAAAACTAGGAATAGTACCATTCCACTTCTGGTTCCCCGAAGTCCTCCAAGGATCCCCACTCACCACTGGCCTGCTCCTCTCCACTGTC…
Tachycineta_bicolor_EU725746	-------------------------------------------------------------------GCAATCACTGAATCACAGCCTGAGCCGGCCTAGAAATCAACACCCTATCTATTTTACCACTAATCTCGAAATCCCACCATCCTCGAGCCATTGAAGCCGCAACCAAATATTTCCTAACCCAAGCAACCGCCTCAGCCCTAATCTTATTCTCCAGCATAACCAACGCATGACACACCGGACAATGAGATATCACCCAGATAACCCACCCTACCTCATGCCTTATCCTAACATCAGCCGTTGCTATGAAACTAGGAATAGTACCATTCCACTTCTGGTTCCCCGAAGTCCTCCAAGGATCCCCACTCACCACTGGCCTGCTCCTCTCCACTGTC…
Tachycineta_bicolor_EU725755	-------------------------------------------------------------------GCAATCACTGAATCACAGCCTGAGCCGGCCTAGAAATCAACACCCTATCTATTTTACCACTAATCTCGAAATCCCACCATCCTCGAGCCATTGAAGCCGCAACCAAATATTTCCTAACCCAAGCAACCGCCTCAGCCCTAATCTTATTCTCCAGCATAACCAACGCATGACACACCGGACAATGAGATATCACCCAGATAACCCACCCTACCTCATGCCTTATCCTAACATCAGCCGTTGCTATAAAACTAGGAATAGTACCATTCCACTTCTGGTTCCCCGAAGTCCTCCAAGGATCCCCACTCACCACTGGCCTGCTCCTCTCCACTGTC…
Tachycineta_bicolor_EU725741	-------------------------------------------------------------------GCAATCACTGAATCACAGCCTGAGCCGGCCTAGAAATCAACACCCTATCTATTTTACCACTAATCTCGAAATCCCACCATCCTCGAGCCATTGAAGCCGCAACCAAATATTTCCTAACCCAAGCAACCGCCTCAGCCCTAATCTTATTCTCCAGCATAACCAACGCATGACACACCGGACAATGAGATATCACCCAGATAACCCACCCTACCTCATGCCTTATCCTAACATCAGCCGTTGCTATGAAGCTAGGAATAGTACCATTCCACTTCTGGTTCCCCGAAGTCCTCCAAGGATCCCCACTCACCACTGGCCTGCTCCTCTCCACTGTC…
Tachycineta_bicolor_EU725743	-------------------------------------------------------------------GCAATCACTGAATCACAGCCTGAGCCGGCCTAGAAATCAACACCCTATCTATTTTACCACTAATCTCGAAATCCCACCATCCTCGAGCCATTGAAGCCGCAACCAAATATTTCCTAACCCAAGCAACCGCCTCAGCCCTAATCTTATTCTCCAGCATAACCAACGCATGACACACCGGACAATGAGATATCACCCAGATAACCCACCCTACCTCATGCCTTATCCTAACATCAGCCGTTGCTATGAAACTAGGAATAGTACCATTCCACTTCTGGTTCCCCGAAGTCCTCCAAGGATCCCCACTCACCACTGGCCTGCTCCTCTCCACTGTC…
Tachycineta_bicolor_EU725753	-------------------------------------------------------------------GCAATCACTGAATCACAGCCTGAGCCGGCCTAGAAATCAACACCCTATCTATTTTACCACTAATCTCGAAATCCCACCATCCTCGAGCCATTGAAGCCGCAACCAAATATTTCCTAACCCAAGCAACCGCCTCAGCCCTAATCTTATTCTCCAGCATAACCAACGCATGACACACCGGACAATGAGATATCACCCAGATAACCCACCCTACCTCATGCCTTATCCTAACATCAGCCGTTGCTATGAAACTAGGAATAGTACCATTCCACTTCTGGTTCCCCGAAGTCCTCCAAGGATCCCCACTCACCACTGGCCTGCTCCTCTCCACTGTC…
Tachycineta_bicolor_EU725756	-------------------------------------------------------------------GCAATCACTGAATCACAGCCTGAGCCGGCCTAGAAATCAACACCCTATCTATTTTACCACTAATCTCGAAATCCCACCATCCTCGAGCCATTGAAGCCGCAACCAAATATTTCCTAACCCAAGCAACCGCCTCAGCCCTAATCTTATTCTCCAGCATAACCAACGCATGACACACCGGACAATGAGATATCACCCAGATAACCCACCCTACCTCATGCCTTATCCTAACATCAGCCGTTGCTATGAAACTAGGAATAGTACCATTCCACTTCTGGTTCCCCGAAGTCCTCCAAGGATCCCCACTCACCACTGGCCTGCTCCTCTCCACTGTC…
Tachycineta_bicolor_EU725742	-------------------------------------------------------------------GCAATCACTGAATCACAGCCTGAGCCGGCCTAGAAATCAACACCCTATCTATTTTACCACTAATCTCGAAATCCCACCATCCTCGAGCCATTGAAGCCGCAACCAAATATTTCCTAACCCAAGCAACCGCCTCAGCCCTAATCTTATTCTCCAGCATAACCAACGCATGACACACCGGACAATGAGATATCACCCAGATAACCCACCCTACCTCATGCCTTATCCTAACATCAGCCGTTGCTATGAAACTAGGAATAGTACCATTCCACTTCTGGTTCCCCGAAGTCCTCCAAGGATCCCCACTCACCACTGGCCTGCTCCTCTCCACTGTC…
Tachycineta_bicolor_EU725751	-------------------------------------------------------------------GCAATCACTGAATCACAGCCTGAGCCGGCCTAGAAATCAACACCCTATCTATTTTACCACTAATCTCGAAATCCCACCATCCTCGAGCCATTGAAGCCGCAACCAAATATTTCCTAACCCAAGCAACCGCCTCAGCCCTAATCTTATTCTCCAGCATAACCAACGCATGACACACCGGACAATGAGATATCACCCAGATAACCCACCCTACCTCATGCCTTATCCTAACATCAGCCGTTGCTATAAAACTAGGAATAGTACCATTCCACTTCTGGTTCCCCGAAGTCCTCCAAGGATCCCCACTCACCACTGGCCTGCTCCTCTCCACTGTC…
Tachycineta_bicolor_EU725762	-------------------------------------------------------------------GCAATCACTGAATCACAGCCTGAGCCGGCCTAGAAATCAACACCCTATCTATTTTACCACTAATCTCGAAATCCCACCATCCTCGAGCCATTGAAGCCGCAACCAAATATTTCCTAACCCAAGCAACCGCCTCAGCCCTAATCTTATTCTCCAGCATAACCAACGCATGACACACCGGACAATGAGATATCACCCAGATAACCCACCCTACCTCATGCCTTATCCTAACATCAGCCGTTGCTATAAAACTAGGAATAGTACCATTCCACTTCTGGTTCCCCGAAGTCCTCCAAGGATCCCCACTCACCACTGGCCTGCTCCTCTCCACTGTC…
Tachycineta_bicolor_EU725738	-------------------------------------------------------------------GCAATCACTGAATCACAGCCTGAGCCGGCCTAGAAATCAACACCCTATCTATTTTACCACTAATCTCGAAATCCCACCATCCTCGAGCCATTGAAGCCGCAACCAAATATTTCCTAACCCAAGCAACCGCCTCAGCCCTAATCTTATTCTCCAGCATAACCAACGCATGACACACCGGACAATGAGATATCACCCAGATAACCCACCCTACCTCATGCCTTATCCTAACATCAGCCGTTGCTATAAAACTAGGAATAGTACCATTCCACTTCTGGTTCCCCGAAGTCCTCCAAGGATCCCCACTCACCACTGGCCTGCTCCTCTCCACTGTC…
Tachycineta_bicolor_EU725758	-------------------------------------------------------------------GCAATCACTGAATCACAGCCTGAGCCGGCCTAGAAATCAACACCCTATCTATTTTACCACTAATCTCGAAATCCCACCATCCTCGAGCCATTGAAGCCGCAACCAAATATTTCCTAACCCAAGCAACCGCCTCAGCCCTAATCTTATTCTCCAGCATAACCAACGCATGACACACCGGACAATGAGATATCACCCAGATAACCCACCCTACCTCATGCCTTATCCTAACATCAGCCGTTGCTATAAAACTAGGAATAGTACCATTCCACTTCTGGTTCCCCGAAGTCCTCCAAGGATCCCCACTCACCACTGGCCTGCTCCTCTCCACTGTC…
Tachycineta_bicolor_EU725767	-------------------------------------------------------------------GCAATCACTGAATCACAGCCTGAGCCGGCCTAGAAATCAACACCCTATCTATTTTACCACTAATCTCGAAATCCCACCATCCTCGAGCCATTGAAGCCGCAACCAAATATTTCCTAACCCAAGCAACCGCCTCAGCCCTAATCTTATTCTCCAGCATAACCAACGCATGACACACCGGACAATGAGATATCACCCAGATAACCCACCCTACCTCATGCCTTATCCTAACATCAGCCGTTGCTATAAAACTAGGAATAGTACCATTCCACTTCTGGTTCCCCGAAGTCCTCCAAGGATCCCCACTCACCACTGGCCTGCTCCTCTCCACTGTC…
Tachycineta_bicolor_EU725745	-------------------------------------------------------------------GCAATCACTGAATCACAGCCTGAGCCGGCCTAGAAATCAACACCCTATCTATTTTACCACTAATCTCGAAATCCCACCATCCTCGAGCCATTGAAGCCGCAACCAAATATTTCCTAACCCAAGCAACCGCCTCAGCCCTAATCTTATTCTCCAGCATAACCAACGCATGACACACCGGACAATGAGATATCACCCAGATAACCCACCCTACCTCATGCCTTATCCTAACATCAGCCGTTGCTATAAAACTAGGAATAGTACCATTCCACTTCTGGTTCCCCGAAGTCCTCCAAGGATCCCCACTCACCACTGGCCTGCTCCTCTCCACTGTC…
Tachycineta_bicolor_EU725728	-------------------------------------------------------------------GCAATCACTGAGTCACAGCCTGAGCCGGCCTAGAAATCAACACCCTATCTATTTTACCACTAATCTCGAAATCCCACCATCCTCGAGCCATTGAAGCCGCAACCAAATATTTCCTAACCCAAGCAACCGCCTCAGCCCTAATCTTATTCTCCAGCATAACCAACGCATGACACACCGGACAATGAGATATCACCCAGATAACCCACCCTACCTCATGCCTTATCCTAACATCAGCCGTTGCTATAAAACTAGGAATAGTACCATTCCACTTCTGGTTCCCCGAAGTCCTCCAAGGATCCCCACTCACCACTGGCCTGCTCCTCTCCACTGTC…
Tachycineta_bicolor_EU725729	-------------------------------------------------------------------GCAATCACTGAATCACAGCCTGAGCCGGCCTAGAAATCAACACCCTATCTATTTTACCACTAATCTCGAAATCCCACCATCCTCGAGCCATTGAAGCCGCAACCAAATATTTCCTAACCCAAGCAACCGCCTCAGCCCTAATCTTATTCTCCAGCATAACCAACGCATGACACACCGGACAATGAGATATCACCCAGATAACCCACCCTACCTCATGCCTTATCCTAACATCAGCCGTTGCTATAAAACTAGGAATAGTACCATTCCACTTCTGGTTCCCCGAAGTCCTCCAAGGATCCCCACTCACCACTGGCCTGCTCCTCTCCACTGTC…
Tachycineta_bicolor_EU725732	-------------------------------------------------------------------GCAATCACTGAATCACAGCCTGAGCCGGCCTAGAAATCAACACCCTATCTATTTTACCACTAATCTCGAAATCCCACCATCCTCGAGCCATTGAAGCCGCAACCAAATATTTCCTAACCCAAGCAACCGCCTCAGCCCTAATCTTATTCTCCAGCATAACCAACGCATGACACACCGGACAATGAGATATCACCCAGATAACCCACCCTACCTCATGCCTTATCCTAACATCAGCCGTTGCTATAAAACTAGGAATAGTACCATTCCACTTCTGGTTCCCCGAAGTCCTCCAAGGATCCCCACTCACCACTGGCCTGCTCCTCTCCACTGTC…
Tachycineta_bicolor_EU725733	-------------------------------------------------------------------GCAATCACTGAATCACAGCCTGAGCCGGCCTAGAAATCAACACCCTATCTATTTTACCACTAATCTCGAAATCCCACCATCCTCGAGCCATTGAAGCCGCAACCAAATATTTCCTAACCCAAGCAACCGCCTCAGCCCTAATCTTATTCTCCAGCATAACCAACGCATGACACACCGGACAATGAGATATCACCCAGATAACCCACCCTACCTCATGCCTTATCCTAACATCAGCCATTGCTATAAAACTAGGAATAGTACCATTCCACTTCTGGTTCCCCGAAGTCCTCCAAGGATCCCCACTCACCACTGGCCTGCTCCTCTCCACTGTC…
Tachycineta_bicolor_EU725734	-------------------------------------------------------------------GCAATCACTGAATCACAGCCTGAGCCGGCCTAGAAATCAACACCCTATCTATTTTACCACTAATCTCGAAATCCCACCATCCTCGAGCCATTGAAGCCGCAACCAAATATTTCCTAACCCAAGCAACCGCCTCAGCCCTAATCTTATTCTCCAGCATAACCAACGCATGACACACCGGACAATGAGATATCACCCAGATAACCCACCCTACCTCATGCCTTATCCTAACATCAGCCGTTGCTATAAAACTAGGAATAGTACCATTCCACTTCTGGTTCCCCGAAGTCCTCCAAGGATCCCCACTCACCACTGGCCTGCTCCTCTCCACTGTC…
Tachycineta_bicolor_EU725735	-------------------------------------------------------------------GCAATCACTGAATCACAGCCTGAGCCGGCCTAGAAATCAACACCCTATCTATTTTACCACTAATCTCGAAATCCCACCATCCTCGAGCCATTGAAGCCGCAACCAAATATTTCCTAACCCAAGCAACCGCCTCAGCCCTAATCTTATTCTCCAGCATAACCAACGCATGACACACCGGACAATGAGATATCACCCAGATAACCCACCCTACCTCATGCCTTATCCTAACATCAGCCGTTGCTATAAAACTAGGAATAGTACCATTCCACTTCTGGTTCCCCGAAGTCCTCCAAGGATCCCCACTCACCACTGGCCTGCTCCTCTCCACTGTC…
Tachycineta_bicolor_EU725737	-------------------------------------------------------------------GCAATCACTGAATCACAGCCTGAGCCGGCCTAGAAATCAACACCCTATCTATTTTACCACTAATCTCGAAATCCCACCATCCTCGAGCCATTGAAGCCGCAACCAAATATTTCCTAACCCAAGCAACCGCCTCAGCCCTAATCTTATTCTCCAGCATAACCAACGCATGACACACCGGACAATGAGATATCACCCAGATAACCCACCCTACCTCATGCCTTATCCTAACATCAGCCGTTGCTATAAAACTAGGAATAGTACCATTCCACTTCTGGTTCCCCGAAGTCCTCCAAGGATCCCCACTCACCACTGGCCTGCTCCTCTCCACTGTC…
Tachycineta_bicolor_EU725739	-------------------------------------------------------------------GCAATCACTGAATCACAGCCTGAGCCGGCCTAGAAATCAACACCCTATCTATTTTACCACTAATCTCGAAATCCCACCATCCTCGAGCCATTGAAGCCGCAACCAAATATTTCCTAACCCAAGCAACCGCCTCAGCCCTAATCTTATTCTCCAGCATAACCAACGCATGACACACCGGACAATGAGATATCACCCAGATAACCCACCCTACCTCATGCCTTATCCTAACATCAGCCGTTGCTATAAAACTAGGAATAGTACCATTCCACTTCTGGTTCCCCGAAGTCCTCCAAGGATCCCCACTCACCACTGGCCTGCTCCTCTCCACTGTC…
Tachycineta_bicolor_EU725744	-------------------------------------------------------------------GCAATCACTGAATCACAGCCTGAGCCGGCCTAGAAATCAACACCCTATCTATTTTACCACTAATCTCGAAATCCCACCATCCTCGAGCCATTGAAGCCGCAACCAAATATTTCCTAACCCAAGCAACCGCCTCAGCCCTAATCTTATTCTCCAGCATAACCAACGCATGACACACCGGACAATGAGATATCACCCAGATAACCCACCCTACCTCATGCCTTATCCTAACATCAGCCGTTGCTATAAAACTAGGAATAGTACCATTCCACTTCTGGTTCCCCGAAGTCCTCCAAGGATCCCCACTCACCACTGGCCTGCTCCTCTCCACTGTC…
Tachycineta_bicolor_EU725748	-------------------------------------------------------------------GCAATCACTGAATCACAGCCTGAGCCGGCCTAGAAATCAACACCCTATCTATTTTACCACTAATCTCGAAATCCCACCATCCTCGAGCCATTGAAGCCGCAACCAAATATTTCCTAACCCAGGCAACCGCCTCAGCCCTAATCTTATTCTCCAGCATAACCAACGCATGACACACCGGACAATGAGATATCACCCAGATAACCCACCCTACCTCATGCCTTATCCTAACATCAGCCGTTGCTATAAAACTAGGAATAGTACCATTCCACTTCTGGTTCCCCGAAGTCCTCCAAGGATCCCCACTCACCACTGGCCTGCTCCTCTCCACTGTC…
Tachycineta_bicolor_EU725749	-------------------------------------------------------------------GCAATCACTGAATCACAGCCTGAGCCGGCCTAGAAATCAACACCCTATCTATTTTACCACTAATCTCGAAATCCCACCATCCTCGAGCCATTGAAGCCGCAACCAAATATTTCCTAACCCAAGCAACCGCCTCAGCCCTAATCTTATTCTCCAGCATAACCAACGCATGACACACCGGACAATGAGATATCACCCAGATAACCCACCCTACCTCATGCCTTATCCTAACATCAGCCGTTGCTATAAAACTAGGAATAGTACCATTCCACTTCTGGTTCCCCGAAGTCCTCCAAGGATCCCCACTCATCACTGGCCTGCTCCTCTCCACTGTC…
Tachycineta_bicolor_EU725750	-------------------------------------------------------------------GCAATCACTGAATCACAGCCTGAGCCGGCCTAGAAATCAACACCCTATCTATTTTACCACTAATCTCGAAATCCCACCATCCTCGAGCCATTGAAGCCGCAACCAAATATTTCCTAACCCAAGCAACCGCCTCAGCCCTAATCTTATTCTCCAGCATAACCAACGCATGACACACCGGACAATGAGATATCACCCAGATAACCCACCCTACCTCATGCCTTATCCTAACATCAGCCGTTGCTATAAAACTAGGAATAGTACCATTCCACTTCTGATTCCCCGAAGTCCTCCAAGGATCCCCACTCACCACTGGCCTGCTCCTCTCCACTGTC…
Tachycineta_bicolor_EU725754	-------------------------------------------------------------------GCAATCACTGAATCACAGCCTGAGCCGGCCTAGAAATCAACACCCTATCTATTTTACCACTAATCTCGAAATCCCACCATCCTCGAGCCATTGAAGCCGCAACCAAATATTTCCTAACCCAAGCAACCGCCTCAGCCCTAATCTTATTCTCCAGCATAACCAACGCATGACACACCGGACAATGAGATATCACCCAGATAACCCACCCTACCTCATGCCTTATCCTAACATCAGCCGTTGCTATAAAACTAGGAATAGTACCATTCCACTTCTGGTTCCCCGAAGTCCTCCAAGGATCCCCACTCACCACTGGCCTGCTCCTCTCCACTGTC…
Tachycineta_bicolor_EU725757	-------------------------------------------------------------------GCAATCACTGAATCACAGCCTGAGCCGGCCTAGAAATCAACACCCTATCTATTTTACCACTAATCTCGAAATCCCACCATCCTCGAGCCATTGAAGCCGCAACCAAATATTTCCTAACCCAAGCAACCGCCTCAGCCCTAATCTTATTCTCCAGCATAACCAACGCATGACACACCGGACAATGAGATATCACCCAGATAACCCACCCTACCTCATGCCTTATCCTAACATCAGCCGTTGCTATAAAACTAGGAATAGTACCATTCCACTTCTGGTTCCCCGAAGTCCTCCAAGGATCCCCACTCACCACTGGCCTGCTCCTCTCCACTGTC…
Tachycineta_bicolor_EU725760	-------------------------------------------------------------------GCAATCACTGAATCACAGCCTGAGCCGGCCTAGAAATCAACACCCTATCTATTTTACCACTAATCTCGAAATCCCACCATCCTCGAGCCATTGAAGCCGCAACCAAATATTTCCTAACCCAAGCAACCGCCTCAGCCCTAATCTTATTCTCCAGCATAACCAACGCATGACACACCGGACAATGAGATATCACCCAGATAACCCACCCTACCTCATGCCTTATCCTAACATCAGCCGTTGCTATAAAACTAGGAATAGTACCATTCCACTTCTGGTTCCCCGAAGTCCTCCAAGGATCCCCACTCACCACTGGCCTGCTCCTCTCCACTGTC…
Tachycineta_bicolor_EU725763	-------------------------------------------------------------------GCAATCACTGAATCACAGCCTGAGCCGGCCTAGAAATCAACACCCTATCTATTTTACCACTAATCTCGAAATCCCACCATCCTCGAGCCATTGAAGCCGCAACCAAATATTTCCTAACCCAAGCAACCGCCTCAGCCCTAATCTTATTCTCCAGCATAACCAACGCATGACACACCGGACAATGAGATATCACCCAGATAACCCACCCTACCTCATGCCTTATCCTAACATCAGCCGTTGCTATAAAACTAGGAATAGTACCATTCCACTTCTGGTTCCCCGAAGTCCTCCAAGGATCCCCACTCACCACTGGCCTACTCCTCTCCACTGTC…
Tachycineta_bicolor_EU725764	-------------------------------------------------------------------GCAATCACTGAATCACAGCCTGAGCCGGCCTAGAAATCAACACCCTATCTATTTTACCACTAATCTCGAAATCCCACCATCCTCGAGCCATTGAAGCCGCAACCAAATATTTCCTAACCCAAGCAACCGCCTCAGCCCTAATCTTATTCTCCAGCATAACCAACGCATGACACACCGGACAATGAGATATCACCCAGATAACCCACCCTACCTCATGCCTTATCCTAACATCAGCCGTTGCTATAAAACTAGGAATAGTACCATTCCACTTCTGGTTCCCCGAAGTCCTCCAAGGATCCCCACTCACCACTGGCCTGCTCCTCTCCACTGTC…
Tachycineta_bicolor_EU725765	-------------------------------------------------------------------GCAATCACTGAATCACAGCCTGAGCCGGCCTAGAAATCAACACCCTATCTATTTTACCACTAATCTCGAAATCCCACCATCCTCGAGCCATTGAAGCCGCAACCAAATATTTCCTAACCCAAGCAACCGCCTCAGCCCTAATCTTATTCTCCAGCATAACCAACGCATGACACACCGGACAATGAGATATCACCCAGATAACCCACCCTACCTCATGCCTTATCCTAACATCAGCCGTTGCTATAAAACTAGGAATAGTACCATTCCACTTCTGGTTCCCCGAAGTCCTCCAAGGATCCCCACTCACCACTGGCCTGCTCCTCTCCACTGTC…
Tachycineta_bicolor_GU460301	-------------------------------------------------------------------GCAATCACTGAATCACAGCCTGAGCCGGCCTAGAAATCAACACCCTATCTATTTTACCACTAATCTCGAAATCCCACCATCCTCGAGCCATTGAAGCCGCAACCAAATATTTCCTAACCCAAGCAACCGCCTCAGCCCTAATCTTATTCTCCAGCATAACCAACGCATGACACACCGGACAATGAGATATCACCCAGATAACCCACCCTACCTCATGCCTTATCCTAACATCAGCCGTTGCTATAAAACTAGGAATAGTACCATTCCACTTCTGGTTCCCCGAAGTCCTCCAAGGATCCCCACTCACCACTGGCCTGCTCCTCTCCACTGTC…
Tachycineta_bicolor_EU725766	-------------------------------------------------------------------GCAATCACTGAATCACAGCCTGAGCCGGCCTAGAAATCAACACCCTATCTATTTTACCACTAATCTCGAAATCCCACCATCCTCGAGCCATTGAAGCCGCAACCAAATATTTCCTAACCCAAGCAACCGCCTCAGCCCTAATCTTATTCTCCAGCATAACCAACGCATGACACACCGGACAATGAGATATCACCCAGATAACCCACCCTACCTCATGCCTTATCCTAACATCAGCCGTTGCTATAAAACTAGGAATAGTACCATTCCACTTCTGGTTCCCCGAAGTCCTCCAAGGATCCCCACTCACCACCGGCCTGCTCCTCTCCACTGTC…
Tachycineta_bicolor_EU725770	-------------------------------------------------------------------GCAATCACTGAATCACAGCCTGAGCCGGCCTAGAAATCAACACCCTATCTATTTTACCACTAATCTCGAAATCCCACCATCCTCGAGCCATTGAAGCCGCAACCAAATATTTCCTAACCCAAGCAACCGCCTCAGCCCTAATCTTATTCTCCAGCATAACCAACGCATGACACACCGGACAATGAGATATCACCCAGATAACCCACCCTACCTCATGCCTTATCCTAACATCAGCCGTTGCTATAAAACTAGGAATAGTACCATTCCACTTCTGGTTCCCCGAAGTCCTCCAAGGATCCCCACTCACCACTGGCCTGCTCCTCTCCACTGTC…
Tachycineta_bicolor_EU725731	-------------------------------------------------------------------GCAATCACTGAATCACAGCCTGAGCCGGCCTAGAAATCAACACCCTATCTATTTTACCACTAATCTCGAAATCCCACCATCCTCGAGCCATTGAAGCCGCAACCAAATATTTCCTAACCCAAGCAACCGCCTCAGCCCTAATCTTATTCTCCAGCATAACCAACGCATGACACACCGGACAATGAGATATCACCCAGATAACCCACCCTACCTCATGCCTTATCCTAACATCAGCCGTTGCTATAAAACTAGGAATAGTACCATTCCACTTCTGGTTCCCCGAAGTCCTCCAAGGATCCCCACTCACCACTGGCCTGCTCCTCTCCACTGTC…
	;
End;
