# Supplementary material for: A latitudinal phylogeographic diversity gradient in birds
Source: PLoS Biol. 2017 Apr 13;15(4):e2001073. doi: 10.1371/journal.pbio.2001073 (PMC5390966; doi:10.1371/journal.pbio.2001073)
Supplement: S1 Data — (ZIP) [file pbio.2001073.s015.zip › S1_Data/Tangara-cyanicollis.nex]

#NEXUS
Begin data;
	Dimensions ntax=50 nchar=1143;
	Format datatype=dna gap=-;
	Matrix
Tangara_preciosa_EU647994 ATGGCCCTCAATCTTCGTAAAAACCACCAAGTCCTCAAAATCATCAACGACGCCCTAATCGACCTCCCAGCGCCATCAAACATCTCAACATGATGAAACTTCGGGTCCCTACTAGGCGTCTGCCTCATTACTCAAATCGTCACAGGTCTTCTGCTAGCCATACACTACACAGCAGACACCAACCTCGCATTCTCCTCTGTCGCCCACATGTGCCGAGATGTACAATTCGGCTGACTCATCCGTAACCTCCATGCAAACGGAGCCTCTTTCTTCTTCATCTGCATCTACCTACACATCGGCCGAGGAATCTACTACGGCTCATACCTATACAAAGAAACCTGAAACGTCGGAGTCATCCTCCTACTAACCCTCA…
Tangara_xanthogastra_AY383162 ATGGCCCTCAATCTTCGTAAAAACCACCAAATCCTCAAAATCATCAACAACGCCCTGATCGACCTCCCAGCACCATCAAATATCTCTACATGATGAAACTTCGGGTCCCTACTAGGCGTTTGCCTTATCACTCAAATCATCACAGGACTCCTGCTAGCTATACACTACACAGCAGACACCAACCTTGCATTCTCCTCCGTCGCCCACATGTGCCGAGATGTACAGTTCGGCTGACTCATCCGTAACCTCCATGCAAACGGAGCCTCCTTTTTCTTCATCTGCATCTACCTTCACATTGGCCGAGGAATCTACTACGGCTCATACCTAAACAAAGAAACTTGAAACGTCGGAGTCATCCTCCTCCTAACC…
Tangara_nigrocincta_AY383143 ATGGCCCTCAATCTTCGTAAAAACCACCAAGTCCTCAAAATCATCAACGACGCCCTAATCGACCTCCCAGCGCCATCAAACATTTCAACATGATGAAACTTCGGGTCCCTATTAGGCGTCTGCCTCATCACTCAAATCATTACAGGTCTCCTGCTAGCCATGCACTACACAGCAGACACCAACCTTGCATTCTCCTCCGTCGCCCACATGTGCCGAGACGTACAGTTCGGCTGACTAATCCGTAACCTCCATGCAAATGGAGCCTCCTTCTTCTTCATCTGCATCTACCTACACATCGGCCGAGGAATCTACTATGGCTCATACCTAAACAAAGAAACCTGAAACGTCGGAGTCATCCTCCTCCTAACCC…
Tangara_larvata_AY383138 ATGGCCCTCAATCTTCGTAAAAACCACCAAATCCTCAAAATCATCAACGACGCCCTAATCGACCTCCCAGCACCATCAAACATTTCAACATGATGAAACTTCGGGTCCCTACTAGGCGTCTGCCTCATCACTCAAATCATTACAGGTCTCCTGCTAGCTATACACTACACAGCAGACACCAACCTCGCATTCTCCTCCGTCGCCCACATGTGCCGAGACGTACAGTTCGGCTGACTAATCCGTAACCTCCATGCAAACGGAGCCTCCTTCTTCTTCATCTGCATCTACCTACACATCGG?CGAGGAATTTACTACGGCTCATACCTAAATAAAGAAACCTGAAACGTCGGAGTCATCCTCCTTCTAACCCTCAT…
westtrans_34862PichinchaECU ????????????????????????????????????????????????????????????????????????????????????????????????????????GTCCCTACTAGGCGTCTGCCTCATCACTCAAATCATTACAGGTCTCCTGCTAGCTATACACTACACAGCAGACACCAACCTTGCATTCTCCTCCGTCGCTCACATCTGTCGAGACGTACAGTTCGGCTGACTGATCCGTAACCTCCATGCAAACGGAGCCTCCTTCTTCTTCATCTGCATCTACCTACACATCGGCCGAGGAATCTACTACGGCTCATACCTAAATAAAGAAACCTGAAACGTCGGAGTCATCCTCCTCCTAGCCCT…
westtrans_34866PinchinchaECU ??????????????????????????????????????????????????????????????????????????????????????????????????????????????????????????????ATCACTCAAATCATTACAGGTCTCCTGCTAGCTATACACTACACAGCAGACACCAACCTTGCATTCTCCTCCGTCGCTCACATCTGTCGAGACGTACAGTTCGGCTGACTGATCCGTAACCTCCATGCAAACGGAGCCTCCTTCTTCTTCATCTGCATCTACCTACACATCGGCCGAGGAATCTACTACGGCTCATACCTAAATAAAGAAACCTGAAACGTCGGAGTCATCCTCCTCCTAGCCC…
westtrans_34867PinchinchaECU ????????????????????????????????????????????????????????????????????????????????????????????????????????GTCCCTACTAGGCGTCTGCCTCATCACTCAAATCATTACAGGTCTCCTGCTAGCTATACACTACACAGCAGACACCAACCTTGCATTCTCCTCCGTCGCTCACATCTGTCGAGACGTACAGTTCGGCTGACTGATCCGTAACCTCCATGCAAACGGAGCCTCCTTCTTCTTCATCTGCATCTACCTACACATCGGCCGAGGAATCTACTACGGCTCATACCTAAATAAAGAAACCTGAAACGTCGGAGTCATCCTCCTCCTAGCCC…
westtrans_34901PichinchaECU ?????????????????????????????????????????????????????????????????????????????????????????????????????????????????????????????????????AAATCATTACAGGTCTCCTGCTAGCTATACACTACACAGCAGACACCAACCTTGCATTCTCCTCCGTCGCCCACATCTGTCGAGACGTACAGTTCGGCTGACTGATCCGTAACCTCCATGCAAACGGAGCCTCCTTCTTCTTCATCTGCATCTACCTACACATCGGCCGAGGAATCTACTACGGCTCATACCTAAATAAAGAAACCTGAAACGTCGGAGTCATCCTCCTCCTAGCCCT…
westtrans_34902PichinchaECU ???????????????????????????????????????????????????????????????????????????????????????????????????????????????????????????????TCACTCAAATCATTACAGGTCTCCTGCTAGCTATACACTACACAGCAGACACCAACCTTGCATTCTCCTCCGTCGCTCACATCTGTCGAGACGTACAGTTCGGCTGACTGATCCGTAACCTCCATGCAAACGGAGCCTCCTTCTTCTTCATCTGCATCTACCTACACATCGGCCGAGGAATCTACTACGGCTCATACCTAAATAAAGAAACCTGAAACGTCGGAGTCATCCTCCTCCTAGCCCT…
westtrans_34903PichinchaECU ???????????????????????????????????????????????????????????????????????????????????????????????????????????????????????????????TCACTCAAATCATTACAGGTCTCCTGCTAGCTATACACTACACAGCAGACACCAACCTTGCATTCTCCTCCGTCGCTCACATCTGTCGAGACGTACAGTTCGGCTGACTGATCCGTAACCTCCATGCAAACGGAGCCTCCTTCTTCTTCATCTGCATCTACCTACACATCGGCCGAGGAATCTACTACGGCTCATACCTAAATAAAGAAACCTGAAACGTCGGAGTCATCCTCCTCCTAGCCCT…
westtrans_34904PichinchaEC ATGGCCCTCAATCTTCGTAAAAACCACCAAGTCCTCAAAATCATCAACGACGCCCTAATCGACCTCCCAGCACCATCAAACATTTCAACATGATGAAACTTCGGGTCCCTACTAGGCGTCTGCCTCATCACTCAAATCATTACAGGTCTCCTGCTAGCTATACACTACACAGCAGACACCAACCTTGCATTCTCCTCCGTCGCTCACATCTGTCGAGACGTACAGTTCGGCTGACTGATCCGTAACCTCCATGCAAACGGAGCCTCCTTCTTCTTCATCTGCATCTACCTACACATCGGCCGAGGAATCTACTACGGCTCATACCTAAATAAAGAAACCTGAAACGTCGGAGTCATCCTCCTCCTAGCCCTC…
westtrans_34905PichinchaECU ???????????????????????????????????????????????????????????????????????????????????????????????????????????????????????????????TCACTCAAATCATTACAGGTCTCCTGCTAGCTATACACTACACAGCAGACACCAACCTTGCATTCTCCTCCGTCGCTCACATCTGTCGAGACGTACAGTTCGGCTGACTGATCCGTAACCTCCATGCAAACGGAGCCTCCTTCTTCTTCATCTGCATCTACCTACACATCGGCCGAGGAATCTACTACGGCTCATACCTAAATAAAGAAACCTGAAACGTCGGAGTCATCCTCCTCCTAGCCCT…
westtrans_35010PichinchaECU ?????????????????????????????????????????????????????????????????????????????????????????????????ACTTCGGGTCCCTACTAGGCGTCTGCCTCATCACTCAAATCATTACAGGTCTCCTGCTAGCTATACACTACACAGCAGACACCAACCTTGCATTCTCCTCCGTCGCTCACATCTGTCGAGACGTACAGTTCGGCTGACTGATCCGTAACCTCCATGCAAACGGAGCCTCCTTCTTCTTCATCTGCATCTACCTACACATCGGCCGAGGAATCTACTACGGCTCATACCTAAATAAAGAAACCTGAAACGTCGGAGTCATCCTCCTCCTAGCCCT…
westtrans_35016PichinchaECU ????????????????????????????????????????????????????????????????????????????????????????????????????????GTCCTTACTAGGCGTCTGCCTCATCACTCAAATCATTACAGGTCTCCTGCTAGCTATACACTACACAGCAGACACCAACCTTGCATTCTCCTCCGTCGCTCACATCTGTCGAGACGTACAGTTCGGCTGACTGATCCGTAACCTCCATGCAAACGGAGCCTCCTTCTTCTTCATCTGCATCTACCTACACATCGGCCGAGGAATCTACTACGGCTCATACCTAAATAAAGAAACCTGAAACGTCGGAGTCATCCTCCTCCTAGCCCT…
westtrans_35017PichinchaECU ???????????????????????????????????????????????????????????????????????????????????????????????????????????????????????????????TCACTCAAATCATTACAGGTCTCCTGCTAGCTATACACTACACAGCAGACACCAACCTTGCATTCTCCTCCGTCGCTCACATCTGTCGAGACGTACAGTTCGGCTGACTGATCCGTAACCTCCATGCAAACGGAGCCTCCTTCTTCTTCATCTGCATCTACCTACACATCGGCCGAGGAATCTACTACGGCTCATACCTAAATAAAGAAACCTGAAACGTCGGAGTCATCCTCCTCCTAGCCCT…
southwest_22724LaPazBOL ?????????????????????????????????????????????????????????????????????????????????????????????????ACTTCGGATCCCTATTAGGCGTCTGCCTCATCACTCAAATCATTACAGGTCTCCTGCTAGCTATACACTACACAGCAGACACCAACCTTGCATTCTCCTCTGTCGCCCACATGTGCCGAGACGTACAGTTCGGCTGACTAATCCGTAACCTCCATGCAAACGGAGCCTCCTTCTTCTTCATCTGCATCTACCTACACATCGGCCGAGGAATCTACTACGGCTCATACCTAAATAAAGAAACCTGAAATGTCGGAGTCATCCTCCTCCTAACCCTCATA…
southwest_22768LaPazBOL ???????????????????????????????????????????????????????????????????????????????????????????????????????????????????????????????TCACTCAAATCATTACAGGTCTCCTGCTAGCTATACACTACACAGCAGACACCAACCTTGCATTCTCCTCTGTCGCCCACATGTGCCGAGACGTACAGTTCGGCTGACTAATCCGTAACCTCCATGCAAACGGAGCCTCCTTCTTCTTCATCTGCATCTACCTACACATCGGCCGAGGAATCTACTACGGCTCATACCTAAATAAAGAAACCTGAAATGTCGGAGTCATCCTCCTCCTAACCCTCATA…
magdalena_Tan_cyan_ANDESBT2211 ????????????????????????????????????????????????????????????????????????????????????????????????????????????????????????????????????????????????????????????????????????????????????????????????????????????????????????????????????????????????????????????????????????????????????????????????????????????????????????????????????????????????????????????????????????????????…
magdalena_Tan_cyan_ANDESBT262 ??????????????????????????????????????????????????????????????????????????????????????????????????????GGGTCCCTATTAGGCGTCTGCCTCATCACTCAAATCATTACAGGTCTCCTGCTAGCTATACACTACACAGCAGACACCAACCTTGCATTCTCCTCCGTCGCCCACATGTGCCGAGACGTACAGTTCGGCTGACTAATCCGTAACCTCCATGCAAACGGAGCCTCCTTCTTCTTCATCTGCATCTACCTACACATCGGCCGAGGAATCTACTACGGCTCATACCTAAATAAAGAAACCTGAAATGTCGGAGTCATCCTCCTCCTAACC…
northwest_33030CajamarcaPER ???????????????????????????????????????????????????????????????????????????????????????????????????????????????????????????????TCACTCAAATCATTACAGGTCTCCTGCTAGCCATACACTACACAGCAGACACCAACCTTGCATTCTCCTCCGTCGCCCACATGTGCCGAGACGTACAGTTCGGCTGACTAATCCGTAACCTCCATGCAAACGGAGCCTCCTTCTTCTTCATCTGCATCTACCTACACATCGGCCGAGGAATCTACTACGGCTCATACCTGAATAAAGAAACCTGAAATGTCGGAGTCATCCTCCTCCTAACCCT…
northwest_33160CajamarcaPER ????????????????????????????????????????????????????????????????????????????????????????????????????????GTCCCTATTAGGCGTCTGCCTCGTCACTCAAATCATTACAGGTCTCCTGCTAGCCATACACTACACAGCAGACACCAACCTTGCATTCTCCTCCGTCGCCCACATGTGCCGAGACGTACAGTTCGGCTGACTAATCCGTAACCTCCATGCAAACGGAGCCTCCTTCTTCTTCATCTGCATCTACCTACACATCGGCCGAGGAATCTACTACGGCTCATACCTGAATAAAGAAACCTGAAATGTCGGAGTCATCCTCCTCCTAACCCT…
northwest_34845CajamarcaPER ?????????????????????????????????????????????????????????????????????????????????????????????????ACTTCGGGTCCCTATTAGGCGTCTGCCTCGTCACTCAAATCATTACAGGTCTCCTGCTAGCCATACACTACACAGCAGACACCAACCTTGCATTCTCCTCCGTCGCCCACATGTGCCGAGACGTACAGTTTGGCTGACTAATCCGTAACCTCCATGCAAACGGAGCCTCCTTCTTCTTCATCTGCATCTACCTACACATCGGCCGAGGAATCTACTACGGCTCATACCTGAATAAAGAAACCTGAAATGTCGGAGTCATCCTCCTCCTAACCCT…
northwest_44348SanMartinPER ???????????????????????????????????????????????????????????????????????????????????????????????????????????????????????????????TCACTCAAATCATTACAGGTCTCCTGCTAGCCATACACTACACAGCAGACACCAACCTTGCATTCTCCTCCGTCGCCCACATGTGCCGAGACGTACAGTTTGGCTGACTAATCCGTAACCTCCATGCAAACGGAGCCTCCTTCTTCTTCATCTGCATCTACCTACACATCGGCCGAGGAATCTACTACGGCTCATACCTGAATAAAGAAACCTGAAATGTCGGAGTCATCCTCCTCCTAACCCT…
northwest_5613SanMartinPER ?????????????????????????????????????????????????????????????????????????????????????????????????ACTTCGGGTCCCTATTAGGCGTCTGCCTCGTCACTCAAATCATTACAGGTCTCCTGCTAGCCATACACTACACAGCAGACACCAACCTTGCATTCTCCTCCGTCGCCCACATGTGCCGAGACGTACAGTTTGGCTGACTAATCCGTAACCTCCATGCAAACGGAGCCTCCTTCTTCTTCATCTGCATCTACCTACACATCGGCCGAGGAATCTACTACGGCTCATACCTGAATAAAGAAACCTGAAATGTCGGAGTCATCCTCCTCCTAACCCTC…
rondonia_14423SantaCruzBOL ?????????????????????????????????????????????????????????????????????????????????????????????????ACTTCGGGTCCCTATTAGGCGTCTGCCTCATCACTCAAATCATTACAGGTCTCCTGCTAGCTATACACTACACAGCAGACACCAACCTTGCATTCTCCTCTGTCGCCCACATGTGCCGAGACGTACAGTTCGGCTGACTAATCCGTAACCTCCATGCAAACGGAGCCTCCTTCTTCTTCATCTGCATCTACCTACACATCGGCCGAGGAATCTACTACGGCTCATACCTAAATAAAGAAACCTGAAATGTCGGAGTCATCCTCCTCCTAACCCTC…
rondonia_14522SantaCruzBOL ???????????????????????????????????????????????????????????????????????????????????????????????????????????????????????????????TCACTCAAATCATTACAGGTCTCCTGCTAGCTATACACTACACAGCAGACACCAACCTTGCATTCTCCTCTGTCGCCCACATGTGCCGAGACGTACAGTTCGGCTGACTAATCCGTAACCTCCATGCAAACGGAGCCTCCTTCTTCTTCATCTGCATCTACCTACACATCGGCCGAGGAATCTACTACGGCTCATACCTAAATAAAGAAACCTGAAATGTCGGAGTCATCCTCCTCCTAACCCTC…
rondonia_15097SantaCruzBOL ?????????????????????????????????????????????????????????????????????????????????????????????????ACTTCGGGTCCCTATTAGGCGTCTGCCTCATCACTCAAATCATTACAGGTCTCCTGCTAGCTATACACTACACAGCAGACACCAACCTTGCATTCTCCTCTGTCGCCCACATGTGCCGAGACGTACAGTTCGGCTGACTAATCCGTAACCTCCATGCAAACGGAGCCTCCTTCTTCTTCATCTGCATCTACCTACACATCGGCCGAGGAATCTACTACGGCTCATACCTAAATAAAGAAACCTGAAATGTCGGAGTCATCCTCCTCCTAACCCTC…
rondonia_15101SantaCruzBOL ???????????????????????????????????????????????????????????????????????????????????????????????????????????????????????????????TCACTCAAATCATTACAGGTCTCCTGCTAGCTATACACTACACAGCAGACACCAACCTTGCATTCTCCTCTGTCGCCCACATGTGCCGAGACGTACAGTTCGGCTGACTAATCCGTAACCTCCATGCAAACGGAGCCTCCTTCTTCTTCATCTGCATCTACCTACACATCGGCCGAGGAATCTACTACGGCTCATACCTAAATAAAGAAACCTGAAATGTCGGAGTCATCCTCCTCCTAACCCTC…
rondonia_15204SantaCruzBOL ???????????????????????????????????????????????????????????????????????????????????????????????????????????????????????????????????TCAAATCATTACAGGTCTCCTGCTAGCTATACACTACACAGCAGACACCAACCTTGCATTCTCCTCTGTCGCCCACATGTGCCGAGACGTACAGTTCGGCTGACTAATCCGTAACCTCCATGCAAACGGAGCCTCCTTCTTCTTCATCTGCATCTACCTACACATCGGCCGAGGAATCTACTACGGCTCATACCTAAATAAAGAAACCTGAAATGTCGGAGTCATCCTCCTCCTAACCCTC…
rondonia_15351SantaCruzBOL ?????????????????????????????????????????????????????????????????????????????????????????????????ACTTCGGGTCCCTATTAGGCGTCTGCCTCATCACTCAAATCATTACAGGTCTCCTGCTAGCTATACACTACACAGCAGACACCAACCTTGCATTCTCCTCTGTCGCCCACATGTGCCGAGACGTACAGTTCGGCTGACTAATCCGTAACCTCCATGCAAACGGAGCCTCCTTCTTCTTCATCTGCATCTACCTACACATCGGCCGAGGAATCTACTACGGCTCATACCTAAATAAAGAAACCTGAAATGTCGGAGTCATCCTCCTCCTAACCCTC…
rondonia_15352SantaCruzBOL ATGGCCCTCAATCTTCGTAAAAACCACCAAGTCCTCAAAATCATCAACGACGCCCTAATCGACCTCCCAGCACCATCAAACATTTCAACATGATGAAACTTCGGGTCCCTATTAGGCGTCTGCCTCATCACTCAAATCATTACAGGTCTCCTGCTAGCTATACACTACACAGCAGACACCAACCTTGCATTCTCCTCTGTCGCCCACATGTGCCGAGACGTACAGTTCGGCTGACTAATCCGTAACCTCCATGCAAACGGAGCCTCCTTCTTCTTCATCTGCATCTACCTACACATCGGCCGAGGAATCTACTACGGCTCATACCTAAATAAAGAAACCTGAAATGTCGGAGTCATCCTCCTCCTAACCCTC…
rondonia_18102SantaCruzBOL ?????????????????????????????????????????????????????????????????????????????????????????????????ACTTCGGGTCCCTATTAGGCGTCTGCCTCATCACTCAAATCATTACAGGTCTCCTGCTAGCTATACACTACACAGCAGACACCAACCTTGCATTCTCCTCTGTCGCCCACATGTGCCGAGACGTACAGTTCGGCTGACTAATCCGTAACCTCCATGCAAACGGAGCCTCCTTCTTCTTCATCTGCATCTACCTACACATCGGCCGAGGAATCTACTACGGCTCATACCTAAATAAAGAAACCTGAAATGTCGGAGTCATCCTCCTCCTGACCCTC…
southwest_38927CochabambaBOL ???????????????????????????????????????????????????????????????????????????????????????????????????????????????????????????????TCACTCAAATCATTACAGGTCTCCTGCTAGCTATACACTACACAGCAGACACCAACCTTGCATTCTCCTCTGTCGCCCACATGTGCCGAGACGTACAGTTCGGCTGACTAATCCGTAACCTCCATGCAAACGGAGCCTCCTTCTTCTTCATCTGCATCTACCTACACATCGGCCGAGGAATCTACTACGGCTCATACCTAAATAAAGAAACCTGAAATGTCGGAGTCATCCTCCTCCTAACCC…
southwest_39065CochabambaBOL ???????????????????????????????????????????????????????????????????????????????????????????????????????????????????????????????TCACTCAAATCATTACAGGTCTCCTGCTAGCTATACACTACACAGCAGACACCAACCTTGCATTCTCCTCTGTCGCCCACATGTGCCGAGACGTACAGTTCGGCTGACTAATCCGTAACCTCCATGCAAACGGAGCCTCCTTCTTCTTCATCTGCATCTACCTACACATCGGCCGAGGAATCTACTACGGCTCATACCTAAATAAAGAAACCTGAAATGTCGGAGTCATCCTCCTCCTAACCC…
southwest_39204CochabambaBOL ???????????????????????????????????????????????????????????????????????????????????????????????????????????????????????????????TCACTCAAATCATTACAGGTCTCCTGCTAGCTATACACTACACAGCAGACACCAACCTTGCATTCTCCTCTGTCGCCCACATGTGCCGAGACGTACAGTTCGGCTGACTAATCCGTAACCTCCATGCAAACGGAGCCTCCTTCTTCTTCATCTGCATCTACCTACACATCGGCCGAGGAATCTACTACGGCTCATACCTAAATAAAGAAACCTGAAATGTCGGAGTCATCCTCCTCCTAACCC…
southwest_UWBM77400CochabambaBOL ATGGCCCTCAATCTTCGTAAAAACCACCAAGTCCTCAAAATCATCAACGACGCCCTAATCGACCTCCCAGCACCATCAAACATTTCAACATGATGAAACTTCGGATCCCTATTAGGCGTCTGCCTCATCACTCAAATCATTACAGGTCTCCTGCTAGCTATACACTACACAGCAGACACCAACCTTGCATTCTCCTCTGTCGCCCACATGTGCCGAGACGTACAGTTCGGCTGACTAATCCGTAACCTCCATGCAAACGGAGCCTCCTTCTTCTTCATCTGCATCTACCTACACATCGGCCGAGGAATCTACTACGGCTCATACCTAAATAAAGAAACCTGAAATGTCGGAGTCATCCTCCTCCTA…
tachira_44JM638TachiraVEN ATGGCCCTCAATCTTCGTAAAAACCACCAAGTCCTCAAAATCATCAACGATGCCATAATCGACCTCCCAGCACCATCAAACATTTCARCATGATGAAACTTCGGGTCCCTATTAGGCGTCTGCCTCATCACTCAAATCATTACAGGTCTCCTGCTAGCTATACACTACACAGCAGACACCAACCTTGCATTCTCCTCCGTCGCCCACATGTGCCGAGACGTACAGTTCGGCTGACTAATCCGTAACCTCCATGCAAACGGAGCCTCCTTCTTCTTCATCTGCATCTACCTACACATCGGCCGAGGAATCTACTACGGCTCATACCTAAATAAAGAAACCTGAAATGTCGGAGTCATCCTCCTCCTAACCCTCA…
tachira_45JM655TachiraVEN ATGGCCCTCAATCTTCGTAAAAACCACCAAGTCCTCAAAATCATCAACGATGCCCTAATCGACCTCCCAGCACCATCAAACATTTCARCATGATGAAAYTTCGGGTCCCTATTAGGCGTCTGCCTCATCACTCAAATCATTACAGGTCTCCTGCTAGCTATACACTACACAGCAGACACCAACCTTGCATTCTCCTCCGTCGCCCACATGTGCCGAGACGTACAGTTCGGCTGACTAATCCGTAACCTCCATGCAAACGGAGCCTCCTTCTTCTTCATCTGCATCTACCTACACATCGGCCGAGGAATCTACTACGGCTCATACCTAAATAAAGAAACCTGAAATGTCGGAGTCATCCTCCTCCTAACCCTCA…
tachira_46JM660TachiraVEN ????????????????????????????????????????????????????????????????????????????????????????????????????????GTCCCTATTAGGCGTCTGCCTCATCACTCAAATCATTACAGGTCTCCTGCTAGCTATACACTACACAGCAGACACCAACCTTGCATTCTCCTCCGTCGCCCACATGTGCCGAGACGTACAGTTCGGCTGACTAATCCGTAACCTCCATGCAAACGGAGCCTCCTTCTTCTTCATCTGCATCTACCTACACATCGGCCGAGGAATCTACTACGGCTCATACCTAAATAAAGAAACCTGAAATGTCGGAGTCATCCTCCTCCTAACCCTCA…
tachira_47JM667TachiraVEN ATGGCCCTCAATCTTCGTAAAAACCACCAAGTCCTCAAAATCATCAACGATGCCCTAATCGACCTCCCAGCACCATCAAACATTTCARCATGATGAAAYTTCGGGTCCCTATTAGGCGTCTGCCTCATCACTCAAATCATTACAGGTCTCCTGCTAGCTATACACTACACAGCAGACACCAACCTTGCATTCTCCTCCGTCGCCCACATGTGCCGAGACGTACAGTTCGGCTGACTAATCCGTAACCTCCATGCAAACGGAGCCTCCTTCTTCTTCATCTGCATCTACCTACACATCGGCCGAGGAATCTACTACGGCTCATACCTAAATAAAGAAACCTGAAATGTCGGAGTCATCCTCCTCCTAACCCTCA…
tachira_48JM668TachiraVEN ATGGCCCTCAATCTTCGTAAAAACCACCAAGTCCTCAAAATCATCAACGATGCCCTAATCGACCTCCCAGCACCATCAAACATTTCARCATGATGAAAYTTCGGGTCCCTATTAGGCGTCTGCCTCATCACTCAAATCATTACAGGTCTCCTGCTAGCTATACACTACACAGCAGACACCAACCTTGCATTCTCCTCCGTCGCCCACATGTGCCGAGACGTACAGTTCGGCTGACTAATCCGTAACCTCCATGCAAACGGAGCCTCCTTCTTCTTCATCTGCATCTACCTACACATCGGCCGAGGAATCTACTACGGCTCATACCTAAATAAAGAAACCTGAAATGTCGGAGTCATCCTCCTCCTAACCCTCA…
tachira_49JM756LaraVEN ATGGCCCTCAATCTTCGTAAAAACCACCAAGTCCTCAAAATCATCAACGATGCCCTAATCGACCTCCCAGCACCATCAAACATTTCARCATGATGAAAYTTCGGGTCCCTATTAGGCGTCTGCCTCATCACTCAAATCATTACAGGTCTCCTGCTAGCTATACACTACACAGCAGACACCAACCTTGCATTCTCCTCCGTCGCCCACATGTGCCGAGACGTACAGTTCGGCTGACTAATCCGTAACCTCCATGCAAACGGAGCCTCCTTCTTCTTCATCTGCATCTACCTACACATCGGCCGAGGAATCTACTACGGCTCATACCTAAATAAAGAAACCTGAAATGTCGGAGTCATCCTCCTCCTAACCCTCATAG…
tachira_50JM759LaraVEN ATGGCCCTCAATCTTCGTAAAAACCACCAAGTCCTCAAAATCATCAACGATGCCCTAATCGACCTCCCAGCACCATCAAACATTTCARCATGATGAAAYTTCGGGTCCCTATTAGGCGTCTGCCTCATCACTCAAATCATTACAGGTCTCCTGCTAGCTATACACTACACAGCAGACACCAACCTTGCATTCTCCTCCGTCGCCCACATGTGCCGAGACGTACAGTTCGGCTGACTAATCCGTAACCTCCATGCAAACGGAGCCTCCTTCTTCTTCATCTGCATCTACCTACACATCGGCCGAGGAATCTACTACGGCTCATACCTAAATAAAGAAACCTGAAATGTCGGAGTCATCCTCCTCCTAACCCTCATAG…
tachira_51JM802LaraVEN ATGGCCCTCAATCTTCGTAAAAACCACCAAGTCCTCAAAATCATCAACGATGCCCTAATCGACCTCCCAGCACCATCAAACATTTCARCATGATGAAAYTTCGGGTCCCTATTAGGCGTCTGCCTCATCACTCAAATCATTACAGGTCTCCTGCTAGCTATACACTACACAGCAGACACCAACCTTGCATTCTCCTCCGTCGCCCACATGTGCCGAGACGTACAGTTCGGCTGACTAATCCGTAACCTCCATGCAAACGGAGCCTCCTTCTTCTTCATCTGCATCTACCTACACATCGGCCGAGGAATCTACTACGGCTCATACCTAAATAAAGAAACCTGAAATGTCGGAGTCATCCTCCTCCTAACCCTCATAG…
tachira_52ML1195BarinasVEN ATGGCCCTCAATCTTCGTAAAAACCACCAAGTCCTCAAAATCATCAACGATGCCATAATCGACCTCCCAGCACCATCAAACATTTCARCATGATGAAAYTTCGGGTCCCTATTAGGCGTCTGCCTCATCACTCAAATCATTACAGGTCTCCTGCTAGCTATACACTACACAGCAGACACCAACCTTGCATTCTCCTCCGTCGCCCACATGTGCCGAGACGTACAGTTCGGCTGACTAATCCGTAACCTCCATGCAAACGGAGCCTCCTTCTTCTTCATCTGCATCTACCTACACATCGGCCGAGGAATCTACTACGGCTCATACCTAAATAAAGAAACCTGAAATGTCGGAGTCATCCTCCTCCTAACCCTC…
tachira_JPL338TachiraVEN ??????????????????????????????????????????????????????????????????????????????????????????????????????????????????GGCGTCTGCCTCATCACTCAAATCATTACAGGTCTCCTGCTAGCTATACACTACACAGCAGACACCAACCTTGCATTCTCCTCCGTCGCCCACATGTGCCGAGACGTACAGTTCGGCTGACTAATCCGTAACCTCCATGCAAACGGAGCCTCCTTCTTCTTCATCTGCATCTACCTACACATCGGCCGAGGAATCTACTACGGCTCATACCTAAATAAAGAAACCTGAAATGTCGGAGTCATCCTCCTCCTAACCCTCAT…
tachira_JPL343TachiraVEN ?????????????????????????????????????????????????????????????????????????????????????????????????????????????TATTAGGCGTCTGCCTCATCACTCAAATCATTACAGGTCTCCTGCTAGCTATACACTACACAGCAGACACCAACCTTGCATTCTCCTCCGTCGCCCACATGTGCCGAGACGTACAGTTCGGCTGACTAATCCGTAACCTCCATGCAAACGGAGCCTCCTTCTTCTTCATCTGCATCTACCTACACATCGGCCGAGGAATCTACTACGGCTCATACCTAAATAAAGAAACCTGAAATGTCGGAGTCATCCTCCTCCTAACCCTCAT…
tachira_KCC154TachiraVEN ???????????????????????????????????????????????????????????????????????????????????????????????????????????????????GCGTCTGCCTCATCACTCAAATCATTACAGGTCTCCTGCTAGCTATACACTACACAGCAGACACCAACCTTGCATTCTCCTCCGTCGCCCACATGTGCCGAGACGTACAGTTCGGCTGACTAATCCGTAACCTCCATGCAAACGGAGCCTCCTTCTTCTTCATCTGCATCTACCTACACATCGGCCGAGGAATCTACTACGGCTCATACCTAAATAAAGAAACCTGAAATGTCGGAGTCATCCTCCTCCTAACCCTCAT…
tachira_KCC156TachiraVEN ???????????????????????????????????????????????????????????????????????????????????????????????????????????????????GCGTCTGCCTCATCACTCAAATCATTACAGGTCTCCTGCTAGCTATACACTACACAGCAGACACCAACCTTGCATTCTCCTCCGTCGCCCACATGTGCCGAGACGTACAGTTCGGCTGACTAATCCGTAACCTCCATGCAAACGGAGCCTCCTTCTTCTTCATCTGCATCTACCTACACATCGGCCGAGGAATCTACTACGGCTCATACCTAAATAAAGAAACCTGAAATGTCGGAGTCATCCTCCTCCTAACCCTCAT…
tachira_KCC269TachiraVEN ??????????????????????????????????????????????????????????????????????????????????????????????????????????????????GGCGTCTGCCTCATCACTCAAATCATTACAGGTCTCCTGCTAGCTATACACTACACAGCAGACACCAACCTTGCATTCTCCTCCGTCGCCCACATGTGCCGAGACGTACAGTTCGGCTGACTAATCCGTAACCTCCATGCAAACGGAGCCTCCTTCTTCTTCATCTGCATCTACCTACACATCGGCCGAGGAATCTACTACGGCTCATACCTAAATAAAGAAACCTGAAATGTCGGAGTCATCCTCCTCCTAACCCTCAT…
	;
End;
