# Supplementary material for: A latitudinal phylogeographic diversity gradient in birds
Source: PLoS Biol. 2017 Apr 13;15(4):e2001073. doi: 10.1371/journal.pbio.2001073 (PMC5390966; doi:10.1371/journal.pbio.2001073)
Supplement: S1 Data — (ZIP) [file pbio.2001073.s015.zip › S1_Data/Tangara-gyrola.nex]

#NEXUS 

Begin data;
	Dimensions ntax=97 nchar=1143;
	Format datatype=dna gap=-;
	Matrix
Tangara_mexicana_AY383141 ATGGCCCTCAATCTTCGTAAAAACCACCAAATCCTCAAAATCATCAACAACGCCCTAATTGATCTCCCAGCGCCATCAAACATTTCAACATGATGAAACTTCGGATCTCTATTAGGTGTATGTCTAATCACTCAAATCATTACAGGTCTCCTGCTAGCTATACACTACACAGCAGACACCAACCTAGCATTCTCTTCCGTAGCACACATATGCCGAGACGTACAATTCGGCTGACTCATCCGCAACCTTCACGCAAACGGAGCCTCCTTCTTCTTCATCTGCATCTACCTACACATCGGCCGAGGAATTTACTACGGCTCATACCTAAACAAAGAAACCTGAAATGTCGGAGTCATCCTCCTCTTAGCCCTCATAGCAACAGCTTTCGTAGGATATGTCCTACCATGAGGCCAAATATCATTCTGAGGAGCTACCGTAATCACAAACCTATTCTCAGCCATCCCCTACATTGGACAAACATTAGTCGAATGAGCGTGGGGAGGTTTCTCCGTAGACAACCCTACACTCACCCGATTCTTCGCCCTTCACTTCCTCCTTCCATTCGTCATCGCAGGCCTCACACTCGTTCACCTCACCTTCCTGCACGAAACAGGCTCAAACAACCCCACAGGCATCCCCTCAGACTGCGACAAAATCCCCTTCCACCCGTACTACACCATCAAAGACATCCTAGGCTTCGCACTCATACTCTCTCTACTAGTCTCACTAGCCCTGTTCTCCCCCAACCTCCTAGGCGACCCAGAAAATTTCACGCCAGCCAACCCACTAGTCACTCCCCCTCATATCAAACCCGAATGATACTTCCTATTTGCCTACGCTATCCTCCGATCTATCCCAAATAAACTAGGAGGAGTACTAGCCCTAGCAGCCTCAATCCTAGTCCTATTCCTCATACCACTACTCCACACATCAAAACTACGATCAATAACCTTCCGCCCCCTATCACAAATCCTATTCTGAACTCTAGTCGCCAACGTCCTAATCCTAACCTGAGTGGGCAGCCAACCAGTAGAACACCCATTCATCATCATCGGCCAACTAGCCTCATTCACATACTTCCTAATCATCCTAGTTTTATTCCCCCTCGCGGCCGCTTTAGAAAATAAACTACTCAAACTGTAA
Tangara_cyanocephala_AY383118 ATGGCCCTCAATCTTCGTAAAAACCACCAAATCCTCAAAATCATCAATGACGCCCTAATTGATCTCCCAACACCATCAAACATTTCAACATGATGAAACTTCGGGTCTCTATTAGGCGTATGTCTAGTCACCCAAATCATTACAGGCCTCCTGCTAGCCATACACTATACAGCAGACACCAACCTAGCATTCGATTCCGTAGCACACATATGCCGAGACGTACAATTCGGCTGACTTATCCGCAACCTCCACGCAAACGGAGCCTCCTTCTTCTTCATCTGCATCTACCTACACATCGGCCGAGGAATTTACTACGGCTCATACCTAAACAAAGAAACCTGAAACGTCGGAGTCATCCTCCTCCTAACCCTCATGGCAACAGCTTTCGTAGGATACGTCCTACCATGAGGCCAAATATCATTCTGAGGAGCTACCGTAATTACAAACCTATTCTCAGCCATCCCCTACATCGGACAAACACTAGTCGAATGAGCCTGAGGCGGATTCTCTGTCGACAACCCCACACTCACTCGATTCTTCGCCCTCCACTTCCTCCTCCCATTCGTCATCGTAGGCCTTACACTCGTCCACCTCACATTCCTACACGAAACAGGCTCAAACAACCCCACAGGCATCCCTTCAGACTGTGACAAAATCCCCTTCCACCCATACTACACTATCAAAGACATCCTAGGCTTCGTACTAATGCTCTCCCTACTAGTCTCACTAGCCCTATTCTCCCCCAACCTCCTAGGCGACCCAGAAAATTTCACGCCGGCCAACCCACTAGCCACCCCTCCCCACATCAAACCCGAATGATACTTCCTATTCGCCTACGCCATCCTTCGATCCATCCCAAATAAACTAGGAGGAGTACTAGCCCTAGCAGCCTCAATCCTAGTTCTATTCCTCATGCCACTACTTCATACATCAAAACTACGATCAATAACCTTCCGTCCCCTATCACAAATCCTATTCTGAACTCTAGTTGCTAACGTCCTCATCCTAACCTGAGTGGGCAGCCAACCAGTAGAGCACCCATTCATCATCATCGGCCAACTAGCCTCGTTCACGTACTTCTTAATCATTCTAGTTTTATTCCCCCTCGCGGCCGCTTTAGAAAATAAACTACTCAAACTGTAA
Tangara_seledon_AY383154 ATGGCCCTCAACCTTCGTAAAAACCACCAAATCCTCAAAATCATCAACAACGCCCTAATTGATCTCCCAGCACCATCAAACATCTCAACATGATGAAACTTCGGATCTCTATTAGGCGTATGTCTAGTCACTCAAATCATCACAGGTCTCCTGCTAGCTATACACTACACAGCAGACACCAACCTAGCATTTGATTCCGTAGCTCACATATGCCGAGACGTACAATTCGGCTGACTCATTCGCAACCTCCACGCAAACGGAGCCTCCTTCTTCTTCATCTGTATCTACCTACACATCGGCCGAGGAATCTACTACGGCTCATACCTAAATAAAGAAACCTGAAACGTAGGAGTCATCCTCCTCCTAACCCTCATGGCAACAGCCTTCGTAGGATACGTCCTACCATGAGGCCAAATATCATTCTGAGGAGCTACCGTAATCACAAACCTATTCTCAGCCATCCCCTACATCGGACAAACACTAGTCGAATGAGCCTGAGGCGGATTCTCCGTTGACAACCCTACACTCACTCGATTCTTCGCCCTCCATTTCCTCCTCCCATTCGTCATTGTAGGTCTCACACTCGTCCACCTCACATTCCTACACGAAACAGGCTCAAACAACCCCACAGGCATCCCTTCAGACTGCGACAAAATCCCCTTCCACCCATACTACACTATCAAAGACATCCTAGGCTTCGTACTAATACTCTCCCTACTAGTTTCACTAGCCCTATTCTCCCCTAACCTCCTAGGTGACCCAGAAAATTTCACGCCAGCCAACCCACTAGTCACCCCTCCCCACATCAAACCCGAATGATATTTCCTATTTGCCTACGCCATCCTCCGATCCATCCCAAATAAACTAGGAGGTGTACTAGCTCTAGCAGCCTCAATCCTAGTCCTATTCCTCATGCCACTACTTCATACATCAAAATTACGATCAATAACCTTCCGTCCCCTGTCACAAATCCTATTCTGAACCCTAGTTGCTAACGTCCTCATCCTAACCTGAGTGGGCAGCCAACCAGTAGAACACCCATTCATCATCATTGGCCAACTAGCCTCATTCACGTACTTCCTAATCATCCTAGTTTTATTCCCCCTCGCGGCCGCTTTAGAAAATAAACTACTCAAACTGTAA
Tangara_lavinia_AY383139 ATGGCCCTCAATCTTCGTAAAACCCACCAAATCCTCAAAGTCATCAACAACGCCCTAATTGATCTCCCAGCGCCATCAAACATTTCAACATGATGAAACTTCGGATCTCTTTTAGGAGTGTGCTTAGTTACCCAAATTATTACAGGTCTTCTGCTAGCCATGCACTACACAGCAGACACCAACCTAGCATTTTCCTCTGTAGCACACATATGCCGAGACGTCCAATTCGGCTGACTCATTCGTAACCTCCACGCAAACGGAGCCTCCTTCTTCTTCATCTGCATCTACCTCCACATCGGCCGAGGAATTTACTACGGCTCATACCTAAACAAAGAAACCTGAAACGTCGGAGTCATCCTCCTCCTGACCCTCATAGCAACAGCTTTCGTAGGATATGTCCTGCCATGAGGCCAAATATCATTCTGAGGAGCTACCGTAATCACAAACCTACTCTCAGCCATCCCCTACATCGGACAAACACTAGTCGAATGAGCCTGAGGCGGATTCTCCGTCGACAACCCTACACTCACTCGATTCTTCGCCCTCCACTTCCTCCTTCCATTCGTTATCGCAGGTCTCACCCTAGTCCACCTCACCTTCCTACACGAAACAGGATCAAACAACCCCACAGGCATCCCCTCAGACTGCGACAAAATCCCCTTCCACCCATACTACACTATCAAAGATATCCTAGGCTTTGTATTAATACTAACCCTACTAGTCTCATTAGCCCTATTCTCCCCCAACCTCCTAGGCGACCCAGAAAATTTCACGCCGGCCAACCCTCTAGTCACTCCTCCCCACATCAAACCCGAATGATACTTCCTATTTGCCTACGCCATCCTCCGATCCATCCCAAGCAAACTAGGAGGAGTATTAGCCCTAGCAGCCTCAATCCTAGTCCTATTTCTCATACCACTGCTCCATACATCAAAACTACGATCAATAACCTTCCGCCCTCTCTCACAAATCCTATTCTGAACCCTAGTTGCCAACGTCCTCATCCTCACCTGACTAGGGAGCCAACCAGTAGAACACCCATTCATCATCATCGGCCAACTAGCTTCATTCACATATTTCCTAATTATCCTAGTTTTATTCCCCCTCGCGGCCGCTTTAGAAAACAAACTACTCAAACTGTAA
lavinia.ANSP17252_EsmeraldasECU ?????????????????????????????????????????????????????????????????????????????????????????????????????????????????????????????AGTTACCCAAATTATTACAGGTCTTCTGCTAGCCATGCACTACACAGCAGACACCAACCTAGCATTTTCCTCTGTAGCACACATATGCCGAGACGTCCAATTCGGCTGACTCATTCGTAACCTCCACGCAAATGGAGCCTCCTTCTTCTTCATCTGCATCTACCTCCACATCGGCCGAGGAATTTACTACGGCTCATACCTAAACAAAGAAACCTGAAACGTCGGAGTCATCCTCCTCCTGACCCTCATAGCAACAGCTTTCGTAGGATATGTCCTGCCATGAGGCCAAATATCATTCTGAGGAGCTACCGTAATCACAAACCTACTCTCAGCCATCCCCTACATCGGACAAACACTAGTCGAATGAGCCTGAGGCGGATTCTCCGTCGACAACCCTACACTCACTCGATTCTTCGCCCTCCACTTCCTCCTTCCATTCGTTATCGCAGGTCTCACCCTAGTCCACCTCACCTTCCTACACGAAACAGGATCAAACAACCCCACAGGCATCCCCTCAGACTGCGACAAAATCCCCTTCCACCCATACTACACTATCAAAGATATCCTAGGCTTTGTATTAATACTAACCCTACTAGTTTCATTAGCCCTATTCTCCCCCAACCTCCTAGGCGACCCAGAAAATTTCACGCCGGCCAACCCTCTAGTCACTCCTCCCCACATCAAACCTGAATGATATTTCCTATTTGCCTACGCCATCCTCCGATCCATCCCAAGCAAACTAGGAGGAGTATTAGCCCTAGCAGCCTCAATCCTAGTCCTATTTCTCATACCACTGCTCCATACATCAAAACTACGATCAATAACCTTCCGCCCTCTCTCACAAATCCTATTCTGAACCCTAGTTGCCAACGTCCTCATCCTCACCTGAGTAGGGAGCCAACCAGTAGAACACCCATTCATCATCATCGGCCAACTAGCTTCATTCACATACTTCCTAATTATCCTAGTTTTATTCCCCCTCGCGGCCGCTTTAGAAAACAAACTACTCAAACTGTAA
lavinia.ANSP17082_EsmeraldasECU ?????????????????????????????????????????????????????????????????????????????????????????????????????????????????????????????AGTTACTCAAATTATTACAGGTCTCCTGCTAGCCATGCACTACACAGCAGACACCAACCTAGCATTTTCCTCTGTAGCACACATATGCCGAGACGTCCAATTCGGCTGACTCATTCGTAACCTCCACGCAAATGGAGCCTCCTTCTTCTTCATCTGCATCTACCTCCACATCGGCCGAGGAATTTACTACGGCTCATACCTAAACAAAGAAACCTGAAACGTCGGAGTCATCCTCCTCCTGACCCTCATAGCAACAGCTTTCGTAGGATATGTCCTGCCATGAGGCCAAATATCATTCTGAGGAGCTACCGTAATCACAAACCTACTCTCAGCCATCCCCTACATCGGACAAACACTAGTCGAATGAGCCTGAGGCGGATTCTCCGTCGACAACCCTACACTCACTCGATTCTTCGCCCTCCACTTCCTCCTTCCATTCGTTATCGCAGGTCTCACCCTAGTCCACCTCACCTTCCTACACGAAACAGGATCAAACAACCCCACAGGCATCCCCTCAGACTGCGACAAAATCCCCTTCCACCCATACTACACTATCAAAGATATCCTAGGCTTTGTATTAATACTAACCCTACTAGTTTCATTAGCCCTATTCTCCCCCAACCTCCTAGGCGACCCAGAAAATTTCACGCCGGCCAACCCTCTAGTCACTCCTCCCCACATCAAACCTGAATGATATTTCCTATTTGCCTACGCCATCCTCCGATCCATCCCAAGCAAGCTAGGAGGAGTATTAGCCCTAGCAGCCTCAATCCTAGTCCTATTTCTCATACCACTGCTCCATACATCAAAACTACGATCAATAACCTTCCGCCCTCTCTCACAAATCCTATTCTGAACCCTAGTTGCCAACGTCCTCATCCTCACCTGAGTAGGGAGCCAACCAGTAGAACACCCATTCATCATCATCGGCCAACTAGCTTCATTCACATACTTCCTAATTATCCTAGTTTTATTCCCCCTCGCGGCCGCTTTAGAAAACAAACTACTCAAACTGTAA
lavinia.ANSP17083_EsmeraldasECU ????????????????????????????????????????????????????????????????????????????????????????????????????????????????????????????TAGTTACTCAAATTATTACAGGTCTCCTGCTAGCCATGCACTACACAGCAGACACCAACCTAGCATTTTCCTCTGTAGCACACATATGCCGAGACGTCCAATTCGGCTGACTCATTCGTAACCTCCACGCAAATGGAGCCTCCTTCTTCTTCATCTGCATCTACCTCCACATCGGCCGAGGAATTTACTACGGCTCATACCTAAACAAAGAAACCTGAAACGTCGGAGTCATCCTCCTCCTGACCCTCATAGCAACAGCTTTCGTAGGATATGTCCTGCCATGAGGCCAAATATCATTCTGAGGAGCTACCGTAATCACAAACCTACTCTCAGCCATCCCCTACATCGGACAAACACTAGTCGAATGAGCCTGAGGCGGATTCTCCGTCGACAACCCTACACTCACTCGATTCTTCGCCCTCCACTTCCTCCTTCCATTCGTTATCGCAGGTCTCACCCTAGTCCACCTCACCTTCCTACACGAAACAGGATCAAACAACCCCACAGGCATCCCCTCAGACTGCGACAAAATCCCCTTCCACCCATACTACACTATCAAAGATATCCTAGGCTTTGTATTAATACTAACCCTACTAGTTTCATTAGCCCTATTCTCCCCCAACCTCCTAGGCGACCCAGAAAATTTCACGCCGGCCAACCCTCTAGTCACTCCTCCCCACATCAAACCTGAATGATATTTCCTATTTGCCTACGCCATCCTCCGATCCATCCCAAGCAAGCTAGGAGGAGTATTAGCCCTAGCAGCCTCAATCCTAGTCCTATTTCTCATACCACTGCTCCATACATCAAAACTACGATCAATAACCTTCCGCCCTCTCTCACAAATCCTATTCTGAACCCTAGTTGCCAACGTCCTCATCCTCACCTGAGTAGGGAGCCAACCAGTAGAACACCCATTCATCATCATCGGCCAACTAGCTTCATTCACATACTTCCTAATTATCCTAGTTTTATTCCCCCTCGCGGCCGCTTTAGAAAACAAACTACTCAAACTGTAA
lavinia.ANSP17108_EsmeraldasECU ????????????????????????????????????????????????????????????????????????????????????????????????????????ATCTCTTTTAGGAGTGTGCTTAGTTACTCAAATTATTACAGGTCTCCTGCTAGCCATGCACTACACAGCAGACACCAACCTAGCATTTTCCTCTGTAGCACACATATGCCGAGACGTCCAATTCGGCTGACTCATTCGTAACCTCCACGCAAATGGAGCCTCCTTCTTCTTCATCTGCATCTACCTCCACATCGGCCGAGGAATTTACTACGGCTCATACCTAAACAAAGAAACCTGAAACGTCGGAGTCATCCTCCTCCTGACCCTCATAGCAACAGCTTTCGTAGGATATGTCCTGCCATGAGGCCAAATATCATTCTGAGGAGCTACCGTAATCACAAACCTACTCTCAGCCATCCCCTACATCGGACAAACACTAGTCGAATGAGCCTGAGGCGGATTCTCCGTCGACAACCCTACACTCACTCGATTCTTCGCCCTCCACTTCCTCCTTCCATTCGTTATCGCAGGTCTCACCCTAGTCCACCTCACCTTCCTACACGAAACAGGATCAAACAACCCCACAGGCATCCCCTCAGACTGCGACAAAATCCCCTTCCACCCATACTACACTATCAAAGATATCCTAGGCTTTGTATTAATACTAACCCTACTAGTTTCACTAGCCCTATTCTCCCCCAACCTCCTAGGCGACCCAGAAAATTTCACGCCGGCCAACCCTCTAGTCACTCCTCCCCACATCAAACCTGAATGATATTTCCTATTTGCCTACGCCATCCTCCGATCCATCCCAAGCAAGCTAGGAGGAGTATTAGCCCTAGCAGCCTCAATCCTAGTCCTATTTCTCATACCACTGCTCCATACATCAAAACTACGATCAATAACCTTCCGCCCTCTCTCACAAATCCTATTCTGAACCCTAGTTGCCAACGTCCTCATCCTCACCTGAGTAGGGAGCCAACCAGTAGAACACCCATTCATCATCATCGGCCAACTAGCTTCATTCACATACTTCCTAATTATCCTAGTTTTATTCCCCCTCGCGGCCGCTTTAGAAAACAAACTACTCAAACTGTAA

[MT028MatoGrossoBRA                 ????????????????????????????????????????????????????????????????????????????????????????????????????????ATCTCTTTTAGGAGTGTGCCTAGTCACCCAAATTATTACAGGTCTTCTGCTAGCCATGCACTACACAGCAGACACCAACCTAGCATTTTCCTCTGTAGCACACATATGCCGAGACGTCCAATTCGGCTGACTCATCCGTAACCTCCACGCAAACGGAGCCTCCTTCTTCTTCATCTGCATCTACCTACACATTGGCCGAGGAATTTACTACGGCTCATACCTAAACAAAGAAACCTGAAACGTCGGAGTCATCCTCCTCCTGACCCTCATAGCAACAGCTTTCGTAGGATACGTCCTACCATGAGGCCAAATGTCATTCTGAGGAGCTACCGTAATCACAAACCTATTCTCAGCCATCCCCTACATCGGACAGACACTAGTCGAATGAGCCTGAGGCGGATTCTCCGTCGACAACCCCACACTCACTCGATTCTTCGCCCTCCACTTCCTCCTCCCATTCGTCATCGCAGGCCTCACCCTAGTACACCTCACCCTCCTACACGAAACAGGCTCAAACAACCCAACAGGCGTCCCCTCAGACTGCGACAAAATCCCATTCCACCCATACTACACTATCAAAGACATCCTAGGCTTTGTATTAATACTATCCCTACTAGTTTCACTAGCCCTATTCTCCCCCAACCTCCTAGGCGACCCAGAAAATTTCACGCCGGCCAACCCTCTAGTCACTCCCCCTCACATCAAGCCTGAATGATATTTCCTATTTGCCTACGCCATCCTCCGATCCATCCCAAACAAACTAGGAGGAGTGCTAGCCCTAGCAGCCTCAATCCTAGTCCTATTCCTCATACCACTACTTCACACATCAAAACTACGATCAATAACCTTCCGCCCCCTGTCGCAAATCCTATTCTGAACCCTAGTTGCCAACGTCCTCATCCTCACCTGAGTGGGAAGCCAACCAGTAGAACACCCATTCATCATCATCGGCCAACTAGCCTCATTCACATACTTCCTAATCATCCTAGTTCTATTCCCCCTCGCGGCCGCTTTAGAGAACAAACTACTCAAACTGTAA
]
magdalena_JPL470HuilaCOL               ???????????????????????????????????????????????????????????????????????????????????????????????????????????????????????????????????????????????????????????????????????????????????????????????????????????????????????????????????????????????????????????????????????????????????????????????????????????????????????????????????????????????????????????????????????????????????????????????????????????????????CATGAGGCCAAATATCATTCTGAGGAGCTACCGTAATCACAAATCTATTCTCAGCCATCCCTTACATCGGACAGACACTAGTCGAATGAGCCTGAGGCGGATTCTCCGTCGACAACCCTACACTCACCCGATTCTTTGCCCTTCACTTCCTCCTCCCATTCGTTATCGCAGGCCTCACTCTAGTTCACCTCACCCTCCTACACGAAACAGGCTCAAACAACCCAACAGGCATCCCCTCAGACTGCGACAAAATCCCTTTCCACCCATACTACACTATCAAAGACATCCTAGGCTTTGTATTAATACTATCCCTACTAGTCTCACTAGCCCTATTCTCCCCCAACTTCCTAGGCGACCCAGAAAATTTCACGCCAGCCAACCCCTTAGTCACTCCCCCTCACATCAAACCCGAATGATACTTCCTATTTGCCTACGCTATCCTCCGATCCATTCCAAACAAACTAGGAGGAGTGCTAGCCCTAGCAGCTTCAATCCTAGTCCTATTCCTCATACCACTACTACACACATCAAAACTACGATCAATAACCTTCCGCCCCCTATCCCAAATCCTATTCTGAACCCTAGTTGCCAACGTCCTCATCCTCACCTGAGTGGGAAGCCAGCCAGTAGAACACCCATTCATCATCATCGGCCAACTAGCCTCATTCACATACTTCCTAATTATTCTAGTCCTATTCCCCCTCGCGGCCGCTTTAGAAAATAAACTACTCAAACTGTAA
magdalena_Tan_gyr_ANDESBT530           ?????????????????????????????????????????????????????????????????????????????????????????????????????????????????????????????????????????????????????????????????????????????????????????????????????????????????????????????????????????????????????????????????????????????????????????????????????????????????????????????????????????????????????????????????????????????????????????????????????????????????????????????????????????????????????????????????????????????????????????????????????????????????????????????????GACAACCCTACACTCACCCGATTCTTTGCCCTCCACTTCCTCCTCCCATTCGTTATCGCAGGCCTCACTCTAGTTCACCTCACCCTCCTACACGAAACAGGCTCAAACAACCCAACAGGCATCCCCTCAGACTGCGACAAAATCCCTTTCCACCCATACTACACTATCAAAGACATCCTGGGCTTTGTATTAATACTATCCCTACTAGTCTCACTAGCCCTATTCTCCCCCAACTTCCTAGGCGACCCAGAAAATTTCACGCCAGCCAACCCCTTAGTCACTCCCCCCCACATCAAACCCGAATGATACTTCCTATTTGCCTACGCTATCCTCCGATCCATTCCAAACAAACTAGGAGGAGTGCTAGCCCTAGCAGCTTCAATCCTAGTCCTATTCCTCATACCACTACTACACACATCAAAACTACGATCAATAACCTTCCGCCCCCTATCCCAAATCCTATTCTGAACCCTAGTTGCCAACGTCCTCATCCTCACCTGAGTGGGAAGCCAGCCAGTAGAACACCCATTCATCATCATCGGCCAACTAGCCTCATTCACATACTTCCTAATTATTCTAGTCCTATTCCCCCTCGCGGCCGCTTTAGAAAATAAACTACTCAAACTGTAA
magdalena_Tan_gyr_ANDESBT531           ??????????????????????????????????????????????????????????????????????????????????????????????????????GGGTCTCTTTTAGGAGTGTGCCTAGTCACCCAAATTATCACAGGTCTCCTGCTAGCTATACACTACACAGCAGACACCAACCTAGCATTTTCTTCTGTAGCACACATATGCCGAGACGTCCAATTCGGCTGACTCATCCGCAACCTCCACGCAAACGGAGCCTCCTTCTTCTTCATCTGCATCTACCTTCACATCGGTCGAGGAATCTACTACGGCTCATACCTAAACAAAGAAACCTGAAACGTCGGAGTCATCCTCCTCCTGACCCTCATGGCAACAGCTTTCGTAGGATACGTCCTACCATGAGGCCAAATATCATTCTGAGGAGCTACCGTAATCACAAATCTATTCTCAGCCATCCCTTACATCGGACAGACACTAGTCGAATGAGCCTGAGGCGGATTCTCCGTCGACAACCCTACACTCACCCGATTCTTTGCCCTCCACTTCCTCCTCCCATTCGTTATCGCAGGCCTCACTCTAGTTCACCTCACCCTCCTACACGAAACAGGCTCAAACAACCCAACAGGCATCCCCTCAGACTGCGACAAAATCCCTTTCCACCCATACTACACTATCAAAGACATCCTAGGCTTTGTATTAATACTATCCCTACTAGTCTCACTAGCCCTATTCTCCCCCAACTTCCTAGGCGACCCAGAAAATTTCACGCCAGCCAACCCCTTAGTCACTCCCCCTCACATCAAACCCGAATGATACTTCCTATTTGCCTACGCTATCCTCCGATCCATTCCAAACAAACTAGGAGGAGTGCTAGCCCTAGCAGCTTCAATCCTAGTCCTATTCCTCATACCACTACTACACACATCAAAACTACGATCAATAACCTTCCGTCCCCTATCCCAAATCCTATTCTGAACCCTAGTTGCCAACGTCCTCATCCTCACCTGAGTGGGAAGCCAGCCAGTAGAACACCCATTCATCATCATCGGCCAACTAGCCTCATTCACATACTTCCTAATTATTCTAGTCCTATTCCCCCTCGCGGCCGCTTTAGAAAATAAACTACTCAAACTGTAA
foothills_Tan_gyr_ANDESBT1215                ????????????????????????????????????????????????????????????????????????????????????????????????????????????????????????????????????????????????????????????????????????????????????????????????????????????CACATATGCCGAGACGTCCAATTCGGCTGACTCATCCGTAACCTCCACGCAAACGGAGCCTCCTTCTTCTTCATCTGCATCTACCTACACATTGGCCGAGGAATTTACTACGGCTCATACCTAAACAAAGAAACCTGAAACGTCGGAGTCATCCTCCTCCTGACCCTCATAGCAACAGCTTTCGTAGGGTACGTCCTACCATGAGGCCAAATGTCATTCTGAGGAGCTACTGTAATCACAAACCTATTCTCAGCCATCCCCTACATCGGACAGACACTAGTCGAATGAGCCTGAGGCGGATTCTCCGTCGACAACCCCACACTCACTCGATTCTTCGCCCTCCACTTCCTCCTCCCATTCGTCATCGCAGGCCTCACTCTAGTACACCTCACCTTCCTACACGAAACAGGCTCAAACAACCCAACAGGCGTCCCCTCAGACTGCGACAAAATCCCCTTCCACCCATACTACACTATCAAAGACATCCTAGGCTTTGTATTAATACTATCCCTACTAGTTTCACTAGCCCTATTCTCCCCCAACCTCCTAGGCGACCCAGAAAATTTCACGCCGGCCAACCCTCTAGTCACTCCCCCCCACATCAAGCCTGAATGATATTTCCTATTTGCCTACGCCATCCTCCGATCCATCCCAAACAAACTAGGAGGAGTGCTAGCCCTAGCAGCCTCAATCCTAGTCCTATTCCTCATACCACTACTTCACACATCAAAACTACGATCAATAACCTTCCGCCCCCTGTCGCAAATCCTATTCTGAACCCTAGTTGCCAACGTCCTCATCCTCACCTGAGTGGGAAGCCAACCAGTAGAACACCCATTCATCATCATCGGCCAACTAGCCTCATTCACATACTTCCTAATCATCCTAGTTTTATTCCCCCTCGCGGCCGCTTTAGAAAACAAACTACTCAAACTGTAA
foothills_Tan_gyr_ANDESBT1398                ??????????????????????????????????????????????????????????????????????????????????????????????????????????????????GGAGTGTGCCTAGTCACTCAAATTATTACAGGTCTTCTGCTAGCCATGCACTACACAGCAGACACCAACCTAGCATTTTCCTCTGTAGCACACATATGCCGAGACGTCCAATTCGGCTGACTCATCCGTAACCTCCACGCAAACGGAGCCTCCTTCTTCTTCATCTGCATCTACCTACACATTGGCCGAGGAATTTACTACGGCTCATACCTAAACAAAGAAACCTGAAACGTCGGAGTCATCCTCCTCCTGACCCTCATAGCAACAGCTTTCGTAGGGTACGTCCTACCATGAGGCCAAATGTCATTCTGAGGAGCTACTGTAATCACAAACCTATTCTCAGCCATCCCCTACATCGGACAGACACTAGTCGAATGAGCCTGAGGCGGATTCTCCGTCGACAACCCCACACTCACTCGATTCTTCGCCCTCCACTTCCTCCTCCCATTCGTCATCGCAGGCCTCACTCTAGTACACCTCACCTTCCTACACGAAACAGGCTCAAACAACCCAACAGGCGTCCCCTCAGACTGCGACAAAATCCCCTTCCACCCATACTACACTATCAAAGACATCCTAGGCTTTGTATTAATACTATCCCTACTAGTTTCACTAGCCCTATTCTCCCCCAACCTCCTAGGCGACCCAGAAAATTTCACGCCGGCCAACCCTCTAGTCACTCCCCCCCACATCAAGCCTGAATGATATTTCCTATTTGCCTACGCCATCCTCCGATCCATCCCAAACAAACTAGGAGGAGTGCTAGCCCTAGCAGCCTCAATCCTAGTCCTATTCCTCATACCACTACTTCACACATCAAAACTACGATCAATAACCTTCCGCCCCCTGTCGCAAATCCTATTCTGAACCCTAGTTGCCAACGTCCTCATCCTCACCTGAGTGGGAAGCCAACCAGTAGAACACCCATTCATCATCATCGGCCAACTAGCCTCATTCACATACTTCCTAATCATCCTAGTTTTATTCCCCCTCGCGGCCGCTTTAGAAAACAAACTACTCAAACTGTAG
foothills_Tan_gyr_ANDESBT1416                ??????????????????????????????????????????????????????????????????????????????????????????????????????GGATCTCTTTTAGGAGTGTGCCTAGTCACTCAAATTATTACAGGTCTTCTGCTAGCCATGCACTACACAGCAGACACCAACCTAGCATTTTCCTCTGTAGCACACATATGCCGAGACGTCCAATTCGGCTGACTCATCCGTAACCTCCACGCAAACGGAGCCTCCTTCTTCTTCATCTGCATCTACCTACACATTGGCCGAGGAATTTACTACGGCTCATACCTAAACAAAGAAACCTGAAACGTCGGAGTCATCCTCCTCCTGACCCTCATAGCAACAGCTTTCGTAGGGTACGTCCTACCATGAGGCCAAATGTCATTCTGAGGAGCTACTGTAATCACAAACCTATTCTCAGCCATCCCCTACATCGGACAGACACTAGTCGAATGAGCCTGAGGCGGATTCTCCGTCGACAACCCCACACTCACTCGATTCTTCGCCCTCCACTTCCTCCTCCCATTCGTCATCGCAGGCCTCACTCTAGTACACCTCACCTTCCTACACGAAACAGGCTCAAACAACCCAACAGGCGTCCCCTCAGACTGCGACAAAATCCCCTTCCACCCATACTACACTATCAAAGACATCCTAGGCTTTGTATTAATACTATCCCTACTAGTTTCACTAGCCCTATTCTCCCCCAACCTCCTAGGCGACCCAGAAAATTTCACGCCGGCCAACCCTCTAGTCACTCCCCCCCACATCAAGCCTGAATGATATTTCCTATTTGCCTACGCCATCCTCCGATCCATCCCAAACAAACTAGGAGGAGTGCTAGCCCTAGCAGCCTCAATCCTAGTCCTATTCCTCATACCACTACTTCACACATCAAAACTACGATCAATAACCTTCCGCCCCCTGTCGCAAATCCTATTCTGAACCCTAGTTGCCAACGTCCTCATCCTCACCTGAGTGGGAAGCCAACCAGTAGAACACCCATTCATCATCATCGGCCAACTAGCCTCATTCACATACTTCCTAATCATCCTAGTTTTATTCCCCCTCGCGGCCGCTTTAGAAAACAAACTACTCAAACTGTAA
rondonia_14862SantaCruzBOL         ATGGCCCTCAATCTTCGTAAAAACCACCAAATCCTCAAAGTCATCAACAACGCCCTAATTGACCTCCCAACACCATCAAACATCTCAACATGATGAAACTTCGGATCTCTTTTAGGAGTGTGCCTAGTCACCCAAATTATTACAGGTCTTCTGCTAGCCATGCACTACACAGCAGACACCAACCTAGCATTTTCCTCTGTAGCACACATATGCCGAGACGTCCAATTCGGCTGACTCATCCGTAACCTCCACGCAAACGGAGCCTCCTTCTTCTTCATCTGCATCTACCTACACATTGGCCGAGGAATTTACTACGGCTCATACCTAAACAAAGAAACCTGAAACGTCGGAGTCATCCTCCTTCTGACCCTCATAGCAACAGCTTTCGTAGGATACGTCCTACCATGAGGCCAAATGTCATTCTGAGGAGCTACCGTAATCACAAACCTATTCTCAGCCATCCCCTACATCGGACAGACACTAGTCGAATGAGCCTGAGGCGGATTCTCCGTCGACAACCCCACACTCACTCGATTCTTCGCCCTCCACTTCCTCCTCCCATTCGTCATCGCAGGCCTCACTCTAGTACACCTCACCTTCCTACACGAAACAGGCTCAAACAACCCGACAGGCGTCCCCTCAGACTGCGACAAAATCCCCTTCCACCCATACTACACTATCAAAGACATCCTAGGCTTTGTACTAATACTATCCCTACTAGTTTCACTAGCCCTATTCTCCCCCAACCTCCTAGGCGACCCAGAAAATTTCACGCCGGCCAACCCTCTAGTCACTCCCCCCCACATCAAGCCTGAATGATATTTCCTATTTGCCTACGCCATCCTCCGATCCATCCCAAACAAACTAGGAGGAGTGCTAGCCCTAGCAGCCTCAATCCTAGTCCTGTTCCTCATACCACTACTTCACACGTCAAAACTACGATCAATAACCTTCCGCCCCCTGTCGCAAATCCTATTCTGAACCCTAGTTGCCAACGTCCTCATCCTCACCTGAGTGGGAAGCCAACCAGTAGAACACCCATTCATCATCATCGGCCAACTAGCCTCATTCACATACTTCCTAATCATCCTAGTTTTATTCCCCCTCGCGGCCGCTTTAGAAAACAAACTACTCAAACTGTAA
inambari_22850LaPazBOL             ATGGCCCTCAATCTTCGTAAAAACCACCAAATCCTCAAAGTCATCAACAACGCCCTAATTGACCTCCCAACACCATCAAACATCTCAACATGATGAAACTTCGGATCTCTTTTAGGAGTGTGCCTAGTCACTCAAATTATTACAGGTCTTCTGCTAGCCATGCACTACACAGCAGACACCAACCTAGCATTTTCCTCTGTAGCACACATATGCCGAGACGTCCAATTCGGCTGACTCATCCGTAACCTCCACGCAAACGGAGCCTCCTTCTTCTTCATCTGCATCTACCTACACATTGGCCGAGGAATTTACTACGGCTCATACCTAAACAAAGAAACCTGAAACGTCGGAGTCATCCTCCTCCTGACCCTCATAGCAACAGCTTTCGTAGGATACGTCCTACCATGAGGCCAAATGTCATTCTGAGGAGCTACTGTAATCACAAACCTATTCTCAGCCATCCCCTACATCGGACAGACACTAGTCGAATGAGCCTGAGGCGGATTCTCCGTCGACAACCCCACACTCACTCGATTCTTCGCCCTCCACTTCCTCCTCCCATTCGTCATCGCAGGCCTCACTCTAGTACACCTCACCTTCCTACACGAAACAGGCTCAAACAACCCAACAGGCGTCCCCTCAGACTGCGACAAAATCCCCTTCCACCCATACTACACTATCAAAGACATCCTAGGCTTTGTATTAATACTATCCCTACTAGTTTCACTAGCCCTATTCTCCCCCAACCTCCTAGGCGACCCAGAAAATTTCACGCCGGCCAACCCCCTAGTCACTCCCCCCCACATCAAACCTGAATGATACTTCCTATTTGCCTACGCCATCCTCCGATCCATCCCAAACAAACTAGGAGGAGTACTAGCCCTAGCAGCCTCAATCCTAGTCCTATTCCTCATACCACTACTTCACACATCAAAACTACGATCAATAACCTTCCGCCCTCTGTCGCAAATCCTATTCTGAACCCTAGTTGCCAACGTCCTCATCCTCACCTGAGTGGGAAGCCAACCAGTAGAACACCCATTCATCATCATCGGCCAACTAGCCTCATTCACATACTTCCTAATCATCCTAGTTTTATTCCCCCTCGCGGCCGCTTTAGAAAACAAACTACTCAAACTGTAA
choco_26854ColonPAN              ????????????????????????????????????????????????????????????????????????????????????????????????????????GTCTCTTTTAGGAGTGTGCCTAGTCACCCAAATTATCACAGGTCTCCTGCTAGCTATACACTACACAGCAGACACCAACCTAGCATTTTCTTCTGTAGCACACATATGCCGAGACGTCCAATTCGGCTGACTCATCCGCAACCTCCACGCAAACGGAGCCTCCTTCTTCTTCATCTGCATCTACCTACACATCGGCCGAGGAATCTACTACGGCTCATACCTAAACAAAGAAACCTGAAACGTCGGAGTCATCCTCCTCCTGACCCTCATGGCAACAGCTTTCGTAGGATACGTCCTACCATGAGGCCAAATATCATTCTGAGGAGCTACCGTAATCACAAACCTATTCTCAGCCATCCCTTACATCGGACAGACACTAGTCGAATGAGCCTGAGGCGGATTCTCCGTCGACAACCCTACACTCACCCGATTCTTTGCCCTCCACTTCCTCCTCCCATTCGTCATCGCAGGCCTCACTCTAGTTCACCTCACCCTCCTACACGAAACAGGCTCAAACAACCCAACAGGCATCCCCTCAGACTGCGACAAAATCCCTTTCCACCCATACTACACTATCAAAGACATCCTAGGCTTTGTATTAATACTATCCCTACTAGTCTCACTAGCCCTATTCTCCCCCAACTCCCTAGGCGACCCAGAAAATTTCACGCCGGCCAACCCCCTAGTCACTCCCCCTCACATCAAACCCGAATGATACTTCCTATTTGCCTACGCTATCCTCCGATCCATCCCAAACAAACTAGGAGGAGTGCTAGCCCTAGCAGCTTCAATCCTAGTCCTATTCCTCATACCACTACTACACACATCAAAACTACGATCAATAACCTTCCGCCCCCTATCACAAATCCTATTCTGAACCCTAGTTGCCAACGTCCTCATCCTCACCTGAGTGGGAAGCCAGCCAGTAGAACACCCATTCATCATCATCGGCCAACTAGCCTCATTCACATACTTCCTAATTATTCTAGTCCTATTCCCCCTCGCGGCCGCTTTAGAAAATAAACTACTCAAACTGTAA
choco_MBMGMS1031VeraguasPAN      ??????????????????????????????????????????????????????????????????????????????????????????????????????????????????GGAGTGTGCCTAGTCACCCAAATTATCACAGGTCTCCTGCTAGCTATACACTACACAGCAGACACCAACCTAGCATTTTCTTCTGTAGCACACATATGCCGAGACGTCCAATTCGGCTGACTCATCCGCAACCTCCACGCAAACGGAGCCTCCTTCTTCTTCATCTGCATCTACCTACACATCGGCCGAGGAATCTACTACGGCTCATACCTAAACAAAGAAACCTGAAACGTCGGAGTCATCCTCCTCCTGACCCTCATGGCAACAGCTTTCGTAGGATACGTCCTACCATGAGGCCAAATATCATTCTGAGGAGCTACCGTAATCACAAACCTATTCTCAGCCATCCCTTACATCGGACAGACACTAGTCGAATGAGCCTGAGGCGGATTCTCCGTCGACAACCCTACACTCACCCGATTCTTTGCCCTCCACTTCCTCCTCCCATTCGTCATCGCAGGCCTCACTCTAGTTCACCTCACCCTCCTACACGAAACAGGCTCAAACAACCCAACAGGCATCCCCTCAGACTGCGACAAAATCCCTTTCCACCCATACTACACTATCAAAGACATCCTAGGCTTTGTATTAATACTATCCCTACTAGTCTCACTAGCCCTATTCTCCCCCAACTCCCTAGGCGACCCAGAAAATTTCACGCCGGCCAACCCCCTAGTCACTCCCCCTCACATCAAACCCGAATGATACTTCCTATTTGCCTACGCTATCCTCCGATCCATCCCAAACAAACTAGGAGGAGTGCTAGCCCTAGCAGCTTCAATCCTAGTCCTATTCCTCATACCACTACTACACACATCAAAACTACGATCAATAACCTTCCGCCCCCTATCACAAATCCTATTCTGAACCCTAGTTGCCAACGTCCTCATCCTCACCTGAGTGGGAAGCCAGCCAGTAGAACACCCATTCATCATCATCGGCCAACTAGCCTCATTCACATACTTCCTAATTATTCTAGTCCTATTCCCCCTCGCGGCCGCTTTAGAAAATAAACTACTCAAACTGTAA
choco_MBMJK0497PanamaPAN         ??????????????????????????????????????????????????????????????????????????????????????????????????????????????????????????CCTAGT?ACCCAAATTATCACAGGTCTCCTGCTAGCTATACACTACACAGCAGACACCAACCTAGCATTTTCTTCTGTAGCACACATATGCCGAGACGTCCAATTCGGCTGACTCATCCGCAACCTCCACGCAAACGGAGCCTCCTTCTTCTTCATCTGCATCTACCTACACATCGGCCGAGGAATCTACTACGGCTCATACCTAAACAAAGAAACCTGAAACGTCGGAGTCATCCTCCTCCTGACCCTCATGGCAACAGCTTTCGTAGGATACGTCCTACCATGAGGCCAAATATCATTCTGAGGAGCTACCGTAATCACAAACCTATTCTCAGCCATCCCTTACATCGGACAGACACTAGTCGAATGAGCCTGAGGCGGATTCTCCGTCGACAACCCTACACTCACCCGATTCTTTGCCCTCCACTTCCTCCTCCCATTCGTCATCGCAGGCCTCACTCTAGTTCACCTCACCCTCCTACACGAAACAGGCTCAAACAACCCAACAGGCATCCCCTCAGACTGCGACAAAATCCCTTTCCACCCATACTACACTATCAAAGACATCCTAGGCTTTGTATTAATACTATCCCTACTAGTCTCACTAGCCCTATTCTCCCCCAACTCCCTAGGCGACCCAGAAAATTTCACGCCGGCCAACCCCCTAGTCACTCCCCCTCACATCAAACCCGAATGATACTTCCTATTTGCCTACGCTATCCTCCGATCCATCCCAAACAAACTAGGAGGAGTGCTAGCCCTAGCAGCTTCAATCCTAGTCCTATTCCTCATACCACTACTACACACATCAAAACTACGATCAATAACCTTCCGCCCCCTATCACAAATCCTATTCTGAACCCTAGTTGCCAACGTCCTCATCCTCACCTGAGTGGGAAGCCAGCCAGTAGAACACCCATTCATCATCATCGGCCAACTAGCCTCATTCACATACTTCCTAATTATTCTAGTCCTATTCCCCCTCGCGGCCGCTTTAGAAAATAAACTACTCAAACTGTAA
choco_MBMJMD640PanamaPAN         ?????????????????????????????????????????????????????????????????????????????????????????????????????????????????????????????????ACCCAAATTATCACAGGTCTCCTGCTAGCTATACACTACACAGCAGACACCAACCTAGCATTTTCTTCTGTAGCACACATATGCCGAGACGTCCAATTCGGCTGACTCATCCGCAACCTCCACGCAAACGGAGCCTCCTTCTTCTTCATCTGCATCTACCTACACATCGGCCGAGGAATCTACTACGGCTCATACCTAAACAAAGAAACCTGAAACGTCGGAGTCATCCTCCTCCTGACCCTCATGGCAACAGCTTTCGTAGGATACGTCCTACCATGAGGCCAAATATCATTCTGAGGAGCTACCGTAATCACAAACCTATTCTCAGCCATCCCCTACATCGGACAGACACTAGTCGAATGAGCCTGAGGCGGATTCTCCGTCGACAACCCTACACTCACCCGATTCTTTGCCCTCCACTTCCTCCTCCCATTCGTCATCGCAGGCCTCACTCTAGTTCACCTCACCCTCCTACACGAAACAGGCTCAAACAACCCAACAGGCATCCCCTCAGACTGCGACAAAATCCCTTTCCACCCATACTACACTATCAAAGACATCCTAGGCTTTGTATTAATACTATCCCTACTAGTCTCACTAGCCCTATTCTCCCCCAACTTCCTAGGCGACCCAGAAAATTTCACGCCGGCCAACCCCCTAGTCACTCCCCCTCACATCAAACCCGAATGATACTTCCTATTTGCCTACGCTATCCTCCGATCCATCCCAAACAAACTAGGAGGAGTGCTAGCCCTAGCAGCTTCAATCCTAGTCCTATTCCTCATACCACTACTACACACATCAAAACTACGATCAATAACCTTCCGCCCCCTATCACAAATCCTATTCTGAACCCTAGTTGCCAACGTCCTCATCCTCACCTGAGTGGGAAGCCAGCCAGTAGAACACCCATTCATCATCATCGGCCAACTAGCCTCATTCACATACTTCCTAATTATTCTAGTCCTATTCCCCCTCGCGGCCGCTTTAGAAAATAAACTACTCAAACTGTAA
central_71973PuntarenasCR          ??????????????????????????????????????????????????????????????????????????????????????????????????????????????????????????????????CCCAAATTATCACAGGTCTCCTGCTAGCTATACACTACACAGCAGACACCAACCTAGCATTTTCTTCTGTAGCACACATATGCCGAGACGTCCAATTCGGCTGACTCATCCGCAACCTCCACGCAAACGGAGCCTCCTTCTTCTTCATCTGCATCTACCTACACATCGGCCGAGGAATCTACTACGGCTCATACCTAAACAAAGAAACCTGAAACGTCGGAGTCATCCTCCTCCTGACCCTCATGGCAACAGCTTTCGTAGGATACGTCCTACCATGAGGCCAAATATCATTCTGAGGAGCTACCGTAATCACAAACCTATTCTCAGCCATCCCTTACATCGGACAGACACTAGTCGAATGAGCCTGAGGCGGATTCTCCGTCGACAACCCTACACTCACCCGATTCTTTGCCCTCCACTTCCTCCTCCCATTCGTTATCGCAGGCCTCACTCTAGTTCACCTCACCCTCCTACACGAAACAGGCTCAAACAACCCAACAGGCATCCCCTCAGACTGCGACAAAATCCCTTTCCACCCATACTACACTATCAAAGACATCCTAGGCTTTGTATTAATACTATCCCTACTAGTCTCACTAGCCCTATTCTCCCCCAACTTCCTAGGCGACCCAGAAAATTTCACGCCGGCCAACCCCCTAGTCACTCCCCCTCACATCAAACCCGAATGATACTTCCTATTTGCCTACGCTATCCTCCGATCCATCCCAAACAAACTAGGAGGAGTGCTAGCCCTAGCAGCTTCAATCCTAGTCCTATTCCTCATACCACTACTACACACATCAAAACTACGATCAATAACCTTCCGCCCCCTATCACAAATCCTATTCTGAACCCTAGTTGCCAACGTCCTCATCCTCACCTGAGTGGGAAGCCAGCCAGTAGAACACCCATTCATCATCATTGGCCAACTAGCCTCATTCACATACTTCCTAATTATTCTAGTCCTATTCCCCCTCGCGGCCGCTTTAGAAAATAAACTACTCAAACTGTAA
central_72161SanJoseCR             ???????????????????????????????????????????????????????????????????????????????????????????????????????????????????????????CTAGTCACCCAAATTATCACAGGTCTCCTGCTAGCTATACACTACACAGCAGACACCAACCTAGCATTTTCTTCTGTAGCACACATATGCCGAGACGTCCAATTCGGCTGACTCATCCGCAACCTCCACGCAAACGGAGCCTCCTTCTTCTTCATCTGCATCTACCTACACATCGGCCGAGGAATCTACTACGGCTCATACCTAAACAAAGAAACCTGAAACGTCGGAGTCATCCTCCTCCTGACCCTCATGGCAACAGCTTTCGTAGGATACGTCCTACCATGAGGCCAAATATCATTCTGAGGAGCTACCGTAATCACAAACCTATTCTCAGCCATCCCTTACATCGGACAGACACTAGTCGAATGAGCCTGAGGCGGATTCTCCGTCGACAACCCTACACTCACCCGATTCTTTGCCCTCCACTTCCTCCTCCCATTCGTTATCGCAGGCCTCACTCTAGTTCACCTCACCCTCCTACACGAAACAGGCTCAAACAACCCAACAGGCATCCCCTCAGACTGCGACAAAATCCCTTTCCACCCATACTACACTATCAAAGACATCCTAGGCTTTGTATTAATACTATCCCTACTAGTCTCACTAGCCCTATTCTCCCCCAACTTCCTAGGCGACCCAGAAAATTTCACGCCGGCCAACCCCCTAGTCACTCCCCCTCACATCAAACCCGAATGATACTTCCTATTTGCCTACGCTATCCTCCGATCCATCCCAAACAAACTAGGAGGAGTGCTAGCCCTAGCAGCTTCAATCCTAGTCCTATTCCTCATACCACTACTACACACATCAAAACTACGATCAATAACCTTCCGCCCCCTATCACAAATCCTATTCTGAACCCTAGTTGCCAACGTCCTCATCCTCACCTGAGTGGGAAGCCAGCCAGTAGAACACCCATTCATCATCATTGGCCAACTAGCCTCATTCACATACTTCCTAATTATTCTAGTCCTATTCCCCCTCGCGGCCGCTTTAGAAAATAAACTACTCAAACTGTAA
choco_35008PichinchaECU            ????????????????????????????????????????????????????????????????????????????????????????????????????????GTCTCTTTTAGGAGTGTGCCTAGTCACCCAAATTATCACAGGTCTCCTGCTAGCTATACACTACACAGCAGACACCAACCTAGCATTTTCTTCTGTAGCACACATATGCCGAGACGTCCAATTCGGCTGACTCATCCGCAACCTCCACGCAAACGGAGCCTCCTTCTTCTTCATCTGCATCTACCTACACATCGGCCGAGGAATCTACTACGGCTCATACCTAAACAAAGAAACCTGAAACGTCGGAGTCATCCTCCTCCTGACCCTCATGGCAACAGCTTTCGTAGGATACGTCCTACCATGAGGCCAAATATCATTCTGAGGAGCTACCGTAATCACAAACCTATTCTCAGCCATCCCTTACATCGGACAGACACTAGTCGAATGAGCCTGAGGCGGATTCTCCGTCGACAACCCCACACTCACCCGATTCTTTGCCCTCCACTTCCTCCTCCCATTCGTCATCGCAGGCCTCACACTAGTTCACCTCACCCTCCTACACGAAACAGGCTCAAACAACCCAACAGGCATCCCCTCAGACTGCGACAAAATCCCTTTCCACCCATACTACACTATCAAAGACATCCTAGGCTTTGTATTAATACTATCCCTACTAGTCTCACTAGCCCTATTCTCCCCCAACTTCCTAGGCGACCCAGAAAATTTCACGCCGGCCAACCCCCTAGTCACTCCCCCTCACATCAAACCCGAATGATACTTCCTATTTGCCTACGCTATCCTCCGATCCATCCCAAACAAACTAGGAGGAGTGCTAGCCCTAGCAGCTTCAATCCTAGTCCTATTCCTCATACCACTACTACACACATCAAAACTACGATCTATAACCTTCCGCCCCCTATCACAAATCCTATTCTGAACCCTAGTTGCCAACGTCCTCATCCTCACCTGAGTGGGAAGCCAGCCAGTAGAACACCCATTCATCATCATCGGCCAACTAGCCTCATTCACATACTTCCTAATTATTCTAGTCCTATTCCCCCTCGCGGCCGCTTTAGAAAATAAACTACTCAAACTGTAA
central_72119CartagoCR             ?????????????????????????????????????????????????????????????????????????????????????????????????????????????????????????GCCTAGTCACCCAAATTATCACAGGTCTCCTGCTAGCTATACACTACACAGCAGACACCAACCTAGCATTTTCTTCTGTAGCACACATATGCCGAGACGTCCAATTCGGCTGACTCATCCGCAACCTCCACGCAAACGGAGCCTCCTTCTTCTTCATCTGCATCTACCTACACATCGGCCGAGGAATCTACTACGGCTCATACCTAAACAAAGAAACCTGAAACGTCGGAGTCATCCTCCTCCTGACCCTCATGGCAACAGCTTTCGTAGGATACGTCCTACCATGAGGCCAAATATCATTCTGAGGAGCTACCGTAATCACAAACCTATTCTCAGCCATCCCTTACATCGGACAGACACTAGTCGAATGAGCCTGAGGCGGATTCTCCGTCGACAACCCTACACTCACCCGATTCTTTGCCCTCCACTTCCTCCTCCCATTCGTCATCGCAGGCCTCACTCTAGTTCACCTCACCCTCCTACACGAAACAGGCTCAAACAACCCAACAGGCATCCCCTCAGACTGCGACAAAATCCCTTTCCACCCATACTACACTATCAAAGACATCCTAGGCTTTGTATTAATACTATCCCTACTAGTCTCACTAGCCCTATTCTCCCCCAACTCCCTAGGCGACCCAGAAAATTTCACGCCGGCCAACCCCCTAGTCACTCCCCCTCACATCAAACCCGAATGATACTTCCTATTTGCCTACGCCATCCTCCGATCCATCCCAAACAAACTAGGAGGAGTGCTAGCCCTAGCAGCTTCAATCCTAGTCCTATTCCTCATACCACTACTACACACATCAAAACTACGATCAATAACCTTCCGCCCCCTATCACAAATCCTATTCTGAACCCTAGTTGCCAACATCCTCATCCTCACCTGAGTGGGAAGCCAGCCAGTAGAACACCCATTCATCATCATCGGCCAACTAGCCTCATTCACATACTTCCTAATTATTCTAGTCCTATTCCCCCTCGCGGCCGCTTTAGAAAATAAACTACTCAAACTGTAA
guiana_ANSP21289PotaroSiparuniGUY  ?????????????????????????????????????????????????????????????????????????????????????????????????????????????????????????????AGTCACCCAAATTATTACAGGTCTTCTGCTAGCCATACACTACACAGCAGACACCAACCTAGCATTTTCCTCTGTAGCACACATATGCCGAGACGTCCAATTCGGCTGACTCATCCGTAACCTCCACGCAAACGGAGCCTCCTTCTTCTTCATCTGCATCTACCTACACATTGGCCGAGGAATTTACTACGGCTCATACCTAAACAAAGAAACCTGAAACGTCGGAGTCATCCTCCTCCTGACCCTCATAGCAACAGCTTTCGTAGGATACGTCCTACCATGAGGCCAAATGTCATTCTGAGGAGCTACTGTAATCACAAACCTATTCTCAGCCATCCCCTACATCGGACAGACACTAGTCGAATGAGCCTGAGGCGGATTCTCCGTTGACAACCCCACACTCACTCGATTCTTCGCCCTCCACTTCCTCCTCCCATTCGTCATCGCAGGCCTCACTCTAGTACACCTCACCTTCCTACACGAAACAGGCTCAAACAACCCAACAGGCGTCCCCTCAGACTGCGACAAAATCCCCTTCCACCCATACTACACTATCAAAGACATCCTAGGCTTTGTATTAATACTATCCCTACTAGTTTCACTAGCCCTATTCTCCCCAAACCTCCTAGGCGACCCAGAAAATTTCACGCCGGCCAACCCTCTAGTCACTCCCCCCCACATCAAGCCTGAATGATATTTCCTATTTGCCTACGCCATCCTCCGATCCATCCCAAACAAACTAGGAGGAGTGCTAGCCCTAGCAGCCTCAATCCTAGTCCTATTCCTCATACCACTACTTCACACATCAAAACTACGATCAATAACCTTCCGCCCCCTGTCGCAAATCCTATTCTGAACCCTAGTTGCCAACGTCCTCATCCTCACCTGAGTGGGAAGCCAACCAGTAGAACACCCATTCATCATCATTGGCCAACTAGCCTCATTCACATACTTCCTAATCATCCTAGTTTTATTCCCCCTCGCGGCCGCTTTAGAAAACAAACTACT??????????
guiana_ANSP21624PotaroSiparuniGUY  ?????????????????????????????????????????????????????????????????????????????????????????????????????????????????????????????AGTCACCCAAATTATTACAGGTCTTCTGCTAGCCATACACTACACAGCAGACACCAACCTAGCATTTTCCTCTGTAGCACACATATGCCGAGACGTCCAATTCGGCTGACTCATCCGTAACCTCCACGCAAACGGAGCCTCCTTCTTCTTCATCTGCATCTACCTACACATTGGCCGAGGAATTTACTACGGCTCATACCTAAACAAAGAAACCTGAAACGTCGGAGTCATCCTCCTCCTGACCCTCATAGCAACAGCTTTCGTAGGATACGTCCTACCATGAGGCCAAATGTCATTCTGAGGAGCTACTGTAATCACAAACCTATTCTCAGCCATCCCCTACATCGGACAGACACTAGTCGAATGAGCCTGAGGCGGATTCTCCGTTGACAACCCCACACTCACTCGATTCTTCGCCCTCCACTTCCTCCTCCCATTCGTCATCGCAGGCCTCACTCTAGTACACCTCACCTTCCTACACGAAACAGGCTCAAACAACCCAACAGGCGTCCCCTCAGACTGCGACAAAATCCCCTTCCACCCATACTACACTATCAAAGACATCCTAGGCTTTGTACTAATACTATCCCTACTAGTTTCACTAGCCCTATTCTCCCCAAACCTCCTAGGCGACCCAGAAAATTTCACGCCGGCCAACCCTCTAGTCACTCCCCCCCACATCAAGCCTGAATGATATTTCCTATTTGCCTACGCCATCCTCCGATCCATCCCAAACAAACTAGGAGGAGTGCTAGCCCTAGCAGCCTCAATCCTAGTCCTATTCCTCATACCACTACTTCACACATCAAAACTACGATCAATAACCTTCCGCCCCCTGTCGCAAATCCTATTCTGAACCCTAGTTGCCAACGTCCTCATCCTCACCTGAGTGGGAAGCCAACCAGTAGAACACCCATTCATCATCATTGGCCAACTAGCCTCATTCACATACTTCCTAATCATCCTAGTTTTATTCCCCCTCGCGGCCGCTTTAGAAAACAAACTACTCAAACTGTAA
inambari_40012LoretoPER            ????????????????????????????????????????????????????????????????????????????????????????????????????????ATCTCTTTTAGGAGTGTGCCTAGTCACTCAAATTATTACAGGTCTTCTGCTAGCCATGCACTACACAGCAGACACCAACCTAGCATTTTCCTCTGTAGCACACATATGCCGAGACGTCCAATTCGGCTGACTCATCCGTAACCTCCACGCAAACGGAGCCTCCTTCTTCTTCATCTGCATCTACCTACACATTGGCCGAGGAATTTACTACGGCTCATACCTAAACAAAGAAACCTGAAACGTCGGAGTCATCCTCCTCCTGACCCTCATAGCAACAGCTTTCGTAGGATACGTCCTACCATGAGGCCAAATGTCATTCTGAGGAGCTACTGTAATCACAAACCTATTCTCAGCCATCCCCTACATCGGACAGACACTAGTCGAATGAGCCTGAGGCGGATTCTCCGTCGACAACCCCACACTCACTCGATTCTTCGCCCTCCACTTCCTCCTCCCATTCGTCATCGCAGGCCTCACTCTAGTACACCTCACCTTCCTACACGAAACAGGCTCAAACAACCCAACAGGCGTCCCCTCAGACTGCGACAAAATCCCCTTCCACCCATACTACACTGTCAAAGACATCCTAGGCTTTGTATTAATACTATCCCTACTAGTTTCACTAGCCCTATTCTCCCCCAACCTCCTAGGCGACCCAGAAAATTTCACGCCGGCCAACCCTCTAGTCACTCCCCCCCACATCAAACCTGAATGATATTTCCTATTTGCCTACGCCATCCTCCGATCCATCCCAAACAAACTAGGAGGAGTGCTAGCCCTAGCAGCCTCAATCCTAGTCCTATTCCTCATACCACTACTTCACACATCAAAACTACGATCAATAACCTTCCGCCCCCTGTCGCAAATCCTATTCTGAACCCTAGTTGCCAACGTCCTCATCCTCACCTGAGTGGGAAGCCAACCAGTAGAACACCCATTCATCATCATCGGCCAACTAGCCTCATTCACATACTTCCTAATCATCCTAGTTTTATTCCCCCTCGCGGCCGCTTTAGAAAACAAACTACTCAAACTGTAA
choco_12085PichinchaECU            ??????????????????????????????????????????????????????????????????????????????????????????????????????????????????????????????GTCACCCAAATTATCACAGGTCTCCTGCTAGCTATACACTACACAGCAGACACCAACCTAGCATTTTCTTCTGTAGCACACATATGCCGAGACGTCCAATTCGGCTGACTCATCCGCAACCTCCACGCAAACGGAGCCTCCTTCTTCTTCATCTGCATCTACCTACACATCGGCCGAGGAATCTACTACGGCTCATACCTAAACAAAGAAACCTGAAACGTCGGAGTCATCCTCCTCCTGACCCTCATGGCAACAGCTTTCGTAGGATACGTCCTACCATGAGGCCAAATATCATTCTGAGGAGCTACCGTAATCACAAACCTATTCTCAGCCATCCCTTACATCGGACAGACACTAGTCGAATGAGCCTGAGGCGGATTCTCCGTCGACAACCCCACACTCACCCGATTCTTTGCCCTCCACTTCCTCCTCCCATTCGTCATCGCAGGCCTCACACTAGTTCACCTCACCCTCCTACACGAAACAGGCTCAAACAACCCAACAGGCATCCCCTCAGACTGCGACAAAATCCCTTTCCACCCATACTACACTATCAAAGACATCCTAGGCTTTGTATTAATACTATCCCTACTAGTCTCACTAGCCCTATTCTCCCCCAACTTCCTAGGCGACCCAGAAAATTTCACGCCGGCCAACCCCCTAGTCACTCCCCCTCACATCAAACCCGAATGATACTTCCTATTTGCCTACGCTATCCTCCGATCCATCCCAAACAAACTAGGAGGAGTGCTAGCCCTAGCAGCTTCAATCCTAGTCCTATTCCTCATACCACTACTACACACATCAAAACTACGATCTATAACCTTCCGCCCCCTATCACAAATCCTATTCTGAACCCTAGTTGCCAACGTCCTCATCCTCACCTGAGTGGGAAGCCAGCCAGTAGAACACCCATTCATCATCATCGGCCAACTAGCCTCATTCACATACTTCCTAATTATTCTAGTCCTATTCCCCCTCGCGGCCGCTTTAGAAAATAAACTACTCAAACTGTAA
rondonia_14492SantaCruzBOL         ?????????????????????????????????????????????????????????????????????????????????????????????????????????????????????????GCCTAGTCACCCAAATTATTACAGGTCTTCTGCTAGCCATGCACTACACAGCAGACACCAACCTAGCATTTTCCTCTGTAGCACACATATGCCGAGACGTCCAATTCGGCTGACTCATCCGTAACCTCCACGCAAACGGAGCCTCCTTCTTCTTCATCTGCATCTACCTACACATTGGCCGAGGAATTTACTACGGCTCATACCTAAACAAAGAAACCTGAAACGTCGGAGTCATCCTCCTCCTGACCCTCATAGCAACAGCTTTCGTAGGATACGTCCTACCATGAGGCCAAATGTCATTCTGAGGAGCTACCGTAATCACAAACCTATTCTCAGCCATCCCCTACATCGGACAGACACTAGTCGAATGAGCCTGAGGCGGATTCTCCGTCGACAACCCCACACTCACTCGATTCTTCGCCCTCCACTTCCTCCTCCCATTCGTCATCGCAGGCCTCACCCTAGTACACCTCACCTTCCTACACGAAACAGGCTCAAACAACCCAACAGGCGTCCCCTCAGACTGCGACAAAATCCCATTCCACCCATACTACACTATCAAAGACATCCTAGGCTTTGTATTAATACTATCCCTACTAGTTTCACTAGCCCTATTCTCCCCCAACCTCCTAGGCGACCCAGAAAATTTCACGCCGGCCAACCCTCTAGTCACTCCCCCTCACATCAAGCCTGAATGATATTTCCTATTTGCCTACGCCATCCTCCGATCCATCCCAAACAAACTAGGAGGAGTGCTAGCCCTAGCAGCCTCAATCCTAGTCCTGTTCCTCATACCACTACTTCACACATCAAAACTACGATCAATAACCTTCCGCCCCCTATCGCAAATCCTATTCTGAACCCTAGTTGCCAACGTCCTCATCCTCACCTGAGTGGGAAGCCAACCAGTAGAACACCCATTCATCATCATCGGCCAACTAGCCTCATTCACATACTTCCTAATCATCCTAGTTCTATTCCCCCTCGCGGCCGCTTTAGAGAACAAACTACT??????????
choco_26584ColonPAN              ??????????????????????????????????????????????????????????????????????????????????????????????????????????????????????????????GTCACCCAAATTATCACAGGTCTCCTGCTAGCTATACACTACACAGCAGACACCAACCTAGCATTTTCTTCTGTAGCACACATATGCCGAGACGTCCAATTCGGCTGACTCATCCGCAACCTCCACGCAAACGGAGCCTCCTTCTTCTTCATCTGCATCTACCTACACATCGGCCGAGGAATCTACTACGGCTCATACCTAAACAAAGAAACCTGAAACGTCGGAGTCATCCTCCTCCTGACCCTCATGGCAACAGCTTTCGTAGGATACGTCCTACCATGAGGCCAAATATCATTCTGAGGAGCTACCGTAATCACAAACCTATTCTCAGCCATCCCTTACATCGGACAGACACTAGTCGAATGAGCCTGAGGCGGATTCTCCGTCGACAACCCTACACTCACCCGATTCTTTGCCCTCCACTTCCTCCTCCCATTCGTCATCGCAGGCCTCACTCTAGTTCACCTCACCCTCCTACACGAAACAGGCTCAAACAACCCAACAGGCATCCCCTCAGACTGCGACAAAATCCCTTTCCACCCATACTACACTATCAAAGACATCCTAGGCTTTGTATTAATACTATCCCTACTAGTCTCACTAGCCCTATTCTCCCCCAACTCCCTAGGCGACCCAGAAAATTTCACGCCGGCCAACCCCCTAGTCACTCCCCCTCACATCAAACCCGAATGATACTTCCTATTTGCCTACGCTATCCTCCGATCCATCCCAAACAAACTAGGAGGAGTGCTAGCCCTAGCAGCTTCAATCCTAGTCCTATTCCTCATACCACTACTACACACATCAAAACTACGATCAATAACCTTCCGCCCCCTATCACAAATCCTATTCTGAACCCTAGTTGCCAACGTCCTCATCCTCACCTGAGTGGGAAGCCAGCCAGTAGAACACCCATTCATCATCATCGGCCAACTAGCCTCATTCACATACTTCCTAATTATTCTAGTCCTATTCCCCCTCGCGGCCGCTTTAGAAAATAAACTACT??????????
choco_34871PichinchaECU            ???????????????????????????????????????????????????????????????????????????????????????????????????????????????????????GTGCCTAGTCACCCAAATTATCACAGGTCTCCTGCTAGCTATACACTACACAGCAGACACCAACCTAGCATTTTCTTCTGTAGCACACATATGCCGAGACGTCCAATTCGGCTGACTCATCCGCAACCTCCACGCAAACGGAGCCTCCTTCTTCTTCATCTGCATCTACCTACACATCGGCCGAGGAATCTACTACGGCTCATACCTAAACAAAGAAACCTGAAACGTCGGAGTCATCCTCCTCCTGACCCTCATGGCAACAGCTTTCGTAGGATACGTCCTACCATGAGGCCAAATATCATTCTGAGGAGCTACCGTAATCACAAACCTATTCTCAGCCATCCCTTACATCGGACAGACACTAGTCGAATGAGCCTGAGGCGGATTCTCCGTCGACAACCCCACACTCACCCGATTCTTTGCCCTCCACTTCCTCCTCCCATTCGTGATCGCAGGCCTCACACTAGTTCACCTCACCCTCCTACACGAAACAGGCTCAAACAACCCAACAGGCATCCCCTCAGACTGCGACAAAATCCCTTTCCACCCATACTACACTATCAAAGACATCCTAGGCTTTGTATTAATACTATCCCTACTAGTCTCACTAGCCCTATTCTCCCCCAACTTCCTAGGCGACCCAGAAAATTTCACGCCGGCCAACCCCCTAGTCACTCCCCCTCACATCAAACCCGAATGATACTTCCTATTTGCCTACGCTATCCTCCGATCCATCCCAAACAAACTAGGAGGAGTGCTAGCCCTAGCAGCTTCAATCCTAGTCCTATTCTTCATACCACTACTACACACATCAAAACTACGATCTATAACCTTCCGCCCCCTATCACAAATCCTATTCTGAACCCTAGTTGCCAACGTCCTCATCCTCACCTGAGTGGGAAGCCAGCCAGTAGAACACCCATTCATCATCATCGGCCAACTAGCCTCATTCACATACTTCCTAATTATTCTAGTCCTATTCCCCCTCGCGGCCGCTTTAGAAAATAAACTACTCAAACTGTAA
choco_34872PichinchaECU            ??????????????????????????????????????????????????????????????????????????????????????????????????????????????????????????????GTCACCCAAATTATCACAGGTCTCCTGCTAGCTATACACTACACAGCAGACACCAACCTAGCATTTTCTTCTGTAGCACACATATGCCGAGACGTCCAATTCGGCTGACTCATCCGCAACCTCCACGCAAACGGAGCCTCCTTCTTCTTCATCTGCATCTACCTACACATCGGCCGAGGAATCTACTACGGCTCATACCTAAACAAAGAAACCTGAAACGTCGGAGTCATCCTCCTCCTGACCCTCATGGCAACAGCTTTCGTAGGATACGTCCTACCATGAGGCCAAATATCATTCTGAGGAGCTACCGTAATCACAAACCTATTCTCAGCCATCCCTTACATCGGACAGACACTAGTCGAATGAGCCTGAGGCGGATTCTCCGTCGACAACCCCACACTCACCCGATTCTTTGCCCTCCACTTCCTCCTCCCATTCGTCATCGCAGGCCTCACACTAGTTCACCTCACCCTCCTGCACGAAACAGGCTCAAACAACCCAACAGGCATCCCCTCAGACTGCGACAAAATCCCTTTCCACCCATACTACACTATCAAAGACATCCTAGGCTTTGTATTAATACTATCCCTACTAGTCTCACTAGCCCTATTCTCCCCCAACTTCCTAGGCGACCCAGAAAATTTCACGCCGGCCAACCCCCTAGTCACTCCCCCTCACATCAAACCCGAATGATACTTCCTATTTGCCTACGCTATCCTCCGATCCATCCCAAACAAACTAGGAGGAGTGCTAGCCCTAGCAGCTTCAATCCTAGTCCTATTCCTCATACCACTACTACACACATCAAAACTACGATCTATAACCTTCCGCCCCCTATCACAAATCCTATTCTGAACCCTAGTTGCCAACGTCCTCATCCTCACCTGAGTGGGAAGCCAGCCAGTAGAACACCCATTCATCATCATCGGCCAACTAGCCTCATTCACATACTTCCTAATTATTCTAGTCCTATTCCCCCTCGCGGCCGCTTTAGAAAATAAACTACT??????????
choco_34906PichinchaECU            ????????????????????????????????????????????????????????????????????????????????????????????????????????????????????????TGCCTAGTCACCCAAATTATCACAGGTCTCCTGCTAGCTATACACTACACAGCAGACACCAACCTAGCATTTTCTTCTGTAGCACACATATGCCGAGACGTCCAATTCGGCTGACTCATCCGCAACCTCCACGCAAACGGAGCCTCCTTCTTCTTCATCTGCATCTACCTACACATCGGCCGAGGAATCTACTACGGCTCATACCTAAACAAAGAAACCTGAAACGTCGGAGTCATCCTCCTCCTGACCCTCATGGCAACAGCTTTCGTAGGATACGTCCTACCATGAGGCCAAATATCATTCTGAGGAGCTACCGTAATCACAAACCTATTCTCAGCCATCCCTTACATCGGACAGACACTAGTCGAATGAGCCTGAGGCGGATTCTCCGTCGACAACCCCACACTCACCCGATTCTTTGCCCTCCACTTCCTCCTCCCATTCGTCATCGCAGGCCTCACACTAGTTCACCTCACCCTCCTACACGAAACAGGCTCAAACAACCCAACAGGCATCCCCTCAGACTGCGACAAAATCCCTTTCCACCCATACTACACTATCAAAGACATCCTAGGCTTTGTATTAATACTATCCCTACTAGTCTCACTAGCCCTATTCTCCCCCAACTTCCTAGGCGACCCAGAAAATTTCACGCCGGCCAACCCCCTAGTCACTCCCCCTCACATCAAACCCGAATGATACTTCCTATTTGCCTACGCTATCCTCCGATCCATCCCAAACAAACTAGGAGGAGTGCTAGCCCTAGCAGCTTCAATCCTAGTCCTATTCCTCATACCACTACTACACACATCAAAACTACGATCTATAACCTTCCGCCCCCTATCACAAATCCTATTCTGAACCCTAGTTGCCAACGTCCTCATCCTCACCTGAGTGGGAAGCCAGCCAGTAGAACACCCATTCATCATCATCGGCCAACTAGCCTCATTCACATACTTCCTAATTATTCTAGTCCTATTCCCCCTCGCGGCCGCTTTAGAAAATAAACTACTCAAACTGTAA
choco_34907PichinchaECU            ??????????????????????????????????????????????????????????????????????????????????????????????????????????????????????????????GTCACCCAAATTATCACAGGTCTCCTGCTAGCTATACACTACACAGCAGACGCCAACCTAGCATTTTCTTCTGTAGCACACATATGCCGAGACGTCCAATTCGGCTGACTCATCCGCAACCTCCACGCAAACGGAGCCTCCTTCTTCTTCATCTGCATCTACCTACACATCGGCCGAGGAATCTACTACGGCTCATACCTAAACAAAGAAACCTGAAACGTCGGAGTCATCCTCCTCCTGACCCTCATGGCAACAGCTTTCGTAGGATACGTCCTACCATGAGGCCAAATATCATTCTGAGGAGCTACCGTAATCACAAACCTATTCTCAGCCATCCCTTACATCGGACAGACACTAGTCGAATGAGCCTGAGGCGGATTCTCCGTCGACAACCCCACACTCACCCGATTCTTTGCCCTCCACTTCCTCCTCCCATTCGTCATCGCAGGCCTCACACTAGTTCACCTCACCCTCCTACACGAAACAGGCTCAAACAACCCAACAGGCATCCCCTCAGACTGCGACAAAATCCCTTTCCACCCATACTACACTATCAAAGACATCCTAGGCTTTGTATTAATACTATCCCTACTAGTCTCACTAGCCCTATTCTCCCCCAACTTCCTAGGCGACCCAGAAAATTTCACGCCGGCCAACCCCCTAGTCACTCCCCCTCACATCAAACCCGAATGATACTTCCTATTTGCCTACGCTATCCTCCGATCCATCCCAAACAAACTAGGAGGAGTGCTAGCCCTAGCAGCTTCAATCCTAGTCCTATTCCTCATACCACTACTACACACATCAAAACTACGATCTATAACCTTCCGCCCCCTATCACAAATCCTATTCTGAACCCTAGTTGCCAACGTCCTCATCCTCACCTGAGTGGGAAGCCAGCCAGTAGAACACCCATTCATCATCATCGGCCAACTAGCCTCATTCACATACTTCCTAATTATTCTAGTCCTATTCCCCCTCGCGGCCGCTTTAGAAAATAAACTACTCAAACTGTAA
choco_34908PichinchaECU            ?????????????????????????????????????????????????????????????????????????????????????????????????????????????????????????GCCTAGTCACCCAAATTATCACAGGTCTCCTGCTAGCTATACACTACACAGCAGACACCAACCTAGCATTTTCTTCTGTAGCACACATATGCCGAGACGTCCAATTCGGCTGACTCATCCGCAACCTCCACGCAAACGGAGCCTCCTTCTTCTTCATCTGCATCTACCTACACATCGGCCGAGGAATCTACTACGGCTCATACCTAAACAAAGAAACCTGAAACGTCGGAGTCATCCTCCTCCTGACCCTCATAGCAACAGCTTTCGTAGGATACGTCCTACCATGAGGCCAAATATCATTCTGAGGAGCTACCGTAATCACAAACCTATTCTCAGCCATCCCTTACATCGGACAGACACTAGTCGAATGAGCCTGAGGCGGATTCTCCGTCGACAACCCCACACTCACCCGATTCTTTGCCCTCCACTTCCTCCTCCCATTCGTGATCGCAGGCCTCACACTAGTTCACCTCACCCTCCTACACGAAACAGGCTCAAACAACCCAACAGGCATCCCCTCAGACTGCGACAAAATCCCTTTCCACCCATACTACACTATCAAAGACATCCTAGGCTTTGTATTAATACTATCCCTACTAGTCTCACTAGCCCTATTCTCCCCCAACTTCCTAGGCGACCCAGAAAATTTCACGCCGGCCAACCCCCTAGTCACTCCCCCTCACATCAAACCCGAATGATACTTCCTATTTGCCTACGCTATCCTCCGATCCATCCCAAACAAACTAGGAGGAGTGCTAGCCCTAGCAGCTTCAATCCTAGTCCTATTCCTCATACCACTACTACACACATCAAAACTACGATCTATAACCTTCCGCCCCCTATCACAAATCCTATTCTGAACCCTAGTTGCCAACGTCCTCATCCTCACCTGAGTGGGAAGCCAGCCAGTAGAACACCCATTCATCATCATCGGCCAACTAGCCTCATTCACATACTTCCTAATTATTCTAGTCCTATTCCCCCTCGCGGCCGCTTTAGAAAATAAACTACT??????????
choco_35009PichinchaECU            ?????????????????????????????????????????????????????????????????????????????????????????????????????????????????????????GCCTAGTCACCCAAATTATCACAGGTCTCCTGCTAGCTATACACTACACAGCAGACACCAACCTAGCATTTTCTTCTGTAGCACACATATGCCGAGACGTCCAATTCGGCTGACTCATCCGCAACCTCCACGCAAACGGAGCCTCCTTCTTCTTCATCTGCATCTACCTACACATCGGCCGAGGAATCTACTACGGCTCATACCTAAACAAAGAAACCTGAAACGTCGGAGTCATCCTCCTCCTGACCCTCATGGCAACAGCTTTCGTAGGATACGTCCTACCATGAGGCCAAATATCATTCTGAGGAGCTACCGTAATCACAAACCTATTCTCAGCCATCCCTTACATCGGACAGACACTAGTCGAATGAGCCTGAGGCGGATTCTCCGTCGACAACCCCACACTCACCCGATTCTTTGCCCTCCACTTCCTCCTCCCATTCGTCATCGCAGGCCTCACACTAGTTCACCTCACCCTCCTACACGAAACAGGCTCAAACAACCCAACAGGCATCCCCTCAGACTGCGACAAAATCCCTTTCCACCCATACTACACTATCAAAGACATCCTAGGCTTTGTATTAATACTATCCCTACTAGTCTCACTAGCCCTATTCTCCCCCAACTTCCTAGGCGACCCAGAAAATTTCACGCCGGCCAACCCCCTAGTCACTCCCCCTCACATCAAACCCGAATGATACTTCCTATTTGCCTACGCTATCCTCCGATCCATCCCAAACAAACTAGGAGGAGTGCTAGCCCTAGCAGCTTCAATCCTAGTCCTATTCCTCATACCACTACTACACACATCAAAACTACGATCTATAACCTTCCGCCCCCTATCACAAATCCTATTCTGAACCCTAGTTGCCAACGTCCTCATCCTCACCTGAGTGGGAAGCCAGCCAGTAGAACACCCATTCATCATCATCGGCCAACTAGCCTCATTCACATACTTCCTAATTATTCTAGTCCTATTCCCCCTCGCGGCCGCTTTAGAAAATAAACTACTCAAACTGTAA
central_35787CartagoCR             ??????????????????????????????????????????????????????????????????????????????????????????????????????????????????????????????GTCACCCAAATTATCACAGGTCTCCTGCTAGCTATACACTACACAGCAGACACCAACCTAGCATTTTCTTCTGTAGCACACATATGCCGAGACGTCCAATTCGGCTGACTCATCCGCAACCTCCACGCAAACGGAGCCTCCTTCTTCTTCATCTGCATCTACCTACACATCGGCCGAGGAATCTACTACGGCTCATACCTAAACAAAGAAACCTGAAACGTCGGAGTCATCCTCCTCCTGACCCTCATGGCAACAGCTTTCGTAGGATACGTCCTACCATGAGGCCAAATATCATTCTGAGGAGCTACCGTAATCACAAACCTATTCTCAGCCATCCCTTACATCGGACAGACACTAGTCGAATGAGCGTGAGGCGGATTCTCCGTCGACAACCCTACACTCACCCGATTCTTTGCCCTCCACTTCCTCCTCCCATTCGTCATCGCAGGCCTCACTCTAGTTCACCTCACCCTCCTACACGAAACAGGCTCAAACAACCCAACAGGCATCCCCTCAGACTGCGACAAAATCCCTTTCCACCCATACTACACTATCAAAGACATCCTAGGCTTTGTATTAATACTATCCCTACTAGTCTCACTAGCCCTATTCTCCCCCAACTCCCTAGGCGACCCAGAAAATTTCACGCCGGCCAACCCCCTAGTCACTCCCCCTCACATCAAACCCGAATGATACTTCCTATTTGCCTACGCTATCCTCCGATCCATCCCAAACAAACTAGGAGGAGTGCTAGCCCTAGCAGCTTCAATCCTAGTCCTATTCCTCATACCACTACTACATACATCAAAACTACGATCAATAACCTTCCGCCCCCTATCACAAATCCTATTCTGAACCCTAGTTGCCAACGTCCTCATCCTCACCTGAGTGGGAAGCCAGCCAGTAGAACACCCATTCATCATCATCGGCCAACTAGCCTCATTCACATACTTCCTAATTATTCTAGTCCTATTCCCCCTCGCGGCCGCTTTAGAAAATAAACTACTCAAACTGTAA
central_35789CartagoCR             ?????????????????????????????????????????????????????????????????????????????????????????????????????????????????????????GCCTAGTCACCCAAATTATCACAGGTCTCCTGCTAGCTATACACTACACAGCAGACACCAACCTAGCATTTTCTTCTGTAGCACACATATGCCGAGACGTCCAATTCGGCTGACTCATCCGCAACCTCCACGCAAACGGAGCCTCCTTCTTCTTCATCTGCATCTACCTACACATCGGCCGAGGAATCTACTACGGCTCATACCTAAACAAAGAAACCTGAAACGTCGGAGTCATCCTCCTCCTGACCCTCATGGCAACAGCTTTCGTAGGATACGTCCTACCATGAGGCCAAATATCATTCTGAGGAGCTACCGTAATCACAAACCTATTCTCAGCCATCCCTTACATCGGACAGACACTAGTCGAATGAGCCTGAGGCGGATTCTCCGTCGACAACCCTACACTCACCCGATTCTTTGCCCTCCACTTCCTCCTCCCATTCGTCATCGCAGGCCTCACTCTAGTTCACCTCACCCTCCTACACGAAACAGGCTCAAACAACCCAACAGGCATCCCCTCAGACTGCGACAAAATCCCTTTCCACCCATACTACACTATCAAAGACATCCTAGGCTTTGTATTAATACTATCCCTACTAGTCTCACTAGCCCTATTCTCCCCCAACTCCCTAGGCGACCCAGAAAATTTCACGCCGGCCAACCCCCTAGTCACTCCCCCTCACATCAAACCCGAATGATACTTCCTATTTGCCTACGCTATCCTCCGATCCATCCCAAACAAACTAGGAGGAGTGCTAGCCCTAGCAGCTTCAATCCTAGTCCTATTCCTCATACCACTACTACACACATCAAAACTACGATCAATAACCTTCCGCCCCCTATCACAAATCCTATTCTGAACCCTAGTTGCCAACGTCCTCATCCTCACCTGAGTGGGAAGCCAGCCAGTAGAACACCCATTCATCATCATCGGCCAACTAGCCTCATTCACATACTTCCTAATTATTCTAGTCCTATTCCCCCTCGCGGCCGCTTTAGAAAATAAACTACT??????????
central_35802CartagoCR             ?????????????????????????????????????????????????????????????????????????????????????????????????????????????????????????GCCTAGTCACCCAAATTATCACAGGTCTCCTGCTAGCTATACACTACACAGCAGACACCAACCTAGCATTTTCTTCTGTAGCACACATATGCCGAGACGTCCAATTCGGCTGACTCATCCGCAACCTCCACGCAAACGGAGCCTCCTTCTTCTTCATCTGCATCTACCTACACATCGGCCGAGGAATCTACTACGGCTCATACCTAAACAAAGAAACCTGAAACGTCGGAGTCATCCTCCTCCTGACCCTCATGGCAACAGCTTTCGTAGGATACGTCCTACCATGAGGCCAAATATCATTCTGAGGAGCTACCGTAATCACAAACCTACTCTCAGCCATCCCTTACATCGGACAGACACTAGTCGAATGAGCCTGAGGCGGATTCTCCGTCGACAACCCTACACTCACCCGATTCTTTGCCCTCCACTTCCTCCTCCCATTCGTCATCGCAGGCCTCACTCTAGTTCACCTCACCCTCCTACACGAAACAGGCTCAAACAACCCAACAGGCATCCCCTCAGACTGCGACAAAATCCCTTTCCACCCATACTACACTATCAAAGACATCCTAGGCTTTGTATTAATACTATCCCTACTAGTCTCACTAGCCCTATTCTCCCCCAACTCCCTAGGCGACCCAGAAAATTTCACGCCGGCCAACCCCCTAGTCACTCCCCCTCACATCAAACCCGAATGATACTTCCTATTTGCCTACGCTATCCTCCGATCCATCCCAAACAAACTAGGAGGAGTGCTAGCCCTAGCAGCTTCAATCCTAGTCCTATTCCTCATACCACTACTACACACATCAAAACTACGATCAATAACCTTCCGCCCCCTATCACAAATCCTATTCTGAACCCTAGTTGCCAACGTCCTCATCCTCACCTGAGTGGGAAGCCAGCCAGTAGAACACCCATTCATCATCATCGGCCAACTAGCCTCATTCACATACTTTCTAATTATTCTAGTCCTATTCCCCCTCGCGGCCGCTTTAGAAAATAAACTACT??????????
central_35803CartagoCR             ??????????????????????????????????????????????????????????????????????????????????????????????????????????????????????TGTGCCTAGTCACCCAAATTATCACAGGTCTCCTGCTAGCTATACACTACACAGCAGACACCAACCTAGCATTTTCTTCTGTAGCACACATATGCCGAGACGTCCAATTCGGCTGACTCATCCGCAACCTCCACGCAAACGGAGCCTCCTTCTTCTTCATCTGCATCTACCTACACATCGGCCGAGGAATCTACTACGGCTCATACCTAAACAAAGAAACCTGAAACGTCGGAGTCATCCTCCTCCTGACCCTCATGGCAACAGCTTTCGTAGGATACGTCCTACCATGAGGCCAAATATCATTCTGAGGAGCTACCGTAATCACAAACCTATTCTCAGCCATCCCTTACATCGGACAGACACTAGTCGAATGAGCCTGAGGCGGATTCTCCGTCGACAACCCTACACTCACCCGATTCTTTGCCCTCCACTTCCTCCTCCCATTCGTCATCGCAGGCCTCACTCTAGTTCACCTCACCCTCCTACACGAAACAGGCTCAAACAACCCAACAGGCATCCCCTCAGACTGCGACAAAATCCCTTTCCACCCATACTACACTATCAAAGACATCCTAGGCTTTGTATTAATACTATCCCTACTAGTCTCACTAGCCCTATTCTCCCCCAACTCCCTAGGCGACCCAGAAAATTTCACGCCGGCCAACCCCCTAGTCACTCCCCCTCACATCAAACCCGAATGATACTTCCTATTTGCCTACGCTATCCTCCGATCCATCCCAAACAAACTAGGAGGAGTGCTAGCCCTAGCAGCTTCAATCCTAGTCCTATTCCTCATACCACTACTACATACATCAAAACTACGATCAATAACCTTCCGCCCCCTATCACAAATCCTATTCTGAACCCTAGTTGCCAACGTCCTCATCCTCACCTGAGTGGGAAGCCAGCCAGTAGAACACCCATTCATCATCATCGGCCAACTAGCCTCATTCACATACTTCCTAATTATTCTAGTCCTATTCCCCCTCGCGGCCGCTTTAGAAAATAAACTACTCAAACTGTAA
central_35805CartagoCR             ????????????????????????????????????????????????????????????????????????????????????????????????????????????????????????TGCCTAGTCACCCAAATTATCACAGGTCTCCTGCTAGCTATACACTACACAGCAGACACCAACCTAGCATTTTCTTCTGTAGCACACATATGCCGAGACGTCCAATTCGGCTGACTCATCCGCAACCTCCACGCAAACGGAGCCTCCTTCTTCTTCATCTGCATCTACCTACACATCGGCCGAGGAATCTACTACGGCTCATACCTAAACAAAGAAACCTGAAACGTCGGAGTCATCCTCCTCCTGACCCTCATGGCAACAGCTTTCGTAGGATACGTCCTACCATGAGGCCAAATATCATTCTGAGGAGCTACCGTAATCACAAACCTATTCTCAGCCATCCCTTACATCGGACAAACACTAGTCGAATGAGCCTGAGGCGGATTCTCCGTCGACAACCCTACACTCACCCGATTCTTTGCCCTCCACTTCCTCCTCCCATTCGTCATCGCAGGCCTCACTCTAGTTCACCTCACCCTCCTACACGAAACAGGCTCAAACAACCCAACAGGCATCCCCTCAGACTGCGACAAAATCCCTTTCCACCCATACTACACTATCAAAGACATCCTAGGCTTTGTATTAATACTATCCCTACTAGTCTCACTAGCCCTATTCTCCCCCAACTCCCTAGGCGACCCAGAAAATTTCACGCCGGCCAACCCCCTAGTCACTCCCCCTCACATCAAACCCGAATGATACTTCCTATTTGCCTACGCTATCCTCCGATCCATCCCAAACAAACTAGGAGGAGTGCTAGCCCTAGCAGCTTCAATCCTAGTCCTATTCCTCATACCACTACTACATACATCAAAACTACGATCAATAACCTTCCGCCCCCTATCACAAATCCTATTCTGAACCCTAGTTGCCAACATCCTCATCCTCACCTGAGTGGGAAGCCAGCCAGTAGAACACCCATTCATCATCATCGGCCAACTAGCCTCATTCACATACTTCCTAATTATTCTAGTCCTATTCCCCCTCGCGGCCGCTTTAGAAAATAAACTACT??????????
inambari_40025LoretoPER            ??????????????????????????????????????????????????????????????????????????????????????????????????????????????????????????????????CTCAAATTATTACAGGTCTTCTGCTAGCCATGCACTACACAGCAGACACCAACCTAGCATTTTCCTCTGTAGCACACATATGCCGAGACGTCCAATTCGGCTGACTCATCCGTAACCTCCACGCAAACGGAGCCTCCTTCTTCTTCATCTGCATCTACCTACACATTGGCCGAGGAATTTACTACGGCTCATACCTAAACAAAGAAACCTGAAACGTCGGAGTCATCCTCCTCCTGACCCTCATAGCAACAGCTTTCGTAGGATACGTCCTACCATGAGGCCAAATGTCATTCTGAGGAGCTACTGTAATCACAAACCTATTCTCAGCCATCCCCTACATCGGACAGACACTAGTCGAATGAGCCTGAGGCGGATTCTCCGTCGACAACCCCACACTCACTCGATTCTTCGCCCTCCACTTCCTCCTCCCATTCGTCATCGCAGGCCTCACTCTAGTACACCTCACCTTCCTACACGAAACAGGCTCAAACAACCCAACAGGCGTCCCCTCAGACTGCGACAAAATCCCCTTCCACCCATACTACACTATCAAAGACATCCTAGGCTTCGTATTAATACTATCCCTACTAGTTTCACTAGCCCTATTCTCCCCCAACCTCCTAGGCGACCCAGAAAATTTCACGCCGGCCAACCCTCTAGTCACTCCCCCCCACATCAAACCTGAATGATATTTCCTATTTGCCTACGCCATCCTCCGATCCATCCCAAACAAACTAGGAGGAGTGCTAGCCCTAGCAGCCTCAATCCTAGTCCTATTCCTTATACCACTACTTCACACATCAAAACTACGATCAATAACCTTCCGCCCCCTGTCGCAAATCCTATTCTGAACCCTAGTTGCCAACGTCCTCATCCTCACCTGAGTGGGAAGCCAACCAGTAGAACACCCATTCATCATCATCGGCCAACTAGCCTCATTCACATACTTCCTAATCATCCTAGTTTTATTCCCCCTCGCGGCCGCTTTAGAAAACAAACTACTCAAACTGTAA
inambari_40244LoretoPER            ?????????????????????????????????????????????????????????????????????????????????????????????????????????????????????????????AGTCACTCAAATTATTACAGGTCTTCTGCTAGCCATGCACTACACAGCAGACACCAACCTAGCATTTTCCTCTGTAGCACACATATGCCGAGACGTCCAATTCGGCTGACTCATCCGTAACCTCCACGCAAACGGAGCCTCCTTCTTCTTCATCTGCATCTACCTACACATTGGCCGAGGAATTTACTACGGCTCATACCTAAACAAAGAAACCTGAAACGTCGGAGTCATCCTCCTCCTGACCCTCATAGCAACAGCTTTCGTAGGATACGTCCTACCATGAGGCCAAATGTCATTCTGAGGAGCTACTGTAATCACAAACCTATTCTCAGCCATCCCCTACATCGGACAGACACTAGTCGAATGAGCCTGAGGCGGATTCTCCGTCGACAACCCCACACTCACTCGATTTTTCGCCCTCCACTTCCTCCTCCCATTCGTCATCGCAGGCCTCACTCTAGTACACCTCACCTTCCTACACGAAACAGGCTCAAACAACCCAACAGGCGTCCCCTCAGACTGCGACAAAATCCCCTTCCACCCATACTACACTATCAAAGACATCCTAGGCTTTGTATTAATACTATCCCTATTAGTTTCACTAGCCCTATTCTCCCCCAACCTCCTAGGCGACCCAGAAAATTTCACGCCGGCCAACCCTCTAGTCACTCCCCCCCACATCAAACCTGAATGATATTTCCTATTTGCCTACGCCATCCTCCGATCCATCCCAAACAAACTAGGAGGAGTGCTAGCCCTAGCAGCCTCAATCCTAGTCCTATTCCTCATACCACTACTTCACACATCAAAACTACGATCAATAACCTTCCGCCCCCTGTCGCAAATCCTATTCTGAACCCTAGTTGCCAACGTCCTCATCCTCACCTGAGTGGGAAGCCAACCAGTAGAACACCCATTCATCATCATCGGCCAACTAGCCTCATTCACATACTTCCTAATCATCCTAGTTTTATTCCCCCTCGCGGCCGCTTTAGAAAACAAACTACTCAAACTGTAA
inambari_40846LoretoPER            ?????????????????????????????????????????????????????????????????????????????????????????????????????????????????????????????????ACTCAAATTATTACAGGTCTTCTGCTAGCCATGCACTACACAGCAGACACCAACCTAGCATTTTCCTCTGTAGCACACATATGCCGAGACGTCCAATTCGGCTGACTCATCCGTAACCTCCACGCAAACGGAGCCTCCTTCTTCTTCATCTGCATCTACCTACACATTGGCCGAGGAATTTACTACGGCTCATACCTAAACAAAGAAACCTGAAACGTCGGAGTCATCCTCCTCCTGACCCTCATAGCAACAGCTTTCGTAGGATACGTCCTACCATGAGGCCAAATGTCATTCTGAGGAGCTACTGTAATCACAAACCTATTCTCAGCCATCCCCTACATCGGACAGACACTAGTCGAATGAGCCTGAGGCGGATTCTCCGTCGACAACCCCACACTCACTCGATTTTTCGCCCTCCACTTCCTCCTCCCATTCGTCATCGCAGGCCTCACTCTAGTACACCTCACCTTCCTACACGAAACAGGCTCAAACAACCCAACAGGCGTCCCCTCAGACTGCGACAAAATCCCCTTCCACCCATACTACACTATCAAAGACATCCTAGGCTTTGTATTAATACTATCCCTATTAGTTTCACTAGCCCTATTCTCCCCCAACCTCCTAGGCGACCCAGAAAATTTCACGCCGGCCAACCCTCTAGTCACTCCCCCCCACATCAAACCTGAATGATATTTCCTATTTGCCTACGCCATCCTCCGATCCATCCCAAACAAACTAGGAGGAGTGCTAGCCCTAGCAGCCTCAATCCTAGTCCTATTCCTCATACCACTACTTCACACATCAAAACTACGATCAATAACCTTCCGCCCCCTGTCGCAAATCCTATTCTGAACCCTAGTTGCCAACGTCCTCATCCTCACCTGAGTGGGAAGCCAACCAGTAGAACACCCATTCATCATCATCGGCCAACTAGCCTCATTCACATACTTCCTAATCATCCTAGTTTTATTCCCCCTCGCGGCCGCTTTAGAAAACAAACTACTCAAACTGTAA
napo_4258LoretoPER                 ATGGCCCTCAATCTTCGTAAAAACCACCAAATCCTAAAAGTCATCAACAACGCCCTAATTGACCTCCCAACACCATCAAACATCTCAACATGATGAAACTTCGGATCTCTTTTAGGAGTGTGCCTAGTCACTCAAATTATTACAGGTCTTCTGCTAGCCATGCACTACACAGCAGACACCAACCTAGCATTTTCCTCTGTAGCACACATATGCCGAGACGTCCAATTCGGCTGACTCATCCGTAACCTCCACGCAAACGGAGCCTCCTTCTTCTTCATCTGCATCTACCTACACATTGGCCGAGGAATTTACTACGGCTCATACCTAAACAAAGAAACCTGAAACGTCGGAGTCATCCTCCTCCTGACCCTCATAGCAACAGCTTTCGTAGGATACGTCCTACCATGAGGCCAAATGTCATTCTGAGGAGCTACTGTAATCACAAACCTATTCTCAGCCATCCCCTACATCGGACAGACACTAGTCGAATGAGCCTGAGGCGGATTCTCCGTCGACAACCCCACACTCACTCGATTCTTCGCCCTCCACTTCCTCCTCCCATTCGTCATCGCAGGCCTCACTCTAGTACACCTCACCTTCCTACACGAAACAGGCTCAAACAACCCAACAGGCGTCCCCTCAGACTGCGACAAAATCCCCTTCCACCCATACTACACTATCAAAGACATCCTAGGCTTTGTATTAATACTATCCCTACTAGTTTCACTAGCCCTATTCTCCCCCAACCTCCTAGGCGACCCAGAAAATTTCACGCCGGCCAACCCTCTAGTCACTCCCCCCCACATCAAACCTGAATGATATTTCCTATTTGCCTACGCCATCCTCCGATCCATCCCAAACAAACTAGGAGGAGTGCTAGCCCTAGCAGCCTCAATCCTAGTCCTATTCCTCATACCACTACTTCACACATCAAAACTACGATCAATAACCTTCCGCCCCCTATCGCAAATCCTATTCTGAACCCTAGTTGCCAACGTCCTCATCCTCACCTGAGTGGGAAGCCAACCAGTAGAACACCCATTCATCATCATCGGCCAACTAGCCTCATTCACATACTTCCTAATCATCCTAGTTTTATTCCCCCTCGCGGCCGCTTTAGAAAACAAACTACTCAAACTGTAA
guiana_45852SUR                    ??????????????????????????????????????????????????????????????????????????????????????????????????????????????TTTAGGAGTGTGCCTAGTCACCCAAATTATTACAGGTCTTCTGCTAGCCATACACTACACAGCAGACACCAACCTAGCATTTTCCTCTGTAGCACACATATGCCGAGACGTCCAATTCGGCTGACTCATCCGTAACCTCCACGCAAACGGAGCCTCCTTCTTCTTCATCTGCATCTACCTACACATTGGCCGAGGAATTTACTACGGCTCATACCTAAACAAAGAAACCTGAAACGTCGGAGTCATCCTCCTCCTGACCCTCATAGCAACAGCTTTCGTAGGATACGTCCTACCATGAGGCCAAATGTCATTCTGAGGAGCTACTGTAATCACAAACCTATTCTCAGCCATCCCCTACATCGGACAGACACTAGTCGAATGAGCCTGAGGCGGATTCTCCGTTGACAACCCCACACTCACTCGATTCTTCGCCCTCCACTTCCTCCTCCCATTCGTCATCGCAGGCCTCACTCTAGTACACCTCACCTTCCTACACGAAACAGGCTCAAACAACCCAACAGGCGTCCCCTCAGACTGCGACAAAATCCCCTTCCACCCATACTACACTATCAAAGACATCCTAGGCTTTGTATTAATACTATCCCTACTAGTTTCACTAGCCCTATTCTCCCCAAACCTCCTAGGCGACCCAGAAAATTTCACGCCGGCCAACCCTCTAGTCACTCCCCCCCACATCAAGCCTGAATGATATTTCCTATTTGCCTACGCCATCCTCCGATCCATCCCAAACAAACTAGGAGGAGTGCTAGCCCTAGCAGCCTCAATCCTAGTCCTATTCCTCATACCACTACTTCACACATCAAAACTACGATCAATAACCTTCCGCCCCCTGTCGCAAATCCTATTCTGAACCCTAGTTGCCAACGTCCTCATCCTCACCTGAGTGGGAAGCCAACCAGTAGAACACCCATTCATCATCATTGGCCAACTAGCCTCATTCACATACTTCCTAATCATCCTAGTTTTATTCCCCCTCGCGGCCGCTTTAGAAAACAAACTACTCAAACTGTAA
foothills_53ML1265BarinasVEN          ATGGCCCTCAATCTTCGTAAAAACCACCAAATCCTCAAAGTCATCAACAACGCCCTAATTGACCTCCCAACACCATCAAACATCTCAACATGATGAAACTTCGGATCTCTTTTAGGAGTGTGCCTAGTCACTCAAATTATTACAGGTCTTCTGCTAGCCATGCACTACACAGCAGACACCAACCTAGCATTTTCCTCTGTAGCACACATATGCCGAGACGTCCAATTCGGCTGACTCATCCGTAACCTCCACGCAAACGGAGCCTCCTTCTTCTTCATCTGCATCTACCTACACATTGGCCGAGGAATTTACTACGGCTCATACCTAAACAAAGAAACCTGAAACGTCGGAGTCATCCTCCTCCTGACCCTCATAGCAACAGCTTTCGTAGGGTACGTCCTACCATGAGGCCAAATGTCATTCTGAGGAGCTACTGTAATCACAAACCTATTCTCAGCCATCCCCTACATCGGACAGACACTAGTCGAATGAGCCTGAGGCGGATTCTCCGTCGACAACCCCACACTCACTCGATTCTTCGCCCTCCACTTCCTCCTCCCATTCGTCATCGCAGGCCTCACTCTAGTACACCTCACCTTCCTACACGAAACAGGCTCAAACAACCCAACAGGCGTCCCCTCAGACTGCGACAAAATCCCCTTCCACCCATACTACACTATCAAAGACATCCTAGGCTTTGTATTAATACTATCCCTACTAGTTTCACTAGCCCTATTCTCCCCCAACCTCCTAGGCGACCCAGAAAATTTCACGCCGGCCAACCCTCTAGTCACTCCCCCCCACATCAAGCCTGAATGATATTTCCTATTTGCCTACGCCATCCTCCGATCCATCCCAAACAAACTAGGAGGAGTGCTAGCCCTAGCAGCCTCAATCCTAGTCCTATTCCTCATACCACTACTTCACACATCAAAACTACGATCAATAACCTTCCGCCCCCTGTCGCAAATCCTATTCTGAACCCTAGTTGCCAACGTCCTCATCCTCACCTGAGTGGGAAGCCAACCAGTAGAACACCCATTCATCATCATCGGCCAACTAGCCTCATTCACATACTTCCTAATCATCCTAGTTTTATTCCCCCTCGCGGCCGCTTTAGAAAACAAACTACTCAAACTGTAA
inambari_934LaPazBOL               ?????????????????????????????????????????????????????????????????????????????????????????????????????????????????????????GCCTAGTCACTCAAATTATTACAGGTCTTCTGCTAGCCATGCACTACACAGCAGACACCAACCTAGCATTTTCCTCTGTAGCCCACATATGCCGAGACGTCCAATTCGGCTGACTCATCCGTAACCTCCACGCAAACGGAGCCTCCTTCTTCTTCATCTGCATCTACCTACACATTGGCCGAGGAATTTACTACGGCTCATACCTAAACAAAGAAACCTGAAACGTCGGAGTCATCCTCCTCCTGACCCTCATAGCAACAGCTTTCGTAGGATACGTCCTACCATGAGGCCAAATGTCATTCTGAGGAGCTACTGTAATCACAAACCTATTCTCAGCCATCCCCTACATCGGACAGACACTAGTCGAATGAGCCTGAGGCGGATTCTCCGTCGACAACCCCACACTCACTCGATTCTTCGCCCTCCACTTCCTCCTCCCATTCGTCATCGCAGGCCTCACTCTAGTACACCTCACCTTCCTACACGAAACAGGATCAAACAACCCAACAGGCGTCCCCTCAGACTGCGACAAAATCCCCTTCCACCCATACTACACTATCAAAGACATCCTAGGCTTTGTATTAATACTATCCCTACTAGTTTCACTAGCCCTATTCTCCCCCAACCTCCTAGGCGACCCAGAAAATTTCACGCCGGCCAACCCTCTAGTCACTCCCCCCCACATCAAACCTGAATGATACTTCCTATTTGCCTACGCCATCCTCCGATCCATCCCAAACAAACTAGGAGGAGCACTAGCCCTAGCAGCCTCAATCCTAGTCCTATTCCTCATACCACTACTTCACACATCAAAACTACGATCAATAACCTTCCGCCCTCTGTCGCAAATCCTATTCTGAACCCTAGTTGCCAACGTCCTCATCCTCACCTGAGTGGGAAGCCAACCAGTAGAACACCCATTCATCATCATCGGCCAACTAGCCTCATTCACATACTTCCTAATCATCCTAGTTTTATTCCCCCTCGCGGCCGCTTTAGAAAACAAACTACTCAAACTGTAG
guiana_CN782ParaBRA                ????????????????????????????????????????????????????????????????????????????????????????????ATGAAACTTCGKATCTCTTTTAGGAGTGTGCCTAGTCACCCAAATTATTACAGGTCTTCTGCTAGCCATGCACTACACAGCAGACACCAACCTAGCATTTTCCTCTGTAGCACACATATGCCGAGACGTCCAATTCGGCTGACTCATCCGTAACCTCCACGCAAACGGAGCCTCCTTCTTCTTCATCTGCATCTACCTACACATTGGCCGAGGAATTTACTACGGCTCATACCTAAACAAAGAAACCTGAAACGTCGGAGTCATCCTCCTCCTAACCCTCATAGCAACAGCTTTCGTAGGATACGTCCTACCATGAGGCCAAATGTCATTCTGAGGAGCTACCGTAATCACAAACCTATTCTCAGCCATCCCCTACATCGGACAGACACTAGTCGAATGAGCCTGAGGCGGATTCTCCGTTGACAACCCCACACTCACTCGATTCTTCGCCCTCCACTTCCTCCTCCCATTCGTCATCGCAGGCCTCACTCTAGTACACCTCACCTTCCTACACGAAACAGGCTCAAACAACCCAACAGGCGTCCCCTCAGACTGCGACAAAATCCCCTTCCACCCATACTACACTATCAAAGACATCCTAGGCTTTGTATTAATACTATCCCTACTAGTTTCACTAGCCCTATTCTCCCCAAACCTCCTAGGCGACCCAGAAAATTTCACGCCGGCCAACCCTCTAGTCACTCCCCCCCACATCAAGCCTGAATGATATTTCCTATTTGCCTACGCCATCCTCCGATCCATCCCAAACAAACTAGGAGGAGTGCTAGCCCTAGCAGCCTCAATCCTAGTCCTGTTCCTCATACCACTACTTCACACATCAAAACTACGATCAATAACCTTCCGCCCCCTGTCGCAAATCCTATTCTGAACCCTAGTTGCCAACGTCCTCATCCTCACCTGAGTGGGAAGCCAACCAGTAGAACACCCATTCATCATCATCGGCCAACTAGCCTCATTCACATACTTCCTAATCATCCTAGTTTTATTCCCCCTCGCGGCCGCTTTAGAAAACAAACTACTCAAACTGTAA
inambari_FMNH433876CuscoPER        ?????????????????????????????????????????????????????????????????????????????????????????????????????????????????????????????AGTCACTCAAATTATTACAGGTCTTCTGCTAGCCATGCACTACACAGCAGACACCAACCTAGCATTTTCCTCTGTAGCACACATATGCCGAGACGTCCAATTCGGCTGACTCATCCGTAACCTCCACGCAAACGGAGCCTCCTTCTTCTTCATCTGCATCTACCTACACATTGGCCGAGGAATCTACTACGGCTCATACCTAAACAAAGAAACCTGAAACGTCGGAGTCATCCTCCTCCTGACCCTCATAGCAACAGCTTTCGTAGGATACGTCCTACCATGAGGCCAAATGTCATTCTGAGGAGCTACTGTAATCACAAACCTATTCTCAGCCATCCCCTACATCGGACAGACACTAGTCGAATGAGCCTGAGGTGGATTCTCCGTCGACAACCCCACACTCACTCGATTCTTCGCCCTCCACTTCCTCCTCCCATTCGTCATCGCAGGCCTCACTCTAGTACACCTCACCTTCCTACACGAAACAGGCTCAAACAACCCAACAGGCGTCCCCTCAGACTGCGACAAAATCCCCTTCCACCCATACTACACTATCAAAGACATCCTAGGCTTTGTATTAATACTATCCCTACTAGTTTCACTAGCCCTATTCTCCCCCAACCTCCTAGGCGACCCAGAAAATTTCACGCCGGCCAACCCTCTAGTCACTCCCCCCCACATCAAACCTGAATGATACTTCCTATTTGCCTACGCCATCCTCCGATCCATCCCAAACAAACTAGGAGGAGTACTAGCCCTAGCAGCCTCAATCCTAGTCCTATTCCTCATACCACTACTTCACACATCAAAACTACGATCAATAACCTTCCGCCCTCTGTCGCAAATCCTATTCTGAGCCCTAGTTGCCAACGTCCTCATCCTCACCTGAGTGGGAAGCCAACCAGTAGAACACCCATTCATCATCATCGGCCAACTAGCCTCATTCACATACTTCCTAATCATCCTAGTTTTATTCCCCCTCGCGGCCGCTTTAGAAAACAAACTACTCAAACTGTAA
inambari_FMNH433877CuscoPER        ???????????????????????????????????????????????????????????????????????????????????????????????????????????????????????????????TCACTCAAATTATTACAGGTCTTCTGCTAGCCATGCACTACACAGCAGACACCAACCTAGCATTTTCCTCTGTAGCACACATATGCCGAGACGTCCAATTCGGCTGACTCATCCGTAACCTCCACGCAAACGGAGCCTCCTTCTTCTTCATCTGCATCTACCTACACATTGGCCGAGGAATTTACTACGGCTCATACCTAAACAAAGAAACCTGAAACGTCGGAGTCATCCTCCTCCTGACCCTCATAGCAACAGCTTTCGTAGGATACGTCCTACCATGAGGCCAAATGTCATTCTGAGGAGCTACTGTAATCACAAACCTATTCTCAGCCATCCCCTACATCGGACAGACACTAGTCGAATGAGCCTGAGGCGGATTCTCCGTCGACAACCCCACACTCACTCGATTCTTCGCCCTCCACTTCCTCCTCCCATTCGTCATCGCAGGCCTCACTCTAGTACACCTCACCTTCCTACACGAAACAGGCTCAAACAACCCAACAGGCGTCCCCTCAGACTGCGACAAAATCCCCTTCCACCCATACTACACTATCAAAGACATCCTAGGCTTTGTATTAATACTATCCCTACTAGTTTCACTAGCCCTATTCTCCCCCAACCTCCTAGGCGACCCAGAAAATTTCACGCCGGCCAACCCTCTAGTCACTCCCCCCCACATCAAACCTGAATGATACTTCCTATTTGCCTACGCCATCCTCCGATCCATCCCAAACAAACTAGGAGGAGTACTAGCCCTAGCAGCCTCAATCCTAGTCCTATTCCTCATACCACTACTTCACACATCAAAACTACGATCAATAACCTTCCGCCCTCTGTCGCAAATCCTATTCTGAACCCTAGTTGCCAACGTCCTCATCCTCACCTGAGTGGGAAGCCAACCAGTAGAACACCCATTCATCATCATCGGCCAACTAGCCTCATTCACATACTTCCTAATCATCCTAGTTTTATTCCCCCTCGCGGCCGCTTTAGAAAACAAACTACTCAAACTGTAA
trinidad_GU215352SimlaTRI          ATGGNCCNCANTCTTCGNAAAANCCACCANATCCTCAAANTCNTCAANNNNGCCCTAATTGACCTCCCAACACCATCAAACATCTCAACATGATGAAACTTCGGATCTCTTTTAGGAGTGTGCCTAGTCACCCAAATTATTACAGGTCTTCTGCTAGCCATGCACTACACAGCAGACACCAACCTAGCATTTTCCTCTGTAGCACACATATGCCGAGACGTCCAATTCGGCTGACTCATCCGTAACCTCCACGCAAACGGAGCCTCCTTCTTCTTCATCTGCATCTACCTACACATTGGCCGAGGAATTTACTACGGCTCATACCTAAACAAAGAAACCTGAAACGTCGGAGTCATCCTCCTCCTGACCCTCATAGCAACAGCTTTCGTAGGATACGTCCTACCATGAGGCCAAATGTCATTCTGAGGAGCTACTGTAATCACAAACCTATTCTCAGCCATCCCCTACATCGGACAGACACTAGTCGAATGAGCCTGAGGCGGATTCTCCGTCGACAACCCCACACTCACTCGATTCTTCGCCCTCCACTTCCTCCTCCCATTCGTCATCGCAGGCCTCACTCTAGTACACCTCACCTTCCTACACGAAACAGGCTCAAACAACCCAACAGGCGTCCCCTCAGACTGCGACAAAATCCCCTTCCACCCATACTACACTATCAAAGACATCCTAGGCTTTGTATTAATACTATCCCTACTAGTTTCACTAGCCCTATTCTCCCCCAACCTCCTAGGCGACCCAGAAAATTTCACGCCGGCCAACCCTCTAGTCACTCCCCCCCACATCAAGCCTGAATGATATTTCCTATTTGCCTACGCCATCCTCCGATCCATCCCAAACAAACTAGGAGGAGTGCTAGCCCTAGCAGCCTCAATCCTAGTCCTATTCCTCATACCACTACTTCACACATCAAAACTACGATCAATAACCTTCCGCCCCCTGTCGCAAATCCTATTCTGAACCCTAGTTGCCAACGTCCTCATCCTCACCTGAGTGGGAAGCCAACCAGTAGAACACCCATTCATCATCATCGGCCAACTAGCCTCATTCACATACTTCCTAATCATCCTAGTTTTATTCCCCCTCGCGGCCGCTTTAGAAAACAAACTACTCAAACTGTAA
guiana_KU3977MountRoraimaGUY       ?????????????????????????????????????????????????????????????????????????????????????????????????????????????????????GTGTGCCTAGTCACCCAAATTATTACAGGTCTTCTGCTAGCCATGCACTACACAGCAGACACCAACCTAGCATTTTCCTCTGTAGCACACATATGCCGAGACGTCCAATTCGGCTGACTCATCCGTAACCTCCACGCAAACGGAGCCTCCTTCTTCTTCATCTGCATCTACCTACACATCGGCCGAGGAATTTACTACGGCTCATACCTAAACAAAGAAACCTGAAACGTCGGAGTCATCCTCCTCCTGACCCTCATAGCAACAGCTTTCGTAGGATACGTCCTACCATGAGGCCAAATGTCATTCTGAGGAGCTACTGTAATCACAAACCTATTCTCAGCCATCCCCTACATCGGACAGACACTAGTCGAATGAGCCTGAGGCGGATTCTCCGTTGACAACCCCACACTCACTCGATTCTTCGCCCTCCACTTCCTCCTCCCATTCGTCATCGCAGGCCTCACTCTAGTACACCTCACCCTCCTACACGAAACAGGCTCAAACAACCCAACAGGCGTCCCCTCAGACTGCGACAAAATCCCCTTCCACCCATACTACACTATCAAAGACATCCTAGGCTTTGTATTAATACTATCCCTACTAGTTTCACTAGCCCTATTCTCCCCAAACCTCCTAGGCGACCCAGAAAATTTCACGCCGGCCAACCCTCTAGTCACTCCCCCCCACATCAAGCCTGAATGATATTTCCTATTTGCCTACGCCATTCTCCGATCCATCCCAAACAAACTAGGAGGAGTGCTAGCCCTAGCAGCCTCAATCCTAGTCCTGTTCCTCATACCACTACTTCACACATCAAAACTACGATCAATAACCTTCCGCCCCCTGTCGCAAATCCTATTCTGAACCCTAGTTGCCAACGTCCTCATCCTCACCTGAGTGGGAAGCCAACCAGTAGAACACCCATTCATCATCATCGGCCAACTAGCCTCATTCACATACTTCCTAATCATCCTAGTTTTATTCCCCCTCGCGGCCGCTTTAGAAAACAAACTACTCAAACTGTAA
guiana_USNM10610AcariMountainsGUY  ?????????????????????????????????????????????????????????????????????????????????????????????????????????????????????????GCCTAGTCACCCAAATTATTACAGGTCTTCTGCTAGCCATACACTACACAGCAGACACCAACCTAGCATTTTCCTCTGTAGCACACATATGCCGAGACGTCCAATTCGGCTGACTCATCCGTAACCTCCACGCAAACGGAGCCTCCTTCTTCTTCATCTGCATCTACCTACACATTGGCCGAGGAATTTACTACGGCTCATACCTAAACAAAGAAACCTGAAACGTCGGAGTCATCCTCCTCCTGACCCTCATAGCAACAGCTTTCGTAGGATACGTCCTACCATGAGGCCAAATGTCATTCTGAGGAGCTACTGTAATCACAAACCTATTCTCAGCCATCCCCTACATCGGACAGACACTAGTCGAATGAGCCTGAGGCGGATTCTCCGTTGACAACCCCACACTCACTCGATTCTTCGCCCTCCACTTCCTCCTCCCATTCGTCATCGCAGGCCTCACTCTAGTACACCTCACCTTCCTACACGAAACAGGCTCAAACAATCCAACAGGCGTCCCCTCAGACTGCGACAAAATCCCCTTCCACCCATACTACACTATCAAAGACATCCTAGGCTTTGTATTAATACTATCCCTACTAGTTTCACTAGCCCTATTCTCCCCAAACCTCCTAGGCGACCCAGAAAATTTCACGCCGGCCAACCCTCTAGTCACTCCCCCCCACATCAAGCCTGAATGATATTTCCTATTTGCCTACGCCATCCTCCGATCCATCCCAAACAAACTAGGAGGAGTGCTAGCCCTAGCAGCCTCAATCCTAGTCCTGTTCCTCATACCACTACTTCACACATCAAAACTACGATCAATAACCTTCCGCCCCCTGTCGCAAATCCTATTCTGAACCCTAGTTGCCAACGTCCTCATCCTCACCTGAGTGGGAAGCCAACCAGTAGAACACCCATTCATCATCATCGGTCAACTAGCCTCATTCACATACTTCCTAATCATCCTAGTTTTATTCCCCCTCGCGGCCGCTTTAGAAAACAAACTACT??????????
guiana_USNM10630AcariMountainsGUY  ?????????????????????????????????????????????????????????????????????????????????????????????????????????????????????????GCCTAGTCACCCAAATTATTACAGGTCTTCTGCTAGCCATACACTACACAGCAGACACCAACCTAGCATTTTCCTCTGTAGCACACATATGCCGAGACGTCCAATTCGGCTGACTCATCCGTAACCTCCACGCAAACGGAGCCTCCTTCTTCTTCATCTGCATCTACCTACACATTGGCCGAGGAATTTACTACGGCTCATACCTAAACAAAGAAACCTGAAACGTCGGAGTCATCCTCCTCCTGACCCTCATAGCAACAGCTTTCGTAGGATACGTCCTACCATGAGGCCAAATGTCATTCTGAGGAGCTACTGTAATCACAAACCTATTCTCAGCCATCCCCTACATCGGACAGACACTAGTCGAATGAGCCTGAGGCGGATTCTCCGTTGACAACCCCACACTCACTCGATTCTTCGCCCTCCACTTCCTCCTCCCATTCGTCATCGCAGGCCTCACTCTAGTACACCTCACCTTCCTACACGAAACAGGCTCAAACAACCCAACAGGCGTCCCCTCAGACTGCGACAAAATCCCCTTCCACCCATACTACACTATCAAAGACATCCTAGGCTTTGTATTAATACTATCCCTACTAGTTTCACTAGCCCTATTCTCCCCAAACCTCCTAGGCGACCCAGAAAATTTCACGCCGGCCAACCCTCTAGTCACTCCCCCCCACATCAAGCCTGAATGATATTTCCTATTTGCCTACGCCATCCTCCGATCCATCCCAAACAAACTAGGAGGAGTGCTAGCCCTAGCAGCCTCAATCCTAGTCCTATTCCTCATACCACTACTTCACACATCAAAACTACGATCAATAACCTTCCGCCCCCTGTCGCAAATCCTATTCTGAACCCTAGTTGCCAACGTCCTCATCCTCACCTGAGTGGGAAGCCAACCAGTAGAACACCCATTCATCATCATTGGCCAACTAGCCTCATTCACATACTTCCTAATCATCCTAGTTTTATTCCCCCTCGCGGCCGCTTTAGAAAACAAACTACTCAAACTGTAA
guiana_USNM10665AcariMountainsGUY  ?????????????????????????????????????????????????????????????????????????????????????????????????????????????????????????GCCTAGTCACCCAAATTATTACAGGTCTTCTGCTAGCCATACACTACACAGCAGACACCAACCTAGCATTTTCCTCTGTAGCACACATATGCCGAGACGTCCAATTCGGCTGACTCATCCGTAACCTCCACGCAAACGGAGCCTCCTTCTTCTTCATCTGCATCTACCTACACATTGGCCGAGGAATTTACTACGGCTCATACCTAAACAAAGAAACCTGAAACGTCGGAGTCATCCTCCTCCTGACCCTCATAGCAACAGCTTTCGTAGGATACGTCCTACCATGAGGCCAAATGTCATTCTGAGGAGCTACTGTAATCACAAACCTATTCTCAGCCATCCCCTACATCGGACAGACACTAGTCGAATGAGCCTGAGGCGGATTCTCCGTTGACAACCCCACACTCACTCGATTCTTCGCCCTCCACTTCCTCCTCCCATTCGTCATCGCAGGCCTCACTCTAGTACACCTCACCTTCCTACACGAAACAGGCTCAAACAACCCAACAGGCGTCCCCTCAGACTGCGACAAAATCCCCTTCCACCCATACTACACTATCAAAGACATCCTAGGCTTTGTATTAATACTATCCCTACTAGTTTCACTAGCCCTATTCTCCCCGAACCTCCTAGGCGACCCAGAAAATTTCACGCCGGCCAACCCTCTAGTCACTCCCCCCCACATCAAGCCTGAATGATATTTCCTATTTGCCTACGCCATCCTCCGATCCATCCCAAACAAACTAGGAGGAGTGCTAGCCCTAGCAGCCTCAATCCTAGTCCTATTCCTCATACCACTACTTCACACATCAAAACTACGATCAATAACCTTCCGCCCCCTGTCGCAAATCCTATTCTGAACCCTAGTTGCCAACGTCCTCATCCTCACCTGAGTGGGAAGCCAACCAGTAGAACACCCATTCATCATCATTGGCCAACTAGCCTCATTCACATACTTCCTAATCATCCTAGTTTTATTCCCCCTCGCGGCCGCTTTAGAAAACAAACTACTCAAACTGTAA
guiana_USNM15828MountRoraimaGUY    ATGGCCCTCAATCTTCGTAAAAACCACCAAATCCTCAAAGTCATCAACAACGCCCTAATTGACCTCCCAACACCATCAAACATCTCARCATGATGAAACTTCGGATCTCTTTTAGGAGTGTGCCTAGTCACCCAAATTATTACAGGTCTTCTGCTAGCCATACACTACACAGCAGACACCAACCTAGCATTTTCCTCTGTAGCACACATATGCCGAGACGTCCAATTCGGCTGACTCATCCGTAACCTCCACGCAAACGGAGCCTCCTTCTTCTTCATCTGCATCTACCTACACATTGGCCGAGGAATTTACTACGGCTCATACCTAAACAAAGAAACCTGAAACGTCGGAGTCATCCTCCTCCTGACCCTCATAGCAACAGCTTTCGTAGGATACGTCCTACCATGAGGCCAAATGTCATTCTGAGGAGCTACTGTAATCACAAACCTATTCTCAGCCATCCCCTACATCGGACAGACACTAGTCGAATGAGCCTGAGGCGGATTCTCCGTTGACAACCCCACACTCACTCGATTCTTCGCCCTCCACTTCCTCCTCCCATTCGTCATCGCAGGCCTCACTCTAGTACACCTCACCTTCCTACACGAAACAGGCTCAAACAACCCAACAGGCGTCCCCTCAGACTGCGACAAAATCCCCTTCCACCCATACTACACTATCAAAGACATCCTAGGCTTTGTATTAATACTATCCCTACTAGTTTCACTAGCCCTATTCTCCCCAAACCTCCTAGGCGACCCAGAAAATTTCACGCCGGCCAACCCTCTAGTCACTCCCCCCCACATCAAGCCTGAATGATATTTCCTATTTGCCTACGCCATCCTCCGATCCATCCCAAACAAACTAGGAGGAGTGCTAGCCCTAGCAGCCTCAATCCTAGTCCTATTCCTCATACCACTACTTCACACATCAAAACTACGATCAATAACCTTCCGCCCCCTGTCGCAAATCCTATTCTGAACCCTAGTTGCCAACGTCCTCATCCTCACCTGAGTGGGAAGCCAACCAGTAGAACACCCATTCATCATCATTGGCCAACTAGCCTCATTCACATACTTCCTAATCATCCTAGTTTTATTCCCCCTCGCGGCCGCTTTAGAAAACAAACTACTCAAACTGTAA
guiana_USNM15829MountRoraimaGUY    ?????????????????????????????????????????????????????????????????????????????????????????????????????????????????????????????????????AAATTATTACAGGTCTTCTGCTAGCCATACACTACACAGCAGACACCAACCTAGCATTTTCCTCTGTAGCACACATATGCCGAGACGTCCAATTCGGCTGACTCATCCGTAACCTCCACGCAAACGGAGCCTCCTTCTTCTTCATCTGCATCTACCTACACATTGGCCGAGGAATTTACTACGGCTCATACCTAAACAAAGAAACCTGAAACGTCGGAGTCATCCTCCTCCTGACCCTCATAGCAACAGCTTTCGTAGGATACGTCCTACCATGAGGCCAAATGTCATTCTGAGGAGCTACTGTAATCACAAACCTATTCTCAGCCATCCCCTACATCGGACAGACACTAGTCGAATGAGCCTGAGGCGGATTCTCCGTTGACAACCCCACACTCACTCGATTCTTCGCCCTCCACTTCCTCCTCCCATTCGTCATCGCAGGCCTCACTCTAGTACACCTCACCTTCCTACACGAAACAGGCTCAAACAACCCAACAGGCGTCCCCTCAGACTGCGACAAAATCCCCTTCCACCCATACTACACTATCAAAGACATCCTAGGCTTTGTATTAATACTATCCCTACTAGTTTCACTAGCCCTATTCTCCCCAAACCTCCTAGGCGACCCAGAAAATTTCACGCCGGCCAACCCTCTAGTCACTCCCCCCCACATCAAGCCTGAATGATATTTCCTATTTGCCTACGCCATCCTCCGATCCATCCCAAACAAACTAGGAGGAGTGCTAGCCCTAGCAGCCTCAATCCTAGTCCTATTCCTCATACCACTACTTCACACATCAAAACTACGATCAATAACCTTCCGCCCCCTGTCGCAAATCCTATTCTGAACCCTAGTTGCCAACGTCCTCATCCTCACCTGAGTGGGAAGCCAACCAGTAGAACACCCATTCATCATCATTGGCCAACTAGCCTCATTCACATACTTCCTAATCATCCTAGTTTTATTCCCCCTCGCGGCCGCTTTAGAAAACAAACTACTCAAACTGTAA
guiana_USNM15838MountRoraimaGUY    ATGGCCCTCAATCTTCGTAAAAACCACCAAATCCTCAAAGTCATCAACAACGCCCTAATTGACCTCCCAACACCATCAAACATCTCARCATGATGAAACTTCGGATCTCTTTTAGGAGTGTGCCTAGTCACCCAAATTATTACAGGTCTTCTGCTAGCCATACACTACACAGCAGACACCAACCTAGCATTTTCCTCTGTAGCACACATATGCCGAGACGTCCAATTCGGCTGACTCATCCGTAACCTCCACGCAAACGGAGCCTCCTTCTTCTTCATCTGCATCTACCTACACATTGGCCGAGGAATTTACTACGGCTCATACCTAAACAAAGAAACCTGAAACGTCGGAGTCATCCTCCTCCTGACCCTCATAGCAACAGCTTTCGTGGGATACGTCCTACCATGAGGCCAAATGTCATTCTGAGGAGCTACTGTAATCACAAACCTATTCTCAGCCATCCCCTACATCGGACAGACACTAGTCGAATGAGCCTGAGGCGGATTCTCCGTTGACAACCCCACACTCACTCGATTCTTCGCCCTCCACTTCCTCCTCCCATTCGTCATCGCAGGCCTCACTCTAGTACACCTCACCTTCCTACACGAAACAGGCTCAAACAACCCAACAGGCGTCCCCTCAGACTGCGACAAAATCCCCTTCCACCCATACTACACTATCAAAGACATCCTAGGCTTTGTATTAATACTATCCCTACTAGTTTCACTAGCCCTATTCTCCCCAAACCTCCTAGGCGACCCAGAAAATTTCACGCCGGCCAACCCTCTAGTCACTCCCCCCCACATCAAGCCTGAATGATATTTCCTATTTGCCTACGCCATCCTCCGATCCATCCCAAACAAACTAGGAGGAGTGCTAGCCCTAGCAGCCTCAATCCTAGTCCTATTCCTCATACCACTACTTCACACATCAAAACTACGATCAATAACCTTCCGCCCCCTGTCGCAAATCCTATTCTGAACCCTAGTTGCCAACGTCCTCATCCTCACCTGAGTGGGAAGCCAACCAGTAGAACACCCATTCATCATCATTGGCCAACTAGCCTCATTCACATACTTCCTAATCATCCTAGTTTTATTCCCCCTCGCGGCCGCTTTAGAAAACAAACTACTCAAACTGTAA
guiana_USNM15864MountRoraimaGUY    ???????????????????????????????????????????????????????????????????????????????????????????????????????????????????????????CTAGTCACCCAAATTATTACAGGTCTTCTGCTAGCCATACACTACACAGCAGACACCAACCTAGCATTTTCCTCTGTAGCACACATATGCCGAGACGTCCAATTCGGCTGACTCATCCGTAACCTCCACGCAAACGGAGCCTCCTTCTTCTTCATCTGCATCTACCTACACATTGGCCGAGGAATTTACTACGGCTCATACCTAAACAAAGAAACCTGAAACGTCGGAGTCATCCTCCTCCTGACCCTCATAGCAACAGCTTTCGTGGGATACGTCCTACCATGAGGCCAAATGTCATTCTGAGGAGCTACTGTAATCACAAACCTATTCTCAGCCATCCCCTACATCGGACAGACACTAGTCGAATGAGCCTGAGGCGGATTCTCCGTTGACAACCCCACACTCACTCGATTCTTCGCCCTCCACTTCCTCCTCCCATTCGTCATCGCAGGCCTCACTCTAGTACACCTCACCTTCCTACACGAAACAGGCTCAAACAACCCAACAGGCGTCCCCTCAGACTGCGACAAAATCCCCTTCCACCCATACTACACTATCAAAGACATCCTAGGCTTTGTATTAATACTATCCCTACTAGTTTCACTAGCCCTATTCTCCCCAAACCTCCTAGGCGACCCAGAAAATTTCACGCCGGCCAACCCTCTAGTCACTCCCCCCCACATCAAGCCTGAATGATATTTCCTATTTGCCTACGCCATCCTCCGATCCATCCCAAACAAACTAGGAGGAGTGCTAGCCCTAGCAGCCTCAATCCTAGTCCTATTCCTCATACCACTACTTCACACATCAAAACTACGATCAATAACCTTCCGCCCCCTGTCGCAAATCCTATTCTGAACCCTAGTTGCCAACGTCCTCATCCTCACCTGAGTGGGAAGCCAACCAGTAGAACACCCATTCATCATCATTGGCCAACTAGCCTCATTCACATACTTCCTAATCATCCTAGTTTTATTCCCCCTCGCGGCCGCTTTAGAAAACAAACTACTCAAACTGTAA
guiana_USNM15930MountRoraimaGUY    ATGGCCCTCAATCTTCGTAAAAACCACCAAATCCTCAAAGTCATCAACAACGCCCTAATTGACCTCCCAACACCATCAAACATCTCARCATGATGAAACTTCGGATCTCTTTTAGGAGTGTGCCTAGTCACCCAAATTATTACAGGTCTTCTGCTAGCCATACACTACACAGCAGACACCAACCTAGCATTTTCCTCTGTAGCACACATATGCCGAGACGTCCAATTCGGCTGACTCATCCGTAACCTCCACGCAAACGGAGCCTCCTTCTTCTTCATCTGCATCTACCTACACATTGGCCGAGGAATTTACTACGGCTCATACCTAAACAAAGAAACCTGAAACGTCGGAGTCATCCTCCTCCTGACCCTCATAGCAACAGCTTTCGTAGGATACGTCCTACCATGAGGCCAAATGTCATTCTGAGGAGCTACTGTAATCACAAACCTATTCTCAGCCATCCCCTACATCGGACAGACACTAGTCGAATGAGCCTGAGGCGGATTCTCCGTTGACAACCCCACACTCACTCGATTCTTCGCCCTCCACTTCCTCCTCCCATTCGTCATCGCAGGCCTCACTCTAGTACACCTCACCTTCCTACACGAAACAGGCTCAAACAACCCAACAGGCGTCCCCTCAGACTGCGACAAAATCCCCTTCCACCCATACTACACTATCAAAGACATCCTAGGCTTTGTATTAATACTATCCCTACTAGTTTCACTAGCCCTATTCTCCCCAAACCTCCTAGGCGACCCAGAAAATTTCACGCCGGCCAACCCTCTAGTCACTCCCCCCCACATCAAGCCTGAATGATATTTCCTATTTGCCTACGCCATCCTCCGATCCATCCCAAACAAACTAGGAGGAGTGCTAGCCCTAGCAGCCTCAATCCTAGTCCTATTCCTCATACCACTACTTCACACATCAAAACTACGATCAATAACCTTCCGCCCCCTGTCGCAAATCCTATTCTGAACCCTAGTTGCCAACGTCCTCATCCTCACCTGAGTGGGAAGCCAACCAGTAGAACACCCATTCATCATCATTGGCCAACTAGCCTCATTCACATACTTCCTAATCATCCTAGTTTTATTCCCCCTCGCGGCCGCTTTAGAAAACAAACTACTCAAACTGTAA
guiana_USNM18996KopinangVillageGUY ATGGCCCTCAATCTTCGTAAAAACCACCAAATCCTCAAAGTCATCAACAACGCCCTAATTGACCTCCCAACACCATCAAACATCTCAACATGATGAAACTTCGGATCTCTTTTAGGAGTGTGCCTAGTCACCCAAATTATTACAGGTCTTCTGCTAGCCATACACTACACAGCAGACACCAACCTAGCATTTTCCTCTGTAGCACACATATGCCGAGACGTCCAATTCGGCTGACTCATCCGTAACCTCCACGCAAACGGAGCCTCCTTCTTCTTCATCTGCATCTACCTACACATTGGCCGAGGAATTTACTACGGCTCATACCTAAACAAAGAAACCTGAAACGTCGGAGTCATCCTCCTCCTGACCCTCATAGCAACAGCTTTCGTAGGATACGTCCTACCATGAGGCCAAATGTCATTCTGAGGAGCTACTGTAATCACAAACCTATTCTCAGCCATCCCCTACATCGGACAGACACTAGTCGAATGAGCCTGAGGCGGATTCTCCGTTGACAACCCCACACTCACTCGATTCTTCGCCCTCCACTTCCTCCTCCCATTCGTCATCGCAGGCCTCACTCTAGTACACCTCACCTTCCTACACGAAACAGGCTCAAACAACCCAACAGGCGTCCCCTCAGACTGCGACAAAATCCCCTTCCACCCATACTACACTATCAAAGACATCCTAGGCTTTGTACTAATACTATCCCTACTAGTTTCACTAGCCCTATTCTCCCCAAACCTCCTAGGCGACCCAGAAAATTTCACGCCGGCCAACCCTCTAGTCACTCCCCCCCACATCAAGCCTGAATGATATTTCCTATTTGCCTACGCCATCCTCCGATCCATCCCAAACAAACTAGGAGGAGTGCTAGCCCTAGCAGCCTCAATCCTAGTCCTATTCCTCATACCACTACTTCACACATCAAAACTACGATCAATAACCTTCCGCCCCCTGTCGCAAATCCTATTCTGAACCCTAGTTGCCAACGTCCTCATCCTCACCTGAGTGGGAAGCCAACCAGTAGAACACCCATTCATCATCATTGGCCAACTAGCCTCATTCACATACTTCCTAATCATCCTAGTTTTATTCCCCCTCGCGGCCGCTTTAGAAAACAAACTACTCAAACTGTAA
guiana_USNM19155KopinangVillageGUY ATGGCCCTCAATCTTCGTAAAAACCACCAAATCCTCAAAGTCATCAACAACGCCCTAATTGACCTCCCAACACCATCAAACATCTCAACATGATGAAACTTCGGATCTCTTTTAGGAGTGTGCCTAGTCACCCAAATTATTACAGGTCTTCTGCTAGCCATACACTACACAGCAGACACCAACCTAGCATTTTCCTCTGTAGCACACATATGCCGAGACGTCCAATTCGGCTGACTCATCCGTAACCTCCACGCAAACGGAGCCTCCTTCTTCTTCATCTGCATCTACCTACACATTGGCCGAGGAATTTACTACGGCTCATACCTAAACAAAGAAACCTGAAACGTCGGAGTCATCCTCCTCCTGACCCTCATAGCAACAGCTTTCGTAGGATACGTCCTACCATGAGGCCAAATGTCATTCTGAGGAGCTACTGTAATCACAAACCTATTCTCAGCCATCCCCTACATCGGACAGACACTAGTCGAATGAGCCTGAGGCGGATTCTCCGTTGACAACCCCACACTCACTCGATTCTTCGCCCTCCACTTCCTCCTCCCATTCGTCATCGCAGGCCTCACTCTAGTACACCTCACCTTCCTACACGAAACAGGCTCAAACAACCCAACAGGCGTCCCCTCAGACTGCGACAAAATCCCCTTCCACCCATACTACACTATCAAAGACATCCTAGGCTTTGTATTAATACTATCCCTACTAGTTTCACTAGCCCTATTCTCCCCAAACCTCCTAGGCGACCCAGAAAATTTCACGCCGGCCAACCCTCTAGTCACTCCCCCCCACATCAAGCCTGAATGATATTTCCTATTTGCCTACGCCATCCTCCGATCCATCCCAAACAAACTAGGAGGAGTGCTAGCCCTAGCAGCCTCAATCCTAGTCCTATTCCTCATACCACTACTTCACACATCAAAACTACGATCAATAACCTTCCGCCCCCTGTCGCAAATCCTATTCTGAACCCTAGTTGCCAACGTCCTCATCCTCACCTGAGTGGGAAGCCAACCAGTAGAACACCCATTCATCATCATTGGCCAACTAGCCTCATTCACATACTTCCTAATCATCCTAGTTTTATTCCCCCTCGCGGCCGCTTTAGAAAACAAACTACTCAAACTGTAA
guiana_USNM19202KopinangVillageGUY ATGGCCCTCAATCTTCGTAAAAACCACCAAATCCTCAAAGTCATCAACAACGCCCTAATTGACCTCCCAACACCATCAAACATCTCAACATGATGAAACTTCGGATCTCTTTTAGGAGTGTGCCTAGTCACCCAAATTATTACAGGTCTTCTGCTAGCCATACACTACACAGCAGACACCAACCTAGCATTTTCCTCTGTAGCACACATATGCCGAGACGTCCAATTCGGCTGACTCATCCGTAACCTCCACGCAAACGGAGCCTCCTTCTTCTTCATCTGCATCTACCTACACATTGGCCGAGGAATTTACTACGGCTCATACCTAAACAAAGAAACCTGAAACGTCGGAGTCATCCTCCTCCTGACCCTCATAGCAACAGCTTTCGTAGGATACGTCCTACCATGAGGCCAAATGTCATTCTGAGGAGCTACTGTAATCACAAACCTATTCTCAGCCATCCCCTACATCGGACAGACACTAGTCGAATGAGCCTGAGGCGGATTCTCCGTTGACAACCCCACACTCACTCGATTCTTCGCCCTCCACTTCCTCCTCCCATTCGTCATCGCAGGCCTCACTCTAGTACACCTCACCTTCCTACACGAAACAGGCTCAAACAACCCAACAGGCGTCCCCTCAGACTGCGACAAAATCCCCTTCCACCCATACTACACTATCAAAGACATCCTAGGCTTTGTATTAATACTATCCCTACTAGTTTCACTAGCCCTATTCTCCCCAAACCTCCTAGGCGACCCAGAAAATTTCACGCCGGCCAACCCTCTAGTCACTCCCCCCCACATCAAGCCTGAATGATATTTCCTATTTGCCTACGCCATTCTTCGATCCATCCCAAACAAACTAGGAGGAGTGCTAGCCCTAGCAGCCTCAATCCTAGTCCTGTTCCTCATACCACTACTTCACACATCAAAACTACGATCAATAACCTTCCGTCCCCTGTCGCAAATCCTATTCTGAACCCTAGTTGCCAACGTCCTCATCCTCACCTGAGTGGGAAGCCAACCAGTAGAACACCCATTCATCATCATCGGCCAACTAGCCTCATTCACATACTTCCTAATCATCCTAGTTTTATTCCCCCTCGCGGCCGCTTTAGAAAACAAACTAC???????????
guiana_USNM9316BarimaWainiGUY      ATGGCCCTCAATCTTCGTAAAAACCACCAAATCCTCAAAGTCATCAACAACGCCCTAATTGACCTCCCAACACCATCAAACATCTCAACATGATGAAACTTCGGATCTCTTTTAGGAGTGTGCCTAGTCACCCAAATTATTACAGGTCTTCTGCTAGCCATACACTACACAGCAGACACCAACCTAGCATTTTCCTCTGTAGCACACATATGCCGAGACGTCCAATTCGGCTGACTCATCCGTAACCTCCACGCAAACGGAGCCTCCTTCTTCTTCATCTGCATCTACCTACACATTGGCCGAGGAATTTACTACGGCTCATACCTAAACAAAGAAACCTGAAACGTCGGAGTCATCCTCCTCCTGACCCTCATAGCAACAGCTTTCGTAGGATACGTCCTACCATGAGGCCAAATGTCATTCTGAGGAGCTACTGTAATCACAAACCTATTCTCAGCCATCCCCTACATCGGACAGACACTAGTCGAATGAGCCTGAGGCGGATTCTCCGTTGACAACCCCACACTCACTCGATTCTTCGCCCTCCACTTCCTCCTCCCATTCGTCATCGCAGGCCTCACTCTAGTACACCTCACCTTCCTACACGAAACAGGCTCAAACAACCCAACAGGCGTCCCCTCAGACTGCGACAAAATCCCCTTCCACCCATACTACACTATCAAAGACATCCTAGGCTTTGTATTAATACTATCCCTACTAGTTTCACTAGCCCTATTCTCCCCAAACCTCCTAGGCGACCCAGAAAATTTCACGCCGGCCAACCCTCTAGTCACTCCCCCCCACATCAAGCCTGAATGATATTTCCTATTTGCCTACGCCATCCTCCGATCCATCCCAAACAAACTAGGAGGAGTGCTAGCCCTAGCAGCCTCAATCCTAGTCCTATTCCTCATACCACTACTTCACACATCAAAACTACGATCAATAACCTTCCGCCCCCTGTCGCAAATCCTATTCTGAACCCTAGTTGCCAACGTCCTCATCCTCACCTGAGTGGGAAGCCAACCAGTAGAACACCCATTCATCATCATTGGCCAACTAGCCTCATTCACATACTTCCTAATCATCCTAGTTTTATTCCCCCTCGCGGCCGCTTTAGAAAACAAACTACTCAAACTGTAA
guiana_USNMB10638AcariMountainsGUY ?????????????????????????????????????????????????????????????????????????????????????????????????????????????????????????????????????????????????????????????????????????????????????????????????????????????????????????????????????????????????????????????????????????????????????????????????????????????????????????????????????????????????????????????????????????????????????????????????????????????????????????????????????????????????????AATCACAAACCTATTCTCAGCCATCCCCTACATCGGACAGACACTAGTCGAATGAGCCTGAGGCGGATTCTCCGTTGACAACCCCACACTCACTCGATTCTTCGCCCTCCACTTCCTCCTCCCATTCGTCATCGCAGGCCTCACTCTAGTACACCTCACCTTCCTACACGAAACAGGCTCAAACAATCCAACAGGCGTCCCCTCAGACTGCGACAAAATCCCCTTCCACCCATACTACACTATCAAAGACATCCTAGGCTTTGTATTAATACTATCCCTACTAGTTTCACTAGCCCTATTCTCCCCAAACCTCCTAGGCGACCCAGAAAATTTCACGCCGGCCAACCCTCTAGTCACTCCCCCCCACATCAAGCCTGAATGATATTTCCTATTTGCCTACGCCATCCTCCGATCCATCCCAAACAAACTAGGAGGAGTGCTAGCCCTAGCAGCCTCAATCCTAGTCCTGTTCCTCATACCACTACTTCACACATCAAAACTACGATCAATAACCTTCCGCCCCCTGTCGCAAATCCTATTCTGAACCCTAGTTGCCAACGTCCTTATCCTCACCTGAGTGGGAAGCCAACCAGTAGAACACCCATTCATCATCATTGGCCAACTAGCCTCATTCACATACTTCCTAATCATCCTAGTTTTATTCCCCCTCGCGGCCGCTTTAGAAAACAAACTACTCAAACTGTAA
inambari_40164LoretoPER            ?????????????????????????????????????????????????????????????????????????????????????????????????????????????????????????????????ACTCAAATTATTACAGGTCTTCTGCTAGCCATGCACTACACAGCAGACACCAACCTAGCATTTTCCTCTGTAGCACACATATGCCGAGACGTCCAATTCGGCTGACTCATCCGTAACCTCCACGCAAACGGAGCCTCCTTCTTCTTCATCTGCATCTACCTACACATTGGCCGAGGAATTTACTACGGCTCATACCTAAACAAAGAAACCTGAAACGTCGGAGTCATCCTCCTCCTGACCCTCATAGCAACAGCTTTCGTAGGATACGTCCTACCATGAGGCCAAATGTCATTCTGAGGAGCTACTGTAATCACAAACCTATTCTCAGCCATCCCCTACATCGGACAGACACTAGTCGAATGAGCCTGAGGCGGATTCTCCGTCGACAACCCCACACTCACTCGATTTTTCGCCCTCCACTTCCTCCTCCCATTCGTCATTGCAGGCCTCACTCTAGTACACCTCACCTTCCTACACGAAACAGGCTCAAACAACCCAACAGGCGTCCCCTCAGACTGCGACAAAATCCCCTTCCACCCATACTACACTATCAAAGACATCCTAGGCTTTGTATTAATACTATCCCTACTAGTTTCACTAGCCCTATTCTCCCCCAACCTCCTAGGCGACCCAGAAAATTTCACGCCGGCCAACCCTCTAGTCACTCCCCCCCACATCAAACCTGAATGATATTTCCTATTTGCCTACGCCATCCTCCGATCCATCCCAAA???????????????????????????????????????????????????????????????????????????????????????????????????????????????????????????????????????????????????????????????????????????????????????????????????????????????????????????????????????????????????????????????????????????????????????????
choco_ANSP26413EsmeraldasECU       ????????????????????????????????????????????????????????????????????????????????????????????????????????????????????????????????????????????????GGTCTCCTGCTAGCTATACACTACACAGCAGACACCAACCTAGCATTTTCTTCTGTAGCACACATATGCCGAGACGTCCAATTCGGCTGACTCATCCGCAACCTCCACGCAAACGGAGCCTCCTTCTTCTTCATCTGCATCTACCTACACATCGGCCGAGGAATCTACTACGGCTCATACCTAAACAAAGAAACCTGAAACGTCGGAGTCATCCTCCTCCTGACCCTCATGGCAACAGCTTTCGTAGGATACGTCCTACCATGAGGCCAAATATCATTCTGAGGAGCTACCGTAATCACAAACCTATTCTCAGCCATCCCTTACATCGGACAGACACTAGTCGAATGAGCCTGAGGCGGATTCTCCGTCGACAACCCCACACTCACCCGATTCTTTGCCCTCCACTTCCTCCTCCCATTCGTCATCGCAGGCCTCACACTAGTTCACCTCACCCTCCTACACGAAACAGGCTCAAACAACCCAACAGGCATCCCCTCAGACTGCGACAAAATCCCTTTCCACCCATACTACACTATCAAAGACATCCTAGGCTTTGTATTAATACTATCCCTACTAGTCTCACTAGCCCTATTCTCCCCCAACTTCCTAGGCGACCCAGAAAATTTCACGCCGGCCAACCCCCTAGTCACTCCCCCTCACATCAAACCCGAATGATACTTCCTATTTGCCTACGCTATCCTCCGATC????????????????????????????????????????????????????????????????????????????????????????????????????????????????????????????????????????????????????????????????????????????????????????????????????????????????????????????????????????????????????????????????????????????????????????????????????
napo_ANSP2677MoronaECU             ??????????????????????????????????????????????????????????????????????????????????????????????????????????????TTTAGGAGTGTGCCTAGTCACCCAAATTATTACAGGTCTTCTGCTAGCCATGCACTACACAGCAGACACCAACCTAGCATTTTCCTCTGTAGCACACATATGCCGAGACGTCCAATTCGGCTGACTCATCCGTAACCTCCACGCAAACGGAGCCTCCTTCTTCTTCATCTGCATCTACCTACACATTGGCCGAGGAATTTACTACGGCTCATACCTAAACAAAGAAACCTGAAACGTCGGAGTCATCCTCCTCCTGACCCTCATAGCAACAGCTTTCGTAGGATACGTCCTACCATGAGGCCAAATGTCATTCTGAGGAGCTACTGTAATCACAAACCTATTCTCAGCCATCCCCTACATCGGACAGACACTAGTCGAATGAGCCTGAGGCGGATTCTCCGTCGACAACCCCACACTCACTCGATTCTTCGCCCTCCACTTCCTCCTCCCATTCGTCATCGCAGGCCTCACTCTAGTACACCTCACCTTCCTACACGAAACAGGCTCAAACAACCCAACAGGCGTCCCCTCAGACTGCGACAAAATCCCCTTCCACCCATACTACACTATCAAAGACATCCTAGGCTTTGTATTAATACTATCCCTACTAGTTTCACTAGCCCTATTCTCCCCCAACCTCCTAGGCGACCCAGAAAATTTCACGCCGGCCAACCCTCTAGTCACTCCCCCCCACATCAAACCTGAATGATATTTCCTATTTGCCTACGCCATCCTCCGATCCATCCCAAACAAACTAGGAGGAGTGCTAGCCCTAGCAGCCTCAATCCTAGTCCTATTCCTCATACCACTACTTCACACATCAAAACTACGATCAATAACCTTCCGCCCCCTGTCGCAAATCCTATTCTGAACCCTAGTTGCCAACGTCCTCATCCTCACCTGAGTGGGAAGCCAACCAGTAGAACACCCATTCATCATCATCGGCCAACTAGCCTCATTCACATACTTCCTAATCATCCTAGTTTTATTCCCCCTCGCGGCCGCTTTAGAAAACAAACTACTCAAACTGTAA
choco_ANSP4337EsmeraldasECU        ??????????????????????????????????????????????????????????????????????????????????????????????????????????????TTTAGGAGTGTGCCTAGTCACCCAAATTATCACAGGTCTCCTGCTAGCTATACACTACACAGCAGACACCAACCTAGCATTTTCTTCTGTAGCACACATATGCCGAGACGTCCAATTCGGCTGACTCATCCGCAACCTCCACGCAAACGGAGCCTCCTTCTTCTTCATCTGCATCTACCTACACATCGGCCGAGGAATCTACTACGGCTCATACCTAAACAAAGAAACCTGAAACGTCGGAGTCATCCTCCTCCTGACCCTCATGGCAACAGCTTTCGTAGGATACGTCCTACCATGAGGCCAAATATCATTCTGAGGAGCTACCGTAATCACAAACCTATTCTCAGCCATCCCTTACATCGGACAGACACTAGTCGAATGAGCCTGAGGCGGATTCTCCGTCGACAACCCCACACTCACCCGATTCTTTGCCCTCCACTTCCTCCTCCCATTCGTCATCGCAGGCCTCACACTAGTTCACCTCACCCTCCTACACGAAACAGGCTCAAACAACCCAACAGGCATCCCCTCAGACTGCGACAAAATCCCTTTCCACCCATACTACACTATCAAAGACATCCTAGGCTTTGTATTAATACTATCCCTACTAGTCTCACTAGCCCTATTCTCCCCCAACTTCCTAGGCGACCCAGAAAATTTCACGCCGGCCAACCCCCTAGTCACTCCCCCTCACATCAAACCCGAATGATACTTCCTATTTGCCTACGCTATCCTCCGATCCATCCCAAACAAACTAGGAGGAGTGCTAGCCCTAGCAGCTTCAATCCTAGTCCTATTCCTCATACCACTACTACACACATCAAAACTACGATCTATAACCTTCCGCCCCCTATCACAAATCCTATTCTGAACCCTAGTTGCCAACGTCCTCATCCTCACCTGAGTGGGAAGCCAGCCAGTAGAACACCCATTCATCATCATCGGCCAACTAGCCTCATTCACATACTTCCTAATTATTCTAGTCCTATTCCCCGTCGCGGCCGCTTTAGAAAATAAACTACTCAAACTGTAA
inambari_LSUMZ11150UcayaliPER      ??????????????????????????????????????????????????????????????????????????????????????????????????????????????TTTAGGAGTGTGCCTAGTCACTCAAATTATTACAGGTCTTCTGCTAGCCATGCACTACACAGCAGACACCAACCTAGCATTTTCCTCTGTAGCACACATATGCCGAGACGTCCAATTCGGCTGACTCATCCGTAACCTCCACGCAAACGGAGCCTCCTTCTTCTTCATCTGCATCTACCTACACATTGGCCGAGGAATTTACTACGGCTCATACCTAAACAAAGAAACCTGAAACGTCGGAGTCATCCTCCTCCTGACCCTCATAGCAACAGCTTTCGTAGGATACGTCCTACCATGAGGCCAAATGTCATTCTGAGGAGCTACTGTAATCACAAACCTATTCTCAGCCATCCCCTACATCGGACAGACACTAGTCGAATGAGCCTGAGGCGGATTCTCCGTCGACAACCCCACACTCACTCGATTCTTCGCCCTCCACTTCCTCCTCCCATTCGTCATCGCAGGCCTCACTCTAGTACACCTCACCTTCCTACACGAAACAGGATCAAACAACCCAACAGGCGTCCCCTCAGACTGCGACAAAATCCCCTTCCACCCATACTACACTATCAAAGACATCCTAGGCTTTGTATTAATACTATCCCTACTAGTTTCACTAGCCCTATTCTCCCCCAACCTCCTAGGCGACCCAGAAAATTTCACGCCGGCCAACCCTCTAGTCACTCCCCCCCACATCAAACCTGAATGATACTTCCTATTTGCCTACGCCATCCTCCGATCCATCCCAAACAAACTAGGAGGAGTACTAGCCCTAGCAGCCTCAATCCTAGTCCTATTCCTCATACCACTACTTCACACATCAAAACTACGATCAATAACCTTCCGCCCTCTGTCGCAAATCCTATTCTGAACCCTAGTTGCCAACGTCCTCATCCTCACCTGAGTGGGAAGCCAACCAGTAGAACACCCATTCATCATCATCGGCCAACTAGCCTCATTCACATACTTCCTAATCATCCTAGTTTTATTCCCCCTCGCGGCCGCTTTAGAAAACAAACTACTCAAACTGTAA
inambari_LSUMZ11294UcayaliPER      ??????????????????????????????????????????????????????????????????????????????????????????????????????????????TTTAGGAGTGTGCCTAGTCACTCAAATTATTACAGGTCTTCTGCTAGCCATGCACTACACAGCAGACACCAACCTAGCATTTTCCTCTGTAGCACACATATGCCGAGACGTCCAATTCGGCTGACTCATCCGTAACCTCCACGCAAACGGAGCCTCCTTCTTCTTCATCTGCATCTACCTACACATTGGCCGAGGAATTTACTACGGCTCATACCTAAACAAAGAAACCTGAAACGTCGGAGTCATCCTCCTCCTGACCCTCATAGCAACAGCTTTCGTAGGATACGTCCTACCATGAGGCCAAATGTCATTCTGAGGAGCTACTGTAATCACAAACCTATTCTCAGCCATCCCCTACATCGGACAGACACTAGTCGAATGAGCCTGAGGCGGATTCTCCGTCGACAACCCCACACTCACTCGATTCTTCGCCCTCCACTTCCTCCTCCCATTCGTCATCGCAGGCCTCACTCTAGTACACCTCACCTTCCTACACGAAACAGGATCAAACAACCCAACAGGCGTCCCCTCAGACTGCGACAAAATCCCCTTCCACCCATACTACACTATCAAAGACATCCTAGGCTTTGTATTAATACTATCCCTACTAGTTTCACTAGCCCTATTCTCCCCCAACCTCCTAGGCGACCCAGAAAATTTCACGCCGGCCAACCCTCTAGTCACTCCCCCCCACATCAAACCTGAATGATACTTCCTATTTGCCTACGCCATCCTCCGATCCATCCCAAACAAACTAGGAGGAGTACTAGCCCTAGCAGCCTCAATCCTAGTCCTATTCCTCATACCACTACTTCACACATCAAAACTACGATCAATAACCTTCCGCCCTCTGTCGCAAATCCTATTCTGAACCCTAGTTGCCAACGTCCTCATCCTCACCTGAGTGGGAAGCCAACCAGTAGAACACCCATTCATCATCATCGGCCAACTAGCCTCATTCACATACTTCCTAATCATCCTAGTTTTATTCCCCCTCGCGGCCGCTTTAGAAAACAAACTACTCAAACTGTAA
rondonia_LSUMZ12295SantaCruzBOL    ??????????????????????????????????????????????????????????????????????????????????????????????????????????????TTTAGGAGTGTGCCTAGTCACCCAAATTATTACAGGTCTTCTGCTAGCCATGCACTACACAGCAGACACCAACCTAGCATTTTCCTCTGTAGCACACATATGCCGAGACGTCCAATTCGGCTGACTCATCCGTAACCTCCACGCAAACGGAGCCTCCTTCTTCTTCATCTGCATCTACCTACACATTGGCCGAGGAATTTACTACGGCTCATACCTAAACAAAGAAACCTGAAACGTCGGAGTCATCCTCCTCCTGACCCTCATAGCAACAGCTTTCGTAGGATACGTCCTACCATGAGGCCAAATGTCATTCTGAGGAGCTACCGTAATCACAAACCTATTCTCAGCCATCCCCTACATCGGACAGACACTAGTCGAATGAGCCTGAGGCGGATTCTCCGTCGACAACCCCACACTCACTCGATTCTTCGCCCTCCACTTCCTCCTCCCATTCGTCATCGCAGGCCTCACCCTAGTACACCTCACCTTCCTACACGAAACAGGCTCAAACAACCCAACAGGCGTCCCCTCAGACTGCGACAAAATCCCATTCCACCCATACTACACTATCAAAGACATCCTAGGCTTTGTATTAATACTATCCCTACTAGTTTCACTAGCCCTATTCTCCCCCAACCTCCTAGGCGACCCAGAAAATTTCACGCCGGCCAACCCTCTAGTCACTCCCCCTCACATCAAGCCTGAATGATATTTCCTATTTGCCTACGCCATCCTCCGATCCATCCCAAACAAACTAGGAGGAGTGCTAGCCCTAGCAGCCTCAATCCTAGTCCTGTTCCTCATACCACTACTTCACACATCAAAACTACGATCAATAACCTTCCGCCCCCTGTCGCAAATCCTATTCTGAACCCTAGTTGCCAACGTCCTCATCCTCACCTGAGTGGGAAGCCAACCAGTAGAACACCCATTCATCATCATCGGCCAACTAGCCTCATTCACATACTTCCTAATCATCCTAGTTCTATTCCCCCTCGCGGCCGCTTTAGAGAACAAACTACTCAAACTGTAA
rondonia_LSUMZ12604SantaCruzBOL    ??????????????????????????????????????????????????????????????????????????????????????????????????????????????TTTAGGAGTGTGCCTAGTCACCCAAATTATTACAGGTCTTCTGCTAGCCATGCACTACACAGCAGACACCAACCTAGCATTTTCCTCTGTAGCACACATATGCCGAGACGTCCAATTCGGCTGACTCATCCGCAACCTCCACGCAAACGGAGCCTCCTTCTTCTTCATCTGCATCTACCTACACATTGGCCGAGGAATTTACTACGGCTCATACCTAAACAAAGAAACCTGAAACGTCGGAGTCATCCTCCTCCTGACCCTCATAGCAACAGCTTTCGTAGGATACGTCCTACCATGAGGCCAAATGTCATTCTGAGGAGCTACCGTAATCACAAACCTATTCTCAGCCATCCCCTACATCGGACAGACACTAGTCGAATGAGCCTGAGGCGGATTCTCCGTCGACAACCCCACACTCACTCGATTCTTCGCCCTCCACTTCCTCCTCCCATTCGTCATCGCAGGCCTCACCCTAGTACACCTCACCTTCCTACACGAAACAGGCTCAAACAACCCAACAGGCGTCCCCTCAGACTGCGACAAAATCCCATTCCACCCATACTACACTATCAAAGACATCCTAGGCTTTGTATTAATACTATCCCTACTAGTTTCACTAGCCCTATTCTCCCCCAACCTCCTAGGCGACCCAGAAAATTTCACGCCGGCCAACCCTCTAGTCACTCCCCCTCACATCAAGCCTGAATGATATTTCCTATTTGCCTACGCCATCCTCCGATCCATCCCAAACAAACTAGGAGGAGTGCTAGCCCTAGCAGCCTCAATCCTAGTCCTGTTCCTCATACCACTACTTCACACATCAAAACTACGATCAATAACCTTCCGCCCCCTGTCGCAAATCCTATTCTGAACCCTAGTTGCCAACGTCCTCATCCTCACCTGAGTGGGAAGCCAACCAGTAGAACACCCATTCATCATCATCGGCCAACTAGCCTCATTCACATACTTCCTAATCATCCTAGTTCTATTCCCCCTCGCGGCCGCTTTAGAGAACAAACTACTCAAACTGTAA
rondonia_LSUMZ13020SantaCruzBOL    ??????????????????????????????????????????????????????????????????????????????????????????????????????????????TTTAGGAGTGTGCCTAGTCACCCAAATTATTACAGGTCTTCTGCTAGCCATGCACTACACAGCAGACACCAACCTAGCATTTTCCTCTGTAGCACACATATGCCGAGACGTCCAATTCGGCTGACTCATCCGTAACCTCCACGCAAACGGAGCCTCCTTCTTCTTCATCTGCATCTACCTACACATTGGCCGAGGAATTTACTACGGCTCATACCTAAACAAAGAAACCTGAAACGTCGGAGTCATCCTCCTCCTGACCCTCATAGCAACAGCTTTCGTAGGATACGTCCTACCATGAGGCCAAATGTCATTCTGAGGAGCTACCGTAATCACAAACCTATTCTCAGCCATCCCCTACATCGGACAGACACTAGTCGAATGAGCCTGAGGCGGATTCTCCGTCGACAACCCCACACTCACTCGATTCTTCGCCCTCCACTTCCTCCTCCCATTCGTCATCGCAGGCCTCACCCTAGTACACCTCACCTTCCTACACGAAACAGGCTCAAACAACCCAACAGGCGTCCCCTCAGACTGCGACAAAATCCCATTCCACCCATACTACACTATCAAAGACATCCTAGGCTTTGTATTAATACTATCCCTACTAGTTTCACTAGCCCTATTCTCCCCCAACCTCCTAGGCGACCCAGAAAATTTCACGCCGGCCAACCCTCTAGTCACTCCCCCTCACATCAAGCCTGAATGATATTTCCTATTTGCCTACGCCATCCTCCGATCCATCCCAAACAAACTAGGAGGAGTGCTAGCCCTAGCAGCCTCAATCCTAGTCCTGTTCCTCATACCACTACTTCACACATCAAAACTACGATCAATAACCTTCCGCCCCCTGTCGCAAATCCTATTCTGAACCCTAGTTGCCAACGTCCTCATCCTCACCTGAGTGGGAAGCCAACCAGTAGAACACCCATTCATCATCATCGGCCAACTAGCCTCATTCACATACTTCCTAATCATCCTAGTTCTATTCCCCCTCGCGGCCGCTTTAGAGAACAAACTACTCAAACTGTAA
central_LSUMZ16008HerediaCR        ??????????????????????????????????????????????????????????????????????????????????????????????????????????????TTTAGGAGTGTGCCTAGTCACCCAAATTATCACAGGTCTCCTGCTAGCTATACACTACACAGCAGACACCAACCTAGCATTTTCTTCTGTAGCACACATATGCCGAGACGTCCAATTCGGCTGACTCATCCGCAACCTCCACGCAAACGGAGCCTCCTTCTTCTTCATCTGCATCTACCTACACATCGGCCGAGGAATCTACTACGGCTCATACCTAAACAAAGAAACCTGAAACGTCGGAGTCATCCTCCTCCTGACCCTCATGGCAACAGCTTTCGTAGGATACGTCCTACCATGAGGCCAAATATCATTCTGAGGAGCTACCGTAATCACAAACCTATTCTCAGCCATCCCTTACATCGGACAGACACTAGTCGAATGAGCCTGAGGCGGATTCTCCGTCGACAACCCTACACTCACCCGATTCTTTGCCCTCCACTTCCTCCTCCCATTCGTCATCGCAGGCCTCACTCTAGTTCACCTCACCCTCCTACACGAAACAGGCTCAAACAACCCAACAGGCATCCCCTCAGACTGCGACAAAATCCCTTTCCACCCATACTACACTATCAAAGACATCCTAGGCTTTGTATTAATACTATCCCTACTAGTCTCACTAGCCCTATTCTCCCCCAACTCCCTAGGCGACCCAGAAAATTTCACGCCGGCCAACCCCCTAGTCACTCCCCCTCACATCAAACCCGAATGATACTTCCTATTTGCCTACGCTATCCTCCGATCCATCCCAAACAAACTAGGAGGAGTGCTAGCCCTAGCAGCTTCAATCCTAGTCCTATTCCTCATACCACTACTACATACATCAAAACTACGATCAATAACCTTCCGCCCCCTATCACAAATCCTATTCTGAACCCTAGTTGCCAACGTCCTCATCCTCACCTGAGTGGGAAGCCAGCCAGTAGAACACCCATTCATCATCATCGGCCAACTAGCCTCATTCACATACTTCCTAATTATTCTAGTCCTATTCCCCCTCGCGGCCGCTTTAGAAAATAAACTACTCAAACTGTAA
choco_LSUMZ2149DarienPAN         ??????????????????????????????????????????????????????????????????????????????????????????????????????????????TTTAGGAGTGTGCCTAGTCACCCAAATTATCACAGGTCTCCTGCTAGCTATACACTACACAGCAGACACCAACCTAGCATTTTCTTCTGTAGCACACATATGCCGAGACGTCCAATTCGGCTGACTCATCCGCAACCTCCACGCAAACGGAGCCTCCTTCTTCTTCATCTGCATCTACCTACACATCGGCCGAGGAATCTACTACGGCTCATACCTAAACAAAGAAACCTGAAACGTCGGAGTCATCCTCCTCCTGACCCTCATGGCAACAGCTTTCGTAGGATACGTCCTACCATGAGGCCAAATATCATTCTGAGGAGCTACCGTAATCACAAACCTATTCTCAGCCATCCCTTACATCGGACAGACACTAGTCGAATGAGCCTGAGGCGGATTCTCCGTCGACAACCCTACACTCACCCGATTCTTTGCCCTCCACTTCCTCCTCCCATTCGTCATCGCAGGCCTCACTCTAGTCCACCTCACCCTCCTACACGAAACAGGCTCAAACAACCCAACAGGCATCCCCTCAGACTGCGACAAAATCCCTTTCCACCCATACTACACTATCAAAGACATCCTAGGCTTTGTATTAATACTATCCCTACTAGTCTCACTAGCCCTATTCTCCCCCAACTCCCTAGGCGACCCAGAAAATTTCACGCCGGCCAACCCCCTAGTCACTCCCCCTCACATCAAACCCGAATGATACTTCCTATTTGCCTACGCTATCCTCCGATCCATCCCAAACAAACTAGGAGGAGTGCTAGCCCTAGCAGCTTCAATCCTAGTCCTATTCCTCATACCACTACTACACACATCAAAACTACGATCAATAACCTTCCGCCCCCTATCACAAATCCTATTCTGAACCCTAGTTGCCAACGTCCTCATCCTCACCTGAGTGGGAAGCCAGCCAGTAGAACACCCATTCATCATCATCGGCCAACTAGCCTCATTCACATACTTCCTAATTATTCTAGTCCTATTCCCCCTCGCGGCCGCTTTAGAAAATAAACTACTCAAACTGTAA
inambari_LSUMZ22706LaPazBOL        ??????????????????????????????????????????????????????????????????????????????????????????????????????????????TTTAGGAGTGTGCCTAGTCACTCAAATTATTACAGGTCTTCTGCTAGCCATGCACTACACAGCAGACACCAACCTAGCATTTTCCTCTGTAGCCCACATATGCCGAGACGTCCAATTCGGCTGACTCATCCGTAACCTCCACGCAAACGGAGCCTCCTTCTTCTTCATCTGCATCTACCTACACATTGGCCGAGGAATTTACTACGGCTCATACCTAAACAAAGAAACCTGAAACGTCGGAGTCATCCTCCTCCTGACCCTCATAGCAACAGCTTTCGTAGGATACGTCCTACCATGAGGCCAAATGTCATTCTGAGGAGCTACTGTAATCACAAACCTATTCTCAGCCATCCCCTACATCGGACAGACACTAGTCGAATGAGCCTGAGGCGGATTCTCCGTCGACAACCCCACACTCACTCGATTCTTCGCCCTCCACTTCCTCCTCCCATTCGTCATCGCAGGCCTCACTCTAGTACACCTCACCTTCCTACACGAAACAGGATCAAACAACCCAACAGGCGTCCCCTCAGACTGCGACAAAATCCCCTTCCACCCATACTACACTATCAAAGACATCCTAGGCTTTGTATTAATACTATCCCTACTAGTTTCACTAGCCCTATTCTCCCCCAACCTCCTAGGCGACCCAGAAAATTTCACGCCGGCCAACCCTCTAGTCACTCCCCCCCACATCAAACCTGAATGATACTTCCTATTTGCCTACGCCATCCTCCGATCCATCCCAAACAAACTAGGAGGAGTACTAGCCCTAGCAGCCTCAATCCTAGTCCTATTCCTCATACCACTACTTCACACATCAAAACTACGATCAATAACCTTCCGCCCTCTGTCGCAAATCCTATTCTGAACCCTAGTTGCCAACGTCCTCATCCTCACCTGAGTGGGAAGCCAACCAGTAGAACACCCATTCATCATCATCGGCCAACTAGCCTCATTCACATACTTCCTAATCATCCTAGTTTTATTCCCCCTCGCGGCCGCTTTAGAAAACAAACTACTCAAACTGTAG
choco_LSUMZ26862ColonPAN         ??????????????????????????????????????????????????????????????????????????????????????????????????????????????TTTAGGAGTGTGCCTAGTCACCCAAATTATCACAGGTCTCCTGCTAGCTATACACTACACAGCAGACACCAACCTAGCATTTTCTTCTGTAGCACACATATGCCGAGACGTCCAATTCGGCTGACTCATCCGCAACCTCCACGCAAACGGAGCCTCCTTCTTCTTCATCTGCATCTACCTACACATCGGCCGAGGAATCTACTACGGCTCATACCTAAACAAAGAAACCTGAAACGTCGGAGTCATCCTCCTCCTGACCCTCATGGCAACAGCTTTCGTAGGATACGTCCTACCATGAGGCCAAATATCATTCTGAGGAGCTACCGTAATCACAAACCTATTCTCAGCCATCCCTTACATCGGACAGACACTAGTCGAATGAGCCTGAGGCGGATTCTCCGTCGACAACCCTACACTCACCCGATTCTTTGCCCTCCACTTCCTCCTCCCATTCGTCATCGCAGGCCTCACTCTAGTTCACCTCACCCTCCTACACGAAACAGGCTCAAACAACCCAACAGGCATCCCCTCAGACTGCGACAAAATCCCTTTCCACCCATACTACACTATCAAAGACATCCTAGGCTTTGTATTAATACTATCCCTACTAGTCTCACTAGCCCTATTCTCCCCCAACTCCCTAGGCGACCCAGAAAATTTCACGCCGGCCAACCCCCTAGTCACTCCCCCTCACATCAAACCCGAATGATACTTCCTATTTGCCTACGCTATCCTCCGATCCATCCCAAACAAACTAGGAGGAGTGCTAGCCCTAGCAGCTTCAATCCTAGTCCTATTCCTCATACCACTACTACACACATCAAAACTACGATCAATAACCTTCCGCCCCCTATCACAAATCCTATTCTGAACCCTAGTTGCCAACGTCCTCATCCTCACCTGAGTGGGAAGCCAGCCAGTAGAACACCCATTCATCATCATCGGCCAACTAGCCTCATTCACATACTTCCTAATTATTCTAGTCCTATTCCCCCTCGCGGCCGCTTTAGAAAATAAACTACTCAAACTGTAA
central_LSUMZ27281CartagoCR        ??????????????????????????????????????????????????????????????????????????????????????????????????????????????TTTAGGAGTGTGCCTAGTCACCCAAATTATCACAGGTCTCCTGCTAGCTATACACTACACAGCAGACACCAACCTAGCATTTTCTTCTGTAGCACACATATGCCGAGACGTCCAATTCGGCTGACTCATCCGCAACCTCCACGCAAACGGAGCCTCCTTCTTCTTCATCTGCATCTACCTACACATCGGCCGAGGAATCTACTACGGCTCATACCTAAACAAAGAAACCTGAAACGTCGGAGTCATCCTCCTCCTGACCCTCATGGCAACAGCTTTCGTAGGATACGTCCTACCATGAGGCCAAATATCATTCTGAGGAGCTACCGTAATCACAAACCTATTCTCAGCCATCCCTTACATCGGACAGACACTAGTCGAATGAGCCTGAGGCGGATTCTCCGTCGACAACCCTACACTCACCCGATTCTTTGCCCTCCACTTCCTCCTCCCATTCGTCATCGCAGGCCTCACTCTAGTTCACCTCACCCTCCTACACGAAACAGGCTCAAACAACCCAACAGGCATCCCCTCAGACTGCGACAAAATCCCTTTCCACCCATACTACACTATCAAAGACATCCTAGGCTTTGTATTAATACTATCCCTACTAGTCTCACTAGCCCTATTCTCCCCCAACTCCCTAGGCGACCCAGAAAATTTCACGCCGGCCAACCCCCTAGTCACTCCCCCTCACATCAAACCCGAATGATACTTCCTATTTGCCTACGCTATCCTCCGATCCATCCCAAACAAACTAGGAGGAGTGCTAGCCCTAGCAGCTTCAATCCTAGTCCTATTCCTCATACCACTACTACATACATCAAAACTACGATCAATAACCTTCCGCCCCCTATCACAAATCCTATTCTGAACCCTAGTTGCCAACGTCCTCATCCTCACCTGAGTGGGAAGCCAGCCAGTAGAACACCCATTCATCATCATCGGCCAACTAGCCTCATTCACATACTTCCTAATTATTCTAGTCCTATTCCCCCTCGCGGCCGCTTTAGAAAATAAACTACTCAAACTGTAA
inambari_LSUMZ27563LoretoPER       ??????????????????????????????????????????????????????????????????????????????????????????????????????????????TTTAGGAGTGTGCCTAGTCACTCAAATTATTACAGGTCTTCTGCTAGCCATGCACTACACAGCAGACACCAACCTAGCATTTTCCTCTGTAGCACACATATGCCGAGACGTCCAATTCGGCTGACTCATCCGTAACCTCCACGCAAACGGAGCCTCCTTCTTCTTCATCTGCATCTACCTACACATTGGCCGAGGAATTTACTACGGCTCATACCTAAACAAAGAAACCTGAAACGTCGGAGTCATCCTCCTCCTGACCCTCATAGCAACAGCTTTCGTAGGATACGTCCTACCATGAGGCCAAATGTCATTCTGAGGAGCTACTGTAATCACAAACCTGTTCTCAGCCATCCCCTACATCGGACAGACACTAGTCGAATGAGCCTGAGGCGGATTCTCCGTCGACAACCCCACACTCACTCGATTTTTCGCCCTCCACTTCCTCCTCCCATTCGTCATCGCAGGCCTCACTCTAGTACACCTCACCTTCCTACACGAAACAGGCTCAAACAACCCAACAGGCGTCCCCTCAGACTGCGACAAAATCCCCTTCCACCCATACTACACTATCAAAGACATCCTAGGCTTTGTATTAATACTATCCCTACTAGTTTCACTAGCCCTATTCTCCCCCAACCTCCTAGGCGACCCAGAAAATTTCACGCCGGCCAACCCTCTAGTCACTCCTCCCCACATCAAACCTGAATGATATTTCCTATTTGCCTACGCCATCCTCCGATCCATCCCAAACAAACTAGGAGGAGTGCTAGCCCTAGCAGCCTCAATCCTAGTCCTATTCCTCATACCACTACTTCACACATCAAAACTACGATCAATAACCTTCCGCCCCCTGTCGCAAATCCTATTCTGAACCCTAGTTGCCAACGTCCTCATCCTCACCTGAGTGGGAAGCCAACCAGTAGAACACCCATTCATCATCATCGGCCAACTAGCCTCATTCACATACTTCCTAATCATCCTAGTTTTATTCCCCCTCGCGGCCGCTTTAGAAAACAAACTACTCAAACTGTAA
inambari_LSUMZ28002LoretoPER       ??????????????????????????????????????????????????????????????????????????????????????????????????????????????TTTAGGAGTGTGCCTAGTCACTCAAATTATCACAGGTCTTCTGCTAGCCATGCACTACACAGCAGACACCAACCTAGCATTTTCCTCTGTAGCACACATATGCCGAGACGTCCAATTCGGCTGACTCATCCGTAACCTCCACGCAAACGGAGCCTCCTTCTTCTTCATCTGCATCTACCTACACATTGGCCGAGGAATTTACTACGGCTCATACCTAAACAAAGAAACCTGAAACGTCGGAGTCATCCTCCTCCTGACCCTCATAGCAACAGCTTTCGTAGGATACGTCCTACCATGAGGCCAAATGTCATTCTGAGGAGCTACTGTAATCACAAACCTATTCTCAGCCATCCCCTACATCGGACAGACACTAGTCGAATGAGCCTGAGGCGGATTCTCCGTCGACAACCCCACACTCACTCGATTCTTCGCCCTCCACTTCCTCCTCCCATTCGTCATCGCAGGCCTCACTCTAGTACACCTCACCTTCCTACACGAAACAGGCTCAAACAACCCAACAGGCGTCCCCTCAGACTGCGACAAAATCCCCTTCCACCCATACTACACTATCAAAGACATCCTAGGCTTTGTATTAATACTATCCCTACTAGTTTCACTAGCCCTATTCTCCCCCAACCTCCTAGGCGACCCAGAAAATTTCACGCCGGCCAACCCTCTAGTCACTCCCCCCCACATCAAACCTGAATGATATTTCCTATTTGCCTACGCCATCCTCCGATCCATCCCAAACAAACTAGGAGGAGTGCTAGCCCTAGCAGCCTCAATCCTAGTCCTATTCCTCATACCACTACTTCACACATCAAAACTACGATCAATAACCTTCCGCCCCCTGTCGCAAATCCTATTCTGAACCCTAGTTGCCAACGTCCTCATCCTCACCTGAGTGGGAAGCCAACCAGTAGAACACCCATTCATCATCATCGGCCAACTAGCCTCATTCACATACTTCCTAATCATCCTAGTTTTATTCCCCCTCGCGGCCGCTTTAGAAAACAAACTACTCAAACTGTAA
inambari_LSUMZ28004LoretoPER       ??????????????????????????????????????????????????????????????????????????????????????????????????????????????TTTAGGAGTGTGCCTAGTCACCCAAATTATTACAGGTCTTCTGCTAGCCATGCACTACACAGCAGACACCAACCTAGCATTTTCCTCTGTAGCACACATATGCCGAGACGTCCAATTCGGCTGACTCATCCGTAACCTCCACGCAAACGGAGCCTCCTTCTTCTTCATCTGCATCTACCTACACATTGGCCGAGGAATTTACTACGGCTCATACCTAAACAAAGAAACCTGAAACGTCGGAGTCATCCTCCTCCTGACCCTCATAGCAACAGCTTTCGTAGGATACGTCCTACCATGAGGCCAAATGTCATTCTGAGGAGCTACTGTAATCACAAACCTATTCTCAGCCATCCCCTACATCGGACAGACACTAGTCGAATGAGCCTGAGGCGGATTCTCCGTCGACAACCCCACACTCACTCGATTCTTCGCCCTCCACTTCCTCCTCCCATTCGTCATCGCAGGCCTCACTCTAGTACACCTCACCTTCCTACACGAAACAGGCTCAAACAACCCAACAGGCGTCCCCTCAGACTGCGACAAAATCCCCTTCCACCCATACTACACTATCAAAGACATCCTAGGCTTTGTATTAATACTATCCCTACTAGTTTCACTAGCCCTATTCTCCCCCAACCTCCTAGGCGACCCAGAAAATTTCACGCCGGCCAACCCTCTAGTCACTCCCCCCCACATCAAACCTGAATGATATTTCCTATTTGCCTACGCCATCCTCCGATCCATCCCAAACAAACTAGGAGGAGTGCTAGCCCTAGCAGCCTCAATCCTAGTCCTATTCCTCATACCACTACTTCACACATCAAAACTACGATCAATAACCTTCCGCCCCCTGTCGCAAATCCTATTCTGAACCCTAGTTGCCAACGTCCTCATCCTCACCTGAGTGGGAAGCCAACCAGTAGAACACCCATTCATCATCATCGGCCAACTAGCCTCATTCACATACTTCCTAATCATCCTAGTTTTATTCCCCCTCGCGGCCGCTTTAGAAAACAAACTACTCAAACTGTAA
choco_LSUMZ28351PanamaPAN        ??????????????????????????????????????????????????????????????????????????????????????????????????????????????TTTAGGAGTGTGCCTAGTCACCCAAATTATCACAGGTCTCCTGCTAGCTATACACTACACAGCAGACACCAACCTAGCATTTTCTTCTGTAGCACACATATGCCGAGACGTCCAATTCGGCTGACTCATCCGCAACCTCCACGCAAACGGAGCCTCCTTCTTCTTCATCTGCATCTACCTACACATCGGCCGAGGAATCTACTACGGCTCATACCTAAACAAAGAAACCTGAAACGTCGGAGTCATCCTCCTCCTGACCCTCATGGCAACAGCTTTCGTAGGATACGTCCTACCATGAGGCCAAATATCATTCTGAGGAGCTACCGTAATCACAAACCTATTCTCAGCCATCCCTTACATCGGACAGACACTAGTCGAATGAGCCTGAGGCGGATTCTCCGTCGACAACCCTACACTCACCCGATTCTTTGCCCTCCACTTCCTCCTCCCATTCGTCATCGCAGGCCTCACTCTAGTTCACCTCACCCTCCTACACGAAACAGGCTCAAACAACCCAACAGGCATCCCCTCAGACTGCGACAAAATCCCTTTCCACCCATACTACACTATCAAAGACATCCTAGGCTTTGTATTAATACTATCCCTACTAGTCTCACTAGCCCTATTCTCCCCCAACTCCCTAGGCGACCCAGAAAATTTCACGCCGGCCAACCCCCTAGTCACTCCCCCTCACATCAAACCCGAATGATACTTCCTATTTGCCTACGCTATCCTCCGATCCATCCCAAACAAACTAGGAGGAGTGCTAGCCCTAGCAGCTTCAATCCTAGTCCTATTCCTCATACCACTACTACACACATCAAAACTACGATCAATAACCTTCCGCCCCCTATCACAAATCCTATTCTGAACCCTAGTTGCCAACGTCCTCATCCTCACCTGAGTGGGAAGCCAGCCAGTAGAACACCCATTCATCATCATCGGCCAACTAGCCTCATTCACATACTTCCTAATTATTCTAGTCCTATTCCCCCTCGCGGCCGCTTTAGAAAATAAACTACTCAAACTGTAA
choco_LSUMZ34861PichinchaECU       ??????????????????????????????????????????????????????????????????????????????????????????????????????????????TTTAGGAGTGTGCCTAGTCACCCAAATTATCACAGGTCTCCTGCTAGCTATACACTACACAGCAGACACCAACCTAGCATTTTCTTCTGTAGCACACATATGCCGAGACGTCCAATTCGGCTGACTCATCCGCAACCTCCACGCAAACGGAGCCTCCTTCTTCTTCATCTGCATCTACCTACACATCGGCCGAGGAATCTACTACGGCTCATACCTAAACAAAGAAACCTGAAACGTCGGAGTCATCCTCCTCCTGACCCTCATGGCAACAGCTTTCGTAGGATACGTCCTACCATGAGGCCAAATATCATTCTGAGGAGCTACCGTAATCACAAACCTATTCTCAGCCATCCCTTACATCGGACAGACACTAGTCGAATGAGCCTGAGGCGGATTCTCCGTCGACAACCCCACACTCACCCGATTCTTTGCCCTCCACTTCCTCCTCCCATTCGTCATCGCAGGCCTCACACTAGTTCACCTCACCCTCCTGCACGAAACAGGCTCAAACAACCCAACAGGCATCCCCTCAGACTGCGACAAAATCCCTTTCCACCCATACTACACTATCAAAGACATCCTAGGCTTTGTATTAATACTATCCCTACTAGTCTCACTAGCCCTATTCTCCCCCAACTTCCTAGGCGACCCAGAAAATTTCACGCCGGCCAACCCCCTAGTCACTCCCCCTCACATCAAACCCGAATGATACTTCCTATTTGCCTACGCTATCCTCCGATCCATCCCAAACAAACTAGGAGGAGTGCTAGCCCTAGCAGCTTCAATCCTAGTCCTATTCCTCATACCACTACTACACACATCAAAACTACGATCTATAACCTTCCGCCCCCTATCACAAATCCTATTCTGAACCCTAGTTGCCAACGTCCTCATCCTCACCTGAGTGGGAAGCCAGCCAGTAGAACACCCATTCATCATCATCGGCCAACTAGCCTCATTCACATACTTCCTAATTATTCTAGTCCTATTCCCCCTCGCGGCCGCTTTAGAAAATAAACTACTCAAACTGTAA
choco_LSUMZ34869PichinchaECU       ??????????????????????????????????????????????????????????????????????????????????????????????????????????????TTTAGGAGTGTGCCTAGTCACCCAAATTATCACAGGTCTCCTGCTAGCTATACACTACACAGCAGACACCAACCTAGCATTTTCTTCTGTAGCACACATATGCCGAGACGTCCAATTCGGCTGACTCATCCGCAACCTCCACGCAAACGGAGCCTCCTTCTTCTTCATCTGCATCTACCTACACATCGGCCGAGGAATCTACTACGGCTCATACCTAAACAAAGAAACCTGAAACGTCGGAGTCATCCTCCTCCTGACCCTCATGGCAACAGCTTTCGTAGGATACGTCCTACCATGAGGCCAAATATCATTCTGAGGAGCTACCGTAATCACAAACCTATTCTCAGCCATCCCTTACATCGGACAGACACTAGTCGAATGAGCCTGAGGCGGATTCTCCGTCGACAACCCCACACTCACCCGATTCTTTGCCCTCCACTTCCTCCTCCCATTCGTCATCGCAGGCCTCACACTAGTTCACCTCACCCTCCTACACGAAACAGGCTCAAACAACCCAACAGGCATCCCCTCAGACTGCGACAAAATCCCTTTCCACCCATACTACACTATCAAAGACATCCTAGGCTTTGTATTAATACTATCCCTACTAGTCTCACTAGCCCTATTCTCCCCCAACTTCCTAGGCGACCCAGAAAATTTCACGCCGGCCAACCCCCTAGTCACTCCCCCTCACATCAAACCCGAATGATACTTCCTATTTGCCTACGCTATCCTCCGATCCATCCCAAACAAACTAGGAGGAGTGCTAGCCCTAGCAGCTTCAATCCTAGTCCTATTCCTCATACCACTACTACACACATCAAAACTACGATCTATAACCTTCCGCCCCCTATCACAAATCCTATTCTGAACCCTAGTTGCCAACGTCCTCATCCTCACCTGAGTGGGAAGCCAGCCAGTAGAACACCCATTCATCATCATCGGCCAACTAGCCTCATTCACATACTTCCTAATTATTCTAGTCCTATTCCCCCTCGCGGCCGCTTTAGAAAATAAACTACTCAAACTGTAA
choco_LSUMZ34886PichinchaECU       ??????????????????????????????????????????????????????????????????????????????????????????????????????????????TTTAGGAGTGTGCCTAGTCACCCAAATTATCACAGGTCTCCTGCTAGCTATACACTACACAGCAGACACCAACCTAGCATTTTCTTCTGTAGCACACATATGCCGAGACGTCCAATTCGGCTGACTCATCCGCAACCTCCACGCAAACGGAGCCTCCTTCTTCTTCATCTGCATCTACCTACACATCGGCCGAGGAATCTACTACGGCTCATACCTAAACAAAGAAACCTGAAACGTCGGAGTCATCCTCCTCCTGACCCTCATGGCAACAGCTTTCGTAGGATACGTCCTACCATGAGGCCAAATATCATTCTGAGGAGCTACCGTAATCACAAACCTATTCTCAGCCATCCCTTACATCGGACAGACACTAGTCGAATGAGCCTGAGGCGGATTCTCCGTCGACAACCCCACACTCACCCGATTCTTTGCCCTCCACTTCCTCCTCCCATTCGTCATCGCAGGCCTCACACTAGTTCACCTCACCCTCCTACACGAAACAGGCTCAAACAACCCAACAGGCATCCCCTCAGACTGCGACAAAATCCCTTTCCACCCATACTACACTATCAAAGACATCCTAGGCTTTGTATTAATACTATCCCTACTAGTCTCACTAGCCCTATTCTCCCCCAACTTCCTAGGCGACCCAGAAAATTTCACGCCGGCCAACCCCCTAGTCACTCCCCCTCACATCAAACCCGAATGATACTTCCTATTTGCCTACGCTATCCTCCGATCCATCCCAAACAAACTAGGAGGAGTGCTAGCCCTAGCAGCTTCAATCCTAGTCCTATTCCTCATACCACTACTACACACATCAAAACTACGATCTATAACCTTCCGCCCCCTATCACAAATCCTATTCTGAACCCTAGTTGCCAACGTCCTCATCCTCACCTGAGTGGGAAGCCAGCCAGTAGAACACCCATTCATCATCATCGGCCAACTAGCCTCATTCACATACTTCCTAATTATTCTAGTCCTATTCCCCCTCGCGGCCGCTTTAGAAAATAAACTACTCAAACTGTAA
choco_LSUMZ34911PichinchaECU       ??????????????????????????????????????????????????????????????????????????????????????????????????????????????TTTAGGAGTGTGCCTAGTCACCCAAATTATCACAGGTCTCCTGCTAGCTATACACTACACAGCAGACACCAACCTAGCATTTTCTTCTGTAGCACACATATGCCGAGACGTCCAATTCGGCTGACTCATCCGCAACCTCCACGCAAACGGAGCCTCCTTCTTCTTCATCTGCATCTACCTACACATCGGCCGAGGAATCTACTACGGCTCATACCTAAACAAAGAAACCTGAAACGTCGGAGTCATCCTCCTCCTGACCCTCATGGCAACAGCTTTCGTAGGATACGTCCTACCATGAGGCCAAATATCATTCTGAGGAGCTACCGTAATCACAAACCTATTCTCAGCCATCCCTTACATCGGACAGACACTAGTCGAATGAGCCTGAGGCGGATTCTCCGTCGACAACCCCACACTCACCCGATTCTTTGCCCTCCACTTCCTCCTCCCATTCGTCATCGCAGGCCTCACACTAGTTCACCTCACCCTCCTGCATGAAACAGGCTCAAACAACCCAACAGGCGTCCCCTCAGACTGCGACAAAATCCCTTTCCACCCATACTACACTATCAAAGACATCCTAGGCTTTGTATTAATACTATCCCTACTAGTCTCACTAGCCCTATTCTCCCCCAACTTCCTAGGCGACCCAGAAAATTTCACGCCGGCCAACCCCCTAGTCACTCCCCCTCACATCAAACCCGAATGATACTTCCTATTTGCCTACGCTATCCTCCGATCCATCCCAAACAAACTAGGAGGAGTGCTAGCCCTAGCAGCTTCAATCCTAGTCCTATTCCTCATACCACTACTACACACATCAAAACTACGATCTATAACCTTCCGCCCCCTATCACAAATCCTATTCTGAACCCTAGTTGCCAACGTCCTCATCCTCACCTGAGTGGGAAGCCAGCCAGTAGAACACCCATTCATCATCATCGGCCAACTAGCCTCATTCACATACTTCCTAATTATTCTAGTCCTATTCCCCCTCGCGGCCGCTTTAGAAAATAAACTACTCAAACTGTAA
napo_LSUMZ34925NapoECU             ??????????????????????????????????????????????????????????????????????????????????????????????????????????????TTTAGGAGTGTGCCTAGTCACTCAAATTATTACAGGTCTTCTGCTAGCCATACACTACACAGCAGACACCAACCTAGCATTTTCCTCTGTAGCACACATATGCCGAGACGTCCAATTCGGCTGACTCATCCGTAACCTCCACGCAAACGGAGCCTCCTTCTTCTTCATCTGCATCTACCTACACATTGGCCGAGGAATTTACTACGGCTCATACCTAAACAAAGAAACCTGAAACGTCGGAGTCATCCTCCTCCTGACCCTCATAGCAACAGCTTTCGTAGGATACGTCCTACCATGAGGCCAAATGTCATTCTGAGGAGCTACTGTAATCACAAACCTATTCTCAGCCATCCCCTACATCGGACAGACACTAGTCGAATGAGCCTGAGGCGGATTCTCCGTCGACAACCCCACACTCACTCGATTCTTCGCCCTCCACTTCCTCCTCCCATTCGTCATCGCAGGCCTCACTCTAGTACACCTCACCTTCCTACACGAAACAGGCTCAAACAACCCAACAGGCGTCCCCTCAGACTGCGACAAAATCCCCTTCCACCCATACTACACTATCAAAGACATCCTGGGCTTTGTATTAATACTATCCCTACTAGTTTCACTAGCCCTATTCTCCCCCAACCTCCTAGGCGACCCAGAAAATTTCACGCCGGCCAACCCTCTAGTCACTCCCCCCCACATCAAACCTGAATGATATTTCCTATTTGCCTACGCCATCCTCCGATCCATCCCAAACAAACTAGGAGGAGTGCTAGCCCTAGCAGCCTCAATCCTAGTCCTATTCCTCATACCACTACTTCACACATCAAAACTACGATCAATAACCTTCCGCCCCCTGTCGCAAATCCTATTCTGAACCCTAGTTGCCAACGTCCTCATCCTCACCTGAGTGGGAAGCCAACCAGTAGAACACCCATTCATCATCATCGGCCAACTAGCCTCATTCACATACTTCCTAATCATCCTAGTTTTATTCCCCCTCGCGGCCGCTTTAGAAAACAAACTACTCAAACTGTAA
tapajos_LSUMZ35277ParaBRA          ??????????????????????????????????????????????????????????????????????????????????????????????????????????????TTTAGGAGTGTGCCTAGTCACCCAAATTATTACAGGTCTTCTGCTAGCCATGCACTACACAGCAGACACCAACCTAGCATTTTCCTCTGTAGCACACATATGCCGAGACGTCCAATTCGGCTGACTCATCCGTAACCTCCACGCAAACGGAGCCTCCTTCTTCTTCATCTGCATCTACCTACACATTGGCCGAGGAATTTACTACGGCTCATACCTAAACAAAGAAACCTGAAACGTCGGAGTCATCCTCCTCCTGACCCTCATAGCAACAGCTTTCGTAGGATACGTCCTACCATGAGGCCAAATGTCATTCTGAGGAGCTACCGTAATCACAAACCTATTCTCAGCCATCCCCTACATCGGACAGACACTAGTCGAATGAGCCTGAGGCGGATTCTCCGTCGACAACCCCACACTCACTCGATTCTTCGCCCTCCACTTCCTCCTCCCATTCGTCATCGCAGGCCTCACCCTAGTACACCTCACCTTCCTACACGAAACAGGCTCAAACAACCCAACAGGCGTCCCCTCAGACTGCGACAAAATCCCATTCCACCCATACTACACTATCAAAGACATCCTAGGCTTTGTATTAATACTATCCCTACTAGTTTCACTAGCCCTATTCTCCCCCAACCTCCTAGGCGACCCAGAAAATTTCACGCCGGCCAACCCTCTAGTCACTCCCCCTCACATCAAGCCTGAATGATATTTCCTATTTGCCTACGCCATCCTCCGATCCATCCCAAACAAACTAGGAGGAGTGCTAGCCCTAGCAGCCTCAATCCTAGTCCTGTTCCTCATACCACTACTTCACACATCAAAACTACGATCAATAACCTTCCGCCCCCTGTCGCAAATCCTATTCTGAACCCTAGTTGCCAACGTCCTCATCCTCACCTGAGTGGGAAGCCAACCAGTAGAACACCCATTCATCATCATCGGCCAACTAGCCTCATTCACATACTTCCTAATCATCCTAGTTCTATTCCCCCTCGCGGCCGCTTTAGAGAACAAACTACTCAAACTGTAA
central_LSUMZ35748CartagoCR        ??????????????????????????????????????????????????????????????????????????????????????????????????????????????TTTAGGAGTGTGCCTAGTCACCCAAATTATCACAGGTCTCCTGCTAGCTATACACTACACAGCAGACACCAACCTAGCATTTTCTTCTGTAGCACACATATGCCGAGACGTCCAATTCGGCTGACTCATCCGCAACCTCCACGCAAACGGAGCCTCCTTCTTCTTCATCTGCATCTACCTACACATCGGCCGAGGAATCTACTACGGCTCATACCTAAACAAAGAAACCTGAAACGTCGGAGTCATCCTCCTCCTGACCCTCATGGCAACAGCTTTCGTAGGGTACGTCCTACCATGAGGCCAAATATCATTCTGAGGAGCTACCGTAATCACAAACCTATTCTCAGCCATCCCTTACATCGGACAGACACTAGTCGAATGAGCCTGAGGCGGATTCTCCGTCGACAACCCTACACTCACCCGATTCTTTGCCCTCCACTTCCTCCTCCCATTCGTCATCGCAGGCCTCACTCTAGTTCACCTCACCCTCCTACACGAAACAGGCTCAAACAACCCAACAGGCATCCCCTCAGACTGCGACAAAATCCCTTTCCACCCATACTACACTATCAAAGACATCCTAGGCTTTGTATTAATACTATCCCTACTAGTCTCACTAGCCCTATTCTCCCCCAACTCCCTAGGCGACCCAGAAAATTTCACGCCGGCCAACCCCCTAGTCACTCCCCCTCACATCAAACCCGAATGATACTTCCTATTTGCCTACGCTATCCTCCGATCCATCCCAAACAAACTAGGAGGAGTGCTAGCCCTAGCAGCTTCAATCCTAGTCCTATTCCTCATACCACTACTACATACATCAAAACTACGATCAATAACCTTCCGCCCCCTATCACAAATCCTATTCTGAACCCTAGTTGCCAACGTCCTCATCCTCACCTGAGTGGGAAGCCAGCCAGTAGAACACCCATTCATCATCATCGGCCAACTAGCCTCATTCACATACTTCCTAATTATTCTAGTCCTATTCCCCCTCGCGGCCGCTTTAGAAAATAAACTACTCAAACTGTAA
central_LSUMZ35757CartagoCR        ??????????????????????????????????????????????????????????????????????????????????????????????????????????????TTTAGGAGTGTGCCTAGTCACCCAAATTATCACAGGTCTCCTGCTAGCTATACACTACACAGCAGACACCAACCTAGCATTTTCTTCTGTAGCACACATATGCCGAGACGTCCAATTCGGCTGACTCATCCGCAACCTCCACGCAAACGGAGCCTCCTTCTTCTTCATCTGCATCTACCTACACATCGGCCGAGGAATCTACTACGGCTCATACCTAAACAAAGAAACCTGAAACGTCGGAGTCATCCTCCTCCTGACCCTCATGGCAACAGCTTTCGTAGGATACGTCCTACCATGAGGCCAAATATCATTCTGAGGAGCTACCGTAATCACAAACCTATTCTCAGCCATCCCTTACATCGGACAGACACTAGTCGAATGAGCCTGAGGCGGATTCTCCGTCGACAACCCTACACTCACCCGATTCTTTGCCCTCCACTTCCTCCTCCCATTCGTCATCGCAGGCCTCACTCTAGTTCACCTCACCCTCCTACACGAAACAGGCTCAAACAACCCAACAGGCATCCCCTCAGACTGCGACAAAATCCCTTTCCACCCATACTACACTATCAAAGACATCCTAGGCTTTGTATTAATACTATCCCTACTAGTCTCACTAGCCCTATTCTCCCCCAACTCCCTAGGCGACCCAGAAAATTTCACGCCGGCCAACCCCCTAGTCACTCCCCCTCACATCAAACCCGAATGATACTTCCTATTTGCCTACGCTATCCTCCGATCCATCCCAAACAAACTAGGAGGAGTGCTAGCCCTAGCAGCTTCAATCCTAGTCCTATTCCTCATACCACTACTACACACATCAAAACTACGATCAATAACCTTCCGCCCCCTATCACAAATCCTATTCTGAACCCTAGTTGCCAACATCCTCATCCTCACCTGAGTGGGAAGCCAGCCAGTAGAACACCCATTCATCATCATCGGCCAACTAGCCTCATTCACATACTTCCTAATTATTCTAGTCCTATTCCCCCTCGCGGCCGCTTTAGAAAATAAACTACTCAAACTGTAA
central_LSUMZ35788CartagoCR        ??????????????????????????????????????????????????????????????????????????????????????????????????????????????TTTAGGAGTGTGCCTAGTCACCCAAATTATCACAGGTCTCCTGCTAGCTATACACTACACAGCAGACACCAACCTAGCATTTTCTTCTGTAGCACACATATGCCGAGACGTCCAATTCGGCTGACTCATCCGCAACCTCCACGCAAACGGAGCCTCCTTCTTCTTCATCTGCATCTACCTACACATCGGCCGAGGAATCTACTACGGCTCATACCTAAACAAAGAAACCTGAAACGTCGGAGTCATCCTCCTCCTGACCCTCATGGCAACAGCTTTCGTAGGATACGTCCTACCATGAGGCCAAATATCATTCTGAGGAGCTACCGTAATCACAAACCTATTCTCAGCCATCCCTTACATCGGACAGACACTAGTCGAATGAGCCTGAGGCGGATTCTCCGTCGACAACCCTACACTCACCCGATTCTTTGCCCTCCACTTCCTCCTCCCATTCGTCATCGCAGGCCTCACTCTAGTTCACCTCACCCTCCTACACGAAACAGGCTCAAACAACCCAACAGGCATCCCCTCAGACTGCGACAAAATCCCTTTCCACCCATACTACACTATCAAAGACATCCTAGGCTTTGTATTAATACTATCCCTACTAGTCTCACTAGCCCTATTCTCCCCCAACTCCCTAGGCGACCCAGAAAATTTCACGCCGGCCAACCCCCTAGTCACTCCCCCTCACATCAAACCCGAATGATACTTCCTATTTGCCTACGCTATCCTCCGATCCATCCCAAACAAACTAGGAGGAGTGCTAGCCCTAGCAGCTTCAATCCTAGTCCTATTCCTCATACCACTACTACACACATCAAAACTACGATCAATAACCTTCCGCCCCCTATCACAAATCCTATTCTGAACCCTAGTTGCCAACGTCCTCATCCTCACCTGAGTGGGAAGCCAGCCAGTAGAACACCCATTCATCATCATCGGCCAACTAGCCTCATTCACATACTTCCTAATTATTCTAGTCCTATTCCCCCTCGCGGCCGCTTTAGAAAATAAACTACTCAAACTGTAA
huallaga_LSUMZ5397SanMartinPER         ??????????????????????????????????????????????????????????????????????????????????????????????????????????????TTTAGGAGTGTGCCTAGTCACTCAAATTATTACAGGTCTTCTGCTAGCCATGCACTACACAGCAGACACCAACCTAGCATTTTCCTCTGTAGCACACATATGCCGAGACGTCCAATTCGGCTGACTCATCCGTAACCTCCACGCAAACGGAGCCTCCTTCTTCTTCATCTGCATCTACCTACACATTGGCCGAGGAATTTACTACGGCTCATACCTAAACAAAGAAACCTGAAACGTCGGAGTCATCCTCCTCCTGACCCTCATAGCAACAGCTTTCGTAGGATACGTCCTACCATGAGGCCAAATGTCATTCTGAGGAGCTACTGTAATCACAAACCTATTCTCAGCCATCCCCTACATCGGACAGACACTAGTCGAATGAGCCTGAGGCGGATTCTCCGTCGACAACCCCACACTCACTCGATTCTTCGCCCTCCACTTCCTCCTCCCATTCGTCATCGCAGGCCTCACTCTAGTACACCTCACCTTCCTACACGAAACAGGCTCAAACAACCCAACAGGCGTCCCCTCAGACTGCGACAAAATCCCCTTCCACCCATACTACACTATCAAAGACATCCTAGGCTTTGTATTAATACTATCCCTACTAGTTTCACTAGCCCTATTCTCCCCCAACCTCCTAGGCGACCCAGAAAATTTCACGCCGGCCAACCCTCTAGTCACTCCCCCCCACATCAAACCTGAATGATATTTCCTATTTGCCTACGCCATCCTCCGATCCATCCCAAACAAACTAGGAGGAGTGCTAGCCCTAGCAGCCTCAATCCTAGTCCTATTCCTCATACCACTACTTCACACATCAAAACTACGATCAATAACCTTCCGCCCCCTGTCGCAAATCCTATTCTGAACCCTAGTTGCCAACGTCCTCATCCTCACCTGAGTGGGAAGCCAACCAGTAGAACACCCATTCATCATCATCGGCCAACTAGCCTCATTCACATACTTCCTAATCATCCTAGTTTTATTCCCCCTCGCGGCCGCTTTAGAAAACAAACTACTCAAACTGTAA
inambari_LSUMZ6793BeniBOL          ??????????????????????????????????????????????????????????????????????????????????????????????????????????????TTTAGGAGTGTGCCTAGTCACTCAAATTATTACAGGTCTTCTGCTAGCCATGCACTACACAGCAGACACCAACCTAGCATTTTCCTCTGTAGCACACATATGCCGAGACGTCCAATTCGGCTGACTCATCCGTAACCTCCACGCAAACGGAGCCTCCTTCTTCTTCATCTGCATCTACCTACACATTGGCCGAGGAATTTACTACGGCTCATACCTAAACAAAGAAACCTGAAACGTCGGAGTCATCCTCCTCCTGACCCTCATAGCAACAGCTTTCGTAGGATACGTCCTACCATGAGGCCAAATGTCATTCTGAGGAGCTACTGTAATCACAAACCTATTCTCAGCCATCCCCTACATCGGACAGACACTAGTCGAATGAGCCTGAGGCGGATTCTCCGTCGACAACCCCACACTCACTCGATTCTTCGCCCTCCACTTCCTCCTCCCATTCGTCATCGCAGGCCTCACTCTAGTACACCTCACCTTCCTACACGAAACAGGCTCAAACAACCCAACAGGCGTCCCCTCAGACTGCGACAAAATCCCCTTCCACCCATACTACACTATCAAAGACATCCTAGGCTTTGTATTAATACTATCCCTACTAGTTTCACTAGCCCTATTCTCCCCCAACCTCCTAGGCGACCCAGAAAATTTCACGCCGGCCAACCCTCTAGTCACTCCCCCCCACATCAAACCTGAATGATACTTCCTATTTGCCTACGCCATCCTCCGATCCATCCCAAACAAACTAGGAGGAGTACTAGCCCTAGCAGCCTCAATCCTAGTCCTATTCCTCATACCACTACTTCACACATCAAAACTACGATCAATAACCTTCCGCCCTCTGTCGCAAATCCTATTCTGAACCCTAGTTGCCAACGTCCTCATCCTCACCTGAGTGGGAAGCCAACCAGTAGAACACCCATTCATCATCATCGGCCAACTAGCCTCATTCACATACTTCCTAATCATCCTAGTTTTATTCCCCCTCGCGGCCGCTTTAGAAAACAAACTACTCAAACTGTAA
napo_LSUMZ6838LoretoPER            ??????????????????????????????????????????????????????????????????????????????????????????????????????????????TTTAGGAGTGTGCCTAGTCACTCAAATTATCACAGGCCTTCTGCTAGCCATGCACTACACAGCAGACACCAACCTAGCATTTTCCTCTGTAGCACACATATGCCGAGACGTCCAATTCGGCTGACTCATCCGTAACCTCCACGCAAACGGAGCCTCCTTCTTCTTCATCTGCATCTACCTACACATTGGCCGAGGAATTTACTACGGCTCATACCTAAACAAAGAAACCTGAAACGTCGGAGTCATCCTCCTCCTGACCCTCATAGCAACAGCTTTCGTAGGATACGTCCTACCATGAGGCCAAATGTCATTCTGAGGAGCTACTGTAATCACAAACCTATTCTCAGCCATCCCCTACATCGGACAGACACTAGTCGAATGAGCCTGAGGCGGATTCTCCGTCGACAACCCCACACTCACTCGATTCTTCGCCCTCCACTTCCTCCTCCCATTCGTCATCGCAGGCCTCACTCTAGTACACCTCACCTTCCTACACGAAACAGGCTCAAACAACCCAACAGGCGTCCCCTCAGACTGCGACAAAATCCCCTTCCACCCATACTACACTATCAAAGACATCCTAGGCTTTGTATTAATACTATCCCTACTAGTTTCACTAGCCCTATTCTCCCCCAACCTCCTAGGCGACCCAGAAAATTTCACGCCGGCCAACCCTCTAGTCACTCCCCCCCACATCAAACCTGAATGATATTTCCTATTTGCCTACGCCATCCTCCGATCCATCCCAAACAAACTAGGAGGAGTGCTAGCCCTAGCAGCCTCAATCCTAGTCCTATTCCTCATACCACTACTTCACACATCAAAACTACGATCAATAACCTTCCGCCCCCTATCGCAAATCCTATTCTGAACCCTAGTTGCCAACGTCCTCATCCTCACCTGAGTGGGAAGCCAACCAGTAGAACACCCATTCATCATCATCGGCCAACTAGCCTCATTCACATACTTCCTAATCATCCTAGTTTTATTCCCCCTCGCGGCCGCTTTAGAAAACAAACTACTCAAACTGTAA
inambari_LSUMZ936LaPazBOL          ??????????????????????????????????????????????????????????????????????????????????????????????????????????????TTTAGGAGTGTGCCTAGTCACTCAAATTATTACAGGTCTTCTGCTAGCCATGCACTACACAGCAGACACCAACCTAGCATTTTCCTCTGTAGCACACATATGCCGAGACGTCCAATTCGGCTGACTCATCCGTAACCTCCACGCAAACGGAGCCTCCTTCTTCTTCATCTGCATCTACCTACACATTGGCCGAGGAATTTACTACGGCTCATACCTAAACAAAGAAACCTGAAACGTCGGAGTCATCCTCCTCCTGACCCTCATAGCAACAGCTTTCGTAGGATACGTCCTACCATGAGGCCAAATGTCATTCTGAGGAGCTACTGTAATCACAAACCTATTCTCAGCCATCCCCTACATCGGACAGACACTAGTCGAATGAGCCTGAGGCGGATTCTCCGTCGACAACCCCACACTCACTCGATTCTTCGCCCTCCACTTCCTCCTCCCATTCGTCATCGCAGGCCTCACTCTAGTACACCTCACCTTCCTACACGAAACAGGATCAAACAACCCAACAGGCGTCCCCTCAGACTGCGACAAAATCCCCTTCCACCCATACTACACTATCAAAGACATCCTAGGCTTTGTATTAATACTATCCCTACTAGTTTCACTAGCCCTATTCTCCCCCAACCTCCTAGGCGACCCAGAAAATTTCACGCCGGCCAACCCCCTAGTCACTCCCCCCCACATCAAACCCGAATGATACTTCCTATTTGCCTACGCCATCCTCCGATCCATCCCAAACAAACTAGGAGGAGTACTAGCCCTAGCAGCCTCAATCCTAGTCCTATTCCTCATACCACTACTTCACACATCAAAACTACGATCAATAACCTTCCGCCCTCTGTCGCAAATCCTATTCTGAACCCTAGTTGCCAACGTCCTCATCCTCACCTGAGTGGGAAGCCAACCAGTAGAACACCCATTCATCATCATCGGCCAACTAGCCTCATTCACATACTTCCTAATCATCCTAGTTTTATTCCCCCTCGCGGCCGCTTTAGAAAACAAACTACTCAAACTGTAA
	;
End;
