# Supplementary material for: A latitudinal phylogeographic diversity gradient in birds
Source: PLoS Biol. 2017 Apr 13;15(4):e2001073. doi: 10.1371/journal.pbio.2001073 (PMC5390966; doi:10.1371/journal.pbio.2001073)
Supplement: S1 Data — (ZIP) [file pbio.2001073.s015.zip › S1_Data/Tangara-vassorii.nex]

#NEXUS

begin data;
   dimensions ntax=52 nchar=1041;
   format datatype=dna gap=- missing=N interleave=no;
   matrix

gyrola.22850 ATGAACCCCCAGGCAAACCTAATCTTCATCATCAGCCTGCTTCTAGGTACAACTATCACTATCTCAAGCCACCACTGAGTTATAGCTTGGACTGGCCTTGAAATCAACACACTTGCCATCCTACCACTAATCTCAAAGTCTCACCACCCACGCGCCATTGAGGCCGCCACTAAATACTTCCTAACCCAAGCAGCCGCTTCTACCCTCGTCCTATTTGCCAGCATGACTAACGCATGACAAACGGGACAGTGAGACATTACCCAACTCACTCATCCAACCTCCTGCCTAATTCTCACTTCTGCAGTGGCAATAAAACTAGGACTAGTACCATTCCACTTCTGATTCCCAGAAGTACTCCAAGGCTCCCCTCTTACCACCGGCCTCCTCCTATCTACCATCATAAAACTCCCCCCAATTGCACTACTCTACATGACTTCACCCTCACTAAACCCCACCCTCCTAACTATCCTAGCCATTCTCTCAGCAGCACTAGGAGGATGAATAGGCCTCAATCAGACACAAATCGAAAAAATCCTAGCCTTCTCCTCCATCTCCCACCTAGGCTGAATAACAATCATCATCTCCTACAACCCTAAACTCGCCCTCCTCAACTTCTACCTATACGCTGTAATAACCACAGCCGTCTTCCTCACCCTAAACACAACCAAAGTACTGAAACTATCCACCCTAATAACCGCATGAACCAAAACTCCATCCTTAAATGCAATACTACTCCTAACCTTACTCTCCCTAGCAGGCCTCCCTCCCCTAACAGGATTCTTGCCTAAATGACTCATTATTCAAGAACTAACTAAGCAAGATATAGCCCCAACAGCCACACTTATCTCCCTCCTCTCTCTACTAAGCCTATTTTTCTACCTCCGCCTTGCATACTGCTCAACAATTACACTACCCCCACACACCACAAACCACATAAAACAATGACGTACTGGCAAACCAACCAGCATCACAATCGCCATCTTAACCACCATGTCCGTCATACTCCTTCCTATCTCCCCCATACTTCTCACCATTGCCTAA
dowii.16020 GTGAACCCCCAAGCAATCCTAATCTTTATCATTAGCCTACTCCTAGGCACAACCATCACCCTCTCAAGCCACCACTGAGTCATAGCCTGGACTGGCCTTGAGATTAACACACTCGCCATCCTCCCACTAATCTCAAAATCCCACCACCCACGAGCCATCGAAGCCGCCACCAAGTATTTCCTGACCCAAGCGACTGCTTCCACCCTTGTCTTATTTGCTAGCATGACCAATGCATGACAAACCGGGCAATGAGACATCACCCAGCTTACCCATCCAATCTCCTGCCTGATCCTCACCTCCGCATTAGCAATAAAACTAGGACTAGTGCCATTCCACTTCTGATTCCCAGAAGTACTTCAAGGCTCTCCCCTTACTACTGGCCTTCTCCTAGCTACCCTCATAAAACTTCCCCCAATCGCCCTACTCTACATAACCTCCCCCTCACTAGACCCAACCCTTCTAACCATCTTAGCCATCCTCTCAACTGCGCTAGGAGGATGGATAGGCCTCAACCAAACACAAATCCGAAAAATCCTAGCTTTTTCTTCCATCTCCCACCTGGGTTGAATNACAGTCATTATCTCCTACAACCCCAAACTCACCCTCCTCAACTTCTACCTCTATGCCGCGATGACCACAGCCGTCTTTCTTACCCTAAACACAACCAAAGTCCTAAAACTATCCACCTTAATAACTGCATGAACCAAAACCCCGTCCTTAAACGCAATACTGCTCCTAACCCTACTCTCCCTAGCAGGTCTCCCTCCACTAACAGGATTTCTGCCTAAATGACTCATCATCCAAGAACTAACTAAACAAGACATAGCCCCAACAGCCACACTCATCTCCCTCCTCTCCCTACTAAGCCTGTTCTTTTACCTACGTCTTGCTTACTGCACAACAATCACACTACCCCCACACACCACAAACCACATGAAACAATGACGCACTGGCAAACCAGCCAACATTATAATCGCTATCTTAACCACCATGTCCGTCATACTCCTCCCCATCTCCCCCATAATCCTCCCCCTTGCCTAA
nigroviridis.1627 ATGAACCCCCAAGCAAACCTAATCTTTATCATTAGCCTNTTNCTAGGCACAACCATCACCCTCTCAAGTCACCACTGAATCATAGCCTGGATGGGCCTTGAGATTAACACACTCGCCATCCTCCCACTAATCTCAAAATCCCACCANCCCCGAGCTATCGAAGCTGCCACCAAATATTTCTTAACCCAAGCAGCTGCTTCCGCTCTTGTCCTATTTGCTAGCATAACCAATGCATGACAAACCGGACAATGAGACATCACCCAACTCACCCACCCAATCTCCTGCCTGATCCTCACCTCCGCAGTGGCAATAAAACTGGGGCTAGTACCATTTCACTTCTGATTCCCAGAAGTACTTCAAGGCTCCCCCCTTACTACTGGACTTCTCCTAGCCACCATCATAAAACTCCCCCCAATCGCACTACTCTACATAACCTCCCCCTCACTAAACCCCACCCTCCTGACCATCCTGGCCATCCTCTCAGCTGCGTTAGGAGGATGAATAGGCCTCAACCAAACACAGATCCGAAAAATCCTAGCCTTCTCTTCCATCTCTCACCTAGGCTGAATAACAATCATCATCTCCTACAGCCCCAAACTCACCCTCCTCAACTTCTACCTTTATGCTGTAATGACCACAGCTGTCTTCCTTACCCTAAACACAACCAAAGTCCTAAAATTATCCACCCTAATGACCGCATGAACCAAAACCCCATCCTTAAACGCAATACTACTCCTAACCCTACTCTCCCTAGCAGGCCTTCCCCCACTAACAGGGTTTTTACCTAAATGACTCATCATCCAAGAACTAACCAAACAAGATATAGCCCCAGCAGCCACACTCATCTCCCTCCTCTCTCTGCTAAGCCTGTTCTTCTACTTACGTCTCGCCTACTGCACGACAATCACACTACCCCCACACACTACAAACCACATGAAACAATGACGCACTGGCAAACCAACCAACATTACAATCGCTGTCTTAACCACCATGTCCGTCGTACTCCTTCCCATCTCTCCCATGATCCTCGCCCTTGTCTAA
44245_SnMartinPE ATGAACCCCCAAGCCAACCTGATTTTCATCATTAGCCTGTTCCTAGGTACRACCATCACCATCTCAAGCCACCACTGAGTTATAGCCTGGGCCGGCCTTGAGATTAATACACTCGCCATCCTCCCACTGATCTCAAAATCTCACCACCCACGAGCCATTGAAGCCGCCACCAAGTATTTCTTAACCCAAGCAGCTGCTTCCACTCTTGTCCTATTTGCCAGCATAACCAATGCATGACAAACCGGACAATGAGACATCACCCAACTCACCCACCCAATCTCCTGCCTAATCCTCACCTCCGCAGTAGCAATAAAACTAGGATTAGTGCCATTCCACTTCTGATTCCCAGAAGTACTTCAAGGCTCTCCCCTTACTACCGGTCTCCTCCTATCTACCATCATAAAACTCCCCCCAATCGCACTACTCTACATAACCTCTCCCTCACTAAACCCCACTCTCCTAGCCATCTTAGCTATCCTCTCAACCGCATTAGGAGGATGAATAGGCCTTAACCAAACACAAATCCGAAAAATTCTAGCCTTCTCCTCCATTTCTCACCTAGGATGAATAACAATTATCATCTCCTACAACCCCAAACTCACCCTCCTTAACTTCTATCTATACGCTGTAATAACCACAGCTGTTTTCCTTACCCTAAACACAACCAAAGTCCTAAAACTATCCACCTTAATAACCGCATGAACCAAAACCCCACCCTTAAACGCAATACTACTCCTAACCCTACTTTCCCTAGCAGGCCTCCCCCCACTAACAGGATTCCTTCCTAAATGACTCATTATCCAGGAACTAACCAAGCAAGACATAGCCCCAACAGCCACGCTCATCTCTCTCCTCTCCCTACTAAGCCTGTTCTTCTACCTACGTCTTGCATACTGCACAACAATCACACTACCCCCTCACACTACAAACCACATAAAACAATGACGCACTGGCAAACCAACCAGCGTCACAATCGCTGTCTTAACCACCATGTCCGTCATACTCCTCCCCATTTCCCCCATAATCCTCACCATTGCCTAA
44139_SnMartinPE NNNNNNNNNNNNGCCAACCTGATTTTCATCATTAGCCTGTTCCTAGGTACAACCATCACCATCTCAAGCCACCACTGAGTTATAGCCTGGGCCGGCCTTGAGATTAATACACTCGCCATCCTCCCACTGATCTCAAAATCTCACCACCCACGAGCCATTGAAGCCGCCACCAAGTATTTCTTAACCCAAGCAGCTGCTTCCACTCTTGTCCTATTTGCCAGCATAACCAATGCATGACAAACCGGACAATGAGACATCACCCAACTCACCCACCCAATCTCCTGCCTAATCCTCACCTCCGCAGTAGCAATAAAACTAGGATTAGTGCCATTCCACTTCTGATTCCCARAAGTACTTCAAGGCTCTCCCCTTACTACCGGTCTCCTCCTATCTACCATCATAAAACTCCCCCCAATCGCACTACTCTACATAACCTCTCCCTCACTAAACCCCACTCTCCTAACCATCTTAGCTATCCTCTCAACCGCATTAGGAGGATGAATAGGCCTTAACCAAACACAAATCCGAAAAATTCTAGCCTTCTCCTCCATCTCTCACCTAGGATGAATAACAATTATCATCTCCTACAACCCCAAACTCACCCTCCTTAACTTCTATCTATACGCTGTAATAACCACAGCTGTTTTCCTTACCCTAAACACAACCAAAGTCCTAAAACTATCCACCCTAATAACCGCATGAACCAAAACCCCACCCTTAAACGCAATACTACTCCTAACCCTACTTTCCCTAGCAGGCCTCCCCCCACTAACAGGATTCCTTCCTAAATGACTCATTATCCAAGAACTAACCAAGCAAGACATAGCCCCAACAGCCACACTCATCTCTCTCCTCTCCCTACTAAGCCTGTTCTTCTACCTACGTCTTGCGTATTGCACAACAATCACACTACCCCCTCACACTACAAACCACATAAAACAATGACGCACTGGCAAACCAACCAACGTCACAATCGCTGTCTTAACCACCATGTCCGTCATACTCCTCCCCATTTCCCCCATAATCCTCACCATTGCCTAN
IAvH.BT4059_TatamaRisCO ATGAACCCCCAAGCCAACCTGATTTTCATCATTAGCCTGTTCCTAGGTACGACCATCACCATCTCAAGCCACCACTGAGTTATAGCCTGGGCCGGCCTTGAGATTAATACACTCGCCATCCTCCCACTGATCTCAAAATCTCACCACCCACGAGCCATTGAAGCCGCCACCAAGTATTTCTTAACCCAAGCAGCTGCTTCCACTCTTGTCCTATTTGCCAGCATAACCAATGCATGACAAACCGGACAATGAGACATCACCCAACTCACCCACCCAATCTCCTGCCTAATCCTCACCTCCGCAGTAGCAATAAAACTAGGACTAGTGCCATTCCACTTCTGATTCCCAGAAGTACTTCAAGGCTCTCCCCTTACTACCGGTCTCCTCCTATCTACCATCATAAAACTCCCCCCAATTGCACTACTCTACATAACCTCTCCCTCACTAAACCCCACTCTCCTAACCATCTTAGCTATCCTCTCAACCGCATTAGGAGGATGAATAGGCCTTAACCAAACACAAATCCGAAAAATTCTAGCCTTCTCCTCCATCTCTCACCTAGGATGAATAACAATTATCATCTCCTACAACCCCAAACTCACCCTCCTTAACTTCTATCTATACGCTGTAATAACCACAGCTGTTTTCCTTACCCTAAACACAACCAAAGTCCTAAAACTATCCACCCTAATAACCGCATGAACCAAAACCCCACCCTTAAACGCAATACTACTCCTAACCCTACTTTCCCTAGCAGGCCTCCCCCCACTAACAGGATTCCTTCCTAAATGACTCATTATCCAGGAACTAACCAAGCAAGACATAGCCCCAACAGCCACACTCATCTCTCTCCTCTCCCTACTAAGCCTGTTCTTCTACCTACGTCTTGCGTACTGCACAACAATCACACTACCCCCTCACACTACAAACCACATAAAACAATGACGCACTGGCAAACCAACCAGCGTCACAATCGCTGTCTTAACCACCATGTCCGTCATACTCCTCCCCATTTCCCCCATAATCCTCACCATTGCCTAA
IAvH.BT2511_MetaCO ATGAACCCCCAAGCCAACCTGATTTTCATCATTAGCCTGTTCCTAGGTACGACCATCACCATCTCAAGCCACCACTGAGTTATAGCCTGGGCCGGCCTTGAGATTAATACACTCGCCATCCTCCCACTGATCTCAAAATCTCACCACCCACGAGCCATTGAAGCCGCCACCAAGTATTTCTTAACCCAAGCAGCTGCTTCCACTCTTGTCCTATTTGCCAGCATAACCAATGCATGACAAACCGGACAATGAGACATCACCCAACTCACCCACCCAATCTCCTGCCTAATCCTCACCTCCGCAGTAGCAATAAAACTAGGATTAGTGCCATTCCACTTCTGATTCCCAGAAGTACTTCAAGGCTCTCCCCTTACTACCGGTCTCCTCCTATCTACCATCATAAAACTCCCCCCAATTGCACTACTCTACATAACCTCTCCCTCACTAAACCCCACTCTCCTAACCATCTTAGCTATCCTCTCAACCGCATTAGGAGGATGAATAGGCCTTAACCAAACACAAATCCGAAAAATTCTAGCCTTCTCCTCCATCTCTCACCTAGGATGAATAACAATTATCATCTCCTACAACCCCAAACTCACCCTCCTTAACTTCTATCTATACGCTGTAATAACCACAGCTGTTTTCCTTACCCTAAACACAACCAAAGTCCTAAAACTATCCACCCTAATAACCGCATGAACCAAAACCCCACCCTTAAACGCAATACTACTCCTAACCCTACTTTCCCTAGCAGGCCTCCCCCCACTAACAGGATTCCTTCCTAAATGACTCATTATCCAGGAACTAACCAAGCAAGACATAGCCCCAACAGCCACACTCATCTCTCTCCTCTCCCTACTAAGCCTGTTCTTCTACCTACGTCTTGCGTACTGCACAACAATCACACTACCCCCTCACACTACAAACCACATAAAACAATGACGCACTGGCAAACCAACCAGCGTCACAATCGCTGTCTTAACCACCATGTCCGTCATACTCCTCCCCATTTCCCCCATAATCCTCACCATTGCCTAA
IAvH.BT2547_CundCO ATGAACCCCCAAGCCAACCTGATTTTCATCATTAGCCTGTTCCTAGGTACGACCATCACCATCTCAAGCCACCACTGAGTTATAGCCTGGGCCGGCCTTGAGATTAATACACTCGCCATCCTCCCACTGATCTCAAAATCTCACCACCCACGAGCCATTGAAGCCGCCACCAAGTATTTCTTAACCCAAGCAGCTGCTTCCACTCTTGTCCTATTTGCCAGCATAACCAATGCATGACAAACCGGACAATGAGACATCACCCAACTCACCCACCCAATCTCCTGCCTAATCCTCACCTCCGCAGTAGCAATAAAACTAGGATTAGTGCCATTCCACTTCTGATTCCCAGAAGTACTTCAAGGCTCTCCCCTTACTACCGGTCTCCTCCTATCTACCATCATAAAACTCCCCCCAATCGCACTACTCTACATAACCTCTCCCTCACTAAACCCCACTCTCCTAACCATCTTAGCTATCCTCTCAACCGCATTAGGAGGATGAATAGGCCTTAACCAAACACAAATCCGAAAAATTCTAGCCTTCTCCTCCATCTCTCACCTAGGATGAATAACAATTATCATCTCCTACAACCCCAAACTCACCCTCCTTAACTTCTATCTATACGCTGTAATAACCACAGCTGTTTTCCTTACCCTAAACACAACCAAAGTCCTAAAACTATCCACCCTAATAACCGCATGAACCAAAACCCCACCCTTAAACGCAATACTACTCCTAACCCTACTTTCCCTAGCAGGCCTCCCCCCACTAACAGGATTCCTTCCTAAATGACTCATTATCCAGGAACTAACCAAGCAAGACATAGCCCCAACAGCCACACTCATCTCTCTCCTCTCCCTACTAAGCCTGTTCTTCTACCTACGTCTTGCGTATTGCACAACAATCACACTACCCCCTCACACTACAAACCACATAAAACAATGACGCACTGGCAAACCAACCAGCGTCACAATCGCTGTCTTAACCACCATGTCCGTCATACTCCTCCCCATTTCCCCCATAATCCTCACCATTGCCTAA
IAvH.BT2254_BoyacaCO ATGAACCCCCAAGCCAACCTGATTTTCATCATTAGCCTGTTCCTAGGTACGACCATCACCATCTCAAGCCACCACTGAGTTATAGCCTGGGCCGGCCTTGAGATTAATACACTCGCCATCCTCCCACTGATCTCAAAATCTCACCACCCACGAGCCATTGAAGCCGCCACCAAGTATTTCTTAACCCAAGCAGCTGCTTCCACTCTTGTCCTATTTGCCAGCATAACCAATGCATGACAAACCGGACAATGAGACATCACCCAACTCACCCACCCAATCTCCTGCCTAATCCTCACCTCCGCAGTAGCAATAAAACTAGGATTAGTGCCATTCCACTTCTGATTCCCAGAAGTACTTCAAGGCTCTCCCCTTACTACCGGTCTCCTCCTATCTACCATCATAAAACTCCCCCCAATCGCACTACTCTACATAACCTCTCCCTCACTAAACCCCACTCTCCTAACCATCTTAGCTATCCTCTCAACCGCATTAGGAGGATGAATAGGCCTTAACCAAACACAAATCCGAAAAATTCTAGCCTTCTCCTCCATCTCTCACCTAGGATGAATAACAATTATCATCTCCTACAACCCCAAACTCACCCTCCTTAACTTCTATCTATACGCTGTAATAACCACAGCTGTTTTCCTTACCCTAAACACAACCAAAGTCCTAAAACTATCCACCCTAATAACCGCATGAACCAAAACCCCACCCTTAAACGCAATACTACTCCTAACCCTACTTTCCCTAGCAGGCCTCCCCCCACTAACAGGATTCCTTCCTAAATGACTCATTATCCAGGAACTAACCAAGCAAGACATAGCCCCAACAGCCACACTCATCTCTCTCCTCTCCCTACTAAGCCTGTTCTTCTACCTACGTCTTGCGTACTGCACAACAATCACACTGCCCCCTCACACTACAAACCACATAAAACAATGACGCACTGGCAAACCAACCAGCGTCACAATCGCTGTCTTAACCACCATGTCCGTCATACTCCTCCCCATTTCCCCCATAATCCTCACCATTGCCTAA
IAvH.BT1710_CaldasCO ATGAACCCCCAAGCCAACCTGATTTTCATCATTAGCCTGTTCCTAGGTACAACCATCACCATCTCAAGCCACCACTGAGTTATAGCCTGGGCCGGCCTTGAGATTAATACACTCGCCATCCTCCCACTGATCTCAAAATCTCACCACCCACGAGCCATTGAAGCCGCCACCAAGTATTTCTTAACCCAAGCAGCTGCTTCCACTCTTGTCCTATTTGCCAGCATAACCAATGCATGACAAACCGGACAATGAGACATCACCCAACTCACCCACCCAATCTCCTGCCTAATCCTCACCTCCGCAGTAGCAATAAAACTAGGATTAGTGCCATTCCACTTCTGATTCCCAGAAGTACTTCAAGGCTCTCCCCTTACTACCGGTCTCCTCCTATCTACCATCATAAAACTCCCCCCAATCGCACTACTCTACATAACCTCTCCCTCACTAAACCCCACTCTCCTAACCATCTTAGCTATCCTCTCAACCGCATTAGGAGGATGAATAGGCCTTAACCAAACACAAATCCGAAAAATTCTAGCCTTCTCCTCCATCTCTCACCTAGGATGAATAACAATTATCATCTCCTACAACCCCAAACTCACCCTCCTTAACTTCTATCTATACGCTGTAATAACCACAGCTGTTTTCCTTACCCTAAACACAACCAAAGTCCTAAAACTATCCACCCTAATAACCGCATGAACCAAAACCCCACCCTTAAACGCAATACTACTCCTAACCCTACTTTCCCTAGCAGGCCTCCCCCCACTAACAGGATTCCTTCCTAAATGACTCATTATCCAGGAACTAACCAAGCAAGACATAGCCCCAACAGCCACACTCATCTCTCTCCTCTCCCTACTAAGCCTGTTCTTCTACCTACGTCTTGCGTATTGCACAACAATCACACTACCCCCTCACACTACAAACCACATAAAACAATGACGCACTGGCAAACCAACCAGCGTCACAATCGCTGTCTTAACCACCATGTCCGTCATACTCCTCCCCATTTCCCCCATAATCCTCACCATTGCCTAA
IAvH.BT1819_CaldasCO ATGAACCCCCAAGCCAACCTGATTTTCATCATTAGCCTGTTCCTAGGTACGACCATCACCATCTCAAGCCACCACTGAGTTATAGCCTGGGCCGGCCTTGAGATTAATACACTCGCCATCCTCCCACTGATCTCAAAATCTCACCACCCACGAGCCATTGAAGCCGCCACCAAGTATTTCTTAACCCAAGCAGCTGCTTCCACTCTTGTCCTATTTGCCAGCATAACCAATGCATGACAAACCGGACAATGAGACATCACCCAACTCACCCACCCAATCTCCTGCCTAATCCTCACCTCCGCGGTAGCAATAAAACTAGGATTAGTGCCATTCCACTTCTGATTCCCAGAAGTACTTCAAGGCTCTCCCCTTACTACCGGTCTCCTCCTATCTACCATCATAAAACTCCCCCCAATCGCACTACTCTACATAACCTCTCCCTCACTAAACCCCACTCTCCTAACCATCTTAGCTATCCTCTCAACCGCATTAGGAGGATGAATAGGCCTTAACCAAACACAAATCCGAAAAATTCTAGCCTTCTCCTCCATCTCTCACCTAGGATGAATAACAATTATCATCTCCTACAACCCCAAACTCACCCTCCTTAACTTCTATCTATACGCTGTAATAACCACAGCTGTTTTCCTTACCCTAAACACAACCAAAGTCCTAAAACTATCCACCCTAATAACCGCATGAACCAAAACCCCACCCTTAAACGCAATACTACTCCTAACCCTACTTTCCCTAGCAGGCCTCCCCCCACTAACAGGATTCCTTCCTAAATGACTCATTATCCAGGAACTAACCAAGCAAGACATAGCCCCAACAGCCACACTCATCTCTCTCCTCTCCCTACTAAGCCTGTTCTTCTACCTACGTCTTGCGTATTGCACAACAATCACACTACCCCCTCACACTACAAACCACATAAAACAATGACGCACTGGCAAACCAACCAGCGTCACAATCGCTGTCTTAACCACCATGTCCGTCATACTCCTCCCCATTTCCCCCATAATCCTCACCATTGCCTAA
ANSP16758_LojaEC ATGAACCCCCAAGCCAACCTGATTTTCATCATTAGCCTGTTCCTAGGTACGACCATCACCATCTCAAGCCACCACTGAGTTATAGCCTGGGCCGGCCTTGAGATTAATACACTCGCCATCCTCCCACTGATCTCAAAATCTCACCACCCACGAGCTATTGAAGCCGCCACCAAGTATTTCTTAACCCAAGCAGCTGCTTCCACTCTTGTCCTATTTGCCAGCATAACCAATGCATGACAAACCGGACAATGAGACATCACCCAACTCACCCACCCAATCTCCTGCCTAATCCTCACCTCCGCAGTAGCAATAAAACTAGGATTAGTGCCATTCCACTTCTGATTCCCAGAAGTACTTCAAGGCTCTCCCCTTACTACCGGTCTCCTCCTATCTACCATCATAAAACTCCCCCCAATCGCACTACTCTACATAACCTCTCCCTCACTAAACCCCACTCTCCTAACCATCTTAGCTATCCTCTCAACCGCATTAGGAGGATGAATAGGCCTTAACCAAACACAAATCCGAAAAATTCTAGCCTTCTCCTCCATCTCTCACCTAGGATGAATAACAATTATCATCTCCTACAACCCCAAACTCACCCTCCTTAACTTCTATCTATACGCTGTAATAACCACAGCTGTTTTCCTTACCCTAAACACAACCAAAGTCCTAAAACTATCCACCCTAATAACCGCATGAACCAAAACCCCACCCTTAAACGCAATACTACTCCTAACCCTACTTTCCCTAGCAGGCCTCCCCCCACTAACAGGATTCCTTCCTAAATGACTCATTATCCAGGAACTAACCAAGCAAGACATAGCCCCAACAGCCACACTCATCTCTCTCCTCTCCCTACTAAGCCTGTTCTTCTACCTACGCCTTGCGTATTGCACAACAATCACACTACCCCCTCACACTACAAACCACATAAAACAATGACGCACTGGCAAACCAACCAGCGTCACAATCGCTGTCTTAACCACCATGTCCGTCATACTCCTCCCCATTTCCCCCATAATCCTCACCATTGCCTAA
JM463_LaraVE ATGAACCCCCAAGCCAACCTGATTTTCATCATTAGCCTGTTCCTAGGTACGACCATCACCATCTCAAGCCACCACTGAGTTATAGCCTGGGCCGGCCTTGAGATTAATACACTCGCCATCCTCCCACTGATCTCAAAATCTCACCACCCACGAGCCATTGAAGCCGCCACCAAGTATTTCTTAACCCAAGCAGCTGCTTCCACTCTTGTCCTATTTGCCAGCATAACCAATGCATGACAAACCGGACAATGAGACATCACCCAACTCACCCACCCAATCTCCTGCCTAATCCTCACCTCCGCAGTAGCAATAAAACTAGGATTAGTGCCATTCCACTTCTGATTCCCAGAAGTACTTCAAGGCTCTCCCCTTACTACCGGTCTCCTCCTATCCACCATCATAAAACTCCCCCCAATCGCACTACTCTACATAACCTCTCCCTCACTAAACCCCACTCTCCTAGCCATCTTAGCTATCCTCTCAACCGCATTAGGAGGATGAATAGGCCTTAACCAAACACAAATCCGAAAAATTCTAGCCTTCTCCTCCATCTCTCACCTAGGATGAATAACAATTATCATCTCCTACAACCCCAAACTCACCCTCCTTAACTTCTATCTATACGCTGTAATAACCACAGCTGTTTTCCTTACCCTAAACACAACCAAAGTCCTAAAACTATCCACCCTAATAACCGCATGAACCAAAACCCCACCCTTAAACGCAATACTACTCCTAACCCTACTTTCCCTAGCAGGCCTCCCCCCACTAACAGGATTCCTTCCTAAATGACTCATTATCCAGGAACTAACCAAGCAAGACATAGCCCCAACAGCCACACTCATCTCTCTCCTCTCCCTACTAAGCCTGTTCTTCTACCTACGTCTTGCGTATTGCACAACAATCACACTACCCCCTCACACTACAAACCACATAAAACAATGACGCACTGGCAAACCAACCAGCGTCACAATCGCTGTCTTAACCACCATGTCCGTCATACTCCTCCCCATTTCCCCCATAATCCTCACCATTGCCTAA
JM516_LaraVE ATGAACCCCCAAGCCAACCTGATTTTCATCATTAGCCTGTTCCTAGGTACGACCATCACCATCTCAAGCCACCACTGAGTTATAGCCTGGGCCGGCCTTGAGATTAATACACTCGCCATCCTCCCACTGATCTCAAAATCTCACCACCCACGAGCCATTGAAGCCGCCACCAAGTATTTCTTAACCCAAGCAGCTGCTTCCACTCTTGTCCTATTTGCCAGCATAACCAATGCATGACAAACCGGACAATGAGACATCACCCAACTCACCCACCCAATCTCCTGCCTAATCCTCACCTCCGCAGTAGCAATAAAACTAGGATTAGTGCCATTCCACTTCTGATTCCCAGAAGTACTTCAAGGCTCTCCCCTTACTACCGGTCTCCTCCTATCCACCATCATAAAACTCCCCCCAATCGCACTACTCTACATAACCTCTCCCTCACTAAACCCCACTCTCCTAGCCATCTTAGCTATCCTCTCAACCGCATTAGGAGGATGAATAGGCCTTAACCAAACACAAATCCGAAAAATTCTAGCCTTCTCCTCCATCTCTCACCTAGGATGAATAACAATTATCATCTCCTACAACCCCAAACTCACCCTCCTTAACTTCTATCTATACGCTGTAATAACCACAGCTGTTTTCCTTACCCTAAACACAACCAAAGTCCTAAAACTATCCACCCTAATAACCGCATGAACCAAAACCCCACCCTTAAACGCAATACTACTCCTAACCCTACTTTCCCTAGCAGGCCTCCCCCCACTAACAGGATTCCTTCCTAAATGACTCATTATCCAGGAACTAACCAAGCAAGACATAGCCCCAACAGCCACACTCATCTCTCTCCTCTCCCTACTAAGCCTGTTCTTCTACCTACGTCTTGCGTATTGCACAACAATCACACTACCCCCTCACACTACAAACCACATAAAACAATGACGCACTGGCAAACCAACCAGCGTCACAATCGCTGTCTTAACCACCATGTCCGTCATACTCCTCCCCATTTCCCCCATAATCCTCACCATTGCCTAA
ANSP26264_LojaEC ATGAACCCCCAAGCCAACCTGATTTTCATCATTAGCCTGTTCCTAGGTACGACCATCACCATCTCAAGCCACCACTGAGTTATAGCCTGGGCCGGCCTTGAGATTAATACACTCGCCATCCTCCCACTGATCTCAAAATCTCACCACCCACGAGCTATTGAAGCCGCCACCAAGTATTTCTTAACCCAAGCAGCTGCTTCCACTCTTGTCCTATTTGCCAGCATAACCAATGCATGACAAACCGGACAATGAGACATCACCCAACTCACCCACCCAATCTCCTGCCTAATCCTCACCTCCGCAGTAGCAATAAAACTAGGATTAGTGCCATTCCACTTCTGATTCCCAGAAGTACTTCAAGGCTCTCCCCTTACTACCGGTCTCCTCCTATCTACCATCATAAAACTCCCCCCAATCGCACTACTCTACATAACCTCTCCCTCACTAAACCCCACTCTCCTAACCATCTTAGCTATCCTCTCAACCGCATTAGGAGGATGAATAGGCCTTAACCAAACACAAATCCGAAAAATTCTAGCCTTCTCCTCCATCTCTCACCTAGGATGAATAACAATTATCATCTCCTACAACCCCAAACTCACCCTCCTTAACTTCTATCTATACGCTGTAATAACCACAGCTGTTTTCCTTACCCTAAACACAACCAAAGTCCTAAAACTATCCACCCTAATAACCGCATGAACCAAAACCCCACCCTTAAACGCAATACTACTCCTAACCCTACTTTCCCTAGCAGGCCTCCCCCCACTAACAGGATTCCTTCCTAAATGACTCATTATCCAGGAACTAACCAAGCAAGACATAGCCCCAACAGCCACACTCATCTCTCTCCTCTCCCTACTAAGCCTGTTCTTCTACCTACGCCTTGCGTATTGCACAACAATCACACTACCCCCTCACACTACAAACCACATAAAACAATGACGCACTGGCAAACCAACCAGCGTCACAATCGCTGTCTTAACCACCATGTCCGTCATACTCCTCCCCATTTCCCCCATAATCCTCACCATTGCCTAA
US3088_SucumbiosEC ATGAACCCCCAAGCCAACCTGATTTTCATCATTAGCCTGTTCCTAGGTACGACCATCACCATCTCAAGCCACCACTGAGTTATAGCCTGGGCCGGCCTTGAGATTAATACACTCGCCATCCTCCCACTGATCTCAAAATCTCACCACCCACGAGCCATTGAAGCCGCCACCAAGTATTTCTTAACCCAAGCAGCTGCTTCCACTCTTGTCCTATTTGCCAGCATAACCAATGCATGACAAACCGGACAATGAGACATCACCCAACTCACCCACCCAATCTCCTGCCTAATCCTCACCTCCGCAGTAGCAATAAAACTAGGATTAGTGCCATTCCACTTCTGATTCCCAGAAGTACTTCAAGGCTCTCCCCTTACTACCGGTCTCCTCCTATCTACCATCATAAAACTCCCCCCAATCGCACTACTCTACATAACCTCTCCCTCACTAAACCCCACTCTCCTAACCATCTTAGCTATCCTCTCAACCGCATTAGGAGGATGAATAGGCCTTAACCAAACACAAATCCGAAAAATTCTAGCCTTCTCCTCCATCTCTCACCTAGGATGAATAACAATTATCATCTCCTACAACCCCAAACTCACCCTCCTTAACTTCTATCTATACGCTGTAATAACCACAGCTGTTTTCCTTACCCTAAACACAACCAAAGTCCTAAAACTATCCACCCTAATAACCGCATGAACCAAAACCCCACCCTTAAACGCAATACTACTCCTAACCCTACTTTCCCTAGCAGGCCTCCCCCCACTAACAGGATTCCTTCCTAAATGACTCATTATCCAGGAACTAACCAAGCAAGACATAGCCCCAACAGCCACACTCATCTCTCTCCTCTCCCTACTAAGCCTGTTCTTCTACCTACGTCTTGCGTATTGCACAACAATCACACTACCCCCTCACACTACAAACCACATAAAACAATGACGCACTGGCAAACCAACCAGCGTCACAATCGCTGTCTTAACCACCATGTCCGTCATACTCCTCCCCATTTCCCCCATAATCCTCACCATTGCCTAA
ANSP15665_CarchiEC ATGAACCCCCAAGCCAACCTGATTTTCATCATTAGCCTGTTCCTAGGTACGACCATCACCATCTCAAGCCACCACTGAGTTATAGCCTGGGCCGGCCTTGAGATTAATACACTCGCCATCCTCCCACTGATCTCAAAATCTCACCACCCACGAGCCATTGAAGCCGCCACCAAGTATTTCTTAACCCAAGCAGCTGCTTCCACTCTTGTCCTATTTGCCAGCATAACCAATGCATGACAAACCGGACAATGAGACATCACCCAACTCACCCACCCAATCTCCTGCCTAATCCTCACCTCCGCAGTAGCAATAAAACTAGGATTAGTGCCATTCCACTTCTGATTCCCAGAAGTACTTCAAGGCTCTCCCCTTACTACCGGTCTCCTCCTATCTACCATCATAAAACTCCCCCCAATTGCACTACTCTACATAACCTCTCCCTCACTAAACCCCACTCTCCTAACCATCTTAGCTATCCTCTCAACCGCATTAGGAGGATGAATAGGCCTTAACCAAACACAAATCCGAAAAATTCTAGCCTTCTCCTCCATCTCTCACCTAGGATGAATAACAATTATCATCTCCTACAACCCCAAACTCACCCTCCTTAACTTCTATCTATACGCTGTAATAACCACAGCTGTTTTCCTTACCCTAAACACAACCAAAGTCCTAAAACTATCCACCCTAATAACCGCATGAACCAAAACCCCACCCTTAAACGCAATACTACTCCTAACCCTACTTTCCCTAGCAGGCCTCCCCCCACTAACAGGATTCCTTCCTAAATGACTCATTATCCAGGAACTAACCAAGCAAGACATAGCCCCAACAGCCACACTCATCTCTCTCCTCTCCCTACTAAGCCTGTTCTTCTACCTACGTCTTGCGTACTGCACAACAATCACACTACCCCCTCACACTACAAACCACATAAAACAATGACGCACTGGCAAACCAACCAGCGTCACAATCGCTGTCTTAACCACCATGTCCGTCATACTCCTCCCCATTTCCCCCATAATCCTCACCATTGCCTAA
GAS9_Asiria_STachCO ATGAACCCCCAAGCCAACCTGATTTTCATCATTAGCCTGTTCCTAGGTACGACCATCACCATCTCAAGCCACCACTGAGTTATAGCCTGGGCCGGCCTTGAGATTAATACACTCGCCATCCTCCCACTGATCTCAAAATCTCACCACCCACGAGCCATTGAAGCCGCCACCAAGTATTTCTTAACCCAAGCAGCTGCTTCCACTCTTGTCCTATTTGCCAGCATAACCAATGCATGACAAACCGGACAATGAGACATCACCCAACTCACCCACCCAATCTCCTGCCTAATCCTCACCTCCGCAGTAGCAATAAAACTAGGATTAGTGCCATTCCACTTCTGATTCCCAGAAGTACTTCAAGGCTCTCCCCTTACTACCGGTCTCCTCCTATCTACCATCATAAAACTCCCCCCAATCGCACTACTCTACATAACCTCTCCCTCACTAAACCCCACTCTCCTAACCATCTTAGCTATCCTCTCAACCGCATTAGGAGGATGAATAGGCCTTAACCAAACACAAATCCGAAAAATTCTAGCCTTCTCCTCCATCTCTCACCTAGGATGAATAACAATTATCATCTCCTACAACCCCAAACTCACCCTCCTTAACTTCTATCTATACGCTGTAATAACCACAGCTGTTTTCCTTACCCTAAACACAACCAAAGTCCTAAAACTATCCACCCTAATAACCGCATGAACCAAAACCCCACCCTTAAACGCAATACTACTCCTAACCCTACTTTCCCTAGCAGGCCTCCCCCCACTAACAGGATTCCTTCCTAAATGACTCATTATCCAGGAACTAACCAAGCAAGACATAGCCCCAACAGCCACACTCATCTCTCTCCTCTCCCTACTAAGCCTGTTCTTCTACCTACGTCTTGCGTATTGCACAACAATCACACTACCCCCTCACACTACAAACCACATAAAACAATGACGCACTGGCAAACCAACCAGCGTCACAATCGCTGTCTTAACCACCATGTCCGTCATACTCCTCCCCATTTCCCCCATAATCCTCACCATTGCCTAA
32242_CajamarcaPE ATGAACCCCCAAGCCAACCTGATTTTCATCATTAGCCTGTTCCTAGGTACGACCATCACCATCTCAAGCCACCACTGAGTTATAGCCTGGGCCGGCCTTGAGATTAATACACTCGCCATCCTCCCACTGATCTCAAAATCTCACCACCCACGAGCCATTGAAGCCGCCACCAAGTATTTCTTAACCCAAGCAGCTGCTTCCACTCTTGTCCTATTTGCCAGCATAACCAATGCATGACAAACCGGACAATGAGACATCACCCAACTCACCCACCCAATCTCCTGCCTAATCCTCACCTCCGCGGTAGCAATAAAACTAGGATTAGTGCCATTCCACTTCTGATTCCCAGAAGTACTTCAAGGCTCTCCCCTTACTACCGGTCTCCTCCTATCTACCATCATAAAACTCCCCCCAATCGCACTACTCTACATAACCTCTCCCTCACTAAACCCCACTCTCCTAACCATCTTAGCTATCCTCTCAACCGCATTAGGAGGATGAATAGGCCTTAACCAGACACAAATCCGAAAAATTCTAGCCTTCTCCTCCATCTCTCACCTAGGATGAATAACAATTATCATCTCCTACAACCCCAAACTCACCCTCCTTAACTTCTATCTATACGCTGTAATAACCACAGCTGTTTTCCTTACCCTAAACACAACCAAAGTCCTAAAACTATCCACCCTAATAACCGCATGAACCAAAACCCCACCCTTAAACGCAATACTACTCCTAACCCTACTTTCCCTAGCAGGCCTCCCCCCACTAACAGGATTCCTTCCTAAATGACTCATTATCCAGGAACTAACCAAGCAAGACATAGCCCCAACAGCCACACTCATCTCTCTCCTCTCCCTACTAAGCCTGTTCTTCTACCTACGTCTTGCGTATTGCACAACAATCACACTACCCCCTCACACTACAAACCACATAAAACAATGACGCACTGGCAAACCAACCAGCATCACAATCGCTGTCTTAACCACCATGTCCGTCATACTCCTCCCCATTTCCCCCATAATCCTCACCATTGCCTAA
32384_CajamarcaPE ATGAACCCCCAAGCCAACCTGATTTTCATCATTAGCCTGTTCCTAGGTACGACCATCACCATCTCAAGCCACCACTGAGTTATAGCCTGGGCCGGCCTTGAGATTAATACACTCGCCATCCTCCCACTGATCTCAAAATCTCACCACCCACGAGCCATTGAAGCCGCCACCAAGTATTTCTTAACCCAAGCAGCTGCTTCCACTCTTGTCCTATTTGCCAGCATAACCAATGCATGACAAACCGGACAATGAGACATCACCCAACTCACCCACCCAATCTCCTGCCTAATCCTCACCTCCGCAGTAGCAATAAAACTAGGATTAGTGCCATTCCACTTCTGATTCCCAGAAGTACTTCAAGGCTCTCCCCTTACTACCGGTCTCCTCCTATCTACCATCATAAAACTCCCCCCAATCGCACTACTCTACATAACCTCTCCCTCACTAAACCCCACTCTCCTAGCCATCTTAGCTATCCTCTCAACCGCATTAGGAGGATGAATAGGCCTTAACCAAACACAAATCCGAAAAATTCTAGCCTTCTCCTCCATCTCTCACCTAGGATGAATAACAATTATCATCTCCTACAACCCCAAACTCACCCTCCTTAACTTCTATCTATACGCTGTAATAACCACAGCTGTTTTCCTTACCCTAAACACAACCAAAGTCCTAAAACTATCCACCTTAATAACCGCATGAACCAAAACCCCACCCTTAAACGCAATACTACTCCTAACCCTACTTTCCCTAGCAGGCCTCCCCCCACTAACAGGATTCCTTCCTAAATGACTCATTATCCAGGAACTAACCAAGCAAGACATAGCCCCAACAGCCACGCTCATCTCTCTCCTCTCCCTACTAAGCCTGTTCTTCTACCTACGTCTTGCATACTGCACAACAATCACACTACCCCCTCACACTACAAACCACATAAAACAATGACGCACTGGCAAACCAACCAGCGTCACAATCGCTGTCTTAACCACCATGTCCGTCATACTCCTCCCCATTTCCCCCATAATCCTCACCATTGCCTAA
32503_CajamarcaPE ATGAACCCCCAAGCCAACCTGATTTTCATCATTAGCCTGTTCCTAGGTACGACCATCACCATCTCAAGCCACCACTGAGTTATAGCCTGGGCCGGCCTTGAGATTAATACACTCGCCATCCTCCCACTGATCTCAAAATCTCACCACCCACGAGCCATTGAAGCCGCCACCAAGTATTTCTTAACCCAAGCAGCTGCTTCCACTCTTGTCCTATTTGCCAGCATAACCAATGCATGACAAACCGGACAATGAGACATCACCCAACTCACCCACCCAATCTCCTGCCTAATCCTCACCTCCGCAGTAGCAATAAAACTAGGATTAGTGCCATTCCACTTCTGATTCCCAGAAGTACTTCAAGGCTCTCCCCTTACTACCGGTCTCCTCCTATCTACCATCATAAAACTCCCCCCAATCGCACTACTCTACATAACCTCTCCCTCACTAAACCCCACTCTCCTAGCCATCTTAGCTATCCTCTCAACCGCATTAGGAGGATGAATAGGCCTTAACCAAACACAAATCCGAAAAATTCTAGCCTTCTCCTCCATTTCTCACCTAGGATGAATAACAATTATCATCTCCTACAACCCCAAACTCACCCTCCTTAACTTCTATCTATACGCTGTAATAACCACAGCTGTTTTCCTTACCCTAAACACAACCAAAGTCCTAAAACTATCCACCTTAATAACCGCATGAACCAAAACCCCACCCTTAAACGCAATACTACTCCTAACCCTACTTTCCCTAGCAGGCCTCCCCCCACTAACAGGATTCCTTCCTAAATGACTCATTATCCAGGAACTAACCAAGCAAGACATAGCCCCAACAGCCACGCTCATCTCTCTCCTCTCCCTACTAAGCCTGTTCTTCTACCTACGTCTTGCATACTGCACAACAATCACACTACCCCCTCACACTACAAACCACATAAAACAATGACGCACTGGCAAACCAACCAGCGTCACAATCGCTGTCTTAACCACCATGTCCGTCATACTCCTCCCCATTTCCCCCATAATCCTCACCATTGCCTAA
32548_CajamarcaPE ATGAACCCCCAAGCCAACCTGATTTTCATCATTAGCCTGTTCCTAGGTACGACCATCACCATCTCAAGCCACCACTGAGTTATAGCCTGGGCCGGCCTTGAGATTAATACACTCGCCATCCTCCCACTGATCTCAAAATCTCACCACCCACGAGCCATTGAAGCCGCCACCAAGTATTTCTTAACCCAAGCAGCTGCTTCCACTCTTGTCCTATTTGCCAGCATAACCAATGCATGACAAACCGGACAATGAGACATCACCCAACTCACCCACCCAATCTCCTGCCTAATCCTCACCTCCGCAGTAGCAATAAAACTAGGATTAGTGCCATTCCACTTCTGATTCCCAGAAGTACTTCAAGGCTCTCCCCTTACTACCGGTCTCCTCCTATCTACCATCATAAAACTCCCCCCAATCGCACTACTCTACATAACCTCTCCCTCACTAAACCCCACTCTCCTAGCCATCTTAGCTATCCTCTCAACCGCATTAGGAGGATGAATAGGCCTTAACCAAACACAAATCCGAAAAATTCTAGCCTTCTCCTCCATTTCTCACCTAGGATGAATAACAATTATCATCTCCTACAACCCCAAACTCACCCTCCTTAACTTCTATCTATACGCTGTAATAACCACAGCTGTTTTCCTTACCCTAAACACAACCAAAGTCCTAAAACTATCCACCTTAATAACCGCATGAACCAAAACCCCACCCTTAAACGCAATACTACTCCTAACCCTACTTTCCCTAGCAGGCCTCCCCCCACTAACAGGATTCCTTCCTAAATGACTCATTATCCAGGAACTAACCAAGCAAGACATAGCCCCAACAGCCACGCTCATCTCTCTCCTCTCCCTACTAAGCCTGTTCTTCTACCTACGTCTTGCATACTGCACAACAATCACACTACCCCCTCACACTACAAACCACATAAAACAATGACGCACTGGCAAACCAACCAGCGTCACAATCGCTGTCTTAACCACCATGTCCGTCATACTCCTCCCCATTTCCCCCATAATCCTCACCATTGCCTAA
34994_PichinchaEC ATGAACCCCCAAGCCAACCTGATTTTCATCATTAGCCTGTTCCTAGGTACGACCATCACCATCTCAAGCCACCACTGAGTTATAGCCTGGGCCGGCCTTGAGATTAATACACTCGCCATCCTCCCACTGATCTCAAAATCTCACCACCCACGAGCCATTGAAGCCGCCACCAAGTATTTCTTAACCCAAGCAGCTGCTTCCACTCTTGTCCTATTTGCCAGCATAACCAATGCATGACAAACCGGACAATGAGACATCACCCAACTCACCCACCCAATCTCCTGCCTAATCCTCACCTCCGCGGTAGCAATAAAACTAGGATTAGTGCCATTCCACTTCTGATTCCCAGAAGTACTTCAAGGCTCTCCCCTTACTACCGGTCTCCTCCTATCTACCATCATAAAACTCCCCCCAATCGCACTACTCTACATAACCTCTCCCTCACTAAACCCCACTCTCCTAACCATCTTAGCTATCCTCTCAACCGCATTAGGAGGATGAATAGGCCTTAACCAAACACAAATCCGAAAAATTCTAGCCTTCTCCTCCATCTCTCACCTAGGATGAATAACAATTATCATCTCCTACAACCCCAAACTCACCCTCCTTAACTTCTATCTATACGCTGTAATAACCACAGCTGTTTTCCTTACCCTAAACACAACCAAAGTCCTAAAACTATCCACCCTAATAACCGCATGAACCAAAACCCCACCCTTAAACGCAATACTACTCCTAACCCTACTTTCCCTAGCAGGCCTCCCCCCACTAACAGGATTCCTTCCTAAATGACTCATTATCCAGGAACTAACCAAGCAAGACATAGCCCCAACAGCCACACTCATCTCTCTCCTCTCCCTGCTAAGCCTGTTCTTCTACCTACGTCTTGCGTATTGCACAACAATCACACTGCCCCCTCACACTACAAACCACATAAAACAATGACGCACTGGCAAACCAACCAGCGTCACAATCGCTGTCTTAACCACCATGTCCGTCATACTCCTCCCCATTTCCCCCATAATCCTCACCATTGCCTAA
34998_PichinchaEC ATGAACCCCCAAGCCAACCTGATTTTCATCATTAGCCTGTTCCTAGGTACGACCATCACCATCTCAAGCCACCACTGAGTTATAGCCTGGGCCGGCCTTGAGATTAATACACTCGCCATCCTCCCACTGATCTCAAAATCTCACCACCCACGAGCCATTGAAGCCGCCACCAAGTATTTCTTAACCCAAGCAGCTGCTTCCACTCTTGTCCTATTTGCCAGCATAACCAATGCATGACAAACCGGACAATGAGACATCACCCAACTCACCCACCCAATCTCCTGCCTAATCCTCACCTCCGCGGTAGCAATAAAACTAGGATTAGTGCCATTCCACTTCTGATTCCCAGAAGTACTTCAAGGCTCTCCCCTTACTACCGGTCTCCTCCTATCTACCATCATAAAACTCCCCCCAATCGCACTACTCTACATAACCTCTCCCTCACTAAACCCCACTCTCCTAACCATCTTAGCTATCCTCTCAACCGCATTAGGAGGATGAATAGGCCTTAACCAGACACAAATCCGAAAAATTCTAGCCTTCTCCTCCATCTCTCACCTAGGATGAATAACAATTATCATCTCCTACAACCCCAAACTCACCCTCCTTAACTTCTATCTATACGCTGTAATAACCACAGCTGTTTTCCTTACCCTAAACACAACCAAAGTCCTAAAACTATCCACCCTAATAACCGCATGAACCAAAACCCCACCCTTAAACGCAATACTACTCCTAACCCTACTTTCCCTAGCAGGCCTCCCCCCACTAACAGGATTCCTTCCTAAATGACTCATTATCCAGGAACTAACCAAGCAAGACATAGCCCCAACAGCCACACTCATCTCTCTCCTCTCCCTACTAAGCCTGTTCTTCTACCTACGTCTTGCGTATTGCACAACAATCACACTACCCCCTCACACTACAAACCACATAAAACAATGACGCACTGGCAAACCAACCAGCATCACAATCGCTGTCTTAACCACCATGTCCGTCATACTCCTCCCCATTTCCCCCATAATCCTCACCATTGCCTAA
34999_PichinchaEC ATGAACCCCCAAGCCAACCTGATTTTCATCATTAGCCTGTTCCTAGGTACGACCATCACCATCTCAAGCCACCACTGAGTTATAGCCTGGGCCGGCCTTGAGATTAATACACTCGCCATCCTCCCACTGATCTCAAAATCTCACCACCCACGAGCCATTGAAGCCGCCACCAAGTATTTCTTAACCCAAGCAGCTGCTTCCACTCTTGTCCTATTTGCCAGCATAACCAATGCATGACAAACCGGACAATGAGACATCACCCAACTCACCCACCCAATCTCCTGCCTAATCCTCACCTCCGCGGTAGCAATAAAACTAGGATTAGTGCCATTCCACTTCTGATTCCCAGAAGTACTTCAAGGCTCTCCCCTTACTACCGGTCTCCTCCTATCTACCATCATAAAACTCCCCCCAATCGCACTACTCTACATAACCTCTCCCTCACTAAACCCCACTCTCCTAACCATCTTAGCTATCCTCTCAACCGCATTAGGAGGATGAATAGGCCTTAACCAGACACAAATCCGAAAAATTCTAGCCTTCTCCTCCATCTCTCACCTAGGATGAATAACAATTATCATCTCCTACAACCCCAAACTCACCCTCCTTAACTTCTATCTATACGCTGTAATAACCACAGCTGTTTTCCTTACCCTAAACACAACCAAAGTCCTAAAACTATCCACCCTAATAACCGCATGAACCAAAACCCCACCCTTAAACGCAATACTACTCCTAACCCTACTTTCCCTAGCAGGCCTCCCCCCACTAACAGGATTCCTTCCTAAATGACTCATTATCCAGGAACTAACCAAGCAAGACATAGCCCCAACAGCCACACTCATCTCTCTCCTCTCCCTACTAAGCCTGTTCTTCTACCTACGTCTTGCGTATTGCACAACAATCACACTACCCCCTCACACTACAAACCACATAAAACAATGACGCACTGGCAAACCAACCAGCATCACAATCGCTGTCTTAACCACCATGTCCGTCATACTCCTCCCCATTTCCCCCATAATCCTCACCATTGCCTAA
3523_HuanucoPE ATGAACCCCCTAGCCAACCTGATTTTCATCATTAGCCTATTCCTAGGTACGACCATCACCATCTCAAGCCACCACTGAATTATAGCCTGGGCCGGCCTTGAGATTAATACACTCGCCATCCTCCCACTGATCTCAAAATCTCACCACCCACGATCCATTGAAGCCGCCACCAAGTATTTCTTAACCCAAGCAGCTGCTTCCACCCTTGTCCTATTTGCCAGCATAACCAATGCATGACAAACCGGACAATGAGACATCACCCAACTCACCCACCCAATCTCCTGCCTAATCCTCACCTCCGCAGTAGCAATAAAACTAGGACTAGTGCCATTCCACTTCTGATTCCCAGAAGTGCTTCAAGGCTCTCCCCTTACTACCGGACTCCTCCTATCTACCATCATAAAACTCCCCCCAATCGCACTACTCTACATAACCTCTCCCTCACTAAACCCCACTCTCCTAACCATCTTAGCTATCCTCTCAACCGCCCTAGGGGGATGAATAGGCCTTAACCAAACACAAATCCGAAAAATTCTAGCCTTCTCCTCCATCTCTCACCTAGGATGAATAACAATTATCATCTCCTACAACCCCAAACTCACTCTCCTTAACTTCTATCTATACGCTGTAATAACCACAGCTGTTTTCCTTACCCTAAACACAACCAAAGTCCTAAAACTATCCACCTTAATAACCGCATGAACCAAAACCCCACCCTTAAACGCAATACTACTCCTAACCCTACTTTCCCTAGCAGGCCTCCCCCCACTAACAGGATTCCTTCCTAAATGACTCATTATCCAGGAACTAACCAAACAAGACATAGCCCCAACAGCCACACTCATCTCTCTCCTCTCCCTACTAAGCCTGTTCTTCTACCTACGTCTTGCGTACTGCACAACAATCACACTACCCCCTCACACTACAAACCACATGAAACAATGACGCACTGGCAAACCAACCAACGTCACAATCGCTGTCTTAACCACCATGTCCGTCATACTCCTCCCCATTTCCCCCATAATCCTCACCATTGCCTAA
AMC1189_PradoAntCO ATGAACCCCCAAGCCAACCTGATTTTCATCATTAGCCTGTTCCTAGGTACGACCATCACCATCTCAAGCCACCACTGAGTTATAGCCTGGGCCGGCCTTGAGATTAATACACTCGCCATCCTCCCACTGATCTCAAAATCTCACCACCCACGAGCCATTGAAGCCGCCACCAAGTATTTCTTAACCCAAGCAGCTGCTTCCACTCTTGTCCTATTTGCCAGCATAACCAATGCATGACAAACCGGACAATGAGACATCACCCAACTCACCCACCCAATCTCCTGCCTAATCCTCACCTCCGCAGTAGCAATAAAACTAGGATTAGTGCCATTCCACTTCTGATTCCCAGAAGTACTTCAAGGCTCTCCCCTTACCACCGGTCTCCTCCTATCTACCATCATAAAACTCCCCCCAATTGCACTACTCTACATAACCTCTCCCTCACTAAACCCCACTCTCCTAACCATCTTAGCTATCCTCTCAACCGCATTAGGAGGATGAATAGGCCTTAACCAAACACAAATCCGAAAAATTCTAGCCTTCTCCTCCATCTCTCACCTAGGATGAATAACAATTATCCTCTCCTACAACCCCAAACTCACCCTCCTTAACTTCTATCTATACGCTGTAATAACCACAGCTGTTTTCCTTACCCTAAACACAACCAAAGTCCTAAAACTATCCACCCTAATAACCGCATGAACCAAAACCCCACCCTTAAACGCAATACTACTCCTAACCCTACTTTCCCTAGCAGGCCTCCCCCCACTAACAGGATTCCTTCCTAAATGACTCATTATCCAGGAACTAACCAAGCAAGACATAGCCCCAACAGCCACACTCATCTCTCTCCTCTCCCTACTAAGCCTGTTCTTCTACCTACGTCTTGCGTACTGCACAACAATCACACTACCCCCTCACACTACAAACCACATAAAACAATGACGCACTGGCAAACCAACCAGCGTCACAATCGCTGTCTTAACCACCATGTCCGTCATACTCCTCCCCATTTCCCCCATAATCCTCACCATTGCCTAA
AMC1165_SabanetaAntCO ATGAACCCCCAAGCCAACCTGATTTTCATCATTAGCCTGTTCCTAGGTACGACCATCACCATCTCAAGCCACCACTGAGTTATAGCCTGGGCCGGCCTTGAGATTAATACACTCGCCATCCTCCCACTGATCTCAAAATCTCACCACCCACGAGCCATTGAAGCCGCCACCAAGTATTTCTTAACCCAAGCAGCTGCTTCCACTCTTGTCCTATTTGCCAGCATAACCAATGCATGACAAACCGGACAATGAGACATCACCCAACTCACCCACCCAATCTCCTGCCTAATCCTCACCTCCGCGGTAGCAATAAAACTAGGATTAGTGCCATTCCACTTCTGATTCCCAGAAGTACTTCAAGGCTCTCCCCTTACTACCGGTCTCCTCCTATCTACCATCATAAAACTCCCCCCAATCGCACTACTCTACATAACCTCTCCCTCACTAAACCCCACTCTCCTAACCATCTTAGCTATCCTCTCAACCGCATTAGGAGGATGAATAGGCCTTAACCAAACACAAATCCGAAAAATTCTAGCCTTCTCCTCCATCTCTCACCTAGGATGAATAACAATTATCATCTCCTACAACCCCAAACTCACCCTCCTTAACTTCTATCTATACGCTGTAATAACCACAGCTGTTTTCCTTACCCTAAACACAACCAAAGTCCTAAAACTATCCACCCTAATAACCGCATGAACCAAAACCCCACCCTTAAACGCAATACTACTCCTAACCCTACTTTCCCTAGCAGGCCTCCCCCCACTAACAGGATTCCTTCCTAAATGACTCATTATCCAGGAACTAACCAAGCAAGACATAGCCCCAACAGCCACACTCATCTCTCTCCTCTCCCTACTAAGCCTGTTCTTCTACCTACGTCTTGCGTATTGCACAACAATCACACTACCCCCTCACACTACAAACCACATAAAACAATGACGCACTGGCAAACCAACCAGCGTCACAATCGCTGTCTTAACCACCATGTCCGTCATACTCCTCCCCATTTCCCCCATAATCCTCACCATTGCCTAA
593_PunoPE ATGAACCCCCAAGCCAACCTGATTTTCATCATTAGCCTATTCCTAGGTACGACCATCACCATCTCAAGTCACCACTGAATTATAGCCTGGGCCGGCCTTGAGATTAATACACTCGCCATCCTCCCACTGATCTCAAAATCTCACCACCCACGATCCATTGAAGCCGCCACCAAGTATTTCTTAACCCAAGCAGCTGCTTCCACCCTTGTCCTATTTGCCAGCATAACCAATGCATGACAAACCGGACAATGAGATATCACCCAACTCACCCACCCAATCTCCTGCCTAATCCTCACCTCCGCAGTAGCAATAAAACTAGGACTAGTGCCATTCCACTTCTGATTCCCAGAAGTGCTTCAAGGCTCTCCCCTTACTACCGGTCTCCTCCTATCTACCATCATAAAACTCCCCCCAATCGCACTACTCTACATAACCTCTCCCTCACTAAACCCCACTCTCCTAACCATCTTAGCTATCCTCTCAACCGCACTAGGGGGATGAATAGGCCTTAACCAAACACAAATCCGAAAAATTCTAGCCTTCTCCTCCATCTCTCACCTAGGATGAATAACAATTATCATCTCCTACAACCCCAAACTCACTCTCCTTAACTTCTATCTATACGCTGTAATAACCACAGCTGTTTTCCTTACCCTAAACACAACCAAAGTCCTAAAACTATCCACCTTAATAACCGCATGAACCAAAACCCCACCCTTAAACGCAATACTACTCCTAACCCTACTTTCCCTAGCAGGCCTCCCCCCACTAACAGGATTCCTTCCTAAATGACTCATTATCCAGGAACTAACCAAACAAGACATAGCCCCAACAGCCACACTCATCTCTCTCCTCTCCCTACTAAGCCTGTTCTTCTACCTACGTCTTGCGTACTGCACAACAATCACACTACCCCCTCATACTACAAACCACATGAAACAATGACGCACTGGCAAACCAACCAACGTCACAATCGCTGTCTTAACCACCATGTCCGTCATACTCCTCCCCATTTCCCCCATAATCCTCACCATTGCCTAA
7981_PascoPE ATGAACCCCCAAGCCAACCTGATTTTCATCATTAGCCTATTCCTAGGTACGACCATCACCATCTCAAGCCACCACTGAATTATAGCCTGGGCCGGCCTTGAGATTAATACACTCGCCATCCTCCCACTGATCTCAAAATCTCACCACCCACGATCCATTGAAGCCGCCACCAAGTATTTCTTAACCCAAGCAGCTGCTTCCACCCTTGTCCTATTTGCCAGCATAACCAATGCATGACAAACCGGACAATGAGACATCACCCAACTCACCCACCCAATCTCCTGCCTAATCCTCACCTCCGCAGTAGCAATAAAACTAGGACTAGTGCCATTCCACTTCTGATTCCCAGAAGTGCTTCAAGGCTCTCCCCTTACTACCGGTCTCCTCCTATCTACCATCATAAAACTCCCCCCAATCGCACTACTCTACATAACCTCTCCCTCACTAAACCCCACTCTCCTAACCATCTTAGCTATCCTCTCAACCGCACTAGGGGGATGAATAGGCCTTAACCAAACACAAATCCGAAAAATTCTAGCCTTCTCCTCCATCTCTCACCTAGGATGAATAACAATTATCATCTCCTACAACCCCAAACTCACTCTCCTTAACTTCTATCTATACGCTGTAATAACCACAGCTGTTTTCCTTACCCTAAACACAACCAAAGTCCTAAAACTATCCACCTTAATAACCGCATGAACCAAAACCCCACCCTTAAACGCAATACTACTCCTAACCCTACTTTCCCTAGCAGGCCTCCCCCCACTAACAGGATTCCTTCCTAAATGACTCATTATCCAGGAACTAACCAAACAAGACATAGCCCCAACAGCCACACTCATCTCTCTCCTCTCCCTACTAAGCCTGTTCTTCTACCTACGTCTTGCGTACTGCACAACAATCACACTACCCCCTCACACTACAAACCACATGAAACAATGACGCACTGGCAAACCAACCAACGTCACAATCGCTGTCTTAACCACCATGTCCGTCATACTCCTCCCCATTTCCCCCATAATCCTCACCATTGCCTAA
8146_PascoPE ATGAACCCCCAAGCCAACCTGATTTTCATCATTAGCCTATTCCTAGGTACGACCATCACCATCTCAAGCCACCACTGAATTATAGCCTGGGCCGGCCTTGAGATTAATACACTCGCCATCCTCCCACTGATCTCAAAATCTCACCACCCACGATCCATTGAAGCCGCCACCAAGTATTTCTTAACCCAAGCAGCTGCTTCCACCCTTGTCCTATTTGCCAGCATAACCAATGCATGACAAACCGGACAATGAGATATCACCCAACTCACCCACCCAATCTCCTGCCTAATCCTCACCTCCGCAGTAGCAATAAAACTAGGACTAGTGCCATTCCACTTCTGATTCCCAGAAGTGCTTCAAGGCTCTCCCCTTACTACCGGTCTCCTCCTATCTACCATCATAAAACTCCCCCCAATCGCACTACTCTACATAACCTCTCCCTCACTAAACCCCACTCTCCTAACCATCTTAGCTATCCTCTCAACCGCACTAGGGGGATGAATAGGCCTTAACCAAACACAAATCCGAAAAATTCTAGCCTTCTCCTCCATCTCTCACCTAGGATGAATAACAATTATCATCTCCTACAACCCCAAACTCACTCTCCTTAACTTCTATCTATACGCTGTAATAACCACAGCTGTTTTCCTTACCCTAAACACAACCAAAGTCCTAAAACTATCCACCTTAATAACCGCATGAACCAAAACCCCACCCTTAAACGCAATACTACTCCTAACCCTACTTTCCCTAGCAGGCCTCCCCCCACTAACAGGATTCCTTCCTAAATGACTCATTATCCAGGAACTAACCAAACAAGACATAGCCCCAACAGCCACACTCATCTCTCTCCTCTCCCTACTAAGCCTGTTCTTCTACCTACGTCTTGCGTACTGCACAACAATCACACTACCCCCTCACACTACAAACCACATGAAACAATGACGCACTGGCAAACCAACCAACGTCACAATCGCTGTCTTAACCACCATGTCCGTCATACTCCTCCCCATTTCCCCCATAATCCTCACCATTGCGTAA
AMC982_EnvigadoAntCO ATGAACCCCCAAGCCAACCTGATTTTCATCATTAGCCTGTTCCTAGGTACAACCATCACCATCTCAAGCCACCACTGAGTTATAGCCTGGGCCGGCCTTGAGATTAATACACTCGCCATCCTCCCACTGATCTCAAAATCTCACCACCCACGAGCCATTGAAGCCGCCACCAAGTATTTCTTAACCCAAGCAGCTGCTTCCACTCTTGTCCTATTTGCCAGCATAACCAATGCATGACAAACCGGACAATGAGACATCACCCAACTCACCCACCCAATCTCCTGCCTAATCCTCACCTCCGCAGTAGCAATAAAACTAGGATTAGTGCCATTCCACTTCTGATTCCCAGAAGTACTTCAAGGCTCTCCCCTTACTACCGGTCTCCTCCTATCTACCATCATAAAACTCCCCCCAATCGCACTACTCTACATAACCTCTCCCTCACTAAACCCCACTCTCCTAACCATCTTAGCTATCCTCTCAACCGCATTAGGAGGATGAATAGGCCTTAACCAAACACAAATCCGAAAAATTCTAGCCTTCTCCTCCATCTCTCACCTAGGATGAATAACAATTATCATCTCCTACAACCCCAAACTCACCCTCCTTAACTTCTATCTATACGCTGTAATAACCACAGCTGTTTTCCTTACCCTAAACACAACCAAAGTCCTAAAACTATCCACCCTAATAACCGCATGAACCAAAACCCCACCCTTAAACGCAATACTACTCCTAACCCTACTTTCCCTAGCAGGCCTCCCCCCACTAACAGGATTCCTTCCTAAATGACTCATTATCCAGGAACTAACCAAGCAAGACATAGCCCCAACAGCCACACTCATCTCTCTCCTCTCCCTACTAAGCCTGTTCTTCTACCTACGTCTTGCGTATTGCACAACAATCACACTACCCCCTCACACTACAAACCACATAAAACAATGACGCACTGGCAAACCAACCAGCGTCACAATCGCTGTCTTAACCACCATGTCCGTCATACTCCTCCCCATTTCCCCCATAATCCTCACCATTGCCTAA
SS1293_Orocue_STachCO ATGAACCCCCAAGCCAACCTGATTTTCATCATTAGCCTGTTCCTAGGTACGACCATCACCATCTCAAGCCACCACTGAGTTATAGCCTGGGCCGGCCTTGAGATTAATACACTCGCCATCCTCCCACTGATCTCAAAATCTCACCACCCACGAGCCATTGAAGCCGCCACCAAGTATTTCTTAACCCAAGCAGCTGCTTCCACTCTTGTCCTATTTGCCAGCATAACCAATGCATGACAAACCGGACAATGAGACATCACCCAACTCACCCACCCAATCTCCTGCCTAATCCTCACCTCCGCAGTAGCAATAAAACTAGGATTAGTGCCATTCCACTTCTGATTCCCAGAAGTACTTCAAGGCTCTCCCCTTACTACCGGTCTCCTCCTATCTACCATCATAAAACTCCCCCCAATCGCACTACTCTACATAACCTCTCCCTCACTAAACCCTACTCTCCTAACCATCTTAGCTATCCTCTCAACCGCATTAGGAGGATGAATAGGCCTTAACCAAACACAAATCCGAAAAATTCTAGCCTTCTCCTCCATCTCTCACCTAGGATGAATAACAATTATCATCTCCTACAACCCCAAACTCACCCTCCTTAACTTCTATCTATACGCCGTAATAACCACAGCTGTTTTCCTTACCCTAAACACAACCAAAGTCCTAAAACTATCCACCCTAATAACCGCATGAACCAAAACCCCACCCTTAAACGCAATACTACTCCTAACCCTACTTTCCCTAGCAGGCCTCCCCCCACTAACAGGATTCCTTCCTAAATGACTCATTATCCAGGAACTAACCAAGCAAGACATAGCCCCAACAGCCACACTCATCTCTCTCCTCTCCCTACTAAGCCTGTTCTTCTACCTACGCCTTGCGTATTGCACAACAATCACACTACCCCCTCACACTACAAACCACATAAAACAATGACGCACTGGCAAACCAACCAGCGTCACAATCGCTGTCTTAACCACCATGTCCGTCATACTCCTCCCCATTTCCCCCATAATCCTCACCATTGCCTAA
AMC950_Orocue_STachCO ATGAACCCCCAAGCCAACCTGATTTTCATCATTAGCCTGTTCCTAGGTACGACCATCACCATCTCAAGCCACCACTGAGTTATAGCCTGGGCCGGCCTTGAGATTAATACACTCGCCATCCTCCCACTGATCTCAAAATCTCACCACCCACGAGCCATTGAAGCCGCCACCAAGTATTTCTTAACCCAAGCAGCTGCTTCCACTCTTGTCCTATTTGCCAGCATAACCAATGCATGACAAACCGGACAATGAGACATCACCCAACTCACCCACCCAATCTCCTGCCTAATCCTCACCTCCGCAGTAGCAATAAAACTAGGATTAGTGCCATTCCACTTCTGATTCCCAGAAGTACTTCAAGGCTCTCCCCTTACTACCGGTCTCCTCCTATCTACCATCATAAAACTCCCCCCAATCGCACTACTCTACATAACCTCTCCCTCACTAAACCCCACTCTCCTAACCATCTTAGCTATCCTCTCAACCGCATTAGGAGGATGAATAGGCCTTAACCAAACACAAATCCGAAAAATTCTAGCCTTCTCCTCCATCTCTCACCTAGGATGAATAACAATTATCATCTCCTACAACCCCAAACTCACCCTCCTTAACTTCTATCTATACGCTGTAATAACCACAGCTGTTTTCCTTACCCTAAACACAACCAAAGTCCTAAAACTATCCACCCTAATAACCGCATGAACCAAAACCCCACCCTTAAACGCAATACTACTCCTAACCCTACTTTCCCTAGCAGGCCTCCCCCCACTAACAGGATTCCTTCCTAAATGACTCATTATCCAGGAACTAACCAAGCAAGACATAGCCCCAACAGCCACACTCATCTCTCTCCTCTCCCTACTAAGCCTGTTCTTCTACCTACGTCTTGCGTATTGCACAACAATCACACTACCCCCTCACACTACAAACCACATAAAACAATGACGCACTGGCAAACCAACCAGCGTCACAATCGCTGTCTTAACCACCATGTCCGTCATACTCCTCCCCATTTCCCCCATAATCCTCACCATTGCCTAA
1246_LaPazBO ATGAACCCCCAAGCCAACCTGATTTTCATCATTAGCCTATTCCTAGGTACGACCATCACCATCTCAAGCCACCACTGAATTATAGCCTGGGCCGGCCTTGAGATTAATACACTCGCCATCCTCCCGCTGATCTCAAAATCTCACCACCCACGATCCATTGAAGCCGCCACCAAGTATTTCTTAACCCAAGCAGCTGCTTCCACCCTTGTCCTATTTGCCAGCATAACCAATGCATGACAAACCGGACAATGAGACATCACCCAACTCACCCACCCAATCTCCTGCCTAATCCTCACCTCCGCAGTAGCAATAAAACTAGGACTAGTGCCATTCCACTTCTGATTCCCAGAAGTGCTTCAAGGCTCTCCCCTTACTACCGGTCTCCTCCTATCTACCATCATAAAACTCCCCCCAATCGCACTACTCTACATAACCTCCCCCTCACTAAACCCCACTCTCCTAACCATCTTAGCTATCCTCTCAACCGCGTTAGGGGGATGAATAGGCCTTAACCAAACACAAATCCGAAAAATTCTAGCCTTCTCCTCCATCTCTCACCTAGGATGAATAACAATTATCATCTCCTACAACCCCAAACTCACTCTCCTTAACTTCTATCTATACGCTGTAATAACCACAGCTGTTTTCCTTACCCTAAACACAACCAAAGTCCTAAAACTATCCACCTTAATAACCGCATGAACCAAAACCCCACCCTTAAACGCAATACTACTCCTAACCCTACTTTCCCTAGCAGGCCTCCCCCCACTAACAGGATTCCTTCCTAAATGACTCATTATCCAGGAACTAACCAAACAAGACATAGCCCCAACAGCCACACTCATCTCTCTCCTCTCCCTACTAAGCCTGTTCTTCTACCTACGTCTTGCGTACTGCACAACAATCACACTACCCCCTCACACTACAAACCACATGAAACAATGACGCACTGGCAAACCAACCAACGTCACAATCGCTGTCTTAACCACCATGTCCGTCATACTCCTCCCCATTTCCCCCATAATCCTCACCATTGCCTAA
1661_PascoPE ATGAACCCCCAAGCCAACCTGATTTTCATCATTAGCCTATTCCTAGGTACGACCATCACCATCTCAAGCCACCACTGAATTATAGCCTGGGCCGGCCTTGAGATTAATACACTCGCCATCCTCCCACTGATCTCAAAATCTCACCACCCACGATCCATTGAAGCCGCCACCAAGTATTTCTTAACCCAAGCAGCTGCTTCCACCCTTGTCCTATTTGCCAGCATAACCAATGCATGACAAACCGGACAATGAGACATCACCCAACTCACCCACCCAATCTCCTGCCTAATCCTCACCTCCGCAGTAGGAATAAAACTAGGACTAGTGCCATTCCACTTCTGATTCCCAGAAGTGCTTCAAGGCTCTCCCCTTACTACCGGTCTCCTCCTATCTACCATCATAAAACTCCCCCCAATCGCACTACTCTACATAACCTCTCCCTCACTAAACCCCACTCTCCTAACCATCTTAGCTATCCTCTCAACCGCACTAGGGGGATGAATAGGCCTTAACCAAACACAAATCCGAAAAATTCTAGCCTTCTCCTCCATCTCTCACCTAGGATGAATAACAATTATCATCTCCTACAACCCCAAACTCACTCTCCTTAACTTCTATCTATACGCTGTAATAACCACAGCTGTTTTCCTTACCCTAAACACAACCAAAGTCCTAAAACTATCCACCTTAATAACCGCATGAACCAAAACCCCACCCTTAAACGCAATACTACTCCTAACCCTACTTTCCCTAGCAGGCCTCCCCCCACTAACAGGATTCCTTCCTAAATGACTCATTATCCAGGAACTAACCAAACAAGACATAGCCCCAACAGCCACACTCATCTCTCTCCTCTCCCTACTAAGCCTGTTCTTCTACCTACGTCTTGCGTACTGCACAACAATCACACTACCCCCTCACACTACAAACCACATGAAACAATGACGCACTGGCAAACCAACCAACGTCACAATCGCTGTCTTAACCACCATGTCCGTCATACTCCTCCCCATTTCCCCCATAATCCTCACCATTGCCTAA
1672_PascoPE ATGAACCCCCAAGCCAACCTGATTTTCATCATTAGCCTATTCCTAGGTACGACCATCACCATCTCAAGCCACCACTGAATTATAGCCTGGGCCGGCCTTGAGATTAATACACTCGCCATCCTCCCACTGATCTCAAAATCTCACCACCCACGATCCATTGAAGCCGCCACCAAGTATTTCTTAACCCAAGCAGCTGCTTCCACCCTTGTCCTATTTGCCAGCATAACCAATGCATGACAAACCGGACAATGAGACATCACCCAACTCACCCACCCAATCTCCTGCCTAATCCTCACCTCCGCAGTAGCAATAAAACTAGGACTAGTGCCATTCCACTTCTGATTCCCAGAAGTGCTTCAAGGCTCTCCCCTTACTACCGGTCTCCTCCTATCTACCATCATAAAACTCCCCCCAATCGCACTACTCTACATAACCTCTCCCTCACTAAACCCCACTCTCCTAACCATCTTAGCTATCCTCTCAACCGCACTAGGAGGATGAATAGGCCTTAACCAAACACAAATCCGAAAAATTCTAGCCTTCTCCTCCATCTCTCACCTAGGATGAATAACAATTATCATCTCCTACAACCCCAAACTCACTCTCCTTAACTTCTATCTATATGCTGTAATAACCACAGCTGTTTTCCTTACCCTAAACACAACCAAAGTCCTAAAACTATCCACCTTAATAACCGCATGAACCAAAACCCCACCCTTAAACGCAATACTACTCCTAACCCTACTTTCCCTAGCAGGCCTCCCCCCACTAACAGGATTCCTTCCTAAATGACTCATTATCCAGGAACTAACCAAACAAGACATAGCCCCAACAGCCACACTCATCTCTCTCCTCTCCCTACTAAGCCTGTTCTTCTACCTACGTCTTGCGTACTGCACAACAATCACACTACCCCCTCACACTACAAACCACATGAAACAATGACGCACTGGCAAACCAACCAACGTCACAATCGCTGTCTTAACCACCATGTCCGTCATACTCCTCCCCATTTCCCCCATAATCCTCACCATTGCCTAA
1708_PascoPE ATGAACCCCCAAGCCAACCTGATTTTCATCATTAGCCTATTCCTAGGTACGACCATCACCATCTCAAGCCACCACTGAATTATAGCCTGGGCCGGCCTTGAGATTAATACACTCGCCATCCTCCCACTGATCTCAAAATCTCACCACCCACGATCCATTGAAGCCGCCACCAAGTATTTCTTAACCCAAGCAGCTGCTTCCACCCTTGTCCTATTTGCCAGCATAACCAATGCATGACAAACCGGACAATGAGACATCACCCAACTCACCCACCCAATCTCCTGCCTAATCCTCACCTCCGCAGTAGCAATAAAACTAGGACTAGTGCCATTCCACTTCTGATTCCCAGAAGTGCTTCAAGGCTCTCCCCTTACTACCGGTCTCCTCCTATCTACCATCATAAAACTCCCCCCAATCGCACTACTCTACATAACCTCTCCCTCACTAAACCCCACTCTCCTAACCATCTTAGCTATCCTCTCAACCGCACTAGGAGGATGAATAGGCCTTAACCAAACACAAATCCGAAAAATTCTAGCCTTCTCCTCCATCTCTCACCTAGGATGAATAACAATTATCATCTCCTACAACCCCAAACTCACTCTCCTTAACTTCTATCTATATGCTGTAATAACCACAGCTGTTTTCCTTACCCTAAACACAACCAAAGTCCTAAAACTATCCACCTTAATAACCGCATGAACCAAAACCCCACCCTTAAACGCAATACTACTCCTAACCCTACTTTCCCTAGCAGGCCTCCCCCCACTAACAGGATTCCTTCCTAAATGACTCATTATCCAGGAACTAACCAAACAAGACATAGCCCCAACAGCCACACTCATCTCTCTCCTCTCCCTACTAAGCCTGTTCTTCTACCTACGTCTTGCGTACTGCACAACAATCACACTACCCCCTCACACTACAAACCACATGAAACAATGACGCACTGGCAAACCAACCAACGTCACAATCGCTGTCTTAACCACCATGTCCGTCATACTCCTCCCCATTTCCCCCATAATCCTCACCATTGCCTAA
1709_PascoPE ATGAACCCCCTAGCCAACCTGATTTTCATCATTAGCCTATTCCTAGGTACGACCATCACCATCTCAAGCCACCACTGAATTATAGCCTGGGCCGGCCTTGAGATTAATACACTCGCCATCCTCCCACTGATCTCAAAATCTCACCACCCACGATCCATTGAAGCCGCCACCAAGTATTTCTTAACCCAAGCAGCTGCTTCCACCCTTGTCCTATTTGCCAGCATAACCAATGCATGACAAACCGGACAATGAGACATCACCCAACTCACCCACCCAATCTCCTGCCTAATCCTCACCTCCGCAGTAGCAATAAAACTAGGACTAGTGCCATTCCACTTCTGATTCCCAGAAGTGCTTCAAGGCTCTCCCCTTACTACCGGTCTCCTCCTATCTACCATCATAAAACTCCCCCCAATCGCACTACTCTACATAACCTCTCCCTCACTAAACCCCACTCTCCTAACCATCTTAGCTATCCTCTCAACCGCACTAGGGGGATGAATAGGCCTTAACCAAACACAAATCCGAAAAATTCTAGCCTTCTCCTCCATCTCTCACCTAGGATGAATAACAATTATCATCTCCTACAACCCCAAACTCACTCTCCTTAACTTCTATCTATACGCTGTAATAACCACAGCTGTTTTCCTTACCCTAAACACAACCAAAGTCCTAAAACTATCCACCTTAATAACCGCATGAACCAAAACCCCACCCTTAAACGCAATACTACTCCTAACCCTACTTTCCCTAGCAGGCCTCCCCCCACTAACAGGATTCCTTCCTAAATGACTCATTATCCAGGAACTAACCAAACAAGACATAGCCCCAACAGCCACACTCATCTCTCTCCTCTCCCTACTAAGCCTGTTCTTCTACCTACGTCTTGCGTACTGCACAACAATCACACTACCCCCTCACACTACAAACCACATGAAACAATGACGCACTGGCAAACCAACCAACGTCACAATCGCTGTCTTAACCACCATGTCCGTCATACTCCTCCCCATTTCCCCCATAATCCTCACCATTGCCTAA
32144_CajamarcaPE ATGAACCCCCAAGCCAACCTGATTTTCATCATTAGCCTGTTCCTAGGTACGACCATCACCATCTCAAGCCACCACTGAGTTATAGCCTGGGCCGGCCTTGAGATTAATACACTCGCCATCCTCCCACTGATCTCAAAATCTCACCACCCACGAGCCATTGAAGCCGCCACCAAGTATTTCTTAACCCAAGCAGCTGCTTCCACTCTTGTCCTATTTGCCAGCATAACCAATGCATGACAAACCGGACAATGAGACATCACCCAACTCACCCACCCAATCTCCTGCCTAATCCTCACCTCCGCGGTAGCAATAAAACTAGGATTAGTGCCATTCCACTTCTGATTCCCAGAAGTACTTCAAGGCTCTCCCCTTACTACCGGTCTCCTCCTATCTACCATCATAAAACTCCCCCCAATCGCACTACTCTACATAACCTCTCCCTCACTAAACCCCACTCTCCTAACCATCTTAGCTATCCTCTCAACCGCATTAGGAGGATGAATAGGCCTTAACCAAACACAAATCCGAAAAATTCTAGCCTTCTCCTCCATCTCTCACCTAGGATGAATAACAATTATCATCTCCTACAACCCCAAACTCACCCTCCTTAACTTCTATCTATACGCTGTAATAACCACAGCTGTTTTCCTTACCCTAAACACAACCAAAGTCCTAAAACTATCCACCCTAATAACCGCATGAACCAAAACCCCACCCTTAAACGCAATACTACTCCTAACCCTACTTTCCCTAGCAGGCCTCCCCCCACTAACAGGATTCCTTCCTAAATGACTCATTATCCAGGAACTAACCAAGCAAGACATAGCCCCAACAGCCACACTCATTTCTCTCCTCTCCCTACTAAGCCTGTTCTTCTACCTACGTCTTGCGTATTGCACAACAATCACACTACCCCCTCACACTACAAACCACATAAAACAATGACGCACTGGCAAACCAACCAGCGTCACAATCGCTGTCTTAACCACCATGTCCGTCATACTCCTCCCCATTTCCCCCATAATCCTCACCATTGCCTAA
32043_CajamarcaPE ATGAACCCCCAAGCCAACCTGATTTTCATCATTAGCCTGTTCCTAGGTACGACCATCACCATCTCAAGCCACCACTGAGTTATAGCCTGGGCCGGCCTTGAGATTAATACACTCGCCATCCTCCCACTGATCTCAAAATCTCACCACCCACGAGCTATTGAAGCCGCCACCAAGTATTTCTTAACCCAAGCAGCTGCTTCCACTCTTGTCCTATTTGCCAGCATAACCAATGCATGACAAACCGGACAATGAGACATCACCCAACTCACCCACCCAATCTCCTGCCTAATCCTCACCTCCGCAGTAGCAATAAAACTAGGATTAGTGCCATTCCACTTCTGATTCCCAGAAGTACTTCAAGGCTCTCCCCTTACTACCGGTCTCCTCCTATCTACCATCATAAAACTCCCCCCAATCGCACTACTCTACATAACCTCTCCCTCACTAAACCCCACTCTCCTAACCATCTTAGCTATCCTCTCAACCGCATTAGGAGGATGAATAGGCCTTAACCAAACACAAATCCGAAAAATTCTAGCCTTCTCCTCCATCTCTCACCTAGGATGAATAACAATTATCATCTCCTACAACCCCAAACTCACCCTCCTTAACTTCTATCTATACGCTGTAATAACCACAGCTGTTTTCCTTACCCTAAACACAACCAAAGTCCTAAAACTATCCACCCTAATAACCGCATGAACCAAAACCCCACCCTTAAACGCAATACTACTCCTAACCCTACTTTCCCTAGCAGGCCTCCCCCCACTAACAGGATTCCTTCCTAAATGACTCATTATCCAGGAACTAACCAAGCAAGACATAGCCCCAACAGCCACACTCATCTCTCTCCTCTCCCTACTAAGCCTGTTCTTCTACCTACGCCTTGCGTATTGCACAACAATCACACTACCCCCTCACACTACAAACCACATAAAACAATGACGCACTGGCAAACCAACCAGCGTCACAATCGCTGTCTTAACCACCATGTCCGTCATACTCCTCCCCATTTCCCCCATAATCCTCACCATTGCCTAA
31992_CajamarcaPE ATGAACCCCCAAGCCAACCTGATTTTCATCATTAGCCTGTTCCTAGGTACGACCATCACCATCTCAAGCCACCACTGAGTTATAGCCTGGGCCGGCCTTGAGATTAATACACTCGCCATCCTCCCACTGATCTCAAAATCTCACCACCCACGAGCCATTGAAGCCGCCACCAAGTATTTCTTAACCCAAGCAGCTGCTTCCACTCTTGTCCTATTTGCCAGCATAACCAATGCATGACAAACCGGACAATGAGACATCACCCAACTCACCCACCCAATCTCCTGCCTAATCCTCACCTCCGCAGTAGCAATAAAACTAGGATTAGTGCCATTCCACTTCTGATTCCCAGAAGTACTTCAAGGCTCTCCCCTTACTACCGGTCTCCTCCTATCTACCATCATAAAACTCCCCCCAATCGCACTACTCTACATAACCTCTCCCTCACTAAACCCCACTCTCCTAACCATCTTAGCTATCCTCTCAACCGCATTAGGAGGATGAATAGGCCTTAACCAAACACAAATCCGAAAAATTCTAGCCTTCTCCTCCATCTCTCACCTAGGATGAATAACAATTATCATCTCCTACAACCCCAAACTCACCCTCCTTAACTTCTATCTATACGCTGTAATAACCACAGCTGTTTTCCTTACCCTAAACACAACCAAAGTCCTAAAACTATCCACCCTAATAACCGCATGAACCAAAACCCCACCCTTAAACGCAATACTACTCCTAACCCTACTTTCCCTAGCAGGCCTCCCCCCACTAACAGGATTCCTTCCTAAATGACTCATTATCCAGGAACTAACCAAGCAAGACATAGCCCCAACAGCCACACTCATCTCTCTCCTCTCCCTACTAAGCCTGTTCTTCTACCTACGTCTTGCGTATTGCACAACAATCACACTACCCCCTCACACTACAAACCACATAAAACAATGACGCACTGGCAAACCAACCAGCGTCACAATCGCTGTCTTAACCACCATGTCCGTCATACTCCTCCCCATTTCCCCCATAATCCTCACCATTGCCTAA
31724_CajamarcaPE ATGAACCCCCAAGCCAACCTGATTTTCATCATTAGCCTGTTCCTAGGTACGACCATCACCATCTCAAGCCACCACTGAGTTATAGCCTGGGCCGGCCTTGAGATTAATACACTCGCCATCCTCCCACTGATCTCAAAATCTCACCACCCACGAGCCATTGAAGCCGCCACCAAGTATTTCTTAACCCAAGCAGCTGCTTCCACTCTTGTCCTATTTGCCAGCATAACCAATGCATGACAAACCGGACAATGAGACATCACCCAACTCACCCACCCAATCTCCTGCCTAATCCTCACCTCCGCAGTAGCAATAAAACTAGGATTAGTGCCATTCCACTTCTGATTCCCAGAAGTACTTCAAGGCTCTCCCCTTACTACCGGTCTCCTCCTATCTACCATCATAAAACTCCCCCCAATCGCACTACTCTACATAACCTCTCCCTCACTAAACCCCACTCTCCTAGCCATCTTAGCTATCCTCTCAACCGCATTAGGAGGATGAATAGGCCTTAACCAAACACAAATCCGAAAAATTCTAGCCTTCTCCTCCATCTCTCACCTAGGATGAATAACAATTATCATCTCCTACAACCCCAAACTCACCCTCCTTAACTTCTATCTATACGCTGTAATAACCACAGCTGTTTTCCTTACCCTAAACACAACCAAAGTCCTAAAACTATCCACCTTAATAACCGCATGAACCAAAACCCCACCCTTAAACGCAATACTACTCCTAACCCTACTTTCCCTAGCAGGCCTCCCCCCACTAACAGGATTCCTTCCTAAATGACTCATTATCCAGGAACTAACCAAGCAAGACATAGCCCCAACAGCCACGCTCATCTCTCTCCTCTCCCTACTAAGCCTGTTCTTCTACCTACGTCTTGCATACTGCACAACAATCACACTACCCCCTCACACTACAAACCACATAAAACAATGACGCACTGGCAAACCAACCAGCGTCACAATCGCTGTCTTAACCACCATGTCCGTCATACTCCTCCCCATTTCCCCCATAATCCTCACCATTGCCTAA
1711_PascoPE ATGAACCCCCAGCCAAACCTGATTTTCATCATTAGCCTATTCCTAGGTACGACCATCACCATCTCAAGCCACCACTGAATTATAGCCTGGGCCGGCCTTGAGATTAATACACTCGCCATCCTCCCACTGATCTCAAAATCTCACCACCCACGATCCATTGAAGCCGCCACCAAGTATTTCTTAACCCAAGCAGCTGCTTCCACCCTTGTCCTATTTGCCAGCATAACCAATGCATGACAAACCGGACAATGAGACATCACCCAACTCACCCACCCAATCTCCTGCCTAATCCTCACCTCCGCAGTAGCAATAAAACTAGGACTAGTGCCATTCCACTTCTGATTCCCAGAAGTGCTTCAAGGCTCTCCCCTTACTACTGGTCTCCTCCTATCTACCATCATAAAACTCCCCCCAATCGCACTACTCTACATAACCTCTCCCTCACTAAACCCCACTCTCCTAACCATCTTAGCTATCCTCTCAACCGCACTAGGAGGATGAATAGGCCTTAACCAAACACAAATCCGAAAAATTCTAGCCTTCTCCTCCATCTCTCACCTAGGATGAATAACAATTATCATCTCCTACAACCCCAAACTCACTCTCCTTAACTTCTATCTATATGCTGTAATAACCACAGCTGTTTTCCTTACCCTAAACACAACCAAAGTCCTAAAACTATCCACCTTAATAACCGCATGAACCAAAACCCCACCCTTAAACGCAATACTACTCCTAACCCTACTTTCCCTAGCAGGCCTCCCCCCACTAACAGGATTCCTTCCTAAATGACTCATTATCCAGGAACTAACCAAACAAGACATAGCCCCAACAGCCACACTCATCTCTCTCCTCTCCCTACTAAGCCTGTTCTTCTACCTACGTCTTGCGTACTGCACAACAATCACACTACCCCCTCACACTACAAACCACATGAAACAATGACGCACTGGCAAACCAACCAACGTCACAATCGCTGTCTTAACCACCATGTCCGTCATACTCCTCCCCATTTCCCCCATAATCCTCACCATTGCCTAA
1945_PascoPE ATGAACCCCCAAGCCAACCTGATTTTCATCATTAGCCTATTCCTAGGTACGACCATCACCATCTCAAGCCACCACTGAATTATAGCCTGGGCCGGCCTTGAGATTAATACACTCGCCATCCTCCCACTGATCTCAAAATCTCACCACCCACGATCCATTGAAGCCGCCACCAAGTATTTCTTAACCCAAGCAGCTGCTTCCACCCTTGTCCTATTTGCCAGCATAACCAATGCATGACAAACCGGACAATGAGACATCACCCAACTCACCCACCCAATCTCCTGCCTAATCCTCACCTCCGCAGTAGCAATAAAACTAGGACTAGTGCCATTCCACTTCTGATTCCCAGAAGTGCTTCAAGGCTCTCCCCTTACTACCGGTCTCCTCCTATCTACCATCATAAAACTCCCCCCAATCGCACTACTCTACATAACCTCTCCCTCACTAAACCCCACTCTCCTAACCATCTTAGCTATCCTCTCAACCGCACTAGGGGGATGAATAGGCCTTAACCAAACACAAATCCGAAAAATTCTAGCCTTCTCCTCCATCTCTCACCTAGGATGAATAACAATTATCATCTCCTACAACCCCAAACTCACTCTCCTTAACTTCTATCTATATGCTGTAATAACCACAGCTGTTTTCCTTACCCTAAACACAACCAAAGTCCTAAAACTATCCACCTTAATAACCGCATGAACCAAAACCCCACCCTTAAACGCAATACTACTCCTAACCCTACTTTCCCTAGCAGGCCTCCCCCCACTAACAGGATTCCTTCCTAAATGACTCATTATCCAGGAACTAACCAAACAAGACATAGCCCCAACAGCCACACTCATCTCTCTCCTCTCCCTACTAAGCCTGTTCTTCTACCTACGTCTTGCGTACTGCACAACAATCACACTACCCCCTCACACTACAAACCACATGAAGCAATGACGCACTGGCAAACCAACCAACGTCACAATCGCTGTCTTAACCACCATGTCCGTCATACTCCTCCCCATTTCCCCCATAATCCTCACCATTGCCTAA
ANSP15597_CarchiEC ATGAACCCCCAAGCCAACCTGATTTTCATCATTAGCCTGTTCCTAGGTACGACCATCACCATCTCAAGCCACCACTGAGTTATAGCCTGGGCCGGCCTTGAGATTAATACACTCGCCATCCTCCCACTGATCTCAAAATCTCACCACCCACGAGCCATTGAAGCCGCCACCAAGTATTTCTTAACCCAAGCAGCTGCTTCCACTCTTGTCCTATTTGCCAGCATAACCAATGCATGACAAACCGGACAATGAGACATCACCCAACTCACCCACCCAATCTCCTGCCTAATCCTCACCTCCGCGGTAGCAATAAAACTAGGATTAGTGCCATTCCACTTCTGATTCCCAGAAGTACTTCAAGGCTCTCCCCTTACTACCGGTCTCCTCCTATCTACCATCATAAAACTCCCCCCAATCGCACTACTCTACATAACCTCTCCCTCACTAAACCCCACTCTCCTAACCATCTTAGCTATCCTCTCAACCGCATTAGGAGGATGAATAGGCCTTAACCAGACACAAATCCGAAAAATTCTAGCCTTCTCCTCCATCTCTCACCTAGGATGAATAACAATTATCATCTCCTACAACCCCAAACTCACCCTCCTTAACTTCTATCTATACGCTGTAATAACCACAGCTGTTTTCCTTACCCTAAACACAACCAAAGTCCTAAAACTATCCACCCTAATAACCGCATGAACCAAAACCCCACCCTTAAACGCAATACTACTCCTAACCCTACTTTCCCTAGCAGGCCTCCCCCCACTAACAGGATTCCTTCCTAAATGACTCATTATCCAGGAACTAACCAAGCAAGACATAGCCCCAACAGCCACACTCATCTCTCTCCTCTCCCTACTAAGCCTGTTCTTCTACCTACGTCTTGCGTATTGCACAACAATCACACTACCCCCTCACACTACAAACCACATAAAACAATGACGCACTGGCAAACCAACCAGCATCACAATCGCTGTCTTAACCACCATGTCCGTCATACTCCTCCCCATTTCCCCCATAATCCTCACCATTGCCTAA
ANSP26281_CarchiEC ATGAACCCCCAAGCCAACCTGATTTTCATCATTAGCCTGTTCCTAGGTACGACCATCACCATCTCAAGCCACCACTGAGTTATAGCCTGGGCCGGCCTTGAGATTAATACACTCGCCATCCTCCCACTGATCTCAAAATCTCACCACCCACGAGCCATTGAAGCCGCCACCAAGTATTTCTTAACCCAAGCAGCTGCTTCCACTCTTGTCCTATTTGCCAGCATAACCAATGCATGACAAACCGGACAATGAGACATCACCCAACTCACCCACCCAATCTCCTGCCTAATCCTCACCTCCGCGGTAGCAATAAAACTAGGATTAGTGCCATTCCACTTCTGATTCCCAGAAGTACTTCAAGGCTCTCCCCTTACTACCGGTCTCCTCCTATCTACCATCATAAAACTCCCCCCAATCGCACTACTCTACATAACCTCTCCCTCACTAAACCCCACTCTCCTAACCATCTTAGCTATCCTCTCAACCGCATTAGGAGGATGAATAGGCCTTAACCAAACACAAATCCGAAAAATTCTAGCCTTCTCCTCCATCTCTCACCTAGGATGAATAACAATTATCATCTCCTACAACCCCAAACTCACCCTCCTTAACTTCTATCTATACGCTGTAATAACCACAGCTGTTTTCCTTACCCTAAACACAACCAAAGTCCTAAAACTATCCACCCTAATAACCGCATGAACCAAAACCCCACCCTTAAACGCAATACTACTCCTAACCCTACTTTCCCTAGCAGGCCTCCCCCCACTAACAGGATTCCTTCCTAAATGACTCATTATCCAGGAACTAACCAAGCAAGACATAGCCCCAACAGCCACACTCATCTCTCTCCTCTCCCTGCTAAGCCTGTTCTTCTACCTACGTCTTGCGTATTGCACAACAATCACACTGCCCCCTCACACTACAAACCACATAAAACAATGACGCACTGGCAAACCAACCAGCGTCACAATCGCTGTCTTAACCACCATGTCCGTCATACTCCTCCCCATTTCCCCCATAATCCTCACCATTGCCTAA
FM433881_CuscoPE ATGAACCCCCAAGCCAACCTGATTTTCATCATTAGCCTATTCCTAGGTACGACCATCACCATCTCAAGTCACCACTGAATTATAGCCTGGGCCGGCCTTGAAATTAATACACTCGCCATCCTCCCACTGATCTCAAAATCTCACCACCCACGATCCATTGAAGCCGCCACCAAGTATTTCTTAACCCAAGCAGCTGCTTCCACCCTTGTCCTATTTGCCAGCATAACCAATGCATGACAAACCGGACAATGAGATATCACCCAACTCACCCACCCAATCTCCTGCCTAATCCTCACCTCCGCAGTAGCAATAAAACTAGGACTAGTGCCATTCCACTTCTGATTCCCAGAAGTGCTTCAAGGCTCTCCCCTTACTACCGGTCTCCTCCTATCTACCATCATAAAACTCCCCCCAATCGCACTACTCTACATAACCTCTCCCTCACTAAACCCCACTCTCCTAACCATCTTAGCTATCCTCTCAACCGCACTAGGGGGATGAATAGGCCTTAACCAAACACAAATCCGAAAAATTCTAGCCTTCTCCTCAATCTCTCACCTAGGATGAATAACAATTATCATCTCCTACAACCCCAAACTCACCCTCCTTAATTTCTATCTATACGCTGTAATAACCACAGCTGTTTTCCTTACCCTAAACACAACCAAAGTCCTAAAACTATCCACCTTAATAACCGCATGAACCAAAACCCCACCCTTAAACGCAATACTACTCCTAACCCTACTTTCCCTAGCAGGCCTCCCCCCACTAACAGGATTCCTTCCTAAATGACTCATTATCCAGGAACTAACCAAACAAGACATAGCCCCAACAGCCACACTCATCTCTCTCCTCTCCCTACTAAGCCTGTTCTTCTACCTACGTCTTGCGTACTGCACAACAATCACACTACCCCCTCATACTACAAACCACATGAAACAATGACGCACTGGCAAACCAACCAACGTCACAATCGCTGTCTTAACCACCATGTCCGTCATACTCCTCCCCATTTCCCCCATAATCCTCACCATTGCCTAA
FM433879_CuscoPE ATGAACCCCCAAGCCAACCTGATTTTCATCATTAGCCTATTCCTAGGTACGACCATCACCATCTCAAGCCACCACTGAATTATAGCCTGGGCCGGCCTTGAGATTAATACACTCGCCATCCTCCCACTGATCTCAAAATCTCACCACCCACGATCCATTGAAGCCGCCACCAAGTATTTCTTAACCCAAGCAGCTGCTTCCACCCTTGTCCTATTTGCCAGCATAACCAATGCATGACAAACCGGACAATGAGACATCACCCAACTCACCCACCCAATCTCCTGCCTAATCCTCACCTCCGCAGTAGCAATAAAACTAGGACTAGTGCCATTCCACTTCTGATTCCCAGAAGTGCTTCAAGGCTCTCCCCTTACTACCGGTCTCCTCCTATCTACCATCATAAAACTCCCCCCAATCGCACTACTCTACATAACCTCTCCCTCACTAAACCCCACTCTCCTAACCATCTTAGCTATCCTCTCAACCGCACTAGGGGGATGAATAGGCCTTAACCAAACACAAATCCGAAAAATTCTAGCCTTCTCCTCCATCTCTCACCTAGGATGAATAACAGTTATCATCTCCTACAACCCCAAACTCACTCTCCTTAACTTCTATCTATACGCTGTAATAACCACAGCTGTTTTCCTTACCCTAAACACAACCAAAGTCCTAAAACTATCCACCTTAATAACCGCATGAACCAAAACCCCACCCTTAAACGCAATACTACTCCTAACCCTACTTTCCCTAGCAGGCCTCCCCCCACTAACAGGATTCCTTCCTAAATGACTCATTATCCAGGAACTAACCAAACAAGACATAGCCCCAACAGCCACACTCATCTCTCTCCTCTCCCTACTAAGCCTGTTCTTCTACCTACGTCTTGCGTACTGCACAACAATCACACTACCCCCTCACACTACAAACCACATGAAACAATGACGCACTGGCAAACCAACCAACGTCACAATCGCTGTCTTAACCACCATGTCCGTCATACTCCTCCCCATTTCCCCCATAATCCTCACCATTGCCTAA
FM433880_CuscoPE ATGAACCCCCAAGCCAACCTGATTTTCATCATTAGCCTATTCCTAGGTACGACCATCACCATCTCAAGCCACCACTGAATTATAGCCTGGGCCGGCCTTGAGATTAATACACTCGCCATCCTCCCACTGATCTCAAAATCTCACCACCCACGATCCATTGAAGCCGCCACCAAGTATTTCTTAACCCAAGCAGCTGCTTCCACCCTTGTCCTATTTGCCAGCATAACCAATGCATGACAAACCGGACAATGAGACATCACCCAACTCACCCACCCAATCTCCTGCCTAATCCTCACCTCCGCAGTAGCAATAAAACTAGGACTAGTGCCATTCCACTTCTGATTCCCAGAAGTGCTTCAAGGCTCTCCCCTTACTACCGGTCTCCTCCTATCTACCATCATAAAACTCCCCCCAATCGCACTACTCTACATAACCTCTCCCTCACTAAACCCCACTCTCCTAACCATCTTAGCTATCCTCTCAACCGCACTAGGGGGATGAATAGGCCTTAACCAAACACAAATCCGAAAAATTCTAGCCTTCTCCTCCATCTCTCACCTAGGATGAATAACAGTTATCATCTCCTACAACCCCAAACTCACTCTCCTTAACTTCTATCTATACGCTGTAATAACCACAGCTGTTTTCCTTACCCTAAACACAACCAAAGTCCTAAAACTATCCACCTTAATAACCGCATGAACCAAAACCCCACCCTTAAACGCAATACTACTCCTAACCCTACTTTCCCTAGCAGGCCTCCCCCCACTAACAGGATTCCTTCCTAAATGACTCATTATCCAGGAACTAACCAAACAAGACATAGCCCCAACAGCCACACTCATCTCTCTCCTCTCCCTACTAAGCCTGTTCTTCTACCTACGTCTTGCGTACTGCACAACAATCACACTACCCCCTCACACTACAAACCACATGAAACAATGACGCACTGGCAAACCAACCAACGTCACAATCGCTGTCTTAACCACCATGTCCGTCATACTCCTCCCCATTTCCCCCATAATCCTCACCATTGCCTAA
AM.DOT7043_LaPazBO ATGAACCCCCAAGCCAACCTGATTTTCATCATTAGCCTATTCCTAGGTACGACCATCACCATCTCAAGTCACCACTGAATTATAGCCTGGGCCGGCCTTGAGATTAATACACTCGCCATCCTCCCACTGATCTCAAAATCTCACCACCCACGATCCATTGAAGCCGCCACCAAGTATTTCTTAACCCAAGCAGCTGCTTCCACCCTTGTCCTATTTGCCAGCATAACCAATGCATGACAAACCGGACAATGAGATATCACCCAACTCACCCACCCAATCTCCTGCCTAATCCTCACCTCCGCAGTAGCAATAAAACTAGGACTAGTGCCATTCCACTTCTGATTCCCAGAAGTGCTTCAAGGCTCTCCCCTTACTACCGGTCTCCTCCTATCTACCATCATAAAACTCCCCCCAATCGCACTACTCTACATAACCTCTCCCTCACTAAACCCCACTCTCCTAACCATCTTAGCTATCCTCTCAACCGCACTAGGGGGATGAATAGGCCTTAACCAAACACAAATCCGAAAAATTCTAGCCTTCTCCTCCATCTCTCACCTAGGATGAATAACAATTATCATCTCCTACAACCCCAAACTCACTCTCCTTAACTTCTATCTATACGCTGTAATAACCACAGCTGTTTTCCTTACCCTAAACACAACCAAAGTCCTAAAACTATCCACCTTAATAACCGCATGAACCAAAACCCCACCCTTAAACGCAATACTACTCCTAACCCTACTTTCCCTAGCAGGCCTCCCCCCACTAACAGGATTCCTTCCTAAATGACTCATTATCCAGGAACTAACCAAACAAGACATAGCCCCAACAGCCACACTCATCTCTCTCCTCTCCCTACTAAGCCTGTTCTTCTACCTACGTCTTGCGTACTGCACAACAATCACACTACCCCCTCATACTACAAACCACATGAAACAATGACGCACTGGCAAACCAACCAACGTCACAATCGCTGTCTTAACCACCATGTCCGTCATACTCCTCCCCATTTCCCCCATAATCCTCACCATTGCCTAA
FM433878_CuscoPE ATGAACCCCCAAGCCAACCTGATTTTCATCATTAGCCTATTCCTAGGTACGACCATCACCATCTCAAGCCACCACTGAATTATAGCCTGGGCCGGCCTTGAGATTAATACACTCGCCATCCTCCCACTGATCTCAAAATCTCACCACCCACGATCCATTGAAGCCGCCACCAAGTATTTCTTAACCCAAGCAGCTGCTTCCACCCTTGTCCTATTTGCCAGCATAACCAATGCATGACAAACCGGACAATGAGACATCACCCAACTCACCCACCCAATCTCCTGCCTAATCCTCACCTCCGCAGTAGCAATAAAACTAGGACTAGTGCCATTCCACTTCTGATTCCCAGAAGTGCTTCAAGGCTCTCCCCTTACTACCGGTCTCCTCCTATCTACCATCATAAAACTCCCCCCAATCGCACTACTCTACATAACCTCTCCCTCACTAAACCCCACTCTCCTAACCATCTTAGCTATCCTCTCAACCGCACTAGGGGGATGAATAGGCCTTAACCAAACACAAATCCGAAAAATTCTAGCCTTCTCCTCCATCTCTCACCTAGGATGAATAACAATTATCATCTCCTACAACCCCAAACTCACTCTCCTTAACTTCTATCTATACGCTGTAATAACCACAGCTGTTTTCCTTACCCTAAACACAACCAAAGTCCTAAAACTATCCACCTTAATAACCGCATGAACCAAAACCCCACCCTTAAACGCAATACTACTCCTAACCCTACTTTCCCTAGCAGGCCTCCCCCCACTAACAGGATTCCTTCCTAAATGACTCATTATCCAGGAACTAACCAAACAAGACATAGCCCCAACAGCCACCCTCATCTCTCTCCTCTCCCTACTAAGCCTGTTCTTCTACCTACGTCTTGCGTACTGCACAACAATCACACTACCCCCTCACACTACAAACCACATGAAACAATGACGCACTGGCAAACCAACCAACGTCACAATCGCTGTCTTAACCACCATGTCCGTCATACTCCTCCCCATTTCCCCCATAATCCTCACCATTGCCTAA
;
end;

[
MrBayes settings for the best-fit model (GTR+I) selected by AIC in MrModeltest 2.3
]
