# Supplementary material for: A latitudinal phylogeographic diversity gradient in birds
Source: PLoS Biol. 2017 Apr 13;15(4):e2001073. doi: 10.1371/journal.pbio.2001073 (PMC5390966; doi:10.1371/journal.pbio.2001073)
Supplement: S1 Data — (ZIP) [file pbio.2001073.s015.zip › S1_Data/Tersina-viridis.nex]

#NEXUS 

Begin data;
	Dimensions ntax=33 nchar=1143;
	Format datatype=dna gap=-;
	Matrix
Cyanerpes_cyaneus_FJ799873 ??????????????????????????????????????????????????????????????????????????????????????????????????CTTTGGATCCCTACTAGGCCTATGCTTAATTACCCAAATCATCACAGGCCTCCTACTAGCCATACACTACACAGCAGACACCAACCTTGCCTTCTCCTCCGTCGCCCATATATGCCGAGACGTCCAATTCGGATGACTCATCCGCAACCTCCACGCAAACGGAGCCTCCTTCTTCTTCATTTGCATCTACCTACACATCGGCCGAGGACTCTACTACGGCTCATACCTAAACAAAGAGACGTGGAACGTAGGAGTGATCCTACTACTAACCCTCATAGCAACCGCCTTTGTAGGATATGTCCTACCATGAGGCCAAATATCATTCTGAGGGGCTACTGTCATCACAAACCTACTCTCAGCCATCCCCTACATCGGACAAACACTAGTCGAATGAGCCTGAGGAGGATTCTCCGTAGACAACCCCACACTCACCCGATTCTTCACCCTTCACTTCCTCCTCCCATTCGTCATAGTAGGCCTCACACTAGTCCATCTCACTTTCCTCCACGAAACAGGCTCAAACAACCCACTAGGCATCCCCCCAGACTGCGACAAAATCCCTTTCCACCCATACTACACTATCAAAGACATCCTAGGATTCGTACTAATACTCTCCCTACTCGTCTCACTAGCCCTGTTCGCCCCCAACCTCCTAGGCGACCCAGAAAACTTCACACCAGCCAACCCACTAGTAACACCCCCTCATATCAAACCAGAGTGATACTTCCTATTTGCCTACGCCATCCTTCGATCCATCCCAAGCAAACTAGGAGGCGTACTAGCCCTAGCCGCCTCAATCCTAGTCCTATTCCTCACCCCTCTACTCCATACATCAAAATTACGATCGATAACCTTCCGCCCCCTATCACAGATCCTATTCTGGACCCTAGTTGCCAACGTCCTCGTCCTAACCTGAGTAGGAAGCCAACCTGTAGAACACCCATTCATCATCATCGGGCAACTGGCCTCATTCACATACTTCCTAATTATCCTAGTATTATTCCCCCTCGCGGCCGCCCTGGAAAATAAACTACTTAAGCTCT??
Cyanerpes_nitidus_GU215303 ??????????????????????????????????????????????????????????????????????????????????????????????????CTTCGGATCCCTACTAGGCCTCTGCCTAATTACCCAGATCATCACAGGCCTCCTACTAGCCATACACTATACAGCAGACACCAACCTTGCCTTCTCCTCCGTCGCCCACATATGCCGAGACGTCCAATTCGGATGACTCATCCGCAACCTCCACGCAAACGGAGCCTCCTTCTTCTTCATCTGCATCTACCTACACATCGGCCGCGGACTCTACTACGGCTCATACCTGAACAAAGAAACCTGAAACATTGGAGTCATCCTACTTCTAGCCCTCATAGCAACTGCCTTTGTAGGATACGTCCTACCATGAGGCCAAATATCATTCTGAGGAGCTACCGTCATCACCAATCTATTCTCAGCTATCCCCTACATCGGACAAACACTAGTCGAATGAGCCTGAGGCGGATTCTCTGTAGACAACCCCACACTCACCCGATTCTTTGCTCTTCACTTCCTCCTCCCATTCGTCATCGTAGGCCTCACACTTGTCCATCTCACTTTCCTCCACGATACAGGCTCAAACAACCCACTAGGCATCCCCCCGGACTGCGACAAAATCCCATTCCACCCATACTACACCATCAAAGACATCCTGGGATTCGTGCTAATACTTTCCCTGCTCGTCTCACTAGCTCTATTCGCCCCTAACCTCCTAGGCGACCCAGAAAACTTCACACCAGCCAATCCACTAGTAACCCCACCCCACATTAAACCTGAATGATACTTCCTATTCGCCTACGCCATTCTCCGATCCATCCCAAACAAATTGGGAGGCGTACTGGCCTTAGCCGCCTCAATTTTAGTCCTATTCCTCACACCCTTACTTCACACATCAAAACTACGATCAATAACTTTCCGCCCTCTGTCACAAATCCTATTCTGAACCCTAGTTGCCAACGTCCTAATCCTAACCTGAGTGGGCAGCCAACCCGTAGAACACCCATTCATCATCATCGGACAACTAGCCTCATTCACGTACTTCCTAATCATCCTAGTTTTATTTCCCCTCGCAGCCCTCCTGGAAAATAAACTACTTAAACTCT??
Cyanerpes_caeruleus_12906 ??????????????????????????????????????????????????????????????????????????????????????????????????CTTCGGATCCCTACTAGGCCTCTGCCTAATCGCCCAAATCGTCACAGGCCTCCTACTAGCCATACATTACACAGCAGACACCAACCTCGCTTTCTCATCCGTTGCCCACATATGCCGAGACGTCCAATTCGGATGACTCATCCGCAACCTCCACGCAAACGGAGCCTCCTTCTTCTTCATCTGCATCTACCTACACATCGGCCGCGGACTCTACTACGGCTCATACCTAAACAAAGAAACCTGAAACATCGGAGTTATCCTACTCCTAATCCTCATAGCAACCGCCTTCGTAGGATATGTCCTGCCATGAGGACAAATATCATTTTGAGGGGCTACCGTCATCACTAATCTATTCTCAGCCATCCCCTACATCGGACAAACACTAGTCGAATGAGCCTGAGGTGGATTCTCCGTAGACAACCCCACACTCACCCGATTCTTCGCCCTGCACTTCCTCCTCCCATTCGTCATCGTAGGCCTCACGCTCGTCCATCTCACCTTCCTCCACGACACAGGCTCAAACAACCCTCTAGGCATCCCCCCGGACTGCGACAAAATCCCCTTCCACCCATACTACACCATCAAAGACATCCTAGGATTCGTACTAATACTCTCCCTACTCGTCTCACTAGCCCTGTTCGCCCCCAACCTCCTAGGCGACCCAGAAAACTTCACACCAGCCAACCCACTAGTAACTCCCCCTCACATCAAACCTGAATGATACTTCCTATTTGCTTACGCCATCCTCCGATCCATCCCAAATAAACTAGGAGGCGTATTAGCCCTAGCCGCCTCAATTCTAGTCCTATTCCTCACACCACTACTTCACACATCAAAACTACGATCAATAACCTTCCGCCCCCTATCCCAAATCCTATTCTGAACCCTAGTCGCCAACATCCTAGTCCTAACCTGAGTAGGCAGCCAACCCGTAGAGCACCCATTCATCATCATCGGACAGCTAGCCTCGTTCACATACTTCCTAATCATCCTAGTTTTATTCCCCCTCGCGGCCCTCCTGGAAAATAAACTACTTAAACTCTAA
Anisognathus_melanogenys_EU647965 ATGGCCCTCAATCTTCGTAAAAACCACCAAATCCTAAAAATCATCAACGACGCCTTAATCGACCTCCCAACGCCATCAAACATCTCAACTTGATGAAACTTCGGATCTCTATTAGGCGTTTGCTTAATCACTCAAATCATCACAGGTCTTCTGCTAGCCATACACTACACAGCAGACACCAACCTAGCCTTCTCCTCCGTCGCCCACATGTGCCGAGACGTACAATTCGGCTGACTTATCCGCAACCTCCACGCAAACGGAGCCTCCTTCTTCTTCATCTGCATCTACCTACACATCGGCCGAGGAATCTACTATGGCTCATACCTAAACAAAGAAACCTGAAACGTCGGAGTCGTCCTTCTCTTAACCCTCATAGCAACAGCCTTCGTAGGATACGTCCTACCATGAGGCCAAATGTCATTCTGAGGAGCTACCGTAATCACAAACCTATTCTCAGCCATCCCCTACATCGGACAAACATTAGTAGAATGAGCTTGAGGCGGATTCTCCGTTGACAACCCCACACTCACCCGATTCTTCGCCCTCCACTTCCTCCTTCCATTCGTCATCGTAGGACTCACACTCGTCCATCTCACCTTCCTCCACGAAACAGGCTCAAACAACCCTATGGGCATCCCCTCGGACTGCGATAAAATCCCTTTCCACCCATACTACACCATCAAAGATATCCTAGGGTTTGTACTAATACTCTCCCTACTCGTCTCACTAGCCCTGTTCTCCCCCAACCTCCTAGGAGACCCAGAAAACTTCACTCCAGCCAACCCACTAGTCACTCCCCCTCACATCAAACCCGAATGATACTTCCTATTTGCCTACGCCATCCTCCGATCCATCCCAAACAAACTAGGAGGCGTACTGGCCCTAGCCGCCTCAATCCTAGTCCTATTCCTCATACCACTACTCCACACATCAAAACTACGATCAATGACCTTCCGCCCTCTATCACAAATCCTATTCTGAAGCCTAGTCACCAACGTTCTCATCCTAACCTGAGTGGGTAGCCAACCAGTAGAACACCCATTCATCATCATCGGCCAACTGGCCTCATTCACATACTTCCTAATCATCCTAGTCTTATTCCCCCTCGCGGCTGCTCTGGAAAATAAAATACTCAAACTCTAA
Calochaetes_coccineus_AY383092 ATGGCACCCAACCTTCGTAAAAACCACCAAATCCTAAAAATCATCAACAACGCCCTAATTGATCTTCCAACACCATCAAACATCTCAACTTGATGAAACTTCGGATCTCTATTAGGCATTTGCTTAATTACTCAAATTATCACAGGTCTCCTGCTATCCATGCACTACACAGCGGACACCAACCTAGCCTTCTCCTCCGTAGCCCACATATGCCGAGACGTACAATTCGGATGACTCATCCGTAACCTCCACGCAAACGGAGCTTCCTTCTTCTTCATCTGCATCTACCTACACATTGGCCGAGGAATCTACTACGGCTCATACCTGAACAAAGAAACCTGAAACGTCGGAGTCGTCCTACTTCTAGCCCTCATAGCAACAGCCTTCGTAGGATACGTCCTACCATGAGGACAAATATCATTCTGAGGAGCCACTGTAATTACAAACCTATTCTCTGCCATCCCCTATATCGGACAGACACTAGTAGAATGAGCTTGAGGCGGATTCTCTGTCGACAACCCCACACTCACTCGATTTTTCGCTCTCCATTTCCTTCTCCCATTCGTTATCGTAGGCCTCACACTCGTCCACCTCACCTTCCTCCACGAAACAGGATCAAACAACCCCATAGGAATCCCCTCAGACTGCGACAAAATCCCCTTCCACCCATACTACACTATCAAAGACATCCTAGGATTCGTACTAATACTCTCCCTACTTGTCTCACTAGCCCTATTCTCCCCCAACCTATTAGGCGACCCAGAAAACTTCACCCCAGCCAACCCA?TAGTCACCCCTCCCCACATCAAACCCGAATGATACTTCCTATTTGCCTACGCCATCCTCCGATCCATCCCAAACAAACTAGGAGGCGTACTAGCCCTAGCTGCCTCAATCCTAGTCCTATTCCTTATACCACTCCTCCACACATCAAAACTACGATCAATAACCTTCCGCCCTCTATCACAAATCCTATTCTGAACCCTAGTTGCTAACGTCCTCATCCTAACCTGAGTAGGCAGCCAACCAGTAGAACACCCATTCATCATCATCGGCCAACTAGCCTCATTCACATACTTCCTAATCATTCTAGTCCTATTCCCCCTTGCGGCTGCTCTAGAAAATAAACTACTTAAACTATAA
Tangara_nigroviridis_AY383145 ATGGCCCCCAATCTTCGTAAAAACCACCAAATCCTCAAAATCATCAACGACGCCCTAATCGACCTACCAGCACCATCAAACATTTCAACATGATGAAACTTCGGGTCCCTCCTGGGCATGTGCCTCATTACCCAAATCGTCACAGGTCTCCTGCTAGCCATACACTACACAGCAGACACCAACCTAGCATTCTCCTCTGTAGCTCACATATGCCGAGACGTCCAATTCGGCTGACTCATCCGCAACCTCCACGCAAACGGAGCCTCCTTCTTCTTCATCTGCATCTACCTACACATCGGCCGAGGAATTTACTACGGCTCATACCTGAACAAAGAAACATGAAACGTCGGAGTCATCCTCCTCCTGGCCCTCATAGCAACAGCCTTCGTAGGATATGTCCTACCATGAGGCCAAATATCATTCTGAGGAGCCACCGTGATCACAAACCTATTCTCAGCCATCCCCTACATCGGACAAACACTAGTAGAATGAGCCTGAGGCGGATTCTCTGTCGACAACCCCACACTCACCCGATTCTTCGCTCTCCACTTCCTCCTCCCATTCGTTATTGTAGGACTCACACTCGTCCACCTCACCTTCCTACACGAAACAGGATCAAACAACCCCACAGGCATCCCCTCAGATTGCGACAAAATTCCCTTCCACCCGTACTACACTATCAAAGACATCCTAGGCTTTGTAGTAATACTCTCCCTGCTAGTATCACTAGCCCTATTCGCCCCCAACCTCCTAGGCGACCCAGAAAACTTCACACCAGCAAACCCACTAGTTACTCCCCCTCACATTAAACCCGAATGATACTTCCTATTTGCCTACGCCATTCTTCGATCCATCCCAAACAAACTAGGAGGAGTACTAGCCTTAGCTGCCTCAATCCTAGTCCTATTCCTCATGCCACTACTCCACACATCAAAACTGCGATCAATGACCTTCCGCCCTCTATCGCAAATTCTATTCTGAACCCTAGTTGCCAATGTCCTCATCCTAACCTGAGTAGGCAGCCAACCAGTAGAACACCCCTTCATCATCATCGGCCAACTAGCCTCATTCACCTACTTCCTAATCATCCTAGTCCTATTCCCCCTCGCGGCCGCTTTAGAAAATAAACTACTCAAACTATAA
foothills_Ters.vir_28134_MetaCO        ?????????????????????????????????????????????????????????????????????????????????????CAGCATGATGAAACTTCGGATCCCTACTAGGCCTCTGCTTAATCACCCAAATCATCACAGGCCTCCTACTAGCCATACACTACACAGCAGACACCAGTCTCGCCTTCTCCTCCGTCGCCCACATATGCCGAGACGTGCAATTCGGATGACTCATCCGCAACCTCCACGCAAATGGAGCCTCCTTCTTCTTCATCTGCATCTACCTACACATCGGCCGAGGAATCTACTACGGCTCATACCTAAACAAAGAAACCTGAAACGTCGGAGTCATCCTTCTCCTCGCCCTCATAGCAACCGCCTTCGTAGGATATGTCCTGCCATGAGGCCAAATATCATTCTGAGGAGCTACCGTCATCACAAACCTATTCTCTGCCATCCCATACATCGGACAAACACTAGTAGAATGAGCTTGAGGTGGATTCTCCGTCGACAACCCCACACTCACCCGATTCTTCGCCCTCCACTTCCTACTCCCATTCCTTATCGTAGGCCTCACACTTGTCCACCTCACATTCCTCCACGA???????????????????????????????????????????????????????????????????????????????????????????????????????????????????????????????????????????????????????????????????????????????????????????????????????????????????????????????????????????????????????????????????????????????????????????????????????????????????????????????????????????????????????????????????????????????????????????????????????????????????????????????????????????????????????????????????????????????????????????????????????????????????????????????????????????????????????
magdalena_Ters.vir_33008_BoyacaCO      ?????????????????????????????????????????????????????????????????????????????????????CAGCATGATGAAACTTCGGATCCCTACTAGGCCTCTGCTTAATTACCCAAATCGTCACAGGCCTCCTACTAGCCATACACTACACAGCAGACACCAGTCTCGCCTTCTCCTCCGTCGCCCACATATGCCGAGACGTGCAATTCGGATGACTCATCCGCAACCTCCACGCAAATGGAGCCTCCTTCTTCTTCATCTGCATCTACCTACACATCGGCCGAGGAATCTACTACGGCTCATACCTAAACAAAGAAACCTGAAACGTCGGAGTCATCCTTCTCCTCGCCCTCATAGCAACCGCCTTCGTAGGATATGTCCTGCCATGAGGCCAAATATCATTCTGAGGAGCTACCGTCATCACAAACCTATTCTCTGCCATCCCATACATCGGACAAACACTAGTAGAATGAGCTTGAGGCGGATTCTCCGTCGACAACCCCACACTCACCCGATTCTTCGCCCTCCACTTCCTACTCCCATTCCTTATCGTAGGCCTCACACTTGTCCACCTCACATTCCTCCACGA???????????????????????????????????????????????????????????????????????????????????????????????????????????????????????????????????????????????????????????????????????????????????????????????????????????????????????????????????????????????????????????????????????????????????????????????????????????????????????????????????????????????????????????????????????????????????????????????????????????????????????????????????????????????????????????????????????????????????????????????????????????????????????????????????????????????????????
foothills_Ters.vir_35264_MetaCO        ?????????????????????????????????????????????????????????????????????????????????????CAGCATGATGAAACTTCGGATCCCTACTAGGCCTCTGCTTAATCACCCAAATCGTCACAGGCCTCCTACTAGCCATACACTACACAGCAGACACCAGTCTCGCCTTCTCCTCCGTCGCCCACATATGCCGAGACGTGCAATTCGGATGACTCATCCGCAACCTCCACGCAAATGGAGCCTCCTTCTTCTTCATCTGCATCTACCTACACATCGGCCGAGGAATCTACTACGGCTCATACCTAAACAAAGAAACCTGAAACGTCGGAGTCATCCTTCTCCTCGCCCTCATAGCAACCGCCTTCGTAGGATATGTCCTGCCATGAGGCCAAATATCATTCTGAGGAGCTACCGTCATCACAAACCTATTCTCTGCCATCCCATACATCGGACAAACACTAGTAGAATGAGCTTGAGGTGGATTCTCCGTCGACAACCCCACACTCACCCGATTCTTCGCCCTCCACTTCCTACTCCCATTCCTTATCGTAGGCCTCACACTTGTCCACCTCACATTCCTCCACGA????????????????????????????????????????????????????????????????????????????????????????????????????????????????????????????????????????????????????????????????????????????????????????????????????????????????????????????????????????????????????????????????????????????????????????????????????????????????????????????????????????????????????????????????????????????????????AACCCTAGTCGCCAACGTCCTGGTCCTAACCTGAGTAGGCAGCCAACCAGTAGAACACCCCTTCATCATCATTGGCCAACTAGCCTCATTCACCTACTTCCTTATCATCCTAGTCCTATTCCCCCTCGCGGCCCTCTTGGAAAATAAACTACTCAAACTCTAG
imeri_Ters.vir_33683_GuaviareCO    ??????????????????????????????????????????????????????????????????????????????????????AGCATGATGAAACTTCGGATCCCTACTAGGCCTCTGCTTAATTACCCAAATCGTCACAGGCCTCCTACTAGCCATACACTACACAGCAGACACCAGTCTCGCCTTCTCCTCCGTCGCCCACATATGCCGAGACGTGCAATTCGGATGACTCATCCGCAACCTCCACGCAAATGGAGCCTCCTTCTTCTTCATCTGCATCTACCTACACATCGGCCGAGGAATCTACTACGGCTCATACCTAAACAAAGAAACCTGAAACGTCGGAGTCATCCTTCTCCTCGCCCTCATAGCAACCGCCTTCGTAGGATATGTCCTGCCATGAGGCCAAATATCATTCTGAGGAGCTACCGTCATCACAAACCTATTCTCTGCCATCCCATACATCGGACAAACACTAGTAGAATGAGCTTGAGGTGGATTCTCCGTCGACAACCCCACACTCACCCGATTCTTCGCCCTCCACTTCCTACTCCCATTCCTTATCGTAGGCCTCACACTTGTCCACCTCACATTCCTCCACGA???????????????????????????????????????????????????????????????????????????????????????????????????????????????????????????????????????????????????????????????????????????????????????????????????????????????????????????????????????????????????????????????????????????????????????????????????????????????????????????????????????????????????????????????????????????????????????????????????????????????????????????????????????????????????????????????????????????????????????????????????????????????????????????????????????????????????????
foothills_Ters.vir_31123_MetaCO        ????????????????????????????????????????????????????????????????????????????????????????CATGATGAAACTTCGGATCCCTACTAGGCCTCTGCTTAATTACCCAAATCGTCACAGGCCTCCTACTAGCCATACACTACACAGCAGACACCAGTCTCGCCTTCTCCTCCGTCGCCCACATATGCCGAGACGTGCAATTCGGATGACTCATCCGCAACCTCCACGCAAATGGAGCCTCCTTCTTCTTCATCTGCATCTACCTACACATCGGCCGAGGAATCTACTACGGCTCATACCTAAACAAAGAAACCTGAAACGTCGGAGTCATCCTTCTCCTCGCCCTCATAGCAACCGCCTTCGTAGGATATGTCCTGCCATGAGGCCAAATATCATTCTGAGGAGCTACCGTCATCACAAACCTATTCTCTGCCATCCCATACATCGGACAAACACTAGTAGAATGAGCTTGAGGTGGATTCTCCGTCGACAACCCCACACTCACCCGATTCTTCGCCCTCCACTTCCTACTCCCATTCCTTATCGTAGGCCTCACACTTGTCCACCTCACATTCCTCCACGA???????????????????????????????????????????????????????????????????????????????????????????????????????????????????????????????????????????????????????????????????????????????????????????????????????????????????????????????????????????????????????????????????????????????????????????????????????????????????????????????????????????????????????????????????????????????????????????????????????????????????????????????????????????????????????????????????????????????????????????????????????????????????????????????????????????????????????
choco_LSUMZ11788EsmeraldasECU     ???????????????????????????????????????????????????????????????????????????????????????????????????????????????????????????TTAATCACCCAAATCGTCACAGGCCTCCTACTAGCCATACACTACACAGCAGACACCAATCTCGCCTTCTCCTCCGTCGCCCACATATGCCGAGACGTGCAATTCGGATGACTCATCCGCAACCTCCACGCAAACGGAGCCTCCTTCTTCTTCATCTGCATCTACCTACACATCGGCCGAGGAATCTACTACGGCTCATACCTAAACAAAGAAACCTGAAACGTCGGAGTCATCCTCCTCCTCGCCCTCATAGCAACCGCCTTCGTAGGATATGTCCTGCCATGAGGCCAAATATCATTCTGAGGGGCTACCGTCATCACAAACCTATTCTCTGCCATCCCATACATCGGACAAACACTAGTAGAATGAGCTTGAGGTGGATTCTCTGTCGACAACCCCACACTCACCCGATTCTTCGCCCTCCACTTCCTACTCCCATTCCTTATCGTAGGCCTCACACTTGTCCACCTCACATTCCTCCACGAAACAGGATCAAACAACCCCCTAGGTATCCCCCCGGACTGCGACAAAATCCCCTTCCACCCATACTACACTATCAAAGACATCCTAGGGTTCGTACTAATACTCGCCCTACTCGTCTCACTAGCCCTATTCTCCCCTAACCTCCTAGGAGACCCAGAAAATTTCACCCCAGCCAATCCACTAGTCACCCCTCCCCACATTAAACCCGAATGATACTTCCTATTTGCCTACGCCATCCTTCGATCCATCCCAAACAAACTAGGAGGTGTACTAGCCCTGGCCGCTTCAATCCTTGTTCTATTCCTCATACCACTACTCCACACATCAAAACTACGATCAATGACCTTCCGCCCTCTATCGCAAATCCTATTCTGAACCCTAGTCGCCAACGTCCTAATCCTAACCTGAGTAGGCAGCCAACCAGTAGAACACCCCTTCATCATCATTGGCCAACTAGCCTCATTCACCTACTTCCTTATCATCCTAGTCCTATTCCCCCTCGCGGCCCTCTTGGAAAATAAACTACTCAAACTCTAG
rondonia_LSUMZ12855SantaCruzBOL   ???????????????????????????????????????????????????????????????????????????????????????????????????????????????????????????TTAATCACCCAAATCATCACAGGCCTCCTACTAGCCATACACTACACAGCAGACACCAGTCTCGCCTTCTCCTCCGTCGCCCACATATGCCGAGACGTGCAATTCGGATGACTCATCCGCAACCTCCACGCAAATGGAGCCTCCTTCTTCTTCATCTGCATCTACCTACACATCGGCCGAGGAATCTACTACGGCTCATACCTAAACAAAGAAACCTGAAACGTCGGAGTCATCCTCCTCCTCGCCCTCATAGCAACCGCCTTCGTAGGATATGTCCTGCCATGAGGCCAAATATCATTCTGAGGAGCTACCGTCATCACAAACCTATTCTCTGCCATCCCATACATCGGACAAACACTAGTAGAATGAGCTTGAGGTGGATTCTCCGTCGACAACCCCACACTCACCCGATTCTTCGCCCTCCACTTCCTACTCCCATTCCTTATCGTAGGCCTCACACTTGTCCACCTCACATTCCTCCACGAAACAGGATCAAACAACCCCCTAGGCATCCCCCCGGACTGCGACAAAATCCCTTTCCACCCATACTACACTATCAAAGACATCCTAGGGTTCGTACTAATACTCGCCCTACTCGTCTCACTAGCCCTATTCTCCCCTAACCTCCTAGGAGACCCAGAAAATTTTACCCCAGCCAATCCACTAGTCACTCCTCCCCACATTAAACCCGAATGATACTTCCTATTTGCCTACGCCATCCTTCGATCCATCCCAAACAAACTAGGAGGCGTACTAGCCCTAGCCGCTTCAATCCTTGTTCTATTCCTCATACCACTACTTCACACATCAAAACTACGATCAATGACCTTCCGCCCTCTATCACAAATCCTATTCTGAACCCTAGTCGCCAACGTCCTGGTCCTAACCTGAGTAGGCAGCCAACCAGTAGAACACCCCTTCATCATCATTGGCCAACTAGCCTCATTCACCTACTTCCTTATCATCCTAGTCCTATTCCCCCTCGCGGCCCTCTTGGAAAATAAACTACTCAAACTCTAG
rondonia_LSUMZ14819SantaCruzBOL   ???????????????????????????????????????????????????????????????????????????????????????????????????????????????????????????TTAATCACCCAAATCGTCACAGGCCTCCTACTAGCCATACACTACACAGCAGACACCAGTCTCGCCTTCTCCTCCGTCGCCCACATATGCCGAGACGTGCAATTCGGATGACTCATCCGCAACCTCCACGCAAATGGAGCCTCCTTCTTCTTCATCTGCATCTACCTACACATCGGCCGAGGAATCTACTACGGCTCATACCTAAACAAAGAAACCTGAAACGTCGGAGTCATCCTTCTCCTCGCCCTCATAGCAACCGCCTTCGTAGGATATGTCCTGCCATGAGGCCAAATATCATTCTGAGGAGCTACCGTCATCACAAACCTATTCTCTGCCATCCCATACATCGGACAAACACTAGTAGAATGAGCTTGAGGTGGATTCTCCGTCGACAACCCCACACTCACCCGATTCTTCGCCCTCCACTTCCTACTCCCATTCCTTATCGTAGGCCTCACACTTGTCCACCTCACATTCCTCCACGAAACAGGATCAAACAACCCCCTAGGCATCCCCCCGGACTGCGACAAAATCCCTTTCCACCCATACTACACTATCAAAGACATCCTAGGGTTCGTACTAATACTCGCCCTACTCGTCTCACTAGCCCTATTCTCCCCTAACCTCCTAGGAGACCCAGAAAATTTTACCCCAGCCAATCCACTAGTCACTCCTCCCCACATTAAACCCGAATGATACTTCCTATTTGCCTACGCCATCCTTCGATCCATCCCAAACAAACTAGGAGGCGTACTAGCCCTAGCCGCTTCAATCCTTGTTCTATTCCTCATACCACTACTTCACACATCAAAACTACGATCAATGACCTTCCGCCCTCTATCACAAATCCTATTCTGAACCCTAGTCGCCAACGTCCTGGTCCTAACCTGAGTAGGCAGCCAACCAGTAGAGCACCCCTTCATCATCATTGGCCAACTAGCCTCATTCACCTACTTCCTTATCATCCTAGTCCTATTCCCCCTCGCGGCCCTCTTGGAAAATAAACTACTCAAACTCTAG
rondonia_LSUMZ14912SantaCruzBOL   ???????????????????????????????????????????????????????????????????????????????????????????????????????????????????????????TTAATCACCCAAATCATCACAGGCCTCCTACTAGCCATACACTACACAGCAGACACCAGTCTCGCCTTCTCCTCCGTCGCCCACATATGCCGAGACGTGCAATTCGGATGACTCATCCGCAACCTCCACGCAAATGGAGCCTCCTTCTTCTTCATCTGCATCTACCTACACATCGGCCGAGGAATCTACTACGGCTCATACCTAAACAAAGAAACCTGAAACGTCGGAGTCATCCTCCTCCTCGCCCTCATAGCAACCGCCTTCGTAGGATATGTCCTGCCATGAGGCCAAATATCATTCTGAGGAGCTACCGTCATCACAAACCTATTCTCTGCCATCCCATACATCGGACAAACACTAGTAGAATGAGCTTGAGGTGGATTCTCCGTCGACAACCCCACACTCACCCGATTCTTCGCCCTCCACTTCCTACTCCCATTCCTTATCGTAGGCCTCACACTTGTCCACCTCACATTC?TCCACGAAACAGGATCAAACAACCCCCTAGGCATCCCCCCGGACTGCGACAAAATCCCTTTCCACCCATACTACACTATCAAAGACATCCTAGGGTTCGTACTAATACTCGCCCTACTCGTCTCACTAGCCCTATTCTCCCCTAACCTCCTAGGAGACCCAGAAAATTTTACCCCAGCCAATCCACTAGTCACTCCTCCCCACATTAAACCCGAATGATACTTCCTATTTGCCTACGCCATCCTTCGATCCATCCCAAACAAACTAGGAGGCGTACTAGCCCTAGCCGCTTCAATCCTTGTTCTATTCCTCATACCACTACTTCACACATCAAAACTACGATCAATGACCTTCCGCCCTCTATCACAAATCCTATTCTGAACCCTAGTCGCCAACGTCCTGGTCCTAACCTGAGTAGGCAGCCAACCAGTAGAACACCCCTTCATCATCATTGGCCAACTAGCCTCATTCACCTACTTCCTTATCATCCTAGTCCTATTCCCCCTCGCGGCCCTCTTGGAAAATAAACTACTCAAACTCTAG
napo_LSUMZ2632LoretoPER           ???????????????????????????????????????????????????????????????????????????????????????????????????????????????????????????TTAATCACCCAAATCGTCACAGGCCTCCTACTAGCCATACACTACACAGCAGACACCAGTCTCGCCTTCTCCTCCGTCGCCCACATATGCCGAGACGTGCAATTCGGATGACTCATCCGCAACCTCCACGCAAATGGAGCCTCCTTCTTCTTCATCTGCATCTACCTACACATCGGCCGAGGAATCTACTACGGCTCATACCTAAACAAAGAAACCTGAAACGTCGGAGTCATCCTTCTCCTCGCCCTCATAGCAACCGCCTTCGTAGGATATGTCCTGCCATGAGGCCAAATATCATTCTGAGGAGCTACCGTCATCACAAACCTATTCTCTGCCATCCCATACATCGGACAAACACTAGTAGAATGAGCTTGAGGTGGATTCTCCGTCGACAACCCCACACTCACCCGATTCTTCGCCCTCCACTTCCTACTCCCATTCCTTATCGTAGGCCTCACACTTGTCCACCTCACATTCCTCCACGAAACAGGATCAAACAACCCCCTAGGCATCCCCCCGGACTGCGACAAAATCCCTTTCCACCCATACTACACTATCAAAGACATCCTAGGGTTCGTACTAATACTCGCCCTACTCGTCTCACTAGCCCTATTCTCCCCTAACCTCCTAGGAGACCCAGAAAATTTTACCCCAGCCAATCCACTAGTCACTCCTCCCCACATTAAACCCGAATGATACTTCCTATTTGCCTACGCCATCCTTCGATCCATCCCAAACAAACTAGGAGGCGTACTAGCCCTAGCCGCTTCAATCCTTGTTCTATTCCTCATACCACTACTTCACACATCAAAACTACGATCAATGACCTTCCGCCCTCTATCACAAATCCTATTCTGAACCCTAGTCGCCAACGTCCTGGTCCTAACCTGAGTAGGCAGCCAACCAGTAGAGCACCCCTTCATCATCATTGGCCAACTAGCCTCATTCACCTACTTCCTTATCATCCTAGTCCTATTCCCCCTCGCGGCCCTCTTGGAAAATAAACTACTCAAACTCTAG
inambari_LSUMZ27997LoretoPER      ???????????????????????????????????????????????????????????????????????????????????????????????????????????????????????????TTAATTACCCAAATCGTCACAGGCCTCCTACTAGCCATACACTACACAGCAGACACCAGTCTCGCCTTCTCCTCCGTCGCCCACATATGCCGAGACGTGCAATTCGGATGACTCATCCGCAACCTCCACGCAAATGGAGCCTCCTTCTTCTTCATCTGCATCTACCTACACATCGGCCGAGGAATCTACTACGGCTCATACCTAAACAAAGAAACCTGAAACGTCGGAGTCATCCTTCTCCTCGCCCTCATAGCAACCGCCTTCGTAGGATATGTCCTGCCATGAGGCCAAATATCATTCTGAGGAGCTACCGTCATCACAAACCTATTCTCTGCCATCCCATACATCGGACAAACACTAGTAGAATGAGCTTGAGGTGGATTCTCCGTCGACAACCCCACACTCACCCGATTCTTCGCCCTCCACTTCCTACTCCCATTCCTTATCGTAGGCCTCACACTTGTCCACCTCACATTCCTCCACGAAACAGGATCAAACAACCCCCTAGGCATCCCCCCGGACTGCGACAAAATCCCTTTCCACCCATACTACACTATCAAAGACATCCTAGGGTTCGTACTAATACTCGCCCTACTCGTCTCACTAGCCCTATTCTCCCCTAACCTCCTAGGAGACCCAGAAAATTTTACCCCAGCCAATCCACTAGTCACTCCTCCCCACATTAAACCCGAATGATACTTCCTATTTGCCTACGCCATCCTCCGATCCATCCCAAACAAACTAGGAGGCGTACTAGCCCTAGCCGCTTCAATCCTTGTTCTATTCCTCATACCACTACTTCACACATCAAAACTACGATCAATGACCTTCCGCCCTCTATCACAAATCCTATTCTGAACCCTAGTCGCCAACGTCCTGGTCCTAACCTGAGTAGGCAGCCAACCAGTAGAACACCCCTTCATCATCATTGGCCAACTAGCCTCATTCACCTACTTCCTTATCATCCTAGTCCTATTCCCCCTCGCGGCCCTCTTGGAAAATAAACTACTCAAACTCTAG
napo_LSUMZ2914LoretoPER           ???????????????????????????????????????????????????????????????????????????????????????????????????????????????????????????TTAATTACCCAAATCGTCACAGGCCTCCTACTAGCCATACACTACACAGCAGACACCAGTCTCGCCTTCTCCTCCGTCGCCCACATATGCCGAGACGTGCAATTCGGATGACTCATCCGCAACCTCCACGCAAATGGAGCCTCCTTCTTCTTCATCTGCATCTACCTACACATCGGCCGAGGAATCTACTACGGCTCATACCTAAACAAAGAAACCTGAAACGTCGGAGTCATCCTTCTCCTCGCCCTCATAGCAACCGCCTTCGTAGGATATGTCCTGCCATGAGGCCAAATATCATTCTGAGGAGCTACCGTCATCACAAACCTATTCTCTGCCATCCCATACATCGGACAAACACTAGTAGAATGAGCTTGAGGTGGATTCTCCGTCGACAACCCCACACTCACCCGATTCTTCGCCCTCCACTTCCTACTCCCATTCCTTATCGTAGGCCTCACACTTGTCCACCTCACATTCCTCCACGAAACAGGATCAAACAACCCCCTAGGCATCCCCCCGGACTGCGACAAAATCCCTTTCCACCCATACTACACTATCAAAGACATCCTAGGGTTCGTACTAATACTCGCCCTACTCGTCTCACTAGCCCTATTCTCCCCTAACCTCCTAGGAGACCCAGAAAATTTTACCCCAGCCAACCCACTAGTCACTCCCCCCCACATTAAACCCGAATGATACTTCCTATTTGCCTACGCCATCCTCCGATCCATCCCAAACAAACTAGGAGGCGTACTGGCCCTAGCCGCTTCAATCCTTGTTCTATTCCTCATACCACTACTTCACACATCAAAACTACGATCAATGACCTTCCGCCCTCTATCACAAATCCTATTCTGAACCCTAGTCGCCAACGTCCTGGTCCTAACCTGAGTAGGCAGCCAACCAGTAGAACACCCCTTCATCATCATCGGCCAACTAGCCTCATTCACCTACTTCCTTATCATCCTAGTCCTATTCCCCCTCGCGGCCCTCTTGGAAAATAAACTACTCAAACTCTAG
rondonia_LSUMZ37911SantaCruzBOL   ???????????????????????????????????????????????????????????????????????????????????????????????????????????????????????????TTAATTACCCAAATCGTCACAGGCCTCCTACTAGCCATACACTACACAGCAGACACCAGTCTCGCCTTCTCCTCCGTCGCCCACATATGCCGAGACGTGCAATTCGGATGACTCATCCGCAACCTCCACGCAAATGGAGCCTCCTTCTTCTTCATCTGCATCTACCTACACATCGGCCGAGGAATCTACTACGGCTCATACCTAAACAAAGAAACCTGAAACGTCGGAGTCATCCTTCTCCTCGCCCTCATAGCAACCGCCTTCGTAGGATATGTCCTGCCATGAGGCCAAATATCATTCTGAGGAGCTACCGTCATCACAAACCTATTCTCTGCCATCCCATACATCGGACAAACACTAGTAGAATGAGCTTGAGGTGGATTCTCCGTCGACAACCCCACACTCACCCGATTCTTCGCCCTCCACTTCCTACTCCCATTCCTTATCGTAGGCCTCACACTTGTCCACCTCACATTCCTCCACGAAACAGGATCAAACAACCCCCTAGGCATCCCCCCGGACTGCGACAAAATCCCTTTCCACCCATACTACACTATCAAAGACATCCTAGGGTTCGTACTAATACTCGCCCTACTCGTCTCACTAGCCCTATTCTCCCCTAACCTCCTAGGAGACCCAGAAAATTTTACCCCAGCCAATCCACTAGTCACTCCTCCCCACATTAAACCCGAATGATACTTCCTATTTGCCTACGCCATCCTCCGATCCATCCCAAACAAACTAGGAGGCGTACTAGCCCTAGCCGCTTCAATCCTTGTTCTATTCCTCATACCACTACTTCACACATCAAAACTACGATCAATGACCTTCCGCCCTCTATCACAAATCCTATTCTGAACCCTAGTCGCCAACGTCCTGGTCCTAACCTGAGTAGGCAGCCAACCAGTAGAACACCCCTTCATCATCATTGGCCAACTAGCCTCATTCACCTACTTCCTTATCATCCTAGTCCTATTCCCCCTCGCGGCCCTCTTGGAAAATAAACTACTCAAACTCTAG
rondonia_LSUMZ37912SantaCruzBOL   ???????????????????????????????????????????????????????????????????????????????????????????????????????????????????????????TTAATCACCCAAATCGTCACAGGCCTCCTACTAGCCATACACTACACAGCAGACACCAGTCTCGCCTTCTCCTCCGTCGCCCACATATGCCGAGACGTGCAATTCGGATGACTCATCCGCAACCTCCACGCAAATGGAGCCTCCTTCTTCTTCATCTGCATCTACCTACACATCGGCCGAGGAATCTACTACGGCTCATACCTAAACAAAGAAACCTGAAACGTCGGAGTCATCCTTCTCCTCGCCCTCATAGCAACCGCCTTCGTAGGATATGTCCTGCCATGAGGCCAAATATCATTCTGAGGAGCTACCGTCATCACAAACCTATTCTCTGCCATCCCATACATCGGACAAACACTAGTAGAATGAGCTTGAGGTGGATTCTCCGTCGACAACCCCACACTCACCCGATTCTTCGCCCTCCACTTCCTACTCCCATTCCTTATCGTAGGCCTCACACTTGTCCACCTCACATTCCTCCACGAAACAGGATCAAACAACCCCCTAGGCATCCCCCCGGACTGCGACAAAATCCCTTTCCACCCATACTACACTATCAAAGACATCCTAGGGTTCGTACTAATACTCGCCCTACTCGTCTCACTAGCCCTATTCTCCCCTAACCTCCTAGGAGACCCAGAAAATTTTACCCCAGCCAATCCACTAGTCACTCCTCCCCACATTAAACCCGAATGATACTTCCTATTTGCCTACGCCATCCTTCGATCCATCCCAAACAAACTAGGAGGCGTACTAGCCCTAGCCGCTTCAATCCTTGTTCTATTCCTCATACCACTACTTCACACATCAAAACTACGATCAATGACCTTCCGCCCTCTATCACAAATCCTATTCTGAACCCTAGTCGCCAACGTCCTGGTCCTAACCTGAGTAGGCAGCCAACCAGTAGAACACCCCTTCATCATCATTGGCCAACTAGCCTCATTCACCTACTTCCTTATCATCCTAGTCCTATTCCCCCTCGCGGCCCTCTTGGAAAATAAACTACTCAAACTCTAG
huallaga_LSUMZ5527SanMartinPER    ???????????????????????????????????????????????????????????????????????????????????????????????????????????????????????????TTAATTACCCAAATCGTCACAGGCCTCCTACTAGCCATACACTACACAGCAGACACCAGTCTCGCCTTCTCCTCCGTCGCCCACATATGCCGAGACGTGCAATTCGGATGACTCATCCGCAACCTCCACGCAAATGGAGCCTCCTTCTTCTTCATCTGCATCTACCTACACATCGGCCGAGGAATCTACTACGGCTCATACCTAAACAAAGAAACCTGAAACGTCGGAGTCATCCTTCTCCTCGCCCTCATAGCAACCGCCTTCGTAGGATATGTCCTGCCATGAGGCCAAATATCATTCTGAGGAGCTACCGTCATCACAAACCTATTCTCTGCCATCCCATACATCGGACAAACACTAGTAGAATGAGCTTGAGGTGGATTCTCCGTCGACAACCCCACACTCACCCGATTCTTCGCCCTCCACTTCCTACTCCCATTCCTTATCGTAGGCCTCACACTTGTCCACCTCACATTCCTCCACGAAACAGGATCAAACAACCCCCTAGGCATCCCCCCGGACTGCGACAAAATCCCTTTCCACCCATACTACACTATCAAAGACATCCTAGGGTTCGTACTAATACTCGCCCTACTCGTCTCACTAGCCCTATTCTCCCCTAACCTCCTAGGAGACCCAGAAAATTTTACCCCAGCCAATCCACTAGTCACTCCTCCCCACATTAAACCCGAATGATACTTCCTATTTGCCTACGCCATCCTCCGATCCATCCCAAACAAACTAGGAGGCGTACTAGCCCTAGCCGCTTCAATCCTTGTTCTATTCCTCATACCACTACTTCACACATCAAAACTACGATCAATGACCTTCCGCCCTCTATCACAAATCCTATTCTGAACCCTAGTCGCCAACGTCCTGGTCCTAACCTGAGTAGGCAGCCAACCAGTAGAACACCCCTTCATCATCATTGGCCAACTAGCCTCATTCACCTACTTCCTTATCATCCTAGTCCTATTCCCCCTCGCGGCCCTCTTGGAAAATAAACTACTCAAACTCTAG
rondonia_LSUMZ9132PandoBOL        ???????????????????????????????????????????????????????????????????????????????????????????????????????????????????????????TTAATTACCCAAATCGTCACAGGCCTCCTACTAGCCATACACTACACAGCAGACACCAGTCTCGCCTTCTCCTCCGTCGCCCACATATGCCGAGACGTGCAATTCGGATGACTCATCCGCAACCTCCACGCAAATGGAGCCTCCTTCTTCTTCATCTGCATCTACCTACACATCGGCCGAGGAATCTACTACGGCTCATACCTAAACAAAGAAACCTGAAACGTCGGAGTCATCCTTCTCCTCGCCCTCATAGCAACCGCCTTCGTAGGATATGTCCTGCCATGAGGCCAAATATCATTCTGAGGAGCTACCGTCATCACAAACCTATTCTCTGCCATCCCATACATCGGACAAACACTAGTAGAATGAGCTTGAGGTGGATTCTCCGTCGACAACCCCACACTCACCCGATTCTTCGCCCTCCACTTCCTACTCCCATTCCTTATCGTAGGCCTCACACTTGTCCACCTCACATTCCTCCACGAAACAGGATCAAACAACCCCCTAGGCATCCCCCCGGACTGCGACAAAATCCCTTTCCACCCATACTACACTATCAAAGACATCCTAGGATTCGTACTAATACTCGCCCTACTCGTCTCACTAGCCCTATTCTCCCCTAACCTCCTAGGAGACCCAGAAAATTTTACCCCAGCCAATCCACTAGTCACTCCTCCCCACATTAAACCCGAATGATACTTCCTATTTGCCTACGCCATCCTCCGATCCATCCCAAACAAACTAGGAGGCGTACTAGCCCTAGCCGCTTCAATCCTTGTTCTATTCCTCATACCACTACTTCACACATCAAAACTACGATCAATGACCTTCCGCCCTCTATCACAAATCCTATTCTGAACCCTAGTCGCCAACGTCCTGGTCCTAACCTGAGTAGGCAGCCAACCAGTAGAACACCCCTTCATCATCATTGGCCAACTAGCCTCATTCACCTACTTCCTTATCATCCTAGTCCTATTCCCCCTCGCGGCCCTCTTGGAAAATAAACTACTCAAACTCTAG
rondonia_LSUMZ944LaPazBOL         ???????????????????????????????????????????????????????????????????????????????????????????????????????????????????????????TTAATTACCCAAATCGTCACAGGCCTCCTACTAGCCATACACTACACAGCAGACACCAGTCTCGCCTTCTCCTCCGTCGCCCACATATGCCGAGACGTGCAATTCGGATGACTCATCCGCAACCTCCACGCAAATGGAGCCTCCTTCTTCTTCATCTGCATCTACCTACACATCGGCCGAGGAATCTACTACGGCTCATACCTAAACAAAGAAACCTGAAACGTCGGAGTCATCCTTCTCCTCGCCCTCATAGCAACCGCCTTCGTAGGATATGTCCTGCCATGAGGCCAAATATCATTCTGAGGAGCTACCGTCATCACAAACCTATTCTCTGCCATCCCATACATCGGACAAACACTAGTAGAATGAGCTTGAGGTGGATTCTCCGTCGACAACCCCACACTCACCCGATTCTTCGCCCTCCACTTCCTACTCCCATTCCTTATCGTAGGCCTCACACTTGTCCACCTCACATTCCTCCACGAAACAGGATCAAACAACCCCCTAGGCATCCCCCCGGACTGCGACAAAATCCCTTTCCACCCATACTACACTATCAAAGACATCCTAGGGTTCGTACTAATACTCGCCCTACTCGTCTCACTAGCCCTATTCTCCCCTAACCTCCTAGGAGACCCAGAAAATTTTACCCCAGCCAATCCACTAGTCACTCCTCCCCACATTAAACCCGAATGATACTTCCTATTTGCCTACGCCATCCTTCGATCCATCCCAAACAAACTAGGGGGCGTACTAGCCCTAGCCGCTTCAATCCTTGTTCTATTCCTCATACCATTACTTCACACATCAAAACTACGATCAATGACCTTCCGCCCTCTATCACAAATCCTATTCTGAACCCTAGTCGCCAACGTCCTGGTCCTAACCTGAGTAGGCAGCCAACCAGTAGAACACCCCTTCATCATCATTGGCCAACTAGCCTCATTCACCTACTTCCTTATCATCCTAGTCCTATTCCCCCTCGCGGCCCTCTTGGAAAATAAACTACTCAAACTCTAG
inambari_LSUMZ9640PandoBOL        ???????????????????????????????????????????????????????????????????????????????????????????????????????????????????????????TTAATTACCCAAATCGTCACAGGCCTCCTACTAGCCATACACTACACAGCAGACACCAGTCTCGCCTTCTCCTCCGTCGCCCACATATGCCGAGACGTGCAATTCGGATGACTCATCCGCAACCTCCACGCAAATGGAGCCTCCTTCTTCTTCATCTGCATCTACCTACACATCGGCCGAGGAATCTACTACGGCTCATACCTAAACAAAGAAACCTGAAACGTCGGAGTCATCCTTCTCCTCGCCCTCATAGCAACCGCCTTCGTAGGATATGTCCTGCCATGAGGCCAAATATCATTCTGAGGAGCTACCGTCATCACAAACCTATTCTCTGCCATCCCATACATCGGACAAACACTAGTAGAATGAGCTTGAGGTGGATTCTCCGTCGACAACCCCACACTCACCCGATTCTTCGCCCTCCACTTCCTACTCCCATTCCTTATCGTAGGCCTCACACTTGTCCACCTCACATTCCTCCACGAAACAGGATCAAACAACCCCCTAGGCATCCCCCCGGACTGCGACAAAATCCCTTTCCACCCATACTACACTATCAAAGACATCCTAGGGTTCGTACTAATACTCGCCCTACTCGTCTCACTAGCCCTATTCTCCCCTAACCTCCTAGGAGACCCAGAAAATTTTACCCCAGCCAATCCACTAGTCACTCCTCCCCACATTAAACCCGAATGATACTTCCTATTTGCCTACGCCATCCTCCGATCCATCCCAAACAAACTAGGAGGCGTACTAGCCCTAGCCGCTTCAATCCTTGTTCTATTCCTCATACCACTACTTCACACATCAAAACTACGATCAATGACCTTCCGCCCTCTATCACAAATCCTATTCTGAACCCTAGTCGCCAACGTCCTGGTCCTAACCTGAGTAGGCAGCCAACCAGTAGAACACCCCTTCATCATCATTGGCCAACTAGCCTCATTCACCTACTTCCTTATCATCCTAGTCCTATTCCCCCTCGCGGCCCTCTTGGAAAATAAACTACTCAAACTCTAG
choco_11794EsmeraldasECU          ?????????????????????????????????????????????????????????????????????????????????????????????????????????????????????????GCTTAATCACCCAAATCGTCACAGGCCTCCTACTAGCCATACACTACACAGCAGACACCAATCTCGCTTTCTCCTCCGTCGCCCACATATGCCGAGACGTGCAATTCGGATGACTCATCCGCAACCTCCACGCAAACGGAGCCTCCTTCTTCTTCATCTGCATCTACCTACACATCGGCCGAGGAATCTACTACGGCTCATACCTAAACAAAGAAACCTGAAACGTCGGAGTCATCCTCCTCCTCGCCCTCATAGCAACCGCCTTCGTAGGATATGTCCTGCCATGAGGCCAAATATCATTCTGAGGAGCTACCGTCATCACAAACCTATTCTCTGCCATCCCATACATCGGACAAACACTAGTAGAATGAGCTTGAGGTGGATTCTCTGTCGACAACCCCACACTCACTCGATTCTTCGCCCTCCACTTCCTACTCCCATTCCTTATCGTAGGCCTCACACTTGTCCACCTCACATTCCTCCACGAAACAGGATCAAACAACCCCCTAGGTATCCCCCCGGACTGCGACAAAATCCCCTTCCACCCATACTACACTATCAAAGACATCCTAGGGTTCGTACTAATACTCGCTCTACTCGTCTCACTAGCCCTATTCTCCCCTAACCTCCTAGGAGACCCAGAAAATTTCACCCCAGCCAATCCACTAGTCACCCCTCCCCACATTAAACCCGAATGATACTTCCTATTTGCCTACGCCATCCTTCGATCCATCCCAAACAAACTAGGAGGTGTACTAGCCCTGGCCGCTTCAATCCTTGTTCTATTCCTCATACCACTACTCCACACATCAAAACTACGATCAATGACCTTCCGCCCTCTATCGCAAATCCTATTCTGAACCCTAGTCGCCAACGTCCTAATCCTAACCTGAGTAGGCAGCCAACCAGTAGAACACCCCTTCATCATCATTGGCCAACTAGCCTCATTCACCTACTTCCTTATCATCCTAGTCCTATTCCCCCTCGCGGCCCTCTTGGAAAATAAACTACTCAAACTCTAG
guiana_54FM38BolivarVEN           ????????????????????????????????????????????????????????????????????????????????????????????????????????ATCCCTACTAGGCCTCTGCTTAATTACCCAAATCGTCACAGGCCTCCTACTAGCCATACACTACACAGCAGACACCAGTCTCGCCTTCTCCTCCGTCGCCCACATATGCCGAGACGTGCAATTCGGATGACTCATCCGCAACCTCCACGCAAATGGAGCCTCCTTCTTCTTCATCTGTATCTACCTACACATCGGCCGAGGAATCTATTACGGCTCATACCTAAACAAAGAAACCTGAAACGTCGGAGTCATCCTTCTCCTCGCCCTCATAGCAACCGCCTTCGTAGGATATGTCCTGCCATGAGGCCAAATATCATTCTGAGGAGCTACCGTCATCACAAACCTATTCTCTGCCATCCCATACATCGGACAAACACTAGTAGAATGAGCTTGAGGTGGATTCTCCGTCGACAACCCCACACTCACCCGATTCTTCGCCCTCCACTTCCTACTCCCATTCCTCATCGTAGGCCTCACACTTGTCCACCTCACATTCCTCCACGAAACAGGATCAAACAACCCCCTAGGCATCCCCCCGGACTGCGACAAAATCCCTTTCCACCCATACTACACTATCAAAGACATCCTAGGGTTCGTACTAATACTCGCCCTACTCGTCTCACTAGCCCTATTCTCCCCTAACCTCCTAGGAGACCCAGAAAATTTTACCCCAGCCAATCCACTAGTCACTCCTCCCCACATTAAACCCGAATGATACTTCCTATTTGCCTACGCCATCCTCCGATCCATCCCAAACAAACTAGGAGGCGTACTAGCCCTAGCCGCTTCAATCCTTGTTCTATTCCTCATACCACTACTTCACACATCAAAACTACGATCAATGACCTTCCGCCCTCTATCACAAATCCTATTCTGAACCCTAGTCGCCAACGTCCTGGTCCTAACCTGAGTAGGCAGCCAACCAGTAGAACACCCCTTCATCATCATTGGCCAACTAGCCTCATTCACCTACTTCCTTATCATCCTAGTCCTATTCCCCCTCGCGGCCCTCTTGGAAAATAAACTACTCAAACTCTAG
inambari_9680PandoBOL             ??????????????????????????????????????????????????????????????????????????????????????????????????CTTCGGATCCCTACTAGG?CTCTGCTTAATCACCCAAATCGTCACAGGCCTCCTACTAGCCATACACTACACAGCAGACACCAGTCTCGCCTTCTCCTCCGTCGCCCACATATGCCGAGACGTGCAATTCGGATGACTCATCCGCAACCTCCACGCAAATGGAGCCTCCTTCTTCTTCATCTGCATCTACCTACACATCGGCCGAGGAATCTACTACGGCTCATACCTAAACAAAGAAACCTGAAACGTCGGAGTCATCCTTCTCCTCGCCCTCATAGCAACCGCCTTCGTAGGATATGTCCTGCCATGAGGCCAAATATCATTCTGAGGAGCTACCGTCATCACAAACCTATTCTCTGCCATCCCATACATCGGACAAACACTAGTAGAATGAGCTTGAGGTGGATTCTCCGTCGACAACCCCACACTCACCCGATTCTTCGCCCTCCACTTCCTACTCCCATTCCTTATTGTAGGCCTCACACTTGTCCACCTCACATTCCTCCACGAAACAGGATCAAACAACCCCCTAGGCATCCCCCCGGACTGCGACAAAATCCCTTTCCACCCATACTACACTATCAAAGACATCCTAGGGTTCGTACTAATACTCGCCCTACTCGTCTCACTAGCCCTATTCTCCCCTAACCTCCTAGGGGACCCAGAAAATTTTACCCCAGCCAATCCACTAGTCACTCCTCCCCACATTAAACCCGAATGATACTTCCTATTTGCCTACGCCATCCTTCGATCCATCCCAAACAAACTAGGAGGCGTACTAGCCCTAGCCGCTTCAATCCTTGTTCTATTCCTCATACCACTACTTCACACATCAAAACTACGATCAATGACCTTCCGCCCTCTATCACAAATCCTATTCTGAACCCTAGTCGCCAACGTCCTGGTCCTAACCTGAGTAGGCAGCCAACCAGTAGAACACCCCTTCATCATCATTGGCCAACTAGCCTCATTCACCTACTTCCTTATCATCCTAGTCCTATTCCCCCTCGCGGCCCTCTTGGAAAATAAACTACTCAAACTCTAG
guiana_CN1350ParaBOL              ????????????????????????????????????????????????????????????????????????????????????????????????????????ATCCCTACTAGGCCTCTGCTTAATCACCCAAATCGTCACAGGCCTCCTACTAGCCATACACTACACAGCAGACACCAGTCTCGCCTTCTCCTCCGTCGCCCACATATGCCGAGACGTGCAATTCGGATGACTCATCCGCAACCTCCACGCAAATGGAGCCTCCTTCTTCTTCATCTGCATCTACCTACACATCGGCCGAGGAATCTACTACGGCTCATACCTAAACAAAGAAACCTGAAACGTCGGAGTCATCCTTCTCCTCGCCCTCATAGCAACCGCCTTCGTAGGATATGTCCTGCCATGAGGCCAAATATCATTCTGAGGAGCTACCGTCATCACAAACCTATTCTCTGCCATCCCATACATCGGACAAACACTAGTAGAATGAGCTTGAGGTGGATTCTCCGTCGACAACCCCACACTCACCCGATTCTTCGCCCTCCACTTCCTACTCCCATTCCTTATTGTAGGCCTCACACTTGTCCACCTCACATTCCTCCACGAAACAGGATCAAACAACCCCCTAGGCATCCCCCCGGACTGCGACAAAATCCCTTTCCACCCATACTACACTATCAAAGACATCCTAGGGTTCGTACTAATACTCGCCCTACTCGTCTCACTAGCCCTATTCTCCCCTAACCTCCTAGGGGACCCAGAAAATTTTACCCCAGCCAATCCACTAGTCACTCCTCCCCACATTAAACCCGAATGATACTTCCTATTTGCCTACGCCATCCTTCGATCCATCCCAAACAAACTAGGAGGCGTACTAGCCCTAGCCGCTTCAATCCTTGTTCTATTCCTCATACCACTACTTCACACATCAAAACTACGATCAATGACCTTCCGCCCTCTATCACAAATCCTATTCTGAACCCTAGTCGCCAACGTCCTGGTCCTAACCTGAGTAGGCAGCCAACCAGTAGAACACCCCTTCATCATCATTGGCCAACTAGCCTCATTCACCTACTTCCTTATCATCCTAGTCCTATTCCCCCTCGCGGCCCTCTTGGAAAATAAACTACTCAAACTCT??
inambari_KU18760CuscoPER          ????????????????????????????????????????????????????????????????????????????????????????????????????????????????????????????TAATCACCCAAATCGTCACAGGCCTCCTACTAGCCATACACTACACAGCAGACACCAGTCTCGCCTTCTCCTCCGTCGCCCACATATGCCGAGACGTGCAATTCGGATGACTCATCCGCAACCTCCACGCAAATGGAGCCTCCTTCTTCTTCATCTGCATCTACCTACACATCGGCCGAGGAATCTACTACGGCTCATACCTAAACAAAGAAACCTGAAACGTCGGAGTCATCCTTCTCCTCGCCCTCATAGCAACCGCCTTCGTAGGATATGTCCTGCCATGAGGCCAAATATCATTCTGAGGAGCTACCGTCATCACAAACCTATTCTCTGCCATCCCATACATCGGACAAACACTAGTAGAATGAGCTTGAGGTGGATTCTCCGTCGACAACCCCACACTCACCCGATTCTTCGCCCTCCACTTCCTACTCCCATTCCTTATTGTAGGCCTCACACTTGTCCACCTCACATTCCTCCACGAAACAGGATCAAACAACCCCCTAGGCATCCCCCCGGACTGCGACAAAATCCCTTTCCACCCATACTACACTATCAAAGACATCCTAGGGTTCGTACTAATACTCGCCCTACTCGTCTCACTAGCCCTATTCTCCCCCAACCTCCTAGGGGACCCAGAAAATTTTACCCCAGCCAATCCACTAGTCACTCCTCCCCACATTAAACCCGAATGATACTTCCTATTTGCCTACGCCATCCTTCGATCCATCCCAAACAAACTAGGAGGCGTACTAGCCCTAGCCGCTTCAATCCTTGTTCTATTCCTCATACCACTACTTCACACATCAAAACTACGATCAATGACCTTCCGCCCTCTATCACAAATCCTATTCTGAACCCTAGTCGCCAACGTCCTAGTCCTAACCTGAGTAGGCAGCCAACCAGTAGAACACCCCTTCATCATCATTGGCCAACTAGCCTCATTCACCTACTTCCTTATCATCCTAGTCCTATTCCCCCTCGCGGCCCTCTTGGAAAATAAACTACTCAAACTCTAG
inambari_KU18814CuscoPER          ???????????????????????????????????????????????????????????????????????????????????????????????????????????????????????????????TCACCCAAATCGTCACAGGCCTCCTACTAGCCATACACTACACAGCAGACACCAGTCTCGCCTTCTCCTCCGTCGCCCACATATGCCGAGACGTGCAATTCGGATGACTCATCCGCAACCTCCACGCAAATGGAGCCTCCTTCTTCTTCATCTGTATCTACCTACACATCGGCCGAGGAATCTACTACGGCTCATACCTAAACAAAGAAACCTGAAACGTCGGAGTCATCCTTCTCCTCGCCCTCATAGCAACCGCCTTCGTAGGATATGTCCTGCCATGAGGCCAAATATCATTCTGAGGAGCTACCGTCATCACAAACCTATTCTCTGCCATCCCATACATCGGACAAACACTAGTAGAATGAGCTTGAGGTGGATTCTCCGTCGACAACCCCACACTCACCCGATTCTTCGCCCTCCACTTCCTACTCCCATTCCTTATCGTAGGCCTCACACTTGTCCACCTCACATTCCTCCACGAAACAGGATCAAACAACCCCCTAGGCATCCCCCCGGACTGCGACAAAATCCCTTTCCACCCATACTACACTATCAAAGACATCCTAGGGTTCGTACTAATACTCGCCCTACTCGTCTCACTAGCCCTATTCTCCCCTAACCTCCTAGGAGACCCAGAAAATTTTACCCCAGCCAATCCACTAGTCACTCCTCCCCACATTAAACCCGAATGATACTTCCTATTTGCCTACGCCATCCTCCGATCCATCCCAAACAAACTAGGAGGCGTACTAGCCCTAGCCGCTTCAATCCTTGTTCTATTCCTCATACCACTACTTCACACATCAAAACTACGATCAATGACCTTCCGCCCTCTATCACAAATCCTATTCTGAACCCTAGTCGCCAACGTCCTGGTCCTAACCTGAGTAGGCAGCCAACCAGTAGAACACCCCTTCATCATCATTGGCCAACTAGCCTCATTCACCTACTTCCTTATCATCCTAGTCCTATTCCCCCTCGCGGCCCTCTTGGAAAATAAACTACTCAAACTCTAG
guiana_MPDS0436RoraimaBRA         ????????????????????????????????????????????????????????????????????????????????????????????????????????ATCCCTACTAGGCCTCTGCTTAATTACCCAAATCGTCACAGGCCTCCTACTAGCCATACACTACACAGCAGACACCAGTCTCGCCTTCTCCTCCGTCGCCCACATATGCCGAGACGTGCAATTCGGATGACTCATCCGCAACCTCCACGCAAATGGAGCCTCCTTCTTCTTCATCTGCATCTACCTACACATCGGCCGAGGAATCTACTACGGCTCATACCTAAACAAAGAAACCTGAAACGTCGGAGTCATCCTTCTCCTCGCCCTCATAGCAACCGCCTTCGTAGGATATGTCCTGCCATGAGGCCAAATATCATTCTGAGGAGCTACCGTCATCACAAACCTATTCTCTGCCATCCCATACATCGGACAAACACTAGTAGAATGAGCTTGAGGTGGATTCTCCGTCGACAACCCCACACTCACCCGATTCTTCGCCCTCCACTTCCTACTCCCATTCCTTATCGTAGGCCTCACACTTGTCCACCTCACATTCCTCCACGAAACAGGATCAAACAACCCCCTAGGCATCCCCCCGGACTGCGACAAAATCCCTTTCCACCCATACTACACTATCAAAGACATCCTAGGGTTCGTACTAATACTCGCCCTACTCGTCTCACTAGCCCTATTCTCCCCTAACCTCCTAGGAGACCCAGAAAATTTTACCCCAGCCAATCCACTAGTCACTCCTCCCCACATTAAACCCGAATGATACTTCCTATTTGCCTACGCCATCCTCCGATCCATCCCAAACAAACTAGGAGGCGTACTAGCCCTAGCCGCTTCAATCCTTGTTCTATTCCTCATACCACTACTTCACACATCAAAACTACGATCAATGACCTTCCGCCCTCTATCACAAATCCTATTCTGAACCCTAGTCGCCAACGTCCTGGTCCTAACCTGAGTAGGCAGCCAACCAGTAGAACACCCCTTCATCATCATTGGCCAACTAGCCTCATTCACCTACTTCCTTATCATCCTAGTCCTATTCCCCCTCGCGGCCCTCTTGGAAAATAAACTACTCAAACTCTAG
guiana_USNM11711UpperEssequiboGUY ATGGCCCTCAATCTTCGTAAAAACCACCAAATCCTAAAAATCATCAATGACGCTTTAATCGATCTTCCAGCACCATCWAACATCTCARCATGATGAAACTTCGGATCCCTACTAGGCCTCTGCTTAATCACCCAAATCGTCACAGGCCTCCTACTAGCCATACACTACACAGCAGACACCAGTCTCGCCTTCTCCTCCGTCGCCCACATATGCCGAGACGTGCAATTCGGATGACTCATCCGCAACCTCCACGCAAATGGAGCCTCCTTCTTCTTCATCTGCATCTACCTACACATCGGCCGAGGAATCTACTACGGCTCATACCTAAACAAAGAAACCTGAAACGTCGGAGTCATCCTTCTCCTCGCCCTCATAGCAACCGCCTTCGTAGGATATGTCCTGCCATGAGGCCAAATATCATTCTGAGGAGCTACCGTCATCACAAACCTATTCTCTGCCATCCCATACATCGGACAAACACTAGTAGAATGAGCTTGAGGTGGATTCTCCGTCGACAACCCCACACTCACCCGATTCTTCGCCCTCCACTTCCTACTCCCATTCCTTATCGTAGGCCTCACACTTGTCCACCTCACATTCCTCCACGAAACAGGATCAAACAACCCCCTAGGCATCCCCCCGGACTGCGACAAAATCCCTTTCCACCCATACTACACTATCAAAGACATCCTAGGGTTCGTACTAATACTCGCCCTACTCGTCTCACTAGCCCTATTCTCCCCTAACCTCCTAGGAGACCCAGAAAATTTTACCCCAGCCAATCCACTAGTCACTCCTCCCCACATTAAACCCGAATGATACTTCCTATTTGCCTACGCCATCCTTCGATCCATCCCAAACAAACTAGGAGGCGTACTAGCCCTAGCCGCTTCAATCCTTGTTCTATTCCTCATACCACTACTTCACACATCAAAACTACGATCAATGACCTTCCGCCCTCTATCACAAATCCTATTCTGAACCCTAGTCGCCAACGTCCTGGTCCTAACCTGAGTAGGCAGCCAACCAGTAGAACACCCCTTCATCATCATTGGCCAACTAGCCTCATTCACCTACTTCCTTATCATCCTAGTCCTATTCCCCCTCGCGGCCCTCTTGGAAAATAAACTACTCAAACTCTAG
guiana_USNM11713UpperEssequiboGUY ATGGCCCTCAATCTTCGTAAAAACCACCAAATCCTAAAAATCATCAACGACGCTTTAATCGATCTTCCAGCACCATCWAACATCTCARCATGATGAAACTTCGGATCCCTACTAGGCCTCTGCTTAATTACCCAAATCGTCACAGGCCTCCTACTAGCCATACACTACACAGCAGACACCAGTCTCGCCTTCTCCTCCGTCGCCCACATATGCCGAGACGTGCAATTCGGATGACTCATCCGCAACCTCCACGCAAATGGAGCCTCCTTCTTCTTCATCTGCATCTACCTACACATCGGCCGAGGAATCTACTACGGCTCATACCTAAACAAAGAAACCTGAAACGTCGGAGTCATCCTTCTCCTCGCCCTCATAGCAACCGCCTTCGTAGGATATGTCCTGCCATGAGGCCAAATATCATTCTGAGGAGCTACCGTCATCACAAACCTATTCTCTGCCATCCCATACATCGGACAAACACTAGTAGAATGAGCTTGAGGTGGATTCTCCGTCGACAACCCCACACTCACCCGATTCTTCGCCCTCCACTTCCTACTCCCATTCCTTATCGTAGGCCTCACACTTGTCCACCTCACATTCCTCCACGAAACAGGATCAAACAACCCCCTAGGCATCCCCCCGGACTGCGACAAAATCCCTTTCCACCCATACTACACTATCAAAGACATCCTAGGGTTCGTACTAATACTCGCCCTACTCGTCTCACTAGCCCTATTCTCCCCTAACCTCCTAGGAGACCCAGAAAATTTTACCCCAGCCAATCCACTAGTCACTCCTCCCCACATTAAACCCGAATGATACTTCCTATTTGCCTACGCCATCCTCCGATCCATCCCAAACAAACTAGGAGGCGTACTAGCCCTAGCCGCTTCAATCCTTGTTCTATTCCTCATACCACTACTTCACACATCAAAACTACGATCAATGACCTTCCGCCCTCTATCACAAATCCTATTCTGAACCCTAGTCGCCAACGTCCTGGTCCTAACCTGAGTAGGCAGCCAACCAGTAGAACACCCCTTCATCATCATTGGCCAACTAGCCTCATTTACCTACTTCCTTATCATCCTAGTCCTATTCCCCCTCGCGGCCCTCTTGGAAAATAAACTACTCAAACTCTAG
	;
End;
