# Supplementary material for: A latitudinal phylogeographic diversity gradient in birds
Source: PLoS Biol. 2017 Apr 13;15(4):e2001073. doi: 10.1371/journal.pbio.2001073 (PMC5390966; doi:10.1371/journal.pbio.2001073)
Supplement: S1 Data — (ZIP) [file pbio.2001073.s015.zip › S1_Data/Tityra-semifasciata.nex]

#NEXUS
Begin data;
	Dimensions ntax=49 nchar=1039;
	Format datatype=dna gap=-;
	Matrix
Tityra_cayana_AF453814 ????????????????????????????????????????GGCCTTCTACTAGCAATACATTACACAGCAGATATCACCCTAGCATTCACATCCGTCGCTCATACATGTCGTAACGTCCAATATGGATGACTTATTCGAAACCTACATGCAAACGGAGCCTCATTCTTTTTTATCTGCATTTATCTTCACATCGGACGAGGATTCTACTATGGCTCTTACTTATACAAGGAAACCTGAAATACTGGAGTCATCCTTCTCCTAACCTTAATAGCCACTGCCTTCGTTGGCTATGTACTCCCATGAGGACAAATATCATTCTGAGGGGCTACAGTTATTACCAACCTATTCTCTGCCATCCCCTACATTGGCCAAACA…
Tityra_cayana_UWBM54488_ProvMissARG ????????TAGGAATCTGCCTTGCAACACAGATTATCACCGGCCTTCTACTAGCAATACATTACACAGCAGATATCACCCTAGCATTCACATCCGTCGCTCATACATGTCGTAACGTCCAATATGGATGACTTATTCGAAACCTACATGCAAACGGAGCCTCATTCTTTTTTATCTGCATTTATCTTCACATCGGACGAGGATTCTACTATGGCTCTTACTTATACAAGGAAACCTGAAATACTGGAGTCATCCTTCTCCTAACCTTAATAGCCACTGCCTTCGTTGGCTATGTACTCCCATGAGGACAAATATCATTCTGAGGGGCTACAGTTATTACCAACCTATTCTCTGCCATCCCCTA…
Tityra_inquisitor_UWBM70294_ProvMissARG ????????TAGGAATCTGCCTTACAACACAAATCATCACCGGCCTCCTACTAGCAATACACTACACAGCAGACACCACCCTAGCATTTACATCCGTTGCCCATACATGTCGCAACATTCAATATGGTTGATTAATCCGAAATCTACATGCAAACGGAGCTTCCTTCTTCTTCATCTGTATCTACATCCACATTGGACGAGGGTTTTACTATGGTTCCTATTTATATAAAGAAACATGAAACACCGGAGTTATCCTTCTCTTAACTTTAATAGCAACCGCCTTTGTTGGTTATGTACTCCCATGGGGACAAATATCCTTCTGGGGTGCTACAGTCATTACCAACCTATTCTCTGCCATCC…
central_28203ChiriquiPAN ????????TAGGAATCTGCCTTGCAACACAAATTATCACCGGTCTCCTACTAGCAATACATTACACAGCAGATATCACCCTAGCATTCACATCTGTTGCTCACACATGTCGCAACGTCCAATACGGATGACTTATCCGAAACCTACATGCAAACGGAGCCTCCTTCTTCTTTATCTGCATTTATCTTCACATCGGACGAGGATTCTACTATGGCTCCTACTTATATAAAGAAACCTGAAATACTGGAATTATCCTTCTCTTAACCTTAATAGCTACTGCCTTCGTTGGCTATGTACTTCCATGAGGACAAATATCATTCTGAGGGGCTACAGTAATTACTAACCTATTTTCTGCCATCCCCTACATTGGTCAAA…
choco_28670ColonPAN ???????ATAGGAATCTGCCTTGCAACACAAATTATCACCGGTCTCCTACTAGCAATACATTACACAGCAGATATCACCCTAGCATTCACATCTGTTGCTCACACATGTCGCAACGTCCAATACGGATGACTTATCCGAAACCTACATGCAAACGGAGCCTCCTTCTTCTTTATCTGCATTTATCTTCACATCGGACGAGGATTCTACTATGGCTCCTACTTATATAAAGAAACCTGAAATACTGGAATTATCCTTCTCTTAACCTTAATAGCTACTGCCTTCGTTGGCTATGTACTTCCATGAGGACAAATATCATTCTGAGGGGCTACAGTAATTACTAACCTATTTTCTGCCATCCCCTACATTGGTCAAACACTT…
choco_28675ColonPAN ???????ATAGGAATCTGCCTTGCAACACAAATTATCACCGGTCTCCTACTAGCAATACATTACACAGCAGATATCACCCTAGCATTCACATCTGTTGCTCACACATGTCGCAACGTCCAATACGGATGACTTATCCGAAACCTACATGCAAACGGAGCCTCCTTCTTCTTTATCTGCATTTATCTTCACATCGGACGAGGATTCTACTATGGCTCCTACTTATATAAAGAAACCTGAAATACTGGAATTATCCTTCTCTTAACCTTAATAGCTACTGCCTTCGTTGGCTATGTACTTCCATGAGGACAAATATCATTCTGAGGGGCTACAGTAATTACCAACCTATTTTCTGCCATCCCCTACATTGGTCAAACACTT…
choco_28677ColonPAN ???????ATAGGAATCTGCCTTGCAACACAAATTATCACCGGTCTCCTACTAGCAATACATTACACAGCAGATATCACCCTAGCATTCACATCTGTTGCTCACACATGTCGCAACGTCCAATACGGATGACTTATCCGAAACCTACATGCAAACGGAGCCTCCTTCTTCTTTATCTGCATTTATCTTCACATCGGACGAGGATTCTACTATGGCTCCTACTTATATAAAGAAACCTGAAATACTGGAATTATCCTTCTCTTAACCTTAATAGCTACTGCCTTCGTTGGCTATGTACTTCCATGAGGACAAATATCATTCTGAGGGGCTACAGTAATTACTAACCTATTTTCTGCCATCCCCTACATTGGTCAAACACTT…
central_AMNH3682PuntCR ????????TAGGAATCTGCCTTGCAACACAAATTATCACCGGTCTCCTACTAGCAATACATTACACAGCAGATATCACCCTAGCATTCACATCTGTTGCTCACACATGTCGCAACGTCCAATACGGATGACTTATCCGAAACCTACATGCAAACGGAGCCTCCTTCTTCTTTATCTGCATTTATCTTCACATCGGACGAGGATTCTACTATGGCTCCTACTTATATAAAGAAACCTGAAATACTGGAATTATCCTTCTCTTAACCTTAATAGCTACTGCCTTCGTTGGCTATGTACTTCCATGAGGACAAATATCATTCTGAGGGGCTACAGTAATTACTAACCTATTTTCTGCCATCCCCTACATTGGTCAAACA…
central_FMNH393052CostaRica ????????TAGGAATCTGCCTTGCAACACAAATTATCACCGGTCTCCTACTAGCAATACATTACACAGCAGATATCACCCTAGCATTCACATCTGTTGCTCACACATGTCGCAACGTCCAATACGGATGACTTATCCGAAACCTACATGCAAACGGAGCCTCCTTCTTCTTTATCTGCATTTATCTTCACATCGGACGAGGATTCTACTATGGCTCCTACTTATATAAAGAAACCTGAAATACTGGAATTATCCTTCTCTTAACCTTAATAGCTACTGCCTTCGTTGGCTATGTACTTCCATGAGGACAAATATCATTCTGAGGGGCTACAGTAATTACTAACCTATTTTCTGCCATCCCCTACATTGGTC…
central_KU14964JucuaranSAL ?????????????????????TGCAACACAAATTATCACCGGTCTCCTACTAGCAATACATTACACAGCAGATATCACCCTAGCATTCACATCTGTTGCTCACACATGTCGCAACGTCCAATACGGATGACTTATCCGAAACCTACATGCAAACGGAGCCTCCTTCTTCTTTATCTGCATTTATCTTCACATCGGACGAGGATTCTACTATGGCTCCTACTTATATAAAGAAACCTGAAATACTGGAATTATCCTTCTCTTAACCTTAATAGCTACTGCCTTCGTTGGCTATGTACTTCCATGAGGACAAATATCATTCTGAGGGGCTACAGTAATTACTAACCTATTTTCTGCCATCCCCTACATTGGTCA…
central_KU6012SonsonateSAL ATCCCTCCTAGGAATCTGCCTTGCAACACAAATTATCACCGGTCTCCTACTAGCAATACATTACACAGCAGATATCACCCTAGCATTCACATCTGTTGCTCACACATGTCGCAACGTCCAATACGGATGACTTATCCGAAACCTACATGCAAACGGAGCCTCCTTCTTCTTTATCTGCATTTATCTTCACATCGGACGAGGATTCTACTATGGCTCCTACTTATATAAAGAAACCTGAAATACTGGAATTATCCTTCTCTTAACCTTAATAGCTACTGCCTTCGTTGGCTATGTACTTCCATGAGGACAAATATCATTCTGAGGGGCTACAGTAATTACTAACCTATTTTCTGCCATCCCCTACATTGGTCA…
central_LSUMZ27268AlajuelaCR ????????TAGGAATCTGCCTTGCAACACAAATTATCACCGGTCTCCTACTAGCAATACATTACACAGCAGATATCACCCTAGCATTCACATCTGTTGCTCACACATGTCGCAACGTCCAATACGGATGACTTATCCGAAACCTACATGCAAACGGAGCCTCCTTCTTCTTTATCTGCATTTATCTTCACATCGGACGAGGATTCTACTATGGCTCCTACTTATATAAAGAAACCTGAAATACTGGAATTATCCTTCTCTTAACCTTAATAGCTACTGCCTTCGTTGGCTATGTACTTCCATGAGGACAAATATCATTCTGAGGGGCTACAGTAATTACTAACCTATTTTCTGCCATCCCCTACATTGGT…
central_LSUMZ28204ChiriqPA ????????TAGGAATCTGCCTTGCAACACAAATTATCACCGGTCTCCTACTAGCAATACATTACACAGCAGATATCACCCTAGCATTCACATCTGTTGCTCACACATGTCGCAACGTCCAATACGGATGACTTATCCGAAACCTACATGCAAACGGAGCCTCCTTCTTCTTTATCTGCATTTATCTTCACATCGGACGAGGATTCTACTATGGCTCCTACTTATATAAAGAAACCTGAAATACTGGAATTATCCTTCTCTTAACCTTAATAGCTACTGCCTTCGTTGGCTATGTACTTCCATGAGGACAAATATCATTCTGAGGGGCTACAGTAATTACTAACCTATTTTCTGCCATCCCCTACATTGGTCA…
choco_LSUMZ28667ColonPA ????????TAGGAATCTGCCTTGCAACACAAATTATCACCGGTCTCCTACTAGCAATACATTACACAGCAGATATCACCCTAGCATTCACATCTGTTGCTCACACATGTCGCAACGTCCAATACGGATGACTTATCCGAAACCTACATGCAAACGGAGCCTCCTTCTTCTTTATCTGCATTTATCTTCACATCGGACGAGGATTCTACTATGGCTCCTACTTATATAAAGAAACCTGAAATACTGGAATTATCCTTCTCTTAACCTTAATAGCTACTGCCTTCGTTGGCTATGTACTTCCATGAGGACAAATATCATTCTGAGGGGCTACAGTAATTACTAACCTATTTTCTGCCATCCCCTACATTGGTCAAAC…
choco_LSUMZ28668ColonPA ????????TAGGAATCTGCCTTGCAACACAAATTATCACCGGTCTCCTACTAGCAATACATTACACAGCAGATATCACCCTAGCATTCACATCTGTTGCTCACACATGTCGCAACGTCCAATACGGATGACTTATCCGAAACCTACATGCAAACGGAGCCTCCTTCTTCTTTATCTGCATTTATCTTCACATCGGACGAGGATTCTACTATGGCTCCTACTTATATAAAGAAACCTGAAATACTGGAATTATCCTTCTCTTAACCTTAATAGCTACTGCCTTCGTTGGCTATGTACTTCCATGAGGACAAATATCATTCTGAGGGGCTACAGTAATTACTAACCTATTTTCTGCCATCCCCTACATTGGTCAAAC…
central_LSUMZ8754TolBEL ????????TAGGAATCTGCCTTGCAACACAAATTATCACCGGTCTCCTACTAGCAATACATTACACAGCAGATATCACCCTAGCATTCACATCTGTTGCTCACACATGTCGCAACGTCCAATACGGATGACTTATCCGAAACCTACATGCAAACGGAGCCTCCTTCTTCTTTATCTGCATTTATCTTCACATCGGACGAGGATTCTACTATGGCTCCTACTTATATAAAGAAACCTGAAATACTGGAATTATCCTTCTCTTAACCTTAATAGCTACTGCCTTCGTTGGCTATGTACTTCCATGAGGACAAATATCATTCTGAGGGGCTACAGTAATTACTAACCTATTTTCTGCCATCCCCTACATTGGTCAAAC…
central_MBMBTS07149BocasDelToroPAN ?????????????????????????????AAATTATCACCGGTCTCCTACTAGCAATACATTACACAGCAGATATCACCCTAGCATTCACATCTGTTGCTCACACATGTCGCAACGTCCAATACGGATGACTTATCCGAAACCTACATGCAAACGGAGCCTCCTTCTTCTTTATCTGCATTTATCTTCACATCGGACGAGGATTCTACTATGGCTCCTACTTATATAAAGAAACCTGAAATACTGGAATTATCCTTCTCTTAACCTTAATAGCTACTGCCTTCGTTGGCTATGTACTTCCATGAGGACAAATATCATTCTGAGGGGCTACAGTAATTACCAACCTATTTTCTGCCATCCCCTAC…
central_MBMBTS08-07VeraguasPAN ????????TAGGAATCTGCCTTGCAACACAAATTATCACCGGTCTCCTACTAGCAATACATTACACAGCAGATATCACCCTAGCATTCACATCTGTTGCTCACACATGTCGCAACGTCCAATACGGATGACTTATCCGAAACCTACATGCAAACGGAGCCTCCTTCTTCTTTATCTGCATTTATCTTCACATCGGACGAGGATTCTACTATGGCTCCTACTTATATAAAGAAACCTGAAATACTGGAATTATCCTTCTCTTAACCTTAATAGCTACTGCCTTCGTTGGCTATGTACTTCCATGAGGACAAATATCATTCTGAGGGGCTACAGTAATTACTAACCTATTTTCTGCCATCCCCTACATTG…
central_MBMBTS08-14BocasDelToroPAN ATCCCTCCTAGGAATCTGCCTTGCAACACAAATTATCACCGGTCTCCTACTAGCAATACATTACACAGCAGATATCACCCTAGCATTCACATCTGTTGCTCACACATGTCGCAACGTCCAATACGGATGACTTATCCGAAACCTACATGCAAACGGAGCCTCCTTCTTCTTTATCTGCATTTATCTTCACATCGGACGAGGATTCTACTATGGCTCCTACTTATATAAAGAAACCTGAAATACTGGAATTATCCTTCTCTTAACCTTAATAGCTACTGCCTTCGTTGGCTATGTACTTCCATGAGGACAAATATCATTCTGAGGGGCTACAGTAATTACTAACCTATTTTCTGCCATCCCCTAC…
central_USNM352BocasDelToroPAN ATCCCTCCTAGGAATCTGCCTTGCAACACAAATTATCACCGGTCTCCTACTAGCAATACATTACACAGCAGATATCACCCTAGCATTCACATCTGTTGCTCACACATGTCGCAACGTCCAATACGGATGACTTATCCGAAACCTACATGCAAACGGAGCCTCCTTCTTCTTTATCTGCATTTATCTTCACATCGGACGAGGATTCTACTATGGCTCCTACTTATATAAAGAAACCTGAAATACTGGAATTATCCTTCTCTTAACCTTAATAGCTACTGCCTTCGTTGGCTATGTACTTCCATGAGGACAAATATCATTCTGAGGGGCTACAGTAATTACTAACCTATTTTCTGCCATCCCCTACATTG…
central_USNM412BocasDelToroPAN ATCCCTCCTAGGAATCTGCCTTGCAACACAAATTATCACCGGTCTCCTACTAGCAATACATTACACAGCAGATATCACCCTAGCATTCACATCTGTTGCTCACACATGTCGCAACGTCCAATACGGATGACTTATCCGAAACCTACATGCAAACGGAGCCTCCTTCTTCTTTATCTGCATTTATCTTCACATCGGACGAGGATTCTACTATGGCTCCTACTTATATAAAGAAACCTGAAATACTGGAATTATCCTTCTCTTAACCTTAATAGCTACTGCCTTCGTTGGCTATGTACTTCCATGAGGACAAATATCATTCTGAGGGGCTACAGTAATTACTAACCTATTTTCTGCCATCCCCTACATTG…
central_UWBM69160GranadaNIC ATCCCTCCTAGGAATCTGCCTTGCAACACAAATTATCACCGGTCTCCTACTAGCAATACATTACACAGCAGATATCACCCTAGCATTCACATCTGTTGCTCACACATGTCGCAACGTCCAATACGGATGACTTATCCGAAACCTACATGCAAACGGAGCCTCCTTCTTCTTTATCTGCATTTATCTTCACATCGGACGAGGATTCTACTATGGCTCCTACTTATATAAAGAAACCTGAAATACTGGAATTATCCTTCTCTTAACCTTAATAGCTACTGCCTTCGTTGGCTATGTACTTCCATGAGGACAAATATCATTCTGAGGGGCTACAGTAATTACTAACCTATTTTCTGCCATCCCCTACATTGGTC…
choco_ANSP2326EsmEC ????????TAGGAATCTGCCTTGCAACACAAATTATCACCGGTCTCCTACTAGCAATACATTACACAGCAGATATCACCCTAGCATTCACATCTGTTGCTCACACATGTCGCAACGTCCAATACGGATGACTTATTCGAAACCTACATGCAAACGGAGCCTCCTTCTTCTTTATCTGCATTTATCTTCACATCGGACGAGGATTCTACTATGGCTCTTACTTATATAAAGAAACCTGAAATACTGGAATTATCCTTCTCTTAACCTTAATAGCTACTGCCTTCGTTGGCTATGTACTTCCATGAGGACAAATATCATTCTGAGGGGCTACAGTAATTACTAACTTATTTTCTGCCATTCCCTACATTGGTCAAACACTT…
choco_ANSP2377EsmEC ????????TAGGAATCTGCCTTGCAACACAAATTATCACCGGTCTCCTACTAGCAATACATTACACAGCAGATATCACCCTAGCATTCACATCTGTTGCTCACACATGTCGCAACGTCCAATACGGATGACTTATTCGAAACCTACATGCAAACGGAGCCTCCTTCTTCTTTATCTGCATTTATCTTCACATCGGACGAGGATTCTACTATGGCTCTTACTTATATAAAGAAACCTGAAATACTGGAATTATCCTTCTCTTAACCTTAATAGCTACTGCCTTCGTTGGCTATGTACTTCCATGAGGACAAATATCATTCTGAGGGGCTACAGTAATTACTAACTTATTTTCTGCCATTCCCTACATTGGTCAAACACTT…
choco_LSUMZ12007EsmEC ????????TAGGAATCTGCCTTGCAACACAAATTATCACCGGTCTCCTACTAGCAATACATTACACAGCAGATATCACCCTAGCATTCACATCTGTTGCTCACACATGTCGCAACGTCCAATACGGATGACTTATTCGAAACCTACATGCAAACGGAGCCTCCTTCTTCTTTATCTGCATTTATCTTCACATCGGACGAGGATTCTACTATGGCTCTTACTTATATAAAGAAACCTGAAATACTGGAATTATCCTTCTCTTAACCTTAATAGCTACTGCCTTCGTTGGCTATGTACTTCCATGAGGACAAATATCATTCTGAGGGGCTACAGTAATTACTAACTTATTTTCTGCCATTCCCTACATTGGTCAAACAC…
choco_UWBM76942PanamaPAN ATCCCTCCTAGGAATCTGCCTTGCAACACAAATTATCACCGGTCTCCTACTAGCAATACATTACACAGCAGATATCACCCTAGCATTCACATCTGTTGCTCACACATGTCGCAACGTCCAATACGGATGACTTATCCGAAACCTACATGCAAACGGAGCCTCCTTCTTCTTTATCTGCATTTATCTTCACATCGGACGAGGATTCTACTATGGCTCCTACTTATATAAAGAAACCTGAAATACTGGAATTATCCTTCTCTTAACCTTAATAGCTACTGCCTTCGTTGGCTATGTACTTCCATGAGGACAAATATCATTCTGAGGGGCTACAGTAATTACTAACCTATTTTCTGCCATCCCCTACATTGGTCAAA…
guiana_FMNH391534AmapaBR ????????TAGGAATCTGCCTTGCAACACAAATTATCACTGGTCTCCTACTAGCAATACATTACACAGCAGATATCACCCTAGCATTCACATCTGTTGCTCACACATGTCGCAACGTCCAATACGGATGACTTATTCGAAACCTACATGCAAACGGAGCCTCCTTCTTCTTTATCTGCATTTATCTTCACATTGGACGAGGATTCTACTATGGCTCTTACTTATATAAAGAAACCTGAAACACTGGAATTATCCTTCTCTTAACCTTAATAGCTACTGCCTTCGTTGGCTATGTACTTCCATGAGGACAAATATCATTCTGAGGGGCTACAGTAATTACTAACTTATTTTCTGCCATCCCCTACATTGGTCAAA…
guiana_FMNH391535AmapaBR ????????TAGGAATCTGCCTTGCAACACAAATTATCACTGGTCTCCTACTAGCAATACATTACACAGCAGATATCACCCTAGCATTCACATCTGTTGCTCACACATGTCGCAACGTCCAATACGGATGACTTATTCGAAACCTACATGCAAACGGAGCCTCCTTCTTCTTTATCTGCATTTATCTTCACATTGGACGAGGATTCTACTATGGCTCTTACTTATATAAAGAAACCTGAAACACTGGAATTATCCTTCTCTTAACCTTAATAGCTACTGCCTTCGTTGGCTATGTACTTCCATGAGGACAAATATCATTCTGAGGGGCTACAGTAATTACTAACTTATTTTCTGCCATCCCCTACATTGGTCAAA…
huallaga_LSUMZ42582LoretoPE ????????TAGGAATCTGCCTTGCAACACAAATTATCACTGGTCTCCTACTAGCAATACATTACACAGCAGATATCACCCTAGCATTCACATCTGTTGCTCACACATGTCGCAACGTCCAATACGGATGACTTATTCGAAACCTACATGCAAACGGAGCCTCCTTCTTCTTTATCTGCATTTATCTTCACATTGGACGAGGATTCTACTATGGCTCTTACTTATATAAAGAAACCTGAAATACTGGAATTATCCTTCTCTTAACCTTAATAGCTACTGCCTTCGTTGGCTATGTACTTCCATGAGGACAAATATCATTCTGAGGAGCTACAGTAATTACTAACTTATTTTCTGCCATCCCCTACATTGGTC…
inambari_40435LoretoPER ????????TAGGAATCTGCCTTGCAACACAAATTATCACTGGTCTCCTACTAGCAATACATTACACAGCAGATATCACCCTAGCATTCACATCTGTTGCTCACACATGTCGCAACGTCCAATACGGATGACTTATTCGAAACCTACATGCAAACGGAGCCTCCTTCTTCTTTATCTGCATTTATCTTCACATTGGACGAGGATTCTACTATGGCTCTTACTTATATAAAGAAACCTGAAATACTGGAATTATCCTTCTCTTAACCTTAATAGCTACTGCCTTCGTTGGCTATGTACTTCCATGAGGACAAATATCATTCTGAGGGGCTACAGTAATTACTAACTTATTTTCTGCCATCCCCTACATTGGTCAAAC…
inambari_FMNH433665CuzcoPE ????????TAGGAATCTGCCTTGCAACACAAATTATCACTGGTCTCCTACTAGCAATACATTACACAGCAGATATCACCCTAGCATTCACATCTGTTGCTCACACATGTCGCAACGTCCAATACGGATGACTTATTCGAAACCTACATGCAAACGGAGCCTCCTTCTTCTTTATCTGCATTTATCTTCACATTGGACGAGGATTCTACTATGGCTCTTACTTATATAAAGAAACCTGAAATACTGGAATTATCCTTCTCTTAACCTTAATAGCTACTGCCTTCGTTGGSTATGTACTTCCATGAGGACAAATATCATTYTGAGGGGCTACAGTAATTACTAACTTATTTTCTGCCATCCCCTACATTGGTCA…
inambari_LSUMZ10608UcayaliPE ????????TAGGAATCTGCCTTGCAACACAAATTATCACTGGTCTCCTACTAGCAATACATTACACAGCAGATATCACCCTAGCATTCACATCTGTTGCTCACACATGTCGCAACGTCCAATACGGATGACTTATTCGAAACCTACATGCAAACGGAGCCTCCTTCTTCTTTATCTGCATTTATCTTCACATTGGACGAGGATTCTACTATGGCTCTTACTTATATAAAGAAACCTGAAATACTGGAATTATCCTTCTCTTAACCTTAATAGCTACTGCCTTCGTTGGCTATGTACTTCCATGAGGACAAATATCATTCTGAGGAGCTACAGTAATTACTAACTTATTTTCTGCCATCCCCTACATTGGT…
inambari_LSUMZ1990PascoPE ????????TAGGAATCTGCCTTGCAACACAAATTATCACTGGTCTCCTACTAGCAATACATTACACAGCAGATATCACCCTAGCATTCACATCTGTTGCTCACACATGTCGCAACGTCCAATACGGATGACTTATTCGAAACCTACATGCAAACGGAGCCTCCTTCTTCTTTATCTGCATTTATCTTCACATTGGACGAGGATTCTACTATGGCTCTTACTTATATAAAGAAACCTGAAATACTGGAATTATCCTTCTCTTAACCTTAATAGCTACTGCCTTCGTTGGCTATGTACTTCCATGAGGACAAATATCATTCTGAGGGGCTACAGTAATTACTAACTTATTTTCTGCCATCCCCTACATTGGTCAA…
inambari_LSUMZ22812LaPazBO ????????TAGGAATCTGCCTTGCAACACAAATTATCACTGGTCTCCTACTAGCAATACATTACACAGCAGATATTACCCTAGCATTCACATCTGTTGCTCACACATGTCGCAACGTCCAATACGGATGACTTATTCGAAACCTACATGCAAACGGAGCCTCCTTCTTCTTTATCTGCATTTATCTTCACATTGGACGAGGATTCTACTATGGCTCTTACTTATATAAAGAAACCTGAAATACTGGAATTATCCTTCTCTTAACCTTAATAGCTACTGCCTTCGTTGGCTATGTACTTCCATGAGGACAAATATCATTCTGAGGGGCTACAGTAATTACTAACTTATTTTCTGCCATCCCCTACATTGGTCA…
inambari_LSUMZ40861LoretoPE ????????TAGGAATCTGCCTTGCAACACAAATTATCACTGGTCTCCTACTAGCAATACATTACACAGCAGATATCACCCTAGCATTCACATCTGTTGCTCACACATGTCGCAACGTCCAATACGGATGACTTATTCGAAACCTACATGCAAACGGAGCCTCCTTCTTCTTTATCTGCATTTATCTTCACATTGGACGAGGATTCTACTATGGCTCTTACTTATATAAAGAAACCTGAAATACTGGAATTATCCTTCTCTTAACCTTAATAGCTACTGCCTTCGTTGGCTATGTACTTCCATGAGGACAAATATCATTCTGAGGGGCTACAGTAATTACTAACTTATTTTCTGCCATCCCCTACATTGGTC…
inambari_LSUMZ9434PandoBO ????????TAGGAATCTGCCTTGCAACACAAATTATCACTGGTCTCCTACTAGCAATACATTACACAGCAGATATCACCCTAGCATTCACATCTGTTGCTCACACATGTCGCAACGTCCAATACGGATGACTTATTCGAAACCTACATGCAAACGGAGCCTCCTTCTTCTTTATCTGCATTTATCTTCACATTGGACGAGGATTCTACTATGGCTCTTACTTATATAAAGAAACCTGAAATACTGGAATTATCCTTCTCTTAACCTTAATAGCTACTGCCTTCGTTGGCTATGTACTTCCATGAGGACAAATATCATTCTGAGGGGCTACAGTAATTACTAACTTATTTTCTGCCATCCCCTACATTGGTCAA…
inambari_MVZ169530MadresDiosPE ATCCCTCCTAGGAATCTGCCTTGCAACACAAATTATCACTGGTCTCCTACTAGCAATACATTACACAGCAGATATCACCCTAGCATTCACATCTGTTGCTCACACATGTCGCAACGTCCAATACGGATGACTTATTCGAAACCTACATGCAAACGGAGCCTCCTTCTTCTTTATCTGCATTTATCTTCACATTGGACGAGGATTCTACTATGGCTCTTACTTATATAAAGAAACCTGAAATACTGGAATTATCCTTCTCTTAACCTTAATAGCTACTGCCTTCGTTGGCTATGTACTTCCATGAGGACAAATATCATTCTGAGGGGCTACAGTAATTACTAACTTATTTTCTGCCATCCCCTACATTG…
inambari_UFAC1653AcreBRA ATCCCTCCTAGGAATCTGCCTTGCAACACAAATTATCACTGGTCTCCTACTAGCAATACATTACACAGCAGATATCACCCTAGCATTCACATCTGTTGCTCACACATGTCGCAACGTCCAATACGGATGACTTATTCGAAACCTACATGCAAACGGAGCCTCCTTCTTCTTTATCTGCATTTATCTTCACATTGGACGAGGATTCTACTATGGCTCTTACTTATATAAAGAAACCTGAAATACTGGAATTATCCTTCTCTTAACCTTAATAGCTACTGCCTTCGTTGGCTATGTACTTCCATGAGGACAAATATCATTCTGAGGGGCTACAGTAATTACTAACTTATTTTCTGCCATCCCCTACATTGGTCAAA…
mexico_FMNH393861JaliscoMX ????????TAGGAATCTGCCTTACAACACAAATTATCACTGGTCTCCTACTAGCAATACATTACACAGCAGATATCACCCTAGCATTCACATCTGTTGCTCACACATGTCGCAACGTCCAATACGGATGACTTATTCGAAACCTACATGCAAACGGAGCCTCCTTCTTCTTTATCTGCATTTATCTTCACATCGGACGAGGATTCTACTATGGCTCTTACTTATATAAAGAAACCTGAAATACCGGAATCATCCTTCTCTTAACCCTAATAGCTACTGCCTTCGTTGGCTATGTACTTCCATGAGGACAAATATCATTTTGAGGGGCTACAGTAATTACTAATTTATTTTCTGCCATCCCCTACATTGGTCA…
mexico_HGO147HidalgoMEX ????????TAGGAATCTGCCTTGCAACACAAATTATCACCGGTCTCCTACTAGCAATACATTACACAGCAGATATCACCCTAGCATTCACATCTGTTGCTCACACATGTCGCAACGTCCAATACGGATGACTTATCCGAAACCTACATGCAAACGGAGCCTCCTTCTTCTTTATCTGCATTTATCTTCACATCGGACGAGGATTCTACTATGGCTCCTACTTATATAAAGAAACCTGAAATACTGGAATTATCCTTCTCTTAACCTTAATAGCTACTGCCTTCGTTGGCTATGTACTTCCATGAGGACAAATATCATTCTGAGGGGCTACAGTAATTACTAACCTATTTTCTGCCATCCCCTACATTGGTCAAAC…
mexico_MZFCB2203CampecheMX ????????TAGGAATCTGCCTTGCAACACAAATTATCACCGGTCTCCTACTAGCAATACATTACACAGCAGATATCACCCTAGCATTCACATCTGTTGCTCACACATGTCGCAACGTCCAATACGGATGACTTATCCGAAACCTACATGCAAACGGAGCCTCCTTCTTCTTTATCTGCATTTATCTTCACATCGGACGAGGATTCTACTATGGCTCCTACTTATATAAAGAAACCTGAAATACTGGAATTATCCTTCTCTTAACCTTAATAGCTACTGCCTTCGTTGGCTATGTACTTCCATGAGGACAAATATCATTCTGAGGGGCTACAGTAATTACTAACCTATTTTCTGCCATCCCCTACATTGGTCA…
mexico_MZFCCONACYT308SanLuisMEX ????????TAGGAATCTGCCTTGCAACACAAATTATCACCGGTCTCCTACTAGCAATACATTACACAGCAGATATCACCCTAGCATTCACATCTGTTGCTCACACATGTCGCAACGTCCAATACGGATGACTTATCCGAAACCTACATGCAAACGGAGCCTCCTTCTTCTTTATCTGCATTTATCTTCACATCGGACGAGGATTCTACTATGGCTCCTACTTATATAAAGAAACCTGAAATACTGGAATTATCCTTCTCTTAACCTTAATAGCTACTGCCTTCGTTGGCTATGTACTTCCATGAGGACAAATATCATTCTGAGGGGCTACAGTAATTACTAACCTATTTTCTGCCATCCCCTACATT…
mexico_UWBM81149SinaloaMEX ATCCCTTCTAGGAATCTGCCTTACAACACAAATTATCACTGGTCTCCTACTAGCAATACATTACACAGCAGATATCACCCTAGCATTCACATCTGTTGCTCACACATGTCGCAACGTCCAATACGGATGACTTATTCGAAACCTACATGCAAACGGAGCCTCCTTCTTCTTTATCTGCATTTATCTTCACATCGGACGAGGATTCTACTATGGCTCTTACTTATATAAAGAAACCTGAAATACCGGAATCATCCTTCTCTTAACCCTAATAGCTACTGCCTTCGTTGGCTATGTACTTCCATGAGGACAAATATCATTTTGAGGGGCTACAGTAATTACTAATTTATTTTCTGCCATCCCCTACATTGGTCA…
napo_ANSP1546MorSantEC ????????TAGGAATCTGCCTTGCAACACAAATTATCACTGGTCTCCTACTAGCAATACATTACACAGCAGATATCACCCTAGCATTCACATCTGTTGCTCACACATGTCGCAACGTCCAATACGGATGACTTATTCGAAACCTACATGCAAACGGAGCCTCCTTCTTCTTTATCTGCATTTATCTTCACATTGGACGAGGATTCTACTATGGCTCTTACTTATATAAAGAAACCTGAAATACTGGAATTATCCTTCTCTTAACCTTAATAGCTACTGCCTTCGTTGGCTATGTACTTCCATGAGGACAAATATCATTCTGAGGGGCTACAGTAATTACTAACTTATTTTCTGCCATCCCCTACATTGGTCAAACA…
rondonia_FMNH391193LaPazBO ????????TAGGAATCTGCCTTGCAACACAAATTATCACTGGTCTCCTACTAGCAATACATTACACAGCAGATATCACCCTAGCATTCACATCTGTTGCTCACACATGTCGCAACGTCCAATACGGATGACTTATTCGAAACCTACATGCAAACGGAGCCTCCTTCTTCTTTATCTGCATTTATCTTCACATTGGACGAGGATTCTACTATGGCTCTTACTTATATAAAGAAACCTGAAATACTGGAATTATCCTTCTCTTAACCTTAATAGCTACTGCCTTCGTTGGCTATGTACTTCCATGAGGACAAATATCATTCTGAGGGGCTACAGTAATTACTAACTTATTCTCTGCCATCCCCTACATTGGTCA…
rondonia_LSUMZ14748SantaCrBO ????????TAGGAATCTGCCTTGCAACACAAATTATCACTGGTCTCCTACTAGCAATACATTACACAGCAGATATCACCCTAGCATTCACATCTGTTGCTCACACATGTCGCAACGTCCAATACGGATGACTTATTCGAAACCTACATGCAAACGGAGCCTCCTTCTTCTTTATCTGCATTTATCTTCACATTGGACGAGGATTCTACTATGGCTCTTACTTATATAAAGAAACCTGAAATACTGGAATTATCCTTCTCTTAACCTTAATAGCTACTGCCTTCGTTGGCTATGTACTTCCATGAGGACAAATATCATTCTGAGGGGCTACAGTAATTACTAACTTATTTTCTGCCATCCCCTACATTGGT…
rondonia_LSUMZ18171SantaCrBO ????????TAGGAATCTGCCTTGCAACACAAATTATCACTGGTCTCCTACTAGCAATACATTACACAGCAGATATCACCCTAGCATTCACATCTGTTGCTCACACATGTCGCAACATCCAATACGGATGACTTATTCGAAACCTACATGCAAACGGAGCCTCCTTCTTCTTTATCTGCATTTATCTTCACATTGGACGAGGATTCTACTATGGCTCTTACTTATATAAAGAAACCTGAAATACTGGAATTATCCTTCTCTTAACCTTAATAGCTACTGCCTTCGTTGGCTATGTACTTCCATGAGGACAAATATCATTCTGAGGGGCTACAGTAATTACTAACTTATTTTCTGCCATCCCCTACATTGGT…
rondonia_LSUMZ18275SantaCrBO ????????TAGGAATCTGCCTTGCAACACAAATTATCACTGGTCTCCTACTAGCAATACATTACACAGCAGATATCACCCTAGCATTCACATCTGTTGCTCACACATGTCGCAACGTCCAATACGGATGACTTATTCGAAACCTACATGCAAACGGAGCCTCCTTCTTCTTTATCTGCATTTATCTTCACATTGGACGAGGATTCTACTATGGCTCTTACTTATATAAAGAAACCTGAAATACTGGAATTATCCTTCTCTTAACCTTAATAGCTACTGCCTTCGTTGGCTATGTACTTCCATGAGGACAAATATCATTCTGAGGGGCTACAGTAATTACTAACTTATTTTCTGCCATCCCCTACATTGGT…
rondonia_LSUMZ38928CochabambaBO ????????TAGGAATCTGCCTTGCAACACAAATTATCACTGGTCTCCTACTAGCAATGCATTACACAGCAGATATCACCCTAGCATTCACATCTGTTGCTCACACATGTCGCAACGTCCAATACGGATGACTTATTCGAAACCTACATGCAAACGGAGCCTCCTTCTTCTTTATCTGCATTTATCTTCACATTGGACGAGGATTCTACTATGGCTCTTACTTATATAAAGAAACCTGAAATACTGGAATTATCCTTCTCTTAACCTTAATAGCTACTGCCTTCGTTGGCTATGTACTTCCATGAGGACAAATATCATTCTGAGGGGCTACAGTAATTACTAACTTATTTTCTGCCATCCCCTACATT…
	;
End;
