# Supplementary material for: A latitudinal phylogeographic diversity gradient in birds
Source: PLoS Biol. 2017 Apr 13;15(4):e2001073. doi: 10.1371/journal.pbio.2001073 (PMC5390966; doi:10.1371/journal.pbio.2001073)
Supplement: S1 Data — (ZIP) [file pbio.2001073.s015.zip › S1_Data/Toxostoma-curvirostre.nex]

#NEXUS
BEGIN DATA;
	DIMENSIONS NTAX=94 NCHAR=295;
	FORMAT DATATYPE = DNA GAP = - MISSING = ?;
	MATRIX
	AF287160 TGATGGTTCAACTCCTTCCCCTACTAATGAACCCCCAAGCAAAACTAGTCTTTGCCACCAGCCTAATCATAGGATCAGCCATCACAATTTCAAGTAACCACTGAATCATAGCCTGAACGGGACTTGAGATCAACACCCTAGCAATCCTACCGCTCATTTCAAAATCCCACCATCCTCGGGCTATCGAAGCCGCAACCAAATACTTCCTGGTGCAAGCAGCTGCCTCCACCCTAGTCCTATTCTCCAGCATAACCAACGCATGAAATACCGGACAATGGGACATTACCCAACTAAC
	AF287161 TGATGGTTCAACCCCCTTCCCTACAAATGAACCCCCAAGCAAAATTAGTCTTTGCCATCAGCCTAATTCTAGGGTCAACCATTACGATTTCAAGCAGCCACTGGATCACAGCTTGGGCGGGCCTAGAAATTAACACCCTAGCAGTCCTCCCACTAATCTCAAAGTCCCACCACCCCCGAGCTATCGAAGCCGCAACCAAGTACTTCCTAGTACAGGCAGCCGCCTCCGCCTTAGTACTATTCTCCAGCATAACAAACGCATGAAATACCGGACAGTGAGATATCACCCAACTAAC
	AF287162 TGATGGTTCAACCCCCTTCCCTACTAATGAACCCCCAAGCAAAACTAGTATTTACCACCAGCCTACTTTTAGGATCAACCATTACGATCTCAAGCAACCACTGAATCACAGCCTGGGCAGGCCTTGAAATCAACACCCTGGCAGTCCTACCAATAATCTCAAAGTCTCACCACCCCCGAGCCATCGAAGCTGCAACCAAGTACTTCCTAGTACAAGCAGCCGCCTCCACCCTAGTACTATTCTCCAGCATAACGAACGCATGAGACACTGGACAATGAGACATCACCCAACTAAC
	AF287163 TGATGGTTCAACCCCCTCCCCTACTAATGAACCCCCAAGCGAAACTAGTCTTTGCCACCAGCCTAATTCTAGGATCAACCATTACGATCTCAAGCAACCACTGAATCACAGCCTGAGCGGGTCTCGAAATTAACACCCTAGCAATCCTACCACTAATCTCGAAATCCCACCACCCCCGGGCTATCGAAGCCGCAACCAAATACTTCCT?GTACAAGCAGCTGCCTCCACCCTAGTCCTATTCTCCAGCATAACCAACGCATGAAACACCGGACAATGAGACATCACCCAACTAAC
	AF287164 TGATGGTTCAACCCCCTCCCCTACTAATGAACCCCCAAGCGAAACTAGTCTTTGCCACCAGCCTAATTCTAGGATCAACCATTACGATCTCAAGCAACCACTGAATCACAGCCTGAGCGGGTCTCGAAATTAACACCCTAGCAATCCTACCACTAATCTCGAAATCCCACCACCCCCGGGCTATCGAAGCCGCAACCAAATACTTCCTAGTACAAGCAGCTGCCTCCACCCTAGTCCTATTCTCCAGCATAACCAACGCATGAAACACCGGACAATGAGACATCACCCAACTAAC
	AF287165 TGATGGTTCAACCCCCTCCCCTACTAATGAACCCCCAAGCGAAACTAGTCTTTGCCACCAGCCTAATTCTAGGATCAACCATTACGATCTCAAGCAACCACTGAATCACAGCCTGAGCGGGTCTCGAAATTAACACCCTAGCAGTCCTACCACTAATCTCGAAATCCCACCACCCCCGAGCTATCGAAGCTGCAACCAAATACTTCCTAGTACAAGCAGCTGCCTCCACCCTAGTCCTATTCTCCAGCATAACCAACGCATGAAATACCGGACAATGAGACATCACTCAACTAAC
	AF287166 TGATGGTTCAACCCCCTCCCCTACTAATGAACCCCCAAGCGAAACTAGTCTTTGCCACCAGCCTAATTCTAGGATCAACCATTACGATCTCAAGCAACCACTGAATCACAGCCTGAGCGGGTCTCGAAATTAACACCCTAGCAGTCCTACCACTAATCTCGAAATCCCACCACCCCCGAGCTATCGAAGCTGCAACCAAATACTTCCTAGTACAAGCAGCTGCCTCCACCCTAGTCCTATTCTCCAGCATAACCAACGCATGAAATACCGGACAATGAGACATCACTCAACTAAC
	AF287167 TGATGGTTCAACCCCCTCCCCTACTAATGAACCCCCAAGCGAAACTAGTCTTTGCCACCAGCCTAATTCTAGGATCAACCATTACGATCTCAAGCAACCACTGAATCACAGCCTGAGCGGGTCTCGAAATTAACACCCTAGCAGTCCTACCACTAATCTCGAAATCCCACCACCCCCGAGCTATCGAAGCTGCAACCAAATACTTCCTAGTACAAGCAGCTGCCTCCACCCTAGTCCTATTCTCCAGCATAACCAACGCATGAAATACCGGACAATGAGACATCACTCAACTAAC
	AF287168 TGATGGTTCAACCCCCTCCCCTACTAATGAACCCCCAAGCGAAACTAGTCTTTGCCACCAGCCTAATTCTAGGATCAACCATTACGATCTCAAGCAACCACTGAATCACAGCCTGAGCGGGTCTCGAAATTAACACCCTAGCAATCCTACCACTAATCTCGAAATCCCACCACCCCCGGGCTATCGAAGCCGCAACCAAATACTTCCTAGTACAAGCAGCTGCCTCCACTCTAGTCCTATTCTCCAGCATAACCAACGCATGAAACACCGGACAATGAGACATCACTCAACTAAC
	AF287169 TGATGGTTCAACCCCCTCCCCTACTAATGAACCCCCAAGCGAAACTAGTCTTTGCCACCAGCCTAATTCTAGGATCAACCATTACGATCTCAAGCAACCACTGAATCACAGCCTGAGCGGGTCTCGAAATTAACACCCTAGCAATCCTACCACTAATCTCGAAATCCCACCACCCCCGGGCTATCGAAGCCGCAACCAAATACTTCCTAGTACAAGCAGCTGCCTCCACTCTAGTCCTATTCTCCAGCATAACCAACGCATGAAACACCGGACAATGAGACATCACTCAACTAAC
	AF287170 TGATGGTTCAACCCCCTCCCCTACTAATGAACCCCCAAGCGAAACTAGTCTTTGCCACCAGCCTAATTCTAGGATCAACCATTACGATCTCAAGCAACCACTGAATCACAGCCTGAGCGGGTCTCGAAATTAACACCCTAGCAATCCTGCCGCTAATCTCGAAATCCCACCACCCCCGGGCTATCGAAGCCGCAACCAAATACTTCCTAGTACAAGCAGCTGCCTCCACTCTAGTCCTATTCTCCAGCATAACCAACGCATGAAACACCGGACAATGAGACATCACTCAACTAAC
	AF287171 TGATGGTTCAACCCCCTCCCCTACTAATGAACCCCCAAGCGAAACTAGTCTTTGCCACCAGCCTAATTCTAGGATCAACCATCACGATCTCAAGCAACCACTGAATCACAGCCTGAGCGGGTCTCGAAATTAACACCCTAGCAATCCTACCACTAATCTCGAAATCCCACCACCCCCGGGCTATCGAAGCCGCAACCAAATACTTCCTGGTACAAGCAGCTGCCTCCACTCTAGTCCTATTCTCCAGCATAACCAACGCATGAAACACCGGACAATGAGACATCACTCAACTAAC
	AF287172 TGATGGTTCAACCCCCTCCCCTACTAATGAACCCCCAAGCGAAACTAGTCTTTGCCACCAGCCTAATTCTAGGATCAACCATTACGATCTCAAGCAACCACTGAATCACAGCCTGAGCGGGTCTCGAAATTAACACCCTAGCAATCCTACCACTAATCTCGAAATCCCACCACCCCCGGGCTATCGAAGCCGCAACCAAATACTTCCTAGTACAAGCAGCTGCCTCCACTCTAGTCCTATTCTCCAGCATAACCAACGCATGAAACACCGGACAATGAGACATCACTCAACTAAC
	AF287173 TGATGGTTCAACCCCCTCCCCTACTAATGAACCCCCAAGCGAAACTAGTCTTTGCCATCAGCCTAATTCTAGGATCAACCATTACGATCTCAAGCAACCACTGAATCACAGCCTGAGCGGGTCTCGAAATTAACACCCTAGCAATCCTACCACTAATCTCGAAATCCCACCACCCCCGGGCTATCGAAGCCGCAACCAAATACTTCCTAGTACAAGCAGCTGCCTCCACTCTAGTCCTATTCTCCAGCATAACCAACGCATGAAACACCGGACAATGAGA????ACTCAACTAAC
	AF287174 TGATGGTTCAACCCCCTCCCCTACTAATGAACCCCCAAGCGAAACTAGTCTTTGCCACCAGCCTAATTCTAGGATCAACCATCACGATCTCAAGCAACCACTGAATCACAGCCTGAGCGGGTCTCGAAATTAACACCCTAGCAATCCTACCACTAATCTCGAAATCCCACCACCCCCGGGCTATCGAAGCCGCAACCAAATACTTCCTGGTACAAGCAGCTGCCTCCACTCTAGTCCTATTCTCCAGCATAACCAACGCATGAAACACCGGACAATGAGACATCACTCAACTAAC
	AF287175 TGATGGTTCAACCCCCTCCCCTACTAATGAACCCCCAAGCGAAACTAGTCTTTGCCACCAGCCTAATTCTAGGATCAACCATTACGATCTCAAGCAACCACTGAATCACAGCCTGAGCGGGTCTCGAAATTAACACCCTAGCAATCCTACCACTAATCTCGAAATCCCACCACCCCCGGGCTATCGAAGCCGCAACCAAATACTTCCTAGTACAAGCAGCTGCCTCCACTCTAGTCCTATTCTCCAGCATAACCAACGCATGAAACACCGGACAATGAGACATCACTCAACTAAC
	AF287176 TGATGGTTCAACCCCCTCCCCTACTAATGAACCCCCAAGTGAAACTAGTCTTTGCCACCAGCCTAATTCTAGGATCAACCATTACGATCTCAAGCAACCACTGAATCACAGCCTGAGCGGGTCTCGAAATTAACACCCTAGCAATCCTACCACTAATCTCGAAATCCCACCACCCCCGGGCTATCGAAGCCGCAACCAAATACTTCCTAGTACAAGCAGCTGCCTCCACTCTAGTCCTATTCTCCAGCATAACCAACGCATGAAACACCGGACAATGAGACATCACTCAACTAAC
	AF287177 TGATGGTTCAACCCCCTCCCCTACTAATGAACCCCCAAGCGAAACTAGTCTTTGCCACCAGCCTAATTCTAGGATCAACCATTACGATCTCAAGCAACCACTGAATCACAGCCTGAGCGGGTCTCGAAATTAACACCCTAGCAATCCTACCACTAATCTCGAAATCCCACCACCCCCGGGCTATCGAAGCCGCAACCAAATACTTCCTAGTACAAGCAGCTGCCTCCACTCTAGTCCTATTCTCCAGCATAACCAACGCATGAAACACCGGACAATGAGACATCACTCAACTAAC
	AF287178 TGATGGTTCAACCCCCTCCCCTACTAATGAACCCCCAAGCGAAACTAGTCTTTGCCACCAGCCTAATTCTAGGATCAACCATTACGATCTCAAGCAACCACTGAATCACAGCCTGAGCGGGTCTCGAAATTAACACCCTAGCAATCCTACCACTAATCTCGAAATCCCACCACCCCCGGGCTATCGAAGCCGCAACCAAATACTTCCTAGTACAAGCAGCTGCCTCCACTCTAGTCCTATTCTCCAGCATAACCAACGCATGAAACACCGGACAATGAGACATCACTCAACTAAC
	AF287179 TGATGGTTCAACCCCCTCCCCTACTAATGAACCCCCAAGCGAAACTAGTCTTTGCCACCAGCCTAATTCTAGGATCAACCATTACGATCTCAAGCAACCACTGAATCACAGCCTGAGCGGGTCTCGAAATTAACACCCTAGCAATCCTACCACTAATCTCGAAATCCCACCACCCCCGGGCTATCGAAGCCGCAACCAAATACTTCCTAGTACAAGCAGCTGCCTCCACTCTAGTCCTATTCTCCAGCATAACCAACGCATGAAACACCGGACAATGAGACATCACTCAACTAAC
	AF287180 TGATGGTTCAACCCCCTCCCCTACTAATGAACCCCCAAGCGAAACTAGTCTTTGCCACCAGCCTAATTCTAGGATCAACCATTACGATCTCAAGCAACCACTGAATCACAGCCTGAGCGGGTCTCGAAATTAACACCCTAGCAATCCTACCACTAATCTCGAAATCCCACCACCCCCGGGCCATCGAAGCCGCAACCAAATACTTCCTAGTACAAGCAGCTGCCTCCACTCTAGTCCTATTCTCCAGCATAACCAACGC???AAACACCGGACAATGAGACATCACTCAACTAAC
	AF287181 TGATGGTTCAACCCCCTCCCCTACTAATGAACCCCCAAGCGAAACTAGTCTTTGCCACCAGCCTAATTCTAGGATCAACCATTACGATCTCAAGCAACCACTGAATCACAGCCTGAGCGGGTCTCGAAATTAACACCCTAGCAATCCTACCACTAATCTCGAAATCCCACCACCCCCGGGCTATCGAAGCCGCAACCAAATACTTCCTAGTACAAGCAGCTGCCTCCACTCTAGTCCTATTCTCCAGCATAACCAACGCATGAAACACCGGACAATGAGACATCACTCAACTAAC
	AF287182 TGATGGTTCAACCCCCTCCCCTACTAATGAACCCCCAAGCGAAACTAGTCTTTGCCACCAGCCTAATTCTAGGATCAACCATTACGATCTCAAGCAACCACTGAATCACAGCCTGAGCGGGTCTCGAAATTAACACCCTAGCAATCCTACCACTAATCTCGAAATCCCACCACCCCCGGGCTATCGAAGCCGCAACCAAATACTTCCTAGTACAAGCAGCTGCCTCCACTCTAGTCCTATTCTCCAGCATAACCAACGCATGAAACACCGGACAATGAGACATCACTCAACTAAC
	AF287183 TGATGGTTCAACCCCCTCCCCTACTAATGAACCCCCAAGCGAAACTAGTCTTTGCCACCAGCCTAATTCTAGGATCAACCATTACGATCTCAAGCAACCACTGAATCACAGCCTGAGCGGGTCTCGAAATTAACACCCTAGCAATCCTACCACTAATCTCGAAATCCCACCACCCCCGGGCTATCGAAGCCGCAACCAAATACTTCCTAGTACAAGCAGCTGCCTCCACTCTAGTCCTATTCTCCAGCATAACCAATGCATGAAACACCGGACAATGAGACATCACTCAACTAAC
	AF287184 TGATGGTTCAACCCCCTCCCCTACTAATGAACCCCCAAGCGAAACTAGTCTTTGCCACCAGCCTAATTCTAGGATCAACCATTACGATCTCAAGCAACCACTGAATCACAGCCTGAGCGGGTCTCGAAATTAACACCCTAGCAATCCTACCGCTAATCTCGAAATCCCACCACCCCCGGGCTATCGAAGCCGCAACCAAATACTTCCTAGTACAAGCAGCTGCCTCCACTCTAGTCCTATTCTCCAGCATAACCAACGCATGAAACACCGGACAATGAGACATCACTCAACTAAC
	AF287185 TGATGGTTCAACCCCCTCCCCTACTAATGAACCCCCAAGCGAAACTAGTCTTTGCCACCAGCCTAATTCTAGGATCAACCATTACGATCTCAAGCAACCACTGAATCACAGCCTGAGCGGGTCTCGAAATTAACACCCTAGCAATCCTACCACTAATCTCGAAATCCCACCACCCCCGGGCTATCGAAGCCGCAACCAAATACTTCCTAGTACAAGCAGCTGCCTCCACTCTAGTCCTATTCTCCAGCATAACCAACGCATGAAACACCGGACAATGAGACATCACTCAACTAAC
	AF287186 TGATGGTTCAACCCCCTCCCCTACTAATGAACCCCCAAGCGAAACTAGTCTTTGCCACCAGCCTAATTCTAGGATCAACCATTACGATCTCAAGCAACCACTGAATCACAGCCTGAGCGGGTCTCGAAATTAACACCCTAGCAATCCTACCACTAATCTCGAAATCCCACCACCCCCGGGCTATCGAAGCCGCAACCAAATACTTCCTAGTACAAGCAGCTGCCTCCACTCTAGTCCTATTCTCCAGCATAACCAACGCATGAAACACCGGACAATGAGACATCACTCAACTAAC
	AF287187 TGATGGTTCAACCCCCTCCCCTACTAATGAACCCCCAAGCGAAACTAGTCTTTGCCACCAGCCTAATTCTAGGATCAACCATTACGATCTCAAGCAACCACTGAATCACAGCCTGAGCGGGTCTCGAAATTAACACCCTAGCAATCCTACCACTAATCTCGAAATCCCACCACCCCCGGGCTATCGAAGCCGCAACCAAATACTTCCTAGTACAAGCAGCTGCCTCCACTCTAGTCCTATTCTCCAGCATAACCAACGCATGAAACACCGGACAATGAGACATCACTCAACTAAC
	AF287188 TGATGGTTCAACCCCCTCCCCTACTAATGAACCCCCAAGCGAAACTAGTCTTTGCCACCAGCCTAATTCTAGGATCAACCATTACGATCTCAAGCAACCACTGAATCACAGCCTGAGCGGGTCTCGAAATTAACACCCTAGCAATCCTACCACTAATCTCGAAATCCCACCACCCCCGGGCTATCGAAGCCGCAACCAAATACTTCCTAGTACAAGCAGCTGCCTCCACTCTAGTCCTATTCTCCAGCATAACCAACGCATGAAACACCGGACAATGAGACATCACTCAACTAAC
	AF287189 TGATGGTTCAACCCCCTCCCCTACTAATGAACCCCCAAGCGAAACTAGTCTTTGCCACCAGCCTAATTCTAGGATCAACCATTACGATCTCAAGCAACCACTGAATCACAGCCTGAGCGGGTCTCGAAATTAACACCCTAGCAATCCTACCACTAATCTCGAAATCCCACCACCCCCGGGCTATCGAAGCCGCAACCAAATACTTCCTAGTACAAGCAGCTGCCTCCACTCTAGTCCTATTCTCCAGCATAACCAACGCATGAAACACCGGACAATGAGACATCACTCAACTAAC
	AF287190 TGATGGTTCAACCCCCTCCCCTACTAATGAACCCCCAAGCGAAACTAGTCTTTGCCACCAGCCTAATTCTAGGATCAACCATTACGATCTCAAGCAACCACTGAATCACAGCCTGAGCGGGTCTCGAAATTAACACCCTAGCAATCCTACCACTAATCTCGAAATCCCACCACCCCCGGGCTATCGAAGCCGCAACCAAATACTTCCTAGTACAAGCAGCTGCCTCCACTCTAGTCCTATTCTCCAGCA??ACCAACGCATGAAACACCGGAC??TGAGACATCACTCAACTAAC
	AF287191 TGATGGTTCAACCCCCTCCCCTACTAATGAACCCCCAAGCGAAACTAGTCTTTGCCACCAGCCTAATTCTAGGATCAACCATTACGATCTCAAGCAACCACTGAATCACAGCCTGAGCGGGTCTCGAAATTAACACCCTAGCAATCCTACCACTAATCTCGAAATCCCACCACCCCCGGGCTATCGAAGCCGCAACCAAATACTTCCTAGTACAAGCAGCTGCCTCCACTCTAGTCCTATTCTCCAGCATAACCAACGCATGAAACACCGGACAATGAGACATCACTCAACTAAC
	AF287192 TGATGGTTCAACCCCCTCCCCTACTAATGAACCCCCAAGCGAAACTAGTCTTTGCCACCAGTCTAATTCTAGGATCAACCATTACGATCTCAAGCAACCACTGAATCACAGCCTGAGCGGGTCTCGAAATTAACACCCTAGCAGTCCTACCACTAATCTCGAAATCCCACCACCCCCGAGCTATCGAAGCTGCAACCAAATACTTCCTAGTACAAGCAGCTGCCTCCACCCTAGTCCTATTCTCCAGCATAACCAACGCATGAAATACCGGACAATGAGACATCACTCAACTAAC
	AF287193 TGATGGTTCAACCCCCTCCCCTACTAATGAACCCCCAAGCGAAACTAGTCTTTGCCACCAGCCTAATTCTAGGATCAACCATTACGATCTCAAGCAACCACTGAATCACAGCCTGAGCGGGTCTCGAAATTAACACCCTAGCAATCCTACCACTAATCTCGAAATCCCACCACCCCCGAGCTATCGAAGCTGCAACCAAATACTTCCTAGTACAAGCAGCTGCCTCCACCCTAGTCCTATTCTCCAGCATAACCAACGCATGAAATACCGGAC??TGAGACATCACTCAACTAAC
	AF287194 TGATGGTTCAACCCCCTCCCCTACTAATGAACCCCCAAGCGAAACTAGTCTTTGCCACCAGCCTAATTCTAGGATCAACCATTACGATCTCAAGCAACCATTGAATCACAGCCTGAGCGGGTCTCGAAATTAACACCCTAGCAATCCTACCACTAATCTCGAAATCCCACCACCCCCGAGCTATCGAAGCTGCAACCAAATACTTCCTAGTACAAGCAGCTGCCTCCACCCTAGTCCTATTCTCCAGCATAACCAACGCATGAAATACCGGACAATGAGACATCACTCAACTAAC
	AF287195 TAATGGTTCAACCCCCTCCCCTACTAATGAACCCCCAAGCGAAACTAGTCTTTGCCACCAGCCTAATTCTAGGATCAACCATTACGATCTCAAGCAACCACTGAATCACAGCCTGAGCGGGTCTCGAAATTAACACCCTAGCAATCCTACCACTAATCTCGAAATCCCACCACCCCCGAGCTATCGAAGCTGCAACCAAATACTTCCTAGTACAAGCAGCTGCCTCCACCCTAGTCCTATTCTCCAGCATAACCAACGCATGAAATACCGGACAATGAGACATCACTCAACTAAC
	AF287196 TGATGGTTCAACCCCCTCCCCTACTAATGAACCCCCAAGCGAAACTAGTCTTTGCCACCAGCCTAATTCTAGGATCAACCATTACGATCTCAAGCAACCACTGAATCACAGCCTGAGCGGGTCTCGAAATTAACACCCTAGCAGTCCTACCACTAATCTCGAAATCCCACCACCCCCGAGCTATCGAAGCTGCAACCAAATACTTCCTAGTACAAGCAGCTGCCTCCACCCTAGTCCTATTCTCCAGCATAACCAACGCATGAAATACCGGACAATGAGACATCACTCAACTAAC
	AF287197 TGATGGTTCAACCCCCTCCCCTACTAATGAACCCCCAAGCGAAACTAGTCTTTGCCACCAGCCTAATTCTAGGATCAACCATTACGATCTCAAGCAACCACTGAATCACAGCCTGAGCGGGTCTCGAAATTAACACCCTAGCAATCCTACCACTAATCTCGAAATCCCACCACCCCCGAGCTATCGAAGCTGCAACCAAATACTTCCTAGTACAAGCAGCTGCCTCCACCCTAGTCCTATTCTCCAGCATAACCAACGCATGAAATACCGGACAATGAGACATCACTCAACTAAC
	AF287198 TGATGGTTCAACCCCCTCCCCTACTAATGAACCCCCAAGCGAAACTAGTCTTTGCCACCAGCCTAATTCTAGGATCAACCATTACGATCTCAAGCAACCACTGAATCACAGCCTGAGCGGGTCTCGAAATTAACACCCTAGCAATCCTACCACTAATCTCGAAATCCCACCACCCCCGAGCTATCGAAGCTGCAACCAAATACTTCCTAGTACAAGCAGCTGCCTCCACCCTAGTCCTATTCTCCAGCATAACCAACGCATGAAATACCGGACAATGAGACATCACTCAACTAAC
	AF287199 TGATGGTTCAACCCCCTCCCCTACTAATGAACCCCCAAGCGAAACTAGTCTTTGCCACCAGCCTAATTCTAGGATCAACCATTACGATCTCAAGCAACCACTGAATCACAGCCTGAGCGGGTCTCGAAATTAACACCCTAGCAATCCTACCACTAATCTCGAAATCCCACCACCCCCGGGCTATCGAAGCCGCAACCAAATACTTCCTAGTACAAGCAGCTGCCTCCGCTCTAGTCCTATTCTCCAGCATAACCAACGCATGAAACACCGGACAATGAGACATCACTCAACTAAC
	AF287200 TGATGGTTCAACCCCCTCCCCTACTAATGAACCCCCAAGCGAAACTAGTCTTTGCCACCAGCCTAATTCTAGGATCAACCATTACAATCTCAAGCAACCACTGAATCACAGCCTGAGCGGGTCTCGAAATTAACACCCTAGCAATCCTACCACTAATCTCGAAATCCCACCACCCCCGGGCTATCGAAGCCGCAACCAAATACTTCCTAGTACAAGCAGCTGCCTCCACTCTAGTCCTATTCTCCAGCATAACCAACGCATGAAACACCGGACAATGAGACATCACTCAACTAAC
	AF287201 TGATGGTTCAACCCCCTCCCCTACTAATGAACCCCCAAGCGAAACTAGTCTTTGCCACCAGCCTAATTCTAGGATCAACCATTACGATCTCAAGCAACCACTGAATCACAGCCTGAGCGGGTCTCGAAATTAACACCCTAGCAATCCTACCACTAATCTCGAAATCCCACCACCCCCGGGCTATCGAAGCCGCAACCAAATACTTCCTAGTACAAGCAGCTGCCTCCACTCTAGTCCTATTCTCCAGCATAACCAACGCATGAAACACCGGACAATGAGATATCACTCAACTAAC
	AF287202 TGATGGTTCAACCCCCTCCCCTACTAATGAACCCCCAAGCGAAACTAGTCTTTGCCACCAGCCTAATTCTAGGATCAACCATCACGATCTCAAGCAACCACTGAATCACAGCCTGAGCGGGTCTCGAAATTAACACCCTAGCAATCCTACCACTAATCTCGAAATCCCACCACCCCCGGGCTATCGAAGCCGCAACCAAATACTTCCTAGTACAAGCAGCTGCCTCCACTCTAGTCCTATTCTCCAGCATAACCAACGCATGAAACACCGGACAATGAGACATCACTCAACTAAC
	AF287203 TGATGGTTCAACCCCCTCCCCTACTAATGAACCCCCAAGCGAAACTAGTCTTTGCCACCAGCCTAATTCTAGGATCAACCATTACGATCTCAAGCAACCACTGAATCACAGCCTGAGCGGGTCTCGAAATTAACACCCTAGCAATCCTACCACTAATCTCGAAATCCCACCACCCCCGGGCTATCGAAGCCGCAACCAAATACTTCCTAGTACAAGCAGCTGCCTCCACTCTAGTCCTATTCTCCAGCATAACCAACGCATGAAACACCGGACAATGAGACATCACTCAACTAAC
	AF287204 TGATGGTTCAACCCCCTCCCCTACTAATGAACCCCCAAGCGAAACTAGTCTTTGCCACCAGCCTAATTCTAGGATCAACCATCACGATCTCAAGCAACCACTGAATCACAGCCTGAGCGGGTCTCGAAATTAACACCCTAGCAATCCTACCACTAATCTCGAAATCCCACCACCCCCGGGCTATCGAAGCCGCAACCAAATACTTCCTAGTACAAGCAGCTGCCTCCACTCTAGTCCTATTCTCCAGCATAACCAACGCATGAAACACCGGACAATGAGACATCACTCAACTAAC
	AF287205 TGATGGTTCAACCCCCTCCCCTACTAATGAACCCCCAAGCGAAACTAGTCTTTGCCACCAGCCTAATTCTAGGATCAACCATTACGATCTCAAGCAACCACTGAATCACAGCCTGAGCGGGTCTCGAAATTAACACCCTAGCAATCCTACCACTAATCTCGAAATCCCACCACCCCCGGGCTATCGAAGCCGCAACCAAATACTTCCTAGTACAAGCAGCTGCCTCCACTCTAGTCCTATTCTCCAGCATAACCAACGCATGAAACACCGGACAATGAGACATCACTCAACTAAC
	AF287206 TGATGGTTCAACCCCCTCCCCTACTAATGAACCCCCAAGCGAAACTAGTCTTTGCCACCAGCCTAATTCTAGGATCAACCATTACGATCTCAAGCAACCACTGAATCACAGCCTGAGCGGGTCTCGAAATTAACACCCTAGCAATCCTACCACTAATCTCGAAATCCCACCACCCCCGGGCTATCGAAGCCGCAACCAAATACTTCCTAGTACAAGCAGCTGCCTCCACTCTAGTCCTATTCTCCAGCATAACCAACGCATGAAACACCGGACAATGAGACATCACTCAACTAAC
	AF287207 TGATGGTTCAACCCCCTCCCCTACTAATGAACCCCCAAGCGAAACTAGTCTTTGCCACCAGCCTAATTCTAGGATCAACCATTACGATCTCAAGCAACCACTGAATCACAGCCTGAGCGGGTCTCGAAATTAACACCCTAGCAATCCTACCACTAATCTCGAAATCCCACCACCCCCGGGCTATCGAAGCTGCAACCAAATACTTCCTAGTACAAGCAGCTGCCTCCACTCTAGTCCTATTCTCCAGCATAACCAACGCATGAAACACCGGACAATGAGACATCACTCAACTAAC
	AF287208 TGATGGTTCAACCCCCTCCCCTACTAATGAACCCCCAAGCGAAACTAGTCTTTGCCACCAGCCTAATTCTAGGATCAACCATTACGATCTCAAGCAACCACTGAATCACAGCCTGAGCGGGTCTCGAAATTAACACCCTAGCAGTCCTACCACTAATCTCGAAATCCCACCACCCCCGAGCTATCGAAGCTGCAACCAAATACTTCCTAGTACAAGCAGCTGCCTCCACCCTAGTCCTATTCTCCAGCATAACCAACGCATGAAATACCGGACAATGAGACATCACTCAACTAAC
	AF287209 TGATGGTTCAACCCCCTCCCCTACTAATGAACCCCCAAGCGAAACTAGTCTTTGCCACCAGCCTAATTCTAGGATCAACCATCACGATCTCAAGCAACCACTGAATCACAGCCTGAGCGGGTCTCGAAATTAACACCCTAGCAATCCTACCACTAATCTCGAAATCCCACCACCCCCGGGCTATCGAAGCCGCAACCAAATACTTCCTGGTACAAGCAGCTGCCTCCACTCTAGTCCTATTCTCCAGCAT?ACCAACGCATGAAACACCGGACAATGAGACATCACTCAACTAAC
	AF287210 TGATGGTTCAACCCCCTCCCCTACTAATGAACCCCCAAGCGAAACTAGTCTTTGCCACCAGCCTAATTCTAGGATCAACCATTACGATCTCAAGCAACCACTGAATCACAGCCTGAGCGGGTCTCGAAATTAACACCCTAGCAATCCTACCACTAATCTCGAAATCCCACCACCCCCGGGCTATCGAAGCCGCAACCAAATACTTCCTAGTACAAGCAGCTGCCTCCACTCTAGTCCTATTCTCCAGCATAACCAACGCATGAAACACCGGACAATGAGACATCACTCAACTAAC
	AF287211 TGATGGTTCAACCCCCTCCCCTACTAATGAACCCCCAAGCGAAACTAGTCTTTGCCACCAGCCTAATTCTAGGATCAACCATTACGATCTCAAGCAACCACTGAATCACAGCCTGAGCGGGTCTCGAAATTAACACCCTAGCAATCCTACCACTAATCTCGAAATCCCACCACCCCCGGGCTATCGAAGCTGCAACCAAATACTTCCTAGTACAAGCAGCTGCCTCCACTCTAGTCCTATTCTCCAGCATAACCAACGCATGAAACACCGGACAATGAGACATCACTCAACTAAC
	AF287212 TGATGGTTCAACCCCCTCCCCTACTAATGAACCCCCAAGCGAAACTAGTCTTTGCCACCAGCCTAATTCTAGGATCAACCATTACGATCTCAAGCAACCACTGAATCACAGCCTGAGCGGGTCTCGAAATTAACACCCTAGCAATCCTACCACTAATCTCGAAATCCCACCACCCCCGGGCTATCGAAGCCGCAACCAAATACTTCCTAGTACAAGCAGCTGCCTCCACCCTAGTCCTATTCTCCAGCATAACCAACGCATGAAACACCGGACAATGAGACATCACCCAACTAAC
	AF287213 TGATGGTTCAACCCCCTCCCCTACTAATGAACCCCCAAGCGAAACTAGTCTTTGCCACCAGCCTAATTCTAGGATCAACCATTACGATCTCAAGCAACCACTGAATCACAGCCTGAGCGGGTCTCGAAATTAACACCCTAGCAATCCTACCACTAATCTCGAAATCCCACCACCCCCGGGCTATCGAAGCCGCAACCAAATACTTCCTAGTACAAGCAGCTGCCTCCACCCTAGTCCTATTCTCCAGCATAACCAACGCATGAAACACCGGACAATGAGACATCACCCAACTAAC
	AF287214 TGATGGTTCAACCCCCTCCCCTACTAATGAACCCCCAAGCGAAACTAGTCTTTGCCACCAGCCTAATTCTAGGATCAACCATTACGATCTCAAGCAACCACTGAATCACAGCCTGAGCGGGTCTCGAAATTAACACCCTAGCAATCCTACCACTAATCTCGAAATCCCACCACCCCCGGGCTATCGAAGCCGCAACCAAATACTTCCTAGTACAAGCAGCTGCCTCCACCCTAGTCCTATTCTCCAGCATAACCAACGCATGAAACACCGGACAATGAGACATCACCCAACTAAC
	AF287215 TGATGGTTCAACCCCCTCCCCTACTAATGAACCCCCAAGCGAAACTAGTCTTTGCCACCAGCCTAATTCTAGGATCAACCATTACGATCTCAAGCAACCACTGAATCACAGCCTGAGCGGGTCTCGAAATTAACACCCTAGCAATCCTACCACTAATCTCGAAATCCCACCACCCCCGGGCTATCGAAGCCGCAACCAAATACTTCCTAGTACAAGCAGCTGCCTCCACCCTAGTCCTATTCTCCAGCATAACCAACGCATGAAACACCGGACAATGAGACATCACCCAACTAAC
	AF287216 TGATGGTTCAACCCCCTCCCCTACTAATGAACCCCCAAGCGAAACTAGTCTTTGCCACCAGCCTAATTCTAGGATCAACCATTACGATCTCAAGCAACCACTGAATCACAGCCTGAGCGGGTCTCGAAATTAACACCCTAGCAATCCTACCACTAATCTCGAAATCCCACCACCCCCGGGCTATCGAAGCCGCAACCAAATACTTCCTAGTACAAGCAGCTGCCTCCACTCTAGTCCTATTCTCCAGCATAACCAACGCATGAAACACCGGACAATGAGACATCACTCAACTAAC
	AF287217 TGATGGTTCAACCCCCTCCCCTACTAATGAACCCCCAAGCGAAACTAGTCTTTGCCACCAGCCTAATTCTAGGATCAACCATTACGATCTCAAGCAACCACTGAATCACAGCCTGAGCGGGTCTCGAAATTAACACCCTAGCAATCCTACCACTAATCTCGAAATCCCACCACCCCCGGGCTATCGAAGCCGCAACCAAATACTTCCTAGTACAAGCAGCTGCCTCCACTCTAGTCCTATTCTCCAGCATAACCAACGCATGAAACACCGGACAATGAGACATCACTCAACTAAC
	AF287218 TGATGGTTCAACCCCCTCCCCTACTAATGAACCCCCAAGCGAAACTAGTCTTTGCCACCAGCCTAATTCTAGGATCAACCATTACGATCTCAAGCAACCACTGAATCACAGCCTGAGCGGGTCTCGAAATTAACACCCTAGCAATCCTACCACTAATCTCGAAATCCCACCACCCCCGGGCTATCGAAGCCGCAACCAAATACTTCCTAGTACAAGCAGCTGCCTCCACTCTAGTCCTATTCTCCAGCATAACCAACGCATGAAACACCGGACAATGAGACATCACTCAACTAAC
	AF287219 TGATGGTTCAACCCCCTCCCCTACTAATGAACCCCCAAGCGAAACTAGTCTTTGCCACCAGCCTAATTCTAGGATCAACCATTACGATCTCAAGCAACCACTGAATCACAGCCTGAGCGGGTCTCGAAATTAACACCCTAGCAATCCTACCACTAATCTCGAAATCCCACCACCCCCGGGCTATCGAAGCCGCAACCAAATACTTCCTAGTACAAGCAGCTGCCTCCACTCTAGTCCTATTCTCCAGCATAACCAACGCATGAAACACCGGACAATGAGACATCACTCAACTAAC
	AF287220 TGATGGTTCAACCCCCTCCCCTACTAATGAACCCCCAAGCGAAACTAGTCTTTGCCACCAGCCTAATTCTAGGATCAACCATTACGATCTCAAGCAACCACTGAATCACAGCCTGAGCGGGTCTCGAAATTAACACCCTAGCAATCCTACCACTAATCTCGAAATCCCACCACCCCCGGGCTATCGAAGCCGCAACCAAATACTTCCTAGTACAAGCAGCTGCCTCCACTCTAGTCCTATTCTCCAGCATAACCAACGCATGAAACACCGGACAATGAGACATCACTCAACTAAC
	AF287221 TGATGGTTCAACCCCCTCCCCTACTAATGAACCCCCAAGCGAAACTAGTCTTTGCCACCAGCCTAATTCTAGGATCAACCATTACGATCTCAAGCAACCACTGAATCACAGCCTGAGCGGGTCTCGAAATTAACACCCTAGCAATCCTACCACTAATCTCGAAATCCCACCACCCCCGGGCTATCGAAGCCGCAACCAAATACTTTCTAGTACAAGCAGCTGCCTCCACTCTAGTCCTATTCTCCAGCATAACCAACGCATGAAACACCGGACAATGAGACATCACTCAACTAAC
	AF287222 TGATGGTTCAACCCCCTCCCCTACTAATGAACCCCCAAGCGAAACTAGTCTTTGCCACCAGCCTAATTCTAGGATCAACCATTACGATCTCAAGCAACCACTGAATCACAGCCTGAGCGGGTCTCGAAATTAACACCCTAGCAGTCCTACCACTAATCTCGAAATCCCACCACCCCCGAGCTATCGAAGCTGCAACCAAATACTTCCTAGTACAAGCAGCTGCCTCCACCCTAGTCCTATTCTCCAGCATAACCAACGCATGAAATACCGGACAATGAGACATCACTCAACTAAC
	AF287223 TGATGGTTCAACCCCCTCCCCTACTAATGAACCCCCAAGCGAAACTAGTCTTTGCCACCAGCCTAATTCTAGGATCAACCATTACGATCTCAAGCAACCACTGAATCACAGCCTGAGCGGGTCTCGAAATTAACACCCTAGCAATCCTACCACTAATCTCGAAATCCCACCACCCCCGAGCTATCGAAGCTGCAACCAAATACTTCCTAGTACAAGCAGCTGCCTCCACCCTAGTCCTATTCTCCAGCATAACCAACGCATGAAATACCGGACAATGAGACATCACTCAACTAAC
	AF287224 TGATGGTTCAACCCCCTCCCCTACTAATGAACCCCCAAGCGAAACTAGTCTTTGCCACCAGCCTAATTCTAGGATCAACCATTACGATCTCAAGCAACCACTGAATCACAGCCTGAGCGGGTCTCGAAATTAACACCCTAGCAGTCCTACCACTAATCTCGAAATCCCACCACCCCCGAGCTATCGAAGCTGCAACCAAATACTTCCTAGTACAAGCAGCTGCCTCCACCCTAGTCCTATTCTCCAGCATAACCAACGCATGAAATACCGGACAATGAGACATCACTCAACTAAC
	AF287225 TGATGGTTCAACCCCCTCCCCTACTAATGAACCCCCAAGCGAAACTAGTCTTTGCCACCAGCCTAATTCTAGGATCAACCATTACGATCTCAAGCAACCACTGAATCACAGCCTGAGCGGGTCTCGAAATTAACACCCTAGCAATCCTACCACTAATCTCGAAATCCCACCACCCCCGAGCTATCGAAGCTGCAACCAAATACTTCCTAGTACAAGCAGCTGCCTCCACCCTAGTCCTATTCTCCAGCATAACCAACGCATGAAATACCGGACAATGAGACATCACTCAACTAAC
	AF287226 TGATGGTTCAACCCCCTCCCCTACTAATGAACCCCCAAGCGAAACTAGTCTTTGCCACCAGCCTAATTCTAGGATCAACCATTACGATCTCAAGCAACCACTGAATCACAGCCTGAGCGGGTCTCGAAATTAACACCCTAGCAGTCCTACCACTAATCTCGAAATCCCACCACCCCCGAGCTATCGAAGCTGCAACCAAATACTTCCTAGTACAAGCAGCTGCCTCCACCCTAGTCCTATTCTCCAGCATAACCAACGCATGAAATACCGGACAATGAGACATCACTCAACTAAC
	AF287227 TGATGGTTCAACCCCCTCCCCTACTAATGAACCCCCAAGCGAAACTAGTCTTTGCCACCAGCCTAATTCTAGGATCAACCATTACGATCTCAAGCAACCACTGAATCACAGCCTGAGCGGGTCTCGAAATTAACACCCTAGCAGTCCTACCACTAATCTCGAAATCCCACCACCCCCGAGCTATCGAAGCTGCAACCAAATACTTCCTAGTACAAGCAGCTGCCTCCACCCTAGTCCTATTCTCCAGCATAACCAACGCATGAAATACCGGACAATGAGACATCACTCAACTAAC
	AF287228 -GATGGTTCAACCCCCTCCCCTACTAATGAACCCCCAAGCAAAACTAGTCTTTGCCACCAGCCTAATTCTAGGATCAACCATTACGATCTCAAGCAACCACTGAATCACAGCCTGAGCGGGTCTCGAAATTAACACCCTAGCAATCCTACCACTAATCTCGAAATCCCACCACCCCCGAGCTATCGAAGCTGCAACCAAATACTTCCTAGTACAAGCAGCTGCCTCCACCCTAGTCCTATTCTCCAGCATAACCAACGCATGAAATACCGGACAATGAGACATCACTCAACTAAC
	DQ241267 TGATGGTTCAACCCCCTCCCCTACTAATGAACCCCCAAGCGAAACTAGTCTTTGCCACCAGCCTAATTCTAGGATCAACCATTACGATCTCAAGCAACCACTGAATCACAGCCTGAGCGGGTCTCGAAATTAACACCCTAGCAATCCTACCACTAATCTCGAAATCCCACCACCCCCGGGCTATCGAAGCCGCAACCAAATACTTCCTAGTACAAGCAGCTGCCTCCACTCTAGTCCTATTCTCCAGCATAACCAACGCATGAAACACCGGACAATGAGACATCACTCAACTAAC
	DQ241268 TGATGGTTCAACCCCCTCCCCTACTAATGAACCCCCAAGCGAAACTAGTCTTTGCCACCAGCCTAATTCTAGGATCAACCATTACGATCTCAAGCAACCACTGAATCACAGCCTGAGCGGGCCTCGAAATTAACACCCTAGCAATCCTACCACTAATCTCGAAATCCCACCACCCCCGGGCTATCGAAGCCGCAACCAAATACTTCCTAGTACAAGCAGCTGCCTCCACTCTAGTCCTATTCTCCAGCATAACCAACGCATGAAACACCGGACAATGAGACATCACTCAACTAAC
	DQ241269 TGATGGTTCAACCCCCTCCCCTACTAATGAACCCCCAAGCGAAACTAGTCTTTGCCACCAGCCTAATTCTAGGATCAACCATTACGATCTCAAGCAACCACTGAATCACAGCCTGAGCGGGCCTCGAAATTAACACCCTAGCAATCCTACCACTAATCTCGAAATCCCACCACCCCCGGGCTATCGAAGCCGCAACCAAATACTTCCTAGTACAAGCAGCTGCCTCCACTCTAGTCCTATTCTCCAGCATAACCAACGCATGAAACACCGGACAATGAGACATCACTCAACTAAC
	DQ241270 TGATGGTTCAACCCCCTCCCCTACTAATGAACCCCCAAGCGAAACTAGTCTTTGCCACCAGCCTAATTCTAGGATCAACCATTACGATCTCAAGCAACCACTGAATCACAGCCTGAGCGGGTCTCGAAATTAACACCCTAGCAATCCTACCACTAATCTCGAAATCCCACCACCCCCGGGCTATCGAAGCCGCAACCAAATACTTCCTAGTACAAGCAGCTGCCTCCACCCTAGTCCTATTCTCCAGCATAACCAACGCATGAAACACCGGACAATGAGACATCACCCAACTAAC
	DQ241271 TGATGGTTCAACCCCCTCCCCTACTAATGAACCCCCAAGCGAAACTAGTCTTTGCCACCAGCCTAATTCTAGGATCAACCATTACGATCTCAAGCAACCACTGAATCACAGCCTGAGCGGGTCTCGAAATTAACACCCTAGCAATCCTACCACTAATCTCGAAATCCCACCACCCCCGGGCTATCGAAGCCGCAACCAAATACTTCCTAGTACAAGCAGCTGCCTCCACCCTAGTCCTATTCTCCAGCATAACCAACGCATGAAACACCGGACAATGAGACATCACCCAACTAAC
	DQ241272 TGATGGTTCAACCCCCTCCCCTACTAATGAACCCCCAAGCGAAACTAGTCTTTGCCACCAGCCTAATTCTAGGATCAACCATTACGATCTCAAGCAACCACTGAATCACAGCCTGAGCGGGTCTCGAAATTAACACCCTAGCAATCCTACCACTAATCTCGAAATCCCACCACCCCCGGGCTATCGAAGCCGCAACCAAATACTTCCTAGTACAAGCAGCTGCCTCCACCCTAGTCCTATTCTCCAGCATAACCAACGCATGAAACACCGGACAATGAGACATCACCCAACTAAC
	DQ241273 TGATGGTTCAACCCCCTCCCCTACTAATGAACCCCCAAGCGAAACTAGTCTTTGCCACCAGCCTAATTCTAGGATCAACCATTACGATCTCAAGCAACCACTGAATCACAGCCTGAGCGGGTCTCGAAATTAACACCCTAGCAATCCTACCACTAATCTCGAAATCCCACCACCCCCGGGCTATCGAAGCCGCAACCAAATACTTCCTAGTACAAGCAGCTGCCTCCACCCTAGTCCTATTCTCCAGCATAACCAACGCATGAAACACCGGACAATGAGACATCACCCAACTAAC
	DQ241274 TGATGGTTCAACCCCCTCCCCTACTAATGAACCCCCAAGCGAAACTAGTCTTTGCCACCAGCCTAATTCTAGGATCAACCATTACGATCTCAAGCAACCACTGAATCACAGCCTGAGCGGGTCTCGAAATTAACACCCTAGCAATCCTACCACTAATCTCGAAATCCCACCACCCCCGGGCTATCGAAGCCGCAACCAAATACTTCCTAGTACAAGCAGCTGCCTCCACCCTAGTCCTATTCTCCAGCATAACCAACGCATGAAACACCGGACAATGAGACATCACCCAACTAAC
	DQ241275 TGATGGTTCAACCCCCTCCCCTACTAATGAACCCCCAAGCGAAACTAGTCTTTGCCACCAGCCTAATTCTAGGATCAACCATTACGATCTCAAGCAACCACTGAATCACAGCCTGAGCGGGTCTCGAAATTAACACCCTAGCAATCCTACCACTAATCTCGAAATCCCACCACCCCCGGGCTATCGAAGCCGCAACCAAATACTTCCTAGTACAAGCAGCTGCCTCCACCCTAGTCCTATTCTCCAGCATAACCAACGCATGAAACACCGGACAATGAGACATCACCCAACTAAC
	DQ241276 TGATGGTTCAACCCCCTCCCCTACTAATGAACCCCCAAGCGAAACTAGTCTTTGCCACCAGCCTAATTCTAGGATCAACCATTACGATCTCAAGCAACCACTGAATCACAGCCTGAGCGGGTCTCGAAATTAACACCCTAGCAATCCTACCACTAATCTCGAAATCCCACCACCCCCGGGCTATCGAAGCCGCAACCAAATACTTCCTAGTACAAGCAGCTGCCTCCACCCTAGTCCTATTCTCCAGCATAACCAACGCATGAAACACCGGACAATGAGACATCACCCAACTAAC
	DQ241277 TGATGGTTCAACCCCCTCCCCTACTAATGAACCCCCAAGCGAAACTAGTCTTTGCCACCAGCCTAATTCTAGGATCAACCATTACGATCTCAAGCAACCACTGAATCACAGCCTGAGCGGGTCTCGAAATTAACACCCTAGCAATCCTACCACTAATCTCGAAATCCCACCACCCCCGGGCTATCGAAGCCGCAACCAAATACTTCCTAGTACAAGCAGCTGCCTCCACCCTAGTCCTATTCTCCAGCATAACCAACGCATGAAACACCGGACAATGAGACATCACCCAACTAAC
	DQ241278 TGATGGTTCAACCCCCTCCCCTACTAATGAACCCCCAAGCGAAACTAGTCTTTGCCACCAGCCTAATTCTAGGATCAACCATTACGATCTCAAGCAACCACTGAATCACAGCCTGAGCGGGTCTCGAAATTAACACCCTAGCAATCCTACCACTAATCTCGAAATCCCACCACCCCCGGGCTATCGAAGCCGCAACCAAATACTTCCTAGTACAAGCAGCTGCCTCCACCCTAGTCCTATTCTCCAGCATAACCAACGCATGAAACACCGGACAATGAGACATCACCCAACTAAC
	DQ241279 TGATGGTTCAACCCCCTCCCCTACTAATGAACCCCCAAGCGAAACTAGTCTTTGCCACCAGCCTAATTCTAGGATCAACCATTACGATCTCAAGCAACCACTGAATCACAGCCTGAGCGGGTCTCGAAATTAACACCCTAGCAGTCCTACCACTAATCTCGAAATCCCACCACCCCCGAGCTATCGAAGCTGCAACCAAATACTTCCTAGTACAAGCAGCTGCCTCCACCCTAGTCCTATTCTCCAGCATAACCAACGCATGAAATACCGGACAATGAGACATCACTCAACTAAC
	DQ241280 TGATGGTTCAACCCCCTCCCCTACTAATGAACCCCCAAGCGAAACTAGTCTTTGCCACCAGCCTAATTCTAGGATCAACCATTACGATCTCAAGCAACCACTGAATCACAGCCTGAGCGGGTCTCGAAATTAACACCCTAGCAGTCCTACCACTAATCTCGAAATCCCACCACCCCCGAGCTATCGAAGCTGCAACCAAATACTTCCTAGTACAAGCAGCTGCCTCCACCCTAGTCCTATTCTCCAGCATAACCAACGCATGAAATACCGGACAATGAGACATCACTCAACTAAC
	DQ241281 TGATGGTTCAACCCCCTCCCCTACTAATGAACCCCCAAGCGAAACTAGTCTTTGCCACCAGCCTAATTCTAGGATCAACCATTACGATCTCAAGCAACCACTGAATCACAGCCTGAGCGGGTCTCGAAATTAACACCCTAGCAGTCCTACCACTAATCTCGAAATCCCACCACCCCCGAGCTATCGAAGCTGCAACCAAATACTTCCTAGTACAAGCAGCTGCCTCCACCCTAGTCCTATTCTCCAGCATAACCAACGCATGAAATACCGGACAATGAGACATCACTCAACTAAC
	DQ241282 TGATGGTTCAACCCCCTCCCCTACTAATGAACCCCCAAGCGAAACTAGTCTTTGCCACCAGCCTAATTCTAGGATCAACCATTACGATCTCAAGCAACCACTGAATCACAGCCTGAGCGGGTCTCGAAATTAACACCCTAGCAATCCTACCACTAATCTCGAAATCCCACCACCCCCGAGCTATCGAAGCTGCAACCAAATACTTCCTAGTACAAGCAGCTGCCTCCACCCTAGTCCTATTCTCCAGCATAACCAACGCATGAAATACCGGACAATGAGACATCACTCAACTAAC
	JN799679 --------------------------ATGAACCCCCAAGCAAAACTAGTCTTTGCCACCAGCCTAATCATAGGATCAGCCATCACAATTTCAAGTAACCACTGAATCATAGCCTGAACGGGACTTGAGATCAACACCCTAGCAATCCTACCGCTCATTTCAAAATCCCACCATCCTCGGGCTATCGAAGCCGCAACCAAATACTTCCTGGTGCAAGCAGCTGCCTCCACCCTAGTCCTATTCTCCAGCATAACCAACGCATGAAATACCGGACAATGGGACATTACCCAACTAAC
	JN799680 --------------------------ATGAACCCCCAAGCAAAACTAGTCTTCGCCATCAGCCTAATTCTAGGGTCAACCATTACAATTTCAAGCAACCACTGGATCACAGCCTGGGCGGGCCTCGAAATCAACACCCTAGCAGTCCTCCCACTAATCTCAAAGTCCCACCACCCCCGAGCTATCGAAGCCGCAACCAAGTACTTCCTAGTACAGGCAGCCGCCTCCGCCTTAGTACTATTCTCCAGCATAACAAACGCATGAAATACCGGACAGTGAGATATCACCCAACTAAC
	JN799683 --------------------------ATGAACCCCCAAGCAAAACTAGTATTCACCACCAGCCTACTTTTAGGATCAACCATTACAATCTCAAGCAACCACTGAATCACAGCCTGGGCAGGCCTTGAAATCAACACCCTGGCAGTCCTACCAATAATCTCAAAGTCTCACCACCCCCGAGCCATCGAAGCTGCAACCAAGTACTTCCTAGTACAAGCAGCCGCCTCCACCCTAGTACTATTCTCCAGCATAACGAACGCATGAGACACTGGACAATGAGACATCACCCAACTAAC
	JN799685 --------------------------ATGAACCCCCAAGCGAAACTAGTCTTTGCCACCAGCCTAATTCTAGGATCAACCATTACGATCTCAAGCAACCACTGAATCACAGCCTGAGCGGGTCTCGAAATTAACACCCTAGCAATCCTACCACTAATCTCGAAATCCCACCACCCCCGGGCTATCGAAGCCGCAACCAAATACTTCCTAGTACAAGCAGCTGCCTCCACTCTAGTCCTATTCTCCAGCATAACCAACGCATGAAACACCGGACAATGAGACATCACTCAACTAAC
	JN799686 --------------------------ATGAATCCCCAAGCAAAACTAGTCTTCGCCATCAGCCTAATTCTAGGATCAACCATTACAATCTCAAGCAACCACTGAGTCACAGCCTGAGCAGGCCTTGAAATCAACACTCTAGCAATCCTGCCCCTAATCTCAAAATCCCACCACCCTCGGGCCATTGAAGCCGCAACCAAATACTTCCTAGTACAGGCAGCTGCCTCCACCCTAGTATTATTCTCCGGCATAACAAACGCATGGAATACCGGACAATGAGACATCACCCAAATAAC
	JN799688 --------------------------ATGAACCCCCAAGCAAAACTAGTCTTTGCCACCAGCCTAATTCTAGGATCAGCCATTACAATCTCAAGCAACCACTGAATTATAGCCTGAACGGGACTCGAGATCAACACCCTAGCAATCCTACCACTCATCTCAAAATCCCACCATCCCCGGGCTATCGAAGCCGCAACCAAATACTTCCTAGTACAAGCAACCGCCTCCACCCTAGTCCTATTCTCCAGCATAACCAACGCATGAAACACCGGACAGTGGGACATCACCCAACTAAC
	JN799690 --------------------------ATGAACCCCCAAGCAAAACTAGTCTTTGCCACCAGCCTAATTCTAGGTTCAACCATCACAATTTCAAGCAACCACTGAATCATAGCCTGAACGGGACTTGAGATCAACACCCTAGCAATCCTACCACTCATCTCAAAATCCCACCACCCCCGAGCCATCGAAGCTGCAACCAAATACTTCCTAGTACAAGCAGCCGCCTCCACACTAATCCTATTTTCCAGCATAACCAACGCATGAAATACCGGACAGTGAGACATCACCCAACTAAC
	JN799691 --------------------------ATGAACCCCCAAGCAAAACTAGTCTTTGCTACCAGCCTACTCCTAGGATCAACTATCACAATCACAAGCAACCACTGAATCACAGCCTGAGCAGGCCTCGAAATC???????????????????????????TCAAAATCCCACCACCCCCGGGCCATCGAAGCCGCAACCAAGTACTTCCTAGTACAGGCAGCCGCCTCCACCCTAGTCCTATTCTCCAGCATAACCAATGCATGAAGTACCGGACAATGGGACATCACCCAAATGAC
	JN799692 --------------------------ATGAACCCCCAAGCAAAACTAGTCTTTGCCACCAGCCTACTCCTAGGATCAACCATTACAATCTCAAGCAACCATTGAATCACAGCCTGGGCCGGTCTTGAAATCAACACCCTAGCAATCCTACCACTAATCTCAAAATCTCACCACCCCCGAGCCATCGAAGCTGCAACCAAATACTTCCTAGTACAAGCAGCTGCCTCCACCCTACTACTATTCTCCAGCATAACAAACGCATGAGACACTGGACAATGAGATATCACCCAATTAAC
;
END;
