# Supplementary material for: A latitudinal phylogeographic diversity gradient in birds
Source: PLoS Biol. 2017 Apr 13;15(4):e2001073. doi: 10.1371/journal.pbio.2001073 (PMC5390966; doi:10.1371/journal.pbio.2001073)
Supplement: S1 Data — (ZIP) [file pbio.2001073.s015.zip › S1_Data/Toxostoma-redivium.nex]

#NEXUS
BEGIN DATA;
	DIMENSIONS NTAX=66 NCHAR=1107;
	FORMAT DATATYPE = DNA GAP = - MISSING = ?;
	MATRIX
	AY239683 AAAACCATCAACGACGCCCTAATCGACCTCCCCACACCCCCAAATATCTCTACTTGATGAAACTTCGGATCACTATTAGGAATCTGCCTAGTAACACAAATCATCACCGGACTGCTACTAGCAACACACTACACAGCAGATACCTCCCTAGCCTTCAACTCAGTAGCCCACATATGCCGAAACGTCCAATTTGGATGACTAATCCGAAACCTACACGCAAACGGAGCTTCATTCTTCTTCATCTGCATCTACCTACACATTGGCCGAGGACTATACTACGGGTCCTACCTGAATAAAGAAACCTGAAACATTGGAGTAATCCTCCTACTAACCCTAATAGCAACTGCCTTCGTAGGATACGTACTGCCCTGAGGACAAATATCATTCTGA…
	AY239684 AAAACCATCAACGACGCCCTAATCGACCTCCCCACACCCCCAAATATCTCTACTTGATGAAACTTCGGATCACTATTAGGAATCTGCCTAGTAACACAAATCATCACCGGACTGCTACTAGCAACACACTACACAGCAGATACCTCCCTAGCCTTCAACTCAGTAGCCCACATATGCCGAAACGTCCAATTTGGATGACTAATCCGAAACCTACACGCAAACGGAGCTTCATTCTTCTTCATCTGCATCTACCTACACATTGGCCGAGGACTATACTACGGGTCCTACCTGAATAAAGAAACCTGAAACATTGGAGTAATCCTCCTACTAACCCTAATAGCAACTGCCTTCGTAGGATACGTACTGCCCTGAGGACAAATATCATTCTGA…
	AY239685 AAAACCATCAACGACGCCCTAATCGACCTCCCCACACCCCCAAATATCTCTACTTGATGAAACTTCGGATCACTATTAGGAATCTGCCTAGTAACACAAATCATCACCGGACTGCTACTAGCAACACACTACACAGCAGATACCTCCCTAGCCTTCAACTCAGTAGCCCACATATGCCGAAACGTCCAATTTGGATGACTAATCCGAAACCTACACGCAAACGGAGCTTCATTCTTCTTCATCTGCATCTACCTACACATTGGCCGAGGACTATACTACGGGTCCTACCTGAATAAAGAAACCTGAAACATTGGAGTAATCCTCCTACTAACCCTAATAGCAACTGCCTTCGTAGGATACGTACTGCCCTGAGGACAAATATCATTCTGA…
	AY239686 AAAACCATCAACGACGCCCTAATCGACCTCCCCACACCCCCAAATATCTCTACTTGATGAAACTTCGGATCACTATTAGGAATCTGCCTAGTAACACAAATCATCACCGGACTGCTACTAGCAACACACTACACAGCAGATACCTCCCTAGCCTTCAACTCAGTAGCCCACATATGCCGAAACGTCCAATTTGGATGACTAATCCGAAACCTACACGCAAACGGAGCTTCATTCTTCTTCATCTGCATCTACCTACACATTGGCCGAGGACTATACTACGGGTCCTACCTGAATAAAGAAACCTGAAACATTGGAGTAATCCTCCTACTAACCCTAATAGCAACTGCCTTCGTAGGATACGTACTGCCCTGAGGACAAATATCATTCTGA…
	AY239687 AAAACCATCAACGACGCCCTAATCGACCTCCCCACACCCCCAAATATCTCTACTTGATGAAACTTCGGATCACTATTAGGAATCTGCCTAGTAACACAAATCATCACCGGACTGCTACTAGCAACACACTACACAGCAGATACCTCCCTAGCCTTCAACTCAGTAGCCCACATATGCCGAAACGTCCAATTTGGATGACTAATCCGAAACCTACACGCAAACGGAGCTTCATTCTTCTTCATCTGCATCTACCTACACATTGGCCGAGGACTATACTACGGGTCCTACCTGAATAAAGAAACCTGAAACATTGGAGTAATCCTCCTACTAACCCTAATAGCAACTGCCTTCGTAGGATACGTACTGCCCTGAGGACAAATATCATTCTGA…
	AY239688 AAAACCATCAACGACGCCCTAATCGACCTCCCCACACCCCCAAATATCTCTACTTGATGAAACTTCGGATCACTATTAGGAATCTGCCTAGTAACACAAATCATCACCGGACTGCTACTAGCAACACACTACACAGCAGATACCTCCCTAGCCTTCAACTCAGTAGCCCACATATGCCGAAACGTCCAATTTGGATGACTAATCCGAAACCTACACGCAAACGGAGCTTCATTCTTCTTCATCTGCATCTACCTACACATTGGCCGAGGACTATACTACGGGTCCTACCTGAATAAAGAAACCTGAAACATTGGAGTAATCCTCCTACTAACCCTAATAGCAACTGCCTTCGTAGGATACGTACTGCCCTGAGGACAAATATCATTCTGA…
	AY239689 AAAACCATCAACGACGCCCTAATCGACCTCCCCACACCCCCAAATATCTCTACTTGATGAAACTTCGGATCACTATTAGGAATCTGCCTAGTAACACAAATCATCACCGGACTGCTACTAGCAACACACTACACAGCAGATACCTCCCTAGCCTTCAACTCAGTAGCCCACATATGCCGAAACGTCCAATTTGGATGACTAATCCGAAACCTACACGCAAACGGAGCTTCATTCTTCTTCATCTGCATCTACCTACACATTGGCCGAGGACTATACTACGGGTCCTACCTGAATAAAGAAACCTGAAACATTGGAGTAATCCTCCTACTAACCCTAATAGCAACTGCCTTCGTAGGATACGTACTGCCCTGAGGACAAATATCATTCTGA…
	AY239690 AAAACCATCAACGACGCCCTAATCGACCTCCCCACACCCCCAAATATCTCTACTTGATGAAACTTCGGATCACTATTAGGAATCTGCCTAGTAACACAAATCATCACCGGACTGCTACTAGCAACACACTACACAGCAGATACCTCCCTAGCCTTCAACTCAGTAGCCCACATATGCCGAAACGTCCAATTTGGATGACTAATCCGAAACCTACACGCAAACGGAGCTTCATTCTTCTTCATCTGCATCTACCTACACATTGGCCGAGGACTATACTACGGGTCCTACCTGAACAAAGAAACCTGAAACATTGGAGTAATCCTCCTACTAACCCTAATAGCAACTGCCTTCGTAGGATACGTACTGCCCTGAGGACAAATATCATTCTGA…
	AY239691 AAAACCATCAACGACGCCCTAATCGACCTCCCCACACCCCCAAATATCTCTACTTGATGAAACTTCGGATCACTATTAGGAATCTGCCTAGTAACACAAATCATCACCGGACTGCTACTAGCAACACACTACACAGCAGATACCTCCCTAGCCTTCAACTCAGTAGCCCACATATGCCGAAACGTCCAATTTGGATGACTAATCCGAAACCTACACGCAAACGGAGCTTCATTCTTCTTCATCTGCATCTACCTACACATTGGCCGAGGACTATACTACGGGTCCTACCTGAATAAAGAAACCTGAAACATTGGAGTAATCCTCCTACTAACCCTAATAGCAACTGCCTTCGTAGGATACGTACTGCCCTGAGGACAAATATCATTCTGA…
	AY239692 AAAACCATCAACGACGCCCTAATCGACCTCCCCACACCCCCAAACATCTCTACTTGATGAAACTTCGGATCACTATTAGGAATCTGCCTAGTAACACAAATCATCACCGGACTGCTACTAGCAACACACTACACAGCAGATACCTCCCTAGCCTTCAACTCAGTAGCCCACATATGCCGAAACGTCCAATTTGGATGACTAATCCGAAACCTACACGCAAACGGAGCTTCATTCTTCTTCATCTGCATCTACCTACACATTGGCCGAGGACTATACTACGGGTCCTACCTGAATAAAGAAACCTGAAACATTGGAGTAATCCTCCTACTAACCCTAATAGCAACTGCCTTCGTAGGATACGTACTGCCCTGAGGACAAATATCATTCTGA…
	AY239693 AAAACCATCAACGACGCCCTAATCGACCTCCCCACACCCCCAAATATCTCTACTTGATGAAACTTCGGATCACTATTAGGAATCTGCCTAGTGACACAAATCATCACCGGACTGCTACTAGCAACACACTACACAGCAGATACCTCCCTAGCCTTCAACTCAGTAGCCCACATATGCCGAAACGTCCAATTTGGATGACTAATCCGAAACCTACACGCAAACGGAGCTTCATTCTTCTTCATCTGCATCTACCTACACATTGGCCGAGGACTATACTACGGGTCCTACCTGAATAAAGAAACCTGAAACATTGGAGTAATCCTCCTACTAACCCTAATAGCAACTGCCTTCGTAGGATACGTACTGCCCTGAGGACAAATATCATTCTGA…
	AY239694 AAAACCATCAACGACGCCCTAATCGACCTCCCCACACCCCCAAATATCTCTACTTGATGAAACTTCGGATCACTATTAGGAATCTGCCTAGTAACACAAATCATCACCGGACTGCTACTAGCAACACACTACACAGCAGATACCTCCCTAGCCTTCAACTCAGTAGCCCACATATGCCGAAACGTCCAATTTGGATGACTAATCCGAAACCTACACGCAAACGGAGCTTCATTCTTCTTCATCTGCATCTACCTACACATTGGCCGAGGACTATACTACGGGTCCTACCTGAATAAAGAAACCTGAAACATTGGAGTAATCCTCCTACTAACCCTAATAGCAACTGCCTTCGTAGGATACGTACTGCCCTGAGGACAAATATCATTCTGA…
	AY239695 AAAACCATCAACGACGCCCTAATCGACCTCCCCACACCCCCAAATATCTCTACTTGATGAAACTTCGGATCACTATTAGGAATCTGCCTAGTAACACAAATCATCACCGGACTGCTACTAGCAACACACTACACAGCAGATACCTCCCTAGCCTTCAACTCAGTAGCCCACATATGCCGAAACGTCCAATTTGGATGACTAATCCGAAACCTACACGCAAACGGAGCTTCATTCTTCTTCATCTGCATCTACCTACACATTGGCCGAGGACTATACTACGGGTCCTACCTGAATAAAGAAACCTGAAACATTGGAGTAATCCTCCTACTAACCCTAATAGCAACTGCCTTCGTAGGATACGTACTGCCCTGAGGACAAATATCATTCTGA…
	AY239696 AAAACCATCAACGACGCCCTAATCGACCTCCCCACACCCCCAAATATCTCTACTTGATGAAACTTCGGATCACTATTAGGAATCTGCCTAGTAACACAAATCATCACCGGACTGCTACTAGCAACACACTACACAGCAGATACCTCCCTAGCCTTCAACTCAGTAGCCCACATATGCCGAAACGTCCAATTTGGATGACTAATCCGAAACCTACACGCAAACGGAGCTTCATTCTTCTTCATCTGCATCTACCTACACATTGGCCGAGGACTATACTACGGGTCCTACCTGAATAAAGAAACCTGAAACATTGGAGTAATCCTCCTACTAACCCTAATAGCAACTGCCTTCGTAGGATACGTACTGCCCTGAGGACAAATATCATTCTGA…
	AY239697 AAAACCATCAACGACGCCCTAATCGACCTCCCCACACCCCCAAATATCTCTACTTGATGAAACTTCGGATCACTATTAGGAATCTGCCTAGTAACACAAATCATCACCGGACTGCTACTAGCAACACACTACACAGCAGATACCTCCCTAGCCTTCAACTCAGTAGCCCACATATGCCGAAACGTCCAATTTGGATGACTAATCCGAAACCTACACGCAAACGGAGCTTCATTCTTCTTCATCTGCATCTACCTACACATTGGCCGAGGACTATACTACGGGTCCTACCTGAATAAAGAAACCTGAAACATTGGAGTAATCCTCCTACTAACCCTAATAGCAACTGCCTTCGTAGGATACGTACTGCCCTGAGGACAAATATCATTCTGA…
	AY239698 AAAACCATCAACGACGCCCTAATCGACCTCCCCACACCCCCAAACATCTCTACTTGATGAAACTTCGGATCACTATTAGGAATCTGCCTAGTAACACAAATCATCACCGGACTGCTACTAGCAACACACTACACAGCAGATACCTCCCTAGCCTTCAACTCAGTAGCCCACATATGCCGAAACGTCCAATTTGGATGACTAATCCGAAACCTACACGCAAACGGAGCTTCATTCTTCTTCATCTGCATCTACCTACACATTGGCCGAGGACTATACTACGGGTCCTACCTGAATAAAGAAACCTGAAACATTGGAGTAATCCTCCTACTAACCCTAATAGCAACTGCCTTCGTAGGATACGTACTGCCCTGAGGACAAATATCATTCTGA…
	AY239699 AAAACCATCAACGACGCCCTAATCGACCTCCCCACACCCCCAAATATCTCTACTTGATGAAACTTCGGATCACTATTAGGAATCTGCCTAGTAACACAAATCATCACCGGACTGCTACTAGCAACACACTACACAGCAGATACCTCCCTAGCCTTCAACTCAGTAGCCCACATATGCCGAAACGTCCAATTTGGATGACTAATCCGAAACCTACACGCAAACGGAGCTTCATTCTTCTTCATCTGCATCTACCTACACATTGGCCGAGGACTATACTACGGGTCCTACCTGAATAAAGAAACCTGAAACATTGGAGTAATCCTCCTACTAACCCTAATAGCAACTGCCTTCGTAGGATACGTACTGCCCTGAGGACAAATATCATTCTGA…
	AY239700 AAAACCATCAACGACGCCCTAATCGACCTCCCCACACCCCCAAATATCTCTACTTGATGAAACTTCGGATCACTATTAGGAATCTGCCTAGTAACACAAATCATCACCGGACTGCTACTAGCAACACACTACACAGCAGATACCTCCCTAGCCTTCAACTCAGTAGCCCACATATGCCGAAACGTCCAATTTGGATGACTAATCCGAAACCTACACGCAAACGGAGCTTCATTCTTCTTCATCTGCATCTACCTACACATTGGCCGAGGACTATACTACGGGTCCTACCTGAATAAAGAAACCTGAAACATTGGAGTAATCCTCCTACTAACCCTAATAGCAACTGCCTTCGTAGGATACGTACTGCCCTGAGGACAAATATCATTCTGA…
	AY239701 AAAACCATCAACGACGCCCTAATCGACCTCCCCACACCCCCAAATATCTCTACTTGATGAAACTTCGGATCACTATTAGGAATCTGCCTAGTAACACAAATCATCACCGGACTGCTACTAGCAACACACTACACAGCAGATACCTCCCTAGCCTTCAACTCAGTAGCCCACATATGCCGAAACGTCCAATTTGGATGACTAATCCGAAACCTACACGCAAACGGAGCTTCATTCTTCTTCATCTGCATCTACCTACACATTGGCCGAGGACTATACTACGGGTCCTACCTGAATAAAGAAACCTGAAACATTGGAGTAATCCTCCTACTAACCCTAATAGCAACTGCCTTCGTAGGATACGTACTGCCCTGAGGACAAATATCATTCTGA…
	AY239702 AAAACCATCAACGACGCCCTAATCGACCTCCCCACACCCCCAAATATCTCTACTTGATGAAACTTCGGATCACTATTAGGAATCTGCCTAGTAACACAAATCATCACCGGACTGCTACTAGCAACACACTACACAGCAGATACCTCCCTAGCCTTCAACTCAGTAGCCCACATATGCCGAAACGTCCAATTTGGGTGACTAATCCGAAACCTACACGCAAACGGAGCTTCATTCTTCTTCATCTGCATCTACCTACACATTGGCCGAGGACTATACTACGGGTCCTACCTGAATAAAGAAACCTGAAACATTGGAGTAATCCTCCTACTAACCCTAATAGCAACTGCCTTCGTAGGATACGTACTGCCCTGAGGACAAATATCATTCTGA…
	AY239703 AAAACCATCAACGACGCCCTAATCGACCTCCCCACACCCCCAAATATCTCTACTTGATGAAACTTCGGATCACTATTAGGAATCTGCCTAGTAACACAAATCATCACCGGACTGCTACTAGCAACACACTACACAGCAGATACCTCCCTAGCCTTCAACTCAGTAGCCCACATATGCCGAAACGTCCAATTTGGATGACTAATCCGAAACCTACACGCAAACGGAGCTTCATTCTTCTTCATCTGCATCTACCTACACATTGGCCGAGGACTATACTACGGGTCCTACCTGAATAAAGAAACCTGAAACATTGGAGTAATCCTCCTACTAACCCTAATAGCAACTGCCTTCGTAGGATACGTACTGCCCTGAGGACAAATATCATTCTGA…
	AY239704 AAAACCATCAACGACGCCCTAATCGACCTCCCCACACCCCCAAATATCTCTACTTGATGAAACTTCGGATCACTATTAGGAATCTGCCTAGTAACACAAATCATCACCGGACTGCTACTAGCAACACACTACACAGCAGATACCTCCCTAGCCTTCAACTCAGTAGCCCACATATGCCGAAACGTCCAATTTGGATGACTAATCCGAAACCTACACGCAAACGGAGCTTCATTCTTCTTCATCTGCATCTACCTACACATTGGCCGAGGACTATACTACGGGTCCTACCTAAATAAAGAAACCTGAAACATTGGAGTAATCCTCCTACTAACCCTAATAGCAACTGCCTTCGTAGGATACGTACTGCCCTGAGGACAAATATCATTCTGA…
	AY239705 AAAACCATCAACGACGCCCTAATCGACCTCCCCACACCCCCAAATATCTCTACTTGATGAAACTTCGGATCACTATTAGGAATCTGCCTAGTAACACAAATCATCACCGGACTGCTACTAGCAACACACTACACAGCAGATACCTCCCTAGCCTTCAACTCAGTAGCCCACATATGCCGAAACGTCCAATTTGGATGACTAATCCGAAACCTACACGCAAACGGAGCTTCATTCTTCTTCATCTGCATCTACCTACACATTGGCCGAGGACTATACTACGGGTCCTACCTGAATAAAGAAACCTGAAACATTGGAGTAATCCTCCTACTAACCCTAATAGCAACTGCCTTCGTAGGATACGTACTGCCCTGAGGACAAATATCATTCTGA…
	AY239706 AAAACCATCAACGACGCCCTAATCGACCTCCCCACACCCCCAAATATCTCTACTTGATGAAACTTCGGATCACTATTAGGAATCTGCCTAGTAACACAAATCATCACCGGACTGCTACTAGCAACACACTACACAGCAGATACCTCCCTAGCCTTCAACTCAGTAGCCCACATATGCCGAAACGTCCAATTTGGATGACTAATCCGAAACCTACACGCAAACGGAGCTTCATTCTTCTTCATCTGCATCTACCTACACATTGGCCGAGGACTATACTACGGGTCCTACCTGAATAAAGAAACCTGAAACATTGGAGTAATCCTCCTACTAACCCTAATAGCAACTGCCTTCGTAGGATACGTACTGCCCTGAGGACAAATATCATTCTGA…
	AY239707 AAAACCATCAACGACGCCCTAATCGACCTCCCCACACCCCCAAATATCTCTACTTGATGAAACTTCGGATCACTATTAGGAATCTGCCTAGTAACACAAATCATCACCGGACTGCTACTAGCAACACACTACACAGCAGATACCTCCCTAGCCTTCAACTCAGTAGCCCACATATGCCGAAACGTCCAATTTGGATGACTAATCCGAAACCTACACGCAAACGGAGCTTCATTCTTCTTCATCTGCATCTACCTACACATTGGCCGAGGACTATACTACGGGTCCTACCTGAATAAAGAAACCTGAAACATTGGAGTAATCCTCCTACTAACCCTAATAGCAACTGCCTTCGTAGGATACGTACTGCCCTGAGGACAAATATCATTCTGA…
	AY239708 AAAACCATCAACGACGCCCTAATCGACCTCCCCACACCCCCAAATATCTCTACTTGATGAAACTTCGGATCACTATTAGGAATCTGCCTAGTAACACAAATCATCACCGGACTGCTACTAGCAACACACTACACAGCAGATACCTCCCTAGCCTTCAACTCAGTAGCCCACATATGCCGAAACGTCCAATTTGGATGACTAATCCGAAACCTACACGCAAACGGAGCTTCATTCTTCTTCATCTGCATCTACCTACACATTGGCCGAGGACTATACTACGGGTCCTACCTGAATAAAGAAACCTGAAACATTGGAGTAATCCTCCTACTAACCCTAATAGCAACTGCCTTCGTAGGATACGTACTGCCCTGAGGACAAATATCATTCTGA…
	AY239709 AAAACCATCAACGACGCCCTAATCGACCTCCCCACACCCCCAAATATCTCTACTTGATGAAACTTCGGATCACTATTAGGAATCTGCCTAGTAACACAAATCATCACCGGACTGCTACTAGCAACACACTACACAGCAGATACCTCCCTAGCCTTCAACTCAGTAGCCCACATATGCCGAAACGTCCAATTTGGATGACTAATCCGAAACCTACACGCAAACGGAGCTTCATTCTTCTTCATCTGCATCTACCTACACATTGGCCGAGGACTATACTACGGGTCCTACCTGAATAAAGAAACCTGAAACATTGGAGTAATCCTCCTACTAACCCTAATAGCAACTGCCTTCGTAGGATACGTACTGCCCTGAGGACAAATATCATTCTGA…
	AY239710 AAAACCATCAACGACGCCCTAATCGACCTCCCCACACCCCCAAATATCTCTACTTGATGAAACTTCGGATCACTATTAGGAATCTGCCTAGTAACACAAATCATCACCGGACTGCTACTAGCAACACACTACACAGCAGATACCTCCCTAGCCTTCAACTCAGTAGCCCACATATGCCGAAACGTCCAATTTGGATGACTAATCCGAAACCTACACGCAAACGGAGCTTCATTCTTCTTCATCTGCATCTACCTACACATTGGCCGAGGACTATACTACGGGTCCTACCTGAATAAAGAAACCTGAAACATTGGAGTAATCCTCCTACTAACCCTAATAGCAACTGCCTTCGTAGGATACGTACTGCCCTGAGGACAAATATCATTCTGA…
	AY239711 AAAACCATCAACGACGCCCTAATCGACCTCCCCACACCCCCAAATATCTCTACTTGATGAAACTTCGGATCACTATTAGGAATCTGCCTAGTAACACAAATCATCACCGGACTGCTACTAGCAACACACTACACAGCAGATACCTCCCTAGCCTTCAACTCAGTAGCCCACATATGCCGAAACGTCCAATTTGGATGACTAATCCGAAACCTACACGCAAACGGAGCTTCATTCTTCTTCATCTGCATCTACCTACACATTGGCCGAGGACTATACTACGGGTCCTACCTGAATAAAGAAACCTGAAACATTGGAGTAATCCTCCTACTAACCCTAATAGCAACTGCCTTCGTAGGATACGTACTGCCCTGAGGACAAATATCATTCTGA…
	AY239712 AAAACCATCAACGACGCCCTAATCGACCTCCCCACACCCCCAAATATCTCTACTTGATGAAACTTCGGATCACTATTAGGAATCTGCCTAGTAACACAAATCATCACCGGACTGCTACTAGCAACACACTACACAGCAGATACCTCCCTAGCCTTCAACTCAGTAGCCCACATATGCCGAAACGTCCAATTTGGATGACTAATCCGAAACCTACACGCAAACGGAGCTTCATTCTTCTTCATCTGCATCTACCTACACATTGGCCGAGGACTATACTACGGGTCCTACCTGAATAAAGAAACCTGAAACATTGGAGTAATCCTCCTACTAACCCTAATAGCAACTGCCTTCGTAGGATACGTACTGCCCTGAGGACAAATATCATTCTGA…
	AY239713 AAAACCATCAACGACGCCCTAATCGACCTCCCCACACCCCCAAATATCTCTACTTGATGAAACTTCGGATCACTATTAGGAATCTGCCTAGTAACACAAATCATCACCGGACTGCTACTAGCAACACACTACACAGCAGATACCTCCCTAGCCTTCAACTCAGTAGCCCACATATGCCGAAACGTCCAATTTGGATGACTAATCCGAAACCTACACGCAAACGGAGCTTCATTCTTCTTCATCTGCATCTACCTACACATTGGCCGAGGACTATACTACGGGTCCTACCTGAACAAAGAAACCTGAAACATTGGAGTAATCCTCCTACTAACCCTAATAGCAACTGCCTTCGTAGGATACGTACTGCCCTGAGGACAAATATCATTCTGA…
	AY239714 AAAACCATCAACGACGCCCTAATCGACCTCCCCACACCCCCAAATATCTCTACTTGATGAAACTTCGGATCACTATTAGGAATCTGCCTAGTAACACAAATCATCACCGGACTGCTACTAGCAACACACTACACAGCAGATACCTCCCTAGCCTTCAACTCAGTAGCCCACATATGCCGAAACGTCCAATTTGGATGACTAATCCGAAACCTACACGCAAACGGAGCTTCATTCTTCTTCATCTGCATCTACCTACACATTGGCCGAGGACTATACTACGGGTCCTACCTGAACAAAGAAACCTGAAACATTGGAGTAATCCTCCTACTAACCCTAATAGCAACTGCCTTCGTAGGATACGTACTGCCCTGAGGACAAATATCATTCTGA…
	AY239715 AAAACCATCAACGACGCCCTAATCGACCTCCCCACACCCCCAAATATCTCTACTTGATGAAACTTCGGATCACTATTAGGAATCTGCCTAGTAACACAAATCATCACCGGACTGCTACTAGCAACACACTACACAGCAGATACCTCCCTAGCCTTCAACTCAGTAGCCCACATATGCCGAAACGTCCAATTTGGATGACTAATCCGAAACCTACACGCAAACGGAGCTTCATTCTTCTTCATCTGCATCTACCTACACATTGGCCGAGGACTATACTACGGGTCCTACCTGAACAAAGAAACCTGAAACATTGGAGTAATCCTCCTACTAACCCTAATAGCAACTGCCTTCGTAGGATACGTACTGCCCTGAGGACAAATATCATTCTGA…
	AY239716 AAAACCATCAACGACGCCCTAATCGACCTCCCCACACCCCCAAATATCTCTACTTGATGAAACTTCGGATCACTATTAGGAATCTGCCTAGTAACACAAATCATCACCGGACTGCTACTAGCAACACACTACACAGCAGACACCTCCCTAGCCTTCAACTCAGTAGCCCACATATGCCGAAACGTCCAATTTGGATGACTAATCCGAAACCTACACGCAAACGGAGCTTCATTCTTCTTCATCTGCATCTACCTACACATTGGCCGAGGACTATACTACGGGTCCTACCTGAACAAAGAAACCTGAAACATTGGAGTAATCCTCCTACTAACCCTAATAGCAACTGCCTTCGTAGGATACGTACTGCCCTGAGGACAAATATCATTCTGA…
	AY239717 AAAACCATCAACGACGCCCTAATCGACCTCCCCACACCCCCAAATATCTCTACTTGATGAAACTTCGGATCACTATTAGGAATCTGCCTAGTAACACAAATCATCACCGGACTGCTACTAGCAACACACTACACAGCAGATACCTCCCTAGCCTTCAACTCAGTAGCCCACATATGCCGAAACGTCCAATTTGGATGACTAATCCGAAACCTACACGCAAACGGAGCTTCATTCTTCTTCATCTGCATCTACCTACACATTGGCCGAGGACTATACTACGGGTCCTACCTGAATAAAGAAACCTGAAACATTGGAGTAATCCTCCTACTAACCCTAATAGCAACTGCCTTCGTAGGATACGTACTGCCCTGAGGACAAATATCATTCTGA…
	AY239718 AAAACCATCAACGACGCCCTAATCGACCTCCCCACACCCCCAAATATCTCTACTTGATGAAACTTCGGATCACTATTAGGAATCTGCCTAGTAACACAAATCATCACCGGACTGCTACTAGCAACACACTACACAGCAGATACCTCCCTAGCCTTCAACTCAGTAGCCCACATATGCCGAAACGTCCAATTTGGATGACTAATCCGAAACCTACACGCAAACGGAGCTTCATTCTTCTTCATCTGCATCTACCTACACATTGGCCGAGGACTATACTACGGGTCCTACCTGAACAAAGAAACCTGAAACATTGGAGTAATCCTCCTACTAACCCTAATAGCAACTGCCTTCGTAGGATACGTACTGCCCTGAGGACAAATATCATTCTGA…
	AY239719 AAAACCATCAACGACGCCCTAATCGACCTCCCCACACCCCCAAATATCTCTACTTGATGAAACTTCGGATCACTATTAGGAATCTGCCTAGTAACACAAATCATCACCGGACTGCTACTAGCAACACACTACACAGCAGATACCTCCCTAGCCTTCAACTCAGTAGCCCACATATGCCGAAACGTCCAATTTGGATGACTAATCCGAAACCTACACGCAAACGGAGCTTCATTCTTCTTCATCTGCATCTACCTACACATTGGCCGAGGACTATACTACGGGTCCTACCTGAACAAAGAAACCTGAAACATTGGAGTAATCCTCCTACTAACCCTAATAGCAACTGCCTTCGTAGGATACGTACTGCCCTGAGGACAAATATCATTCTGA…
	AY239720 AAAACCATCAACGACGCCCTAATCGACCTCCCCACACCCCCAAATATCTCTACTTGATGAAACTTCGGATCACTATTAGGAATCTGCCTAGTAACACAAATCATCACCGGACTGCTACTAGCAACACACTACACAGCAGATACCTCCCTAGCCTTCAACTCAGTAGCCCACATATGCCGAAACGTCCAATTTGGATGACTAATCCGAAACCTACACGCAAACGGAGCTTCATTCTTCTTCATCTGCATCTACCTACACATTGGCCGAGGACTATACTACGGGTCCTACCTGAACAAAGAAACCTGAAACATTGGAGTAATCCTCCTACTAGCCCTAATAGCAACTGCCTTCGTAGGATACGTACTGCCCTGAGGACAAATATCATTCTGA…
	AY239721 AAAACCATCAACGACGCCCTAATCGACCTCCCCACACCCCCAAATATCTCTACTTGATGAAACTTCGGATCACTATTAGGAATCTGCCTAGTAACACAAATCATCACCGGACTGCTACTAGCAACACACTACACAGCAGATACCTCCCTAGCCTTCAACTCAGTAGCCCACATATGCCGAAACGTCCAATTTGGATGACTAATCCGAAACCTACACGCAAACGGAGCTTCATTCTTCTTCATCTGCATCTACCTACACATTGGCCGAGGACTATACTACGGGTCCTACCTGAACAAAGAAACCTGAAACATTGGAGTAATCCTCCTACTAACCCTAATAGCAACTGCCTTCGTAGGATACGTACTGCCCTGAGGACAAATATCATTCTGA…
	AY239722 AAAACCATCAACGACGCCCTAATCGACCTCCCCACACCCCCAAATATCTCTACTTGATGAAACTTCGGATCACTATTAGGAATCTGCCTAGTAACACAAATCATCACCGGACTGCTACTAGCAACACACTACACAGCAGATACCTCCCTAGCCTTCAACTCAGTAGCCCACATATGCCGAAACGTCCAATTTGGATGACTAATCCGAAACCTACACGCAAACGGAGCTTCATTCTTCTTCATCTGCATCTACCTACACATTGGCCGAGGACTATACTACGGGTCCTACCTGAACAAAGAAACCTGAAACATTGGAGTAATCCTCCTACTAACCCTAATAGCAACTGCCTTCGTAGGATACGTACTGCCCTGAGGACAAATATCATTCTGA…
	AY239723 AAAACCATCAACGACGCCCTAATCGACCTCCCCACACCCCCAAATATCTCTACTTGATGAAACTTCGGATCACTATTAGGAATCTGCCTAGTAACACAAATCATCACCGGACTGCTACTAGCAACACACTACACAGCAGATACCTCCCTAGCCTTCAACTCAGTAGCCCACATATGCCGAAACGTCCAATTTGGATGACTAATCCGAAACCTACACGCAAACGGAGCTTCATTCTTCTTCATCTGCATCTACCTACACATTGGCCGAGGACTATACTACGGGTCCTACCTGAACAAAGAAACCTGAAACATTGGAGTAATCCTCCTACTAACCCTAATAGCAACTGCCTTCGTAGGATACGTACTGCCCTGAGGACAAATATCATTCTGA…
	AY239724 AAAACCATCAACGACGCCCTAATCGACCTCCCCACACCCCCAAATATCTCTACTTGATGAAACTTCGGATCACTATTAGGAATCTGCCTAGTAACACAAATCATCACCGGACTGCTACTAGCAACACACTACACAGCAGATACCTCCCTAGCCTTCAACTCAGTAGCCCACATATGCCGAAACGTCCAATTTGGATGACTAATCCGAAACCTACACGCAAACGGAGCTTCATTCTTCTTCATCTGCATCTACCTACACATTGGCCGAGGACTATACTACGGGTCCTACCTGAACAAAGAAACCTGAAACATTGGAGTAATCCTCCTACTAACCCTAATAGCAACTGCCTTCGTAGGATACGTACTGCCCTGAGGACAAATATCATTCTGA…
	AY239725 AAAACCATCAACGACGCCCTAATCGACCTCCCCACACCCCCAAATATCTCTACTTGATGAAACTTCGGATCACTATTAGGAATCTGCCTAGTAACACAAATCATCACCGGACTGCTACTAGCAACACACTACACAGCAGATACCTCCCTAGCCTTCAACTCAGTAGCCCACATATGCCGAAACGTCCAATTTGGATGACTAATCCGAAACCTACACGCAAACGGAGCTTCATTCTTCTTCATCTGCATCTACCTACACATTGGCCGAGGACTATACTACGGGTCCTACCTGAATAAAGAAACCTGAAACATTGGAGTAATCCTCCTACTAACCCTAATAGCAACTGCCTTCGTAGGATACGTACTGCCCTGAGGACAAATATCATTCTGA…
	AY239726 AAAACCATCAACGACGCCCTAATCGACCTCCCCACACCCCCAAATATCTCTACTTGATGAAACTTCGGATCACTATTAGGAATCTGCCTAGTAACACAAATCATCACCGGACTGCTACTAGCAACACACTACACAGCAGATACCTCCCTAGCCTTCAACTCAGTAGCCCACATATGCCGAAACGTCCAATTTGGATGACTAATCCGAAACCTACACGCAAACGGAGCTTCATTCTTCTTCATCTGCATCTACCTACACATTGGCCGAGGACTATACTACGGGTCCTACCTGAATAAAGAAACCTGAAACATTGGAGTAATCCTCCTACTAACCCTAATAGCAACTGCCTTCGTAGGATACGTACTGCCCTGAGGACAAATATCATTCTGA…
	AY239727 AAAACCATCAACGACGCCCTAATCGACCTCCCCACACCCCCAAATATCTCTACTTGATGAAACTTCGGATCACTATTAGGAATCTGCCTAGTAACACAAATCATCACCGGACTGCTACTAGCAACACACTACACAGCAGATACCTCCCTAGCCTTCAACTCAGTAGCCCACATATGCCGAAACGTCCAATTTGGATGACTAATCCGAAACCTACACGCAAACGGAGCTTCATTCTTCTTCATCTGCATCTACCTACACATTGGCCGAGGACTATACTACGGGTCCTACCTGAATAAAGAAACCTGAAACATTGGAGTAATCCTCCTACTAACCCTAATAGCAACTGCCTTCGTAGGATACGTACTGCCCTGAGGACAAATATCATTCTGA…
	AY239728 AAAACCATCAACGACGCCCTAATCGACCTCCCCACACCCCCAAACATCTCTACTTGATGAAACTTCGGATCACTATTAGGAATCTGCCTAGTAACACAAATCATCACCGGACTGCTACTAGCAACACACTACACAGCAGATACCTCCCTAGCCTTCAACTCAGTAGCCCACATATGCCGAAACGTCCAATTTGGATGACTAATCCGAAACCTACACGCAAACGGAGCTTCATTCTTCTTCATCTGCATCTACCTACACATTGGCCGAGGACTATACTACGGGTCCTACCTGAATAAAGAAACCTGAAACATTGGAGTAATCCTCCTACTAACCCTAATAGCAACTGCCTTCGTAGGATACGTACTGCCCTGAGGACAAATATCATTCTGA…
	AY239729 AAAACCATCAACGACGCCCTAATCGACCTCCCCACACCCCCAAATATCTCTACTTGATGAAACTTCGGATCACTATTAGGAATCTGCCTAGTAACACAAATCATCACCGGACTGCTACTAGCAACACACTACACAGCAGATACCTCCCTAGCCTTCAACTCAGTAGCCCACATATGCCGAAACGTCCAATTTGGATGACTAATCCGAAACCTACACGCAAACGGAGCTTCATTCTTCTTCATCTGCATCTACCTACACATTGGCCGAGGACTATACTACGGGTCCTACCTGAATAAAGAAACCTGAAACATTGGAGTAATCCTCCTACTAACCCTAATAGCAACTGCCTTCGTAGGATACGTACTGCCCTGAGGACAAATATCATTCTGA…
	AY239730 AAAACCATCAACGACGCCCTAATCGACCTCCCCACACCCCCAAATATCTCTACTTGATGAAACTTCGGATCACTATTAGGAATCTGCCTAGTAACACAAATCATCACCGGACTGCTACTAGCAACACACTACACAGCAGATACCTCCCTAGCCTTCAACTCAGTAGCCCACATATGCCGAAACGTCCAATTTGGATGACTAATCCGAAACCTACACGCAAACGGAGCTTCATTCTTCTTCATCTGCATCTACCTACACATTGGCCGAGGACTATACTACGGGTCCTACCTGAATAAAGAAACCTGAAACATTGGAGTAATCCTCCTACTAACCCTAATAGCAACTGCCTTCGTAGGATACGTACTGCCCTGAGGACAAATATCATTCTGA…
	AY239731 AAAACCATCAACGACGCCCTAATCGACCTCCCCACACCCCCAAATATCTCTACTTGATGAAACTTCGGATCACTATTAGGAATCTGCCTAGTAACACAAATCATCACCGGACTGCTACTAGCAACACACTACACAGCAGATACCTCCCTAGCCTTCAACTCAGTAGCCCACATATGCCGAAACGTCCAATTTGGATGACTAATCCGAAATCTACACGCAAACGGAGCTTCATTCTTCTTCATCTGCATCTACCTACACATTGGCCGAGGACTATACTACGGGTCCTACCTGAATAAAGAAACCTGAAACATTGGAGTAATCCTCCTACTAACCCTAATAGCAACTGCCTTCGTAGGATACGTACTGCCCTGAGGACAAATATCATTCTGA…
	AY239732 AAAACCATCAACGACGCCCTAATCGACCTCCCCACACCCCCAAATATCTCTACTTGATGAAACTTCGGATCACTATTAGGAATCTGCCTAGTAACACAAATCATCACCGGACTGCTACTAGCAACACACTACACAGCAGATACCTCCCTAGCCTTCAACTCAGTAGCCCACATATGCCGAAACGTCCAATTTGGATGACTAATCCGAAATCTACACGCAAACGGAGCTTCATTCTTCTTCATCTGCATCTACCTACACATTGGCCGAGGACTATACTACGGGTCCTACCTGAATAAAGAAACCTGAAACATTGGAGTAATCCTCCTACTAACCCTAATAGCAACTGCCTTCGTAGGATACGTACTGCCCTGAGGACAAATATCATTCTGA…
	AY239733 AAAACCATCAACGACGCCCTAATCGACCTCCCCACACCCCCAAATATCTCTACTTGATGAAACTTCGGATCACTATTAGGAATCTGCCTAGTAACACAAATCATCACCGGACTGCTACTAGCAACACACTACACAGCAGATACCTCCCTAGCCTTCAACTCAGTAGCCCACATATGCCGAAACGTCCAATTTGGATGACTAATCCGAAACCTACACGCAAACGGAGCTTCATTCTTCTTCATCTGCATCTACCTACACATTGGCCGAGGACTATACTACGGGTCCTACCTGAATAAAGAAACCTGAAACATTGGAGTAATCCTCCTACTAACCCTAATAGCAACTGCCTTCGTAGGATACGTACTGCCCTGAGGACAAATATCATTCTGA…
	AY239734 AAAACCATCAACGACGCCCTAATCGACCTCCCCACACCCCCAAATATCTCTACTTGATGAAACTTCGGATCACTATTAGGAATCTGCCTAGTAACACAAATCATCACCGGACTGCTACTAGCAACACACTACACAGCAGATACCTCCCTAGCCTTCAACTCAGTAGCCCACATATGCCGAAACGTCCAATTTGGATGACTAATCCGAAACCTACACGCAAACGGAGCTTCATTCTTCTTCATCTGCATCTACCTACACATTGGCCGAGGACTATACTACGGGTCCTACCTGAATAAAGAAACCTGAAACATTGGAGTAATCCTCCTACTAACCCTAATAGCAACTGCCTTCGTAGGATACGTACTGCCCTGAGGACAAATATCATTCTGA…
	AY239735 AAAACCATCAACGACGCCCTAATCGACCTCCCCACACCCCCAAATATCTCTACTTGATGAAACTTCGGATCACTATTAGGAATCTGCCTAGTAACACAAATCATCACCGGACTGCTACTAGCAACACACTACACAGCAGATACCTCCCTAGCCTTCAACTCAGTAGCCCACATATGCCGAAACGTCCAATTTGGATGACTAATCCGAAACCTACACGCAAACGGAGCTTCATTCTTCTTCATCTGCATCTACCTACACATTGGCCGAGGACTATACTACGGGTCCTACCTGAATAAAGAAACCTGAAACATTGGAGTAATCCTCCTACTAACCCTAATAGCAACTGCCTTCGTAGGATACGTACTGCCCTGAGGACAAATATCATTCTGA…
	AY239736 AAAACCATCAACGACGCCCTAATCGACCTCCCCACACCCCCAAATATCTCTACTTGATGAAACTTCGGATCACTATTAGGAATCTGCCTAGTAACACAAATCATCACCGGACTGCTACTAGCAACACACTACACAGCAGATACCTCCCTAGCCTTCAACTCAGTAGCCCACATATGCCGAAACGTCCAATTTGGATGACTAATCCGAAACCTACACGCAAACGGAGCTTCATTCTTCTTCATCTGCATCTACCTACACATTGGCCGAGGACTATACTACGGGTCCTACCTGAATAAAGAAACCTGAAACATTGGAGTAATCCTCCTACTAACCCTAATAGCAACTGCCTTCGTAGGATACGTACTGCCCTGAGGACAAATATCATTCTGA…
	AY239737 AAAACCATCAACGACGCCCTAATCGACCTCCCCACACCCCCAAATATCTCTACTTGATGAAACTTCGGATCACTATTAGGAATCTGCCTAGTAACACAAATCATCACCGGACTGCTACTAGCAACACACTACACAGCAGATACCTCCCTAGCCTTCAACTCAGTAGCCCACATATGCCGAAACGTCCAATTTGGATGACTAATCCGAAACCTACACGCAAACGGAGCTTCATTCTTCTTCATCTGCATCTACCTACACATTGGCCGAGGACTATACTACGGGTCCTACCTGAATAAAGAAACCTGAAACATTGGAGTAATCCTCCTACTAACCCTAATAGCAACTGCCTTCGTAGGATACGTACTGCCCTGAGGACAAATATCATTCTGA…
	AY239738 AAAACCATCAACGACGCCCTAATCGACCTCCCCACACCCCCAAATATCTCTACTTGATGAAACTTCGGATCACTATTAGGAATCTGCCTAGTAACACAAATCATCACCGGACTGCTACTAGCAACACACTACACAGCAGATACCTCCCTAGCCTTCAACTCAGTAGCCCACATATGCCGAAACGTCCAATTTGGATGACTAATCCGAAACCTACACGCAAACGGAGCTTCATTCTTCTTCATCTGCATCTACCTACACATTGGCCGAGGACTATACTACGGGTCCTACCTGAATAAAGAAACCTGAAACATTGGAGTAATCCTCCTACTAACCCTAATAGCAACTGCCTTCGTAGGATACGTACTGCCCTGAGGACAAATATCATTCTGA…
	AY239739 AAAACCATCAACGACGCCCTAATCGACCTCCCCACACCCCCAAATATCTCTACTTGATGAAACTTCGGATCACTATTAGGAATCTGCCTAGTAACACAAATCATCACCGGACTGCTACTAGCAACACACTACACAGCAGATACCTCCCTAGCCTTCAACTCAGTAGCCCACATATGCCGAAACGTCCAATTTGGATGACTAATCCGAAACCTACACGCAAACGGAGCTTCATTCTTCTTCATCTGCATCTACCTACACATTGGCCGAGGACTATACTACGGGTCCTACCTGAATAAAGAAACCTGAAACATTGGAGTAATCCTCCTACTAACCCTAATAGCAACTGCCTTCGTAGGATACGTACTGCCCTGAGGACAAATATCATTCTGA…
	AY239740 AAAACCATCAACGACGCCCTAATCGACCTCCCCACACCCCCAAATATCTCTACTTGATGAAACTTCGGATCACTATTAGGAATCTGCCTAGTAACACAAATCATCACCGGACTGCTACTAGCAACACACTACACAGCAGATACCTCCCTAGCCTTCAACTCAGTAGCCCACATATGCCGAAACGTCCAATTTGGATGACTAATCCGAAACCTACACGCAAACGGAGCTTCATTCTTCTTCATCTGCATCTACCTACACATTGGCCGAGGACTATACTACGGGTCCTACCTGAATAAAGAAACCTGAAACATTGGAGTAATCCTCCTACTAACCCTAATAGCAACTGCCTTCGTAGGATACGTACTGCCCTGAGGACAAATATCATTCTGA…
	AY239741 AAAACCATCAACGACGCCCTAATCGACCTCCCCACACCCCCAAATATCTCTACTTGATGAAACTTCGGATCACTATTAGGAATCTGCCTAGTAACACAAATCATCACCGGACTGCTACTAGCAACACACTACACAGCAGATACCTCCCTAGCCTTCAACTCAGTAGCCCACATATGCCGAAACGTCCAATTTGGATGACTAATCCGAAACCTACACGCAAACGGAGCTTCATTCTTCTTCATCTGCATCTACCTACACATTGGCCGAGGACTATACTACGGGTCCTACCTGAATAAAGAAACCTGAAACATTGGAGTAATCCTCCTACTAACCCTAATAGCAACTGCCTTCGTAGGATACGTACTGCCCTGAGGACAAATATCATTCTGA…
	AY239742 AAAACCATCAACGACGCCCTAATCGACCTCCCCACACCCCCAAATATCTCTACTTGATGAAACTTCGGATCACTATTAGGAATCTGCCTAGTAACACAAATCATCACCGGACTGCTACTAGCAACACACTACACAGCAGATACCTCCCTAGCCTTCAACTCAGTAGCCCACATATGCCGAAACGTCCAATTTGGATGACTAATCCGAAACCTACACGCAAACGGAGCTTCATTCTTCTTCATCTGCATCTACCTACACATTGGCCGAGGACTATACTACGGGTCCTACCTGAATAAAGAAACCTGAAACATTGGAGTAATCCTCCTACTAACCCTAATAGCAACTGCCTTCGTAGGATACGTACTGCCCTGAGGACAAATATCATTCTGA…
	AY239743 AAAACCATCAACGACGCCCTAATCGACCTCCCCACACCCCCAAATATCTCTACTTGATGAAACTTCGGATCACTATTAGGAATCTGCCTAGTAACACAAATCATCACCGGACTGCTACTAGCAACACACTACACAGCAGATACCTCCCTAGCCTTCAACTCAGTAGCCCACATATGCCGAAACGTCCAATTTGGATGACTAATCCGAAACCTACACGCAAACGGAGCTTCATTCTTCTTCATCTGCATCTACCTACACATTGGCCGAGGACTATACTACGGGTCCTACCTGAATAAAGAAACCTGAAACATTGGAGTAATCCTCCTACTAACCCTAATAGCAACTGCCTTCGTAGGATACGTACTGCCCTGAGGACAAATATCATTCTGA…
	AY239744 AAAACCATCAACGACGCCCTAATCGACCTCCCCACACCCCCAAATATCTCTACTTGATGAAACTTCGGATCACTATTAGGAATCTGCCTAGTAACACAAATCATCACCGGACTGCTACTAGCAACACACTACACAGCAGATACCTCCCTAGCCTTCAACTCAGTAGCCCACATATGCCGAAACGTCCAATTTGGATGACTAATCCGAAACCTACACGCAAACGGAGCTTCATTCTTCTTCATCTGCATCTACCTACACATTGGCCGAGGACTATACTACGGGTCCTACCTGAATAAAGAAACCTGAAACATTGGAGTAATCCTCCTACTAACCCTAATAGCAACTGCCTTCGTAGGATACGTACTGCCCTGAGGACAAATATCATTCTGA…
	AY239745 AAAACCATCAACGACGCCCTAATCGACCTCCCCACACCCCCAAATATCTCTACTTGATGAAACTTCGGATCACTATTAGGAATCTGCCTAGTAACACAAATCATCACCGGACTGCTACTAGCAACACACTACACAGCAGATACCTCCCTAGCCTTCAACTCAGTAGCCCACATATGCCGAAACGTCCAATTTGGATGACTAATCCGAAACCTACACGCAAACGGAGCTTCATTCTTCTTCATCTGCATCTACCTACACATTGGCCGAGGACTATACTACGGGTCCTACCTGAATAAAGAAACCTGAAACATTGGAGTAATCCTCCTACTAACCCTAATAGCAACTGCCTTCGTAGGATACGTACTGCCCTGAGGACAAATATCATTCTGA…
	AY239746 AAAACCATCAACGACGCCCTAATCGACCTCCCCACACCCCCAAATATCTCTACTTGATGAAACTTCGGATCACTATTAGGAATCTGCCTAGTAACACAAATCATCACCGGACTGCTACTAGCAACACACTACACAGCAGATACCTCCCTAGCCTTCAACTCAGTAGCCCACATATGCCGAAACGTCCAATTTGGATGACTAATCCGAAACCTACACGCAAACGGAGCTTCATTCTTCTTCATCTGCATCTACCTACACATTGGCCGAGGACTATACTACGGGTCCTACCTGAATAAAGAAACCTGAAACATTGGAGTAATCCTCCTACTAACCCTAATAGCAACTGCCTTCGTAGGATACGTACTGCCCTGAGGACAAATATCATTCTGA…
	AY239747 AAAACCATCAACGATGCCCTCATCGACCTCCCCACACCACCAAACATCTCTACTTGATGAAACTTCGGATCACTATTAGGAATCTGCCTAGTTACACAAATCATCACCGGACTGTTACTAGCAACCCACTACACAGCAGACACCTCCCTAGCCTTCAACTCAGTAGCACACATATGCCGAAACGTCCAATTTGGCTGACTAATCCGAAACCTACACGCAAACGGAGCCTCATTCTTCTTCATCTGTATCTACCTACACATTGGCCGAGGACTATACTACGGATCGTACTTAAACAAAGAAACCTGAAATATTGGAGTAATCCTACTACTAACCCTAATAGCAACCGCCTTCGTAGGTTACGTACTGCCCTGAGGACAAATATCGTTCTGA…
	AY239748 AAAACCATCAACGATGCCCTCATCGACCTCCCCACACCCCCAAACATCTCCACTTGATGAAATTTTGGATCACTATTAGGAATCTGCCTAGTCACACAAATCATCACCGGACTGCTACTAGCAACCCACTACACAGCAGATACCTCCCTAGCCTTTAACTCAGTAGCCCACATATGCCGAAACGTCCAATTTGGATGACTAATCCGAAACCTACACGCAAACGGAGCCTCATTCTTCTTTATCTGCATCTACCTACACATTGGTCGAGGACTATACTACGGGTCCTACCTAAACAAAGAAACCTGAAACATTGGAGTAATCCTCCTACTAACCCTAATAGCAACCGCCTTCGTAGGATACGTACTGCCCTGAGGACAAATGTCCTTCTGA…
;
END;
