# Supplementary material for: A latitudinal phylogeographic diversity gradient in birds
Source: PLoS Biol. 2017 Apr 13;15(4):e2001073. doi: 10.1371/journal.pbio.2001073 (PMC5390966; doi:10.1371/journal.pbio.2001073)
Supplement: S1 Data — (ZIP) [file pbio.2001073.s015.zip › S1_Data/Troglodytes-aedon.nex~]

#NEXUS
BEGIN DATA;
	DIMENSIONS NTAX=287 NCHAR=1041;
	FORMAT DATATYPE = DNA GAP = - MISSING = ?;
	MATRIX
	gms2336 ATGAACCCCCAAGCAAAAATAGTCTTCACCATCAGCCTCCTCCTAGGAACAACCATTACCATCTCAAGCAACCACTGAGTTTTAGCCTGAACTGGCCTTGAAATCAACACCTTAGCCATCCTACCCCTAATCTCAAAATCCCACCATCCCCGAGCCATTGAAGCCGCAACTAAATATTTCCTGGTCCAAGCAGCTGCCTCTACTCTAGTCCTATTCTCCAGCATAACCAATGCATGACACACCGGACAATGAGACATCACCCAACTAACAAACCCCACCTCATCCCTAATCTTAACCGCAGCCCTTGCAATAAAACTAGGTCTAGTCCCATTCCACTTCTGATTCCCAGAAGTCCTTCAAGGCTCCTCCCTCCCCGTTGGACTACTCCTAT…
	gms2337 ATGAACCCCCAAGCAAAAATAGTCTTCACCATCAGCCTCCTCCTAGGAACAACCATTACCATCTCAAGCAACCACTGAGTTTTAGCCTGAACTGGCCTTGAAATCAACACCTTAGCCATCCTACCCCTAATCTCAAAATCCCACCATCCCCGAGCCATTGAAGCCGCAACTAAATATTTCCTGGTCCAAGCAGCTGCCTCTACTCTAGTCCTATTCTCCAGCATAACCAATGCATGACACACCGGACAATGAGACATCACCCAACTAACAAACCCCACCTCATCCCTAATCTTAACCGCAGCCCTTGCAATAAAACTAGGTCTAGTCCCATTCCACTTCTGATTCCCAGAAGTCCTTCAAGGCTCCTCCCTCCCCGTTGGACTACTCCTAT…
	gms2331 ATGAACCCCCAAGCAAAAATAGTCTTCACCATCAGCCTCCTCCTAGGAACAACCATTACCATCTCAAGCAACCACTGAGTTTTAGCCTGAACTGGCCTTGAAATCAACACCTTAGCCATCCTACCCCTAATCTCAAAATCCCACCATCCCCGAGCCATTGAAGCCGCAACTAAATATTTCCTGGTCCAAGCAGCTGCCTCTACTCTAGTCCTATTCTCCAGCATAACCAATGCATGACACACCGGACAATGAGACATCACCCAACTAACAAACCCCACCTCATCCCTAATCTTAACCGCAGCCCTTGCAATAAAACTAGGTCTAGTCCCATTCCACTTCTGATTCCCAGAAGTCCTTCAAGGCTCCTCCCTCCCCGTTGGACTACTCCTAT…
	gms2332 ATGAACCCCCAAGCAAAACTAGTCTTCACCATCAGCCTCCTCCTAGGAACAACCATTACCATCTCAAGCAACCACTGAGTTTTAGCCTGAGCTGGCCTTGAAATCAACACCTTAGCCATCCTACCCCTAATCTCAAAATCCCACCATCCCCGAGCCATTGAAGCCGCAACTAAATATTTCCTGGTCCAAGCAGCTGCCTCTACTCTAGTCCTATTCTCCAGCATAACCAATGCATGACACACCGGACAATGAGACATCACCCAACTAACAAACCCCACCTCATCCCTAATCTTAACCGCAGCCCTTGCAATAAAACTAGGTCTAGTCCCATTCCACTTCTGATTCCCAGAAGTCCTTCAAGGCTCCTCCCTCCCCGTTGGACTACTCTTAT…
	gms2555 ATGAACCCCCAAGCAAAAATAGTCTTCACCATCAGCCTCCTTCTAGGAACAACCATTACCGTTTCAAGCAACCACTGAGTTTTAGCCTGAACTGGCCTTGAAATCAACACCTTAGCCATCCTACCCCTAATCTCAAAATCTCACCACCCCCGAGCCATTGAAGCCGCAACTAAATACTTCCTAGTTCAAGCAGCTGCCTCCACCCTAGTCTTATTCTCCAGCATAACCAATGCATGACACACCGGACAATGAGACATCACCCAACTAACAAACCCCACCTCATCCCTAATCTTGACCACAGCCCTTGCAATAAAACTAGGTCTAGTCCCATTCCACTTCTGATTCCCAGAAGTCCTTCAAGGCTCCTCCCTCCCCGTTGGTCTACTCCTAT…
	gms2567 ATGAACCCCCAAGCAAAACTAGTCTTCACCATCAGCCTCCTTCTAGGAACAACCATTACCGTTTCAAGCAACCACTGAGTTTTAGCCTGAACTGGCCTTGAAATCAACACCTTAGCCATCCTACCCCTAATCTCAAAATCTCACCACCCCCGAGCCATTGAAGCCGCAACTAAATACTTCCTAGTTCAAGCAGCTGCCTCCACCCTAGTCTTATTCTCCAGCATAACCAATGCATGACACACCGGACAATGAGACATCACCCAACTAACAAACCCCACCTCATCCCTAATCTTGACCACAGCCCTTGCAATAAAACTAGGTCTAGTCCCATTCCACTTCTGATTCCCAGAAGTCCTTCAAGGCTCCTCCCTCCCCGTTGGTCTACTCCTAT…
	gms2571 ATGAACCCCCAAGCAAAAATAGTCTTCACCATCAGCCTCCTTCTAGGAACAACCATTACCGTTTCAAGCAACCACTGAGTTTTAGCCTGAACTGGCCTTGAAATCAACACCTTAGCCATCCTACCCCTAATCTCAAAATCTCACCATCCCCGAGCCATTGAAGCCGCAACTAAATACTTCCTAGTTCAAGCAGCTGCCTCCACCCTAGTCTTATTCTCCAGCATAACCAATGCATGACACACCGGACAATGAGACATCACCCAACTAACAAACCCCACCTCATCCCTAATCTTGACCACAGCCCTTGCAATAAAACTAGGTCTAGTCCCATTCCACTTCTGATTCCCAGAAGTCCTTCAAGGCTCCTCCCTCCCCGTTGGTCTACTCCTAT…
	gms2721 ATGAACCCCCAAGCAAAAATAGTCTTCACCATCAGCCTCCTCCTAGGAACAACCATTACCATCTCAAGCAACCACTGAGTTTTAGCCTGAACTGGCCTTGAAATCAACACCTTAGCCATCCTACCCCTAATCTCAAAATCCCACCATCCCCGAGCCATTGAAGCCGCAACTAAATATTTCCTGGTCCAAGCAGCTGCCTCTACTCTAGTCCTATTCTCCAGCATAACCAATGCATGACACACCGGACAATGAGACATCACCCAACTAACAAACCCCACCTCATCCCTAATCTTAACCGCAGCCCTTGCAATAAAACTAGGTCTAGTCCCATTCCACTTCTGATTCCCAGAAGTCCTTCAAGGCTCCTCCCTCCCCGTTGGACTACTCCTAT…
	gms2722 ATGAACCCCCAAGCAAAAATAGTCTTCACCATCAGCCTCCTTCTAGGAACAACCATTACCATTTCAAGCAACCACTGAGTTTTAGCCTGAACTGGCCTTGAAATCAACACCTTAGCCATCCTACCCCTAATCTCAAAATCTCACCATCCCCGAGCCATTGAAGCCGCAACTAAATACTTCCTAGTTCAAGCAGCTGCCTCCACCCTAGTCTTATTCTCCAGCATAACCAATGCATGACACACCGGACAATGAGACATCACCCAACTAACAAACCCCACCTCATCCCTAATCTTGACCACAGCCCTTGCAATAAAACTAGGTCTAGTCCCATTCCACTTCTGATTCCCAGAAGTCCTTCAAGGCTCCTCCCTCCCCGTTGGTCTACTCCTAT…
	gms2723 ATGAACCCCCAAGCAAAACTAGTCTTCACCATCAGCCTCCTCCTAGGAACAACCATTACCATCTCAAGCAACCACTGAGTTTTAGCCTGAACTGGCCTTGAAATCAACACCTTAGCCATCCTACCCCTAATCTCAAAATCCCACCATCCCCGAGCCATTGAAGCCGCAACTAAATATTTCCTGGTCCAAGCAGCTGCCTCTACTCTAGTCCTATTCTCCAGCATAACCAATGCATGACACACCGGACAATGAGACATCACCCAACTAACAAACCCCACCTCATCCCTAATCTTAACCACAGCCCTTGCAATAAAACTAGGTCTAGTCCCATTCCACTTCTGATTCCCAGAAGTCCTTCAAGGCTCCTCCCTCCCCGTTGGACTACTCCTAT…
	gms2632 ATGAACCCCCAAGCAAAAATAGTCTTCACCATCAGCCTCCTTCTAGGAACAACCATTACCGTTTCAAGCAACCACTGAGTTTTAGCCTGAACTGGCCTTGAAATCAACACCTTAGCCATCCTACCCCTAATCTCAAAATCTCACCACCCCCGAGCCATTGAAGCCGCAACTAAATACTTCCTAGTTCAAGCAGCTGCCTCCACCCTAGTCTTATTCTCCAGCATAACCAATGCATGACACACCGGACAATGAGACATCACCCAACTAACAAACCCCACCTCATCCCTAATCTTGACCACAGCCCTTGCAATAAAACTAGGTCTAGTCCCATTCCACTTCTGATTCCCAGAAGTCCTTCAAGGCTCCTCCCTCCCCGTTGGTCTACTCCTAT…
	BRB1146 ATGAACCCCCAAGCAAAACTAATCTTCACCATTAGCCTCCTCCTGGGAACAACCATCACCATCTCAAGCAACCACTGAGTCTTAGCCTGAACTGGCCTTGAAATCAACACTTTAGCCATCCTACCCTTAATCTCAAAATCCCACCACCCCCGAGCTATTGAAGCCGCAACTAAGTACTTCCTAGTTCAAGCAGCTGCCTCCACCCTGGTCCTATTCTCCAGCATAACCAATGCATGACATACCGGACAGTGAGATATCACCCAACTGACAAACCCCACCTCATCCCTAATTTTGACCGCAGCCCTTGCAATAAAACTAGGCCTAGTCCCATTCCACTTCTGATTCCCAGAAGTCCTTCAAGGCTCCCCCCTCCCCGTAGGACTACTCCTAT…
	BRB1008 ATGAACCCCCAAGCAAAACTAGTCTTCACCATTAGCCTCCTCCTAGGAACAACCATCACCATCTCAAGCAACCACTGAGTTTTAGCTTGAACTGGCCTCGAAATCAACACCTTAGCTATCCTACCCCTAATTTCAAAATCCCACCATCCCCGAGCCATTGAAGCCGCAACTAAATACTTCCTGGTCCAAGCAGCTGCTTCCACCCTAGTCCTATTCTCCAGCATAACCAATGCATGACACACCGGACAATGAGACATCACCCAACTAACAAACCCCACCTCATCTCTAATCTTAACCACAGCCCTTGCAATAAAACTAGGTCTAGTCCCATTCCACTTCTGATTCCCAGAAGTCCTTCAAGGCTCCTCCCTCCCCGTTGGACTACTCCTAT…
	JK09168 ATGAACCCCCAAGCAAAACTAGTCTTCACCATCAGCCTCCTTCTAGGAACAACCATTACCGTTTCAAGCAACCACTGAGTTTTAGCCTGAACTGGCCTTGAAATCAACACCTTAGCCATCCTACCCCTAATCTCAAAATCTCACCATCCCCGAGCCATTGAAGCCGCAACTAAATACTTCCTAGTTCAAGCAGCTGCCTCCACCCTAGTCTTATTCTCCAGCATAACCAATGCATGACACACCGGACAATGAGACATCACCCAACTAACAAACCCCACCTCATCCCTAATCTTGACCACAGCCCTTGCAATAAAACTAGGTCTAGTCCCATTCCACTTCTGATTCCCAGAAGTCCTTCAAGGCTCCTCCCTCCCCGTTGGTCTACTCCTAT…
	JK09354 ATGAACCCCCAAGCAAAACTAGTCTTCACCATCAGCCTCCTTCTAGGAACAACCATTACCGTTTCAAGCAACCACTGAGTTTTAGCCTGAACTGGCCTTGAAATCAACACCTTAGCCATCCTACCCCTAATCTCAAAATCTCACCATCCCCGAGCCATTGAAGCCGCAACTAAATACTTCCTAGTTCAAGCAGCTGCCTCCACCCTAGTCTTATTCTCCAGCATAACCAATGCATGACACACCGGACAATGAGACATCACCCAACTAACAAACCCCACCTCATCCCTAATCTTGACCACAGCCCTTGCAATAAAACTAGGTCTAGTCCCATTCCACTTCTGATTCCCAGAAGTCCTTCAAGGCTCCTCCCTCCCCGTTGGTCTACTCCTAT…
	JK09382 ATGAACCCCCAAGCAAAACTAGTCTTCACCATCAGCCTCCTTCTAGGAACAACCATTACCGTTTCAAGCAACCACTGAGTTTTAGCCTGAACTGGCCTTGAAATCAACACCTTAGCCATCCTACCCCTAATCTCAAAATCTCACCATCCCCGAGCCATTGAAGCCGCAACTAAATACTTCCTAGTTCAAGCAGCTGCCTCCACCCTAGTCTTATTCTCCAGCATAACCAATGCATGACACACCGGACAATGAGACATCACCCAACTAACAAACCCCACCTCATCCCTAATCTTGACCACAGCCCTTGCAATAAAACTAGGTCTAGTCCCATTCCACTTCTGATTCCCAGAAGTCCTTCAAGGCTCCTCCCTCCCCGTTGGTCTACTCCTAT…
	JK09383 ATGAACCCCCAAGCAAAACTAGTCTTCACCATCAGCCTCCTTCTAGGAACAACCATTACCGTTTCAAGCAACCACTGAGTTTTAGCCTGAACTGGCCTTGAAATCAACACCTTAGCCATCCTACCCCTAATCTCAAAATCTCACCATCCCCGAGCCATTGAAGCCGCAACTAAATACTTCCTAGTTCAAGCAGCTGCCTCCACCCTAGTCTTATTCTCCAGCATAACCAATGCATGACACACCGGACAATGAGACATCACCCAACTAACAAACCCCACCTCATCCCTAATCTTGACCACAGCCCTTGCAATAAAACTAGGTCTAGTCCCATTCCACTTCTGATTCCCAGAAGTCCTTCAAGGCTCCTCCCTCCCCGTTGGTCTACTCCTAT…
	JK09384 ATGAACCCCCAAGCAAAACTAGTCTTCACCATCAGCCTCCTTCTAGGAACAACCATTACCGTTTCAAGCAACCACTGAGTTTTAGCCTGAACTGGCCTTGAAATCAACACCTTAGCCATCCTACCCCTAATCTCAAAATCTCACCATCCCCGAGCCATTGAAGCCGCAACTAAATACTTCCTAGTTCAAGCAGCTGCCTCCACCCTAGTCTTATTCTCCAGCATAACCAATGCATGACACACCGGACAATGAGACATCACCCAACTAACAAACCCCACCTCATCCCTAATCTTGACCACAGCCCTTGCAATAAAACTAGGTCTAGTCCCATTCCACTTCTGATTCCCAGAAGTCCTTCAAGGCTCCTCCCTCCCCGTTGGTCTACTCCTAT…
	JK09385 ATGAACCCCCAAGCAAAACTAGTCTTCACCATCAGCCTCCTTCTAGGAACAACCATTACCGTTTCAAGCAACCACTGAGTTTTAGCCTGAACTGGCCTTGAAATCAACACCTTAGCCATCCTACCCCTAATCTCAAAATCTCACCATCCCCGAGCCATTGAAGCCGCAACTAAATACTTCCTAGTTCAAGCAGCTGCCTCCACCCTAGTCTTATTCTCCAGCATAACCAATGCATGACACACCGGACAATGAGACATCACCCAACTAACAAACCCCACCTCATCCCTAATCTTGACCACAGCCCTTGCAATAAAACTAGGTCTAGTCCCATTCCACTTCTGATTCCCAGAAGTCCTTCAAGGCTCCTCCCTCCCCGTTGGTCTACTCCTAT…
	JK09386 ATGAACCCCCAAGCAAAACTAGTCTTCACCATCAGCCTCCTTCTAGGAACAACCATTACCGTTTCAAGCAACCACTGAGTTTTAGCCTGAACTGGCCTTGAAATCAACACCTTAGCCATCCTACCCCTAATCTCAAAATCTCACCATCCCCGAGCCATTGAAGCCGCAACTAAATACTTCCTAGTTCAAGCAGCTGCCTCCACCCTAGTCTTATTCTCCAGCATAACCAATGCATGACACACCGGACAATGAGACATCACCCAACTAACAAACCCCACCTCATCCCTAATCTTGACCACAGCCCTTGCAATAAAACTAGGTCTAGTCCCATTCCACTTCTGATTCCCAGAAGTCCTTCAAGGCTCCTCCCTCCCCGTTGGTCTACTCCTAT…
	JK09387 ATGAACCCCCAAGCAAAACTAGTCTTCACCATCAGCCTCCTTCTAGGAACAACCATTACCGTTTCAAGCAACCACTGAGTTTTAGCCTGAACTGGCCTTGAAATCAACACCTTAGCCATCCTACCCCTAATCTCAAAATCTCACCATCCCCGAGCCATTGAAGCCGCAACTAAATACTTCCTAGTTCAAGCAGCTGCCTCCACCCTAGTCTTATTCTCCAGCATAACCAATGCATGACACACCGGACAATGAGACATCACCCAACTAACAAACCCCACCTCATCCCTAATCTTGACCACAGCCCTTGCAATAAAACTAGGTCTAGTCCCATTCCACTTCTGATTCCCAGAAGTCCTTCAAGGCTCCTCCCTCCCCGTTGGTCTACTCCTAT…
	JK09355 ATGAACCCCCAAGCAAAACTAGTCTTCACCATCAGCCTCCTTCTAGGAACAACCATTACCGTTTCAAGCAACCACTGAGTTTTAGCCTGAACTGGCCTTGAAATCAACACCTTAGCCATCCTACCCCTAATCTCAAAATCTCACCATCCCCGAGCCATTGAAGCCGCAACTAAATACTTCCTAGTTCAAGCAGCTGCCTCCACCCTAGTCTTATTCTCCAGCATAACCAATGCATGACACACCGGACAATGAGACATCACCCAACTAACAAACCCCACCTCATCCCTAATCTTGACCACAGCCCTTGCAATAAAACTAGGTCTAGTCCCATTCCACTTCTGATTCCCAGAAGTCCTTCAAGGCTCCTCCCTCCCCGTTGGTCTACTCCTAT…
	JK09389 ATGAACCCCCAAGCAAAACTAGTCTTCACCATCAGCCTCCTTCTAGGAACAACCATTACCGTTTCAAGCAACCACTGAGTTTTAGCCTGAACTGGCCTTGAAATCAACACCTTAGCCATCCTACCCCTAATCTCAAAATCTCACCATCCCCGAGCCATTGAAGCTGCAACTAAATACTTCCTAGTTCAAGCAGCTGCCTCCACCCTAGTCTTATTCTCCAGCATAACCAATGCATGACACACCGGACAATGAGACATCACCCAACTAACAAACCCCACCTCATCCCTAATCTTGACCACAGCCCTTGCAATAAAACTAGGTCTAGTCCCATTCCACTTCTGATTCCCAGAAGTCCTTCAAGGCTCCTCCCTCCCCGTTGGTCTACTCCTAT…
	JK09390 ATGAACCCCCAAGCAAAACTAGTCTTCACCATCAGCCTCCTTCTAGGAACAACCATTACCGTTTCAAGCAACCACTGAGTTTTAGCCTGAACTGGCCTTGAAATCAACACCTTAGCCATCCTACCCCTAATCTCAAAATCTCACCATCCCCGAGCCATTGAAGCCGCAACTAAATACTTCCTAGTTCAAGCAGCTGCCTCCACCCTAGTCTTATTCTCCAGCATAACCAATGCATGACACACCGGACAATGAGACATCACCCAACTAACAAACCCCACCTCATCCCTAATCTTGACCACAGCCCTTGCAATAAAACTAGGTCTAGTCCCATTCCACTTCTGATTCCCAGAAGTCCTTCAAGGCTCCTCCCTCCCCGTTGGTCTACTCCTAT…
	JK09388 ATGAACCCCCAAGCAAAACTAGTCTTCACCATCAGCCTCCTTCTAGGAACAACCATTACCGTTTCAAGCAACCACTGAGTTTTAGCCTGAACTGGCCTTGAAATCAACACCTTAGCCATCCTACCCCTAATCTCAAAATCTCACCATCCCCGAGCCATTGAAGCCGCAACTAAATACTTCCTAGTTCAAGCAGCTGCCTCCACCCTAGTCTTATTCTCCAGCATAACCAATGCATGACACACCGGACAATGAGACATCACCCAACTAACAAACCCCACCTCATCCCTAATCTTGACCACAGCCCTTGCAATAAAACTAGGTCTAGTCCCATTCCACTTCTGATTCCCAGAAGTCCTTCAAGGCTCCTCCCTCCCCGTTGGTCTACTCCTAT…
	jk04_604 ATGAACCCCCAAGCAAAACTAATCTTTACCATTAGCCTCCTCCTAGGAACAACCATCACCATCTCAAGCAACCACTGAGTCTTAGCCTGAACTGGCCTTGAAATCAACACTTTAGCCATCCTGCCCTTAATCTCAAAATCCCACCACCCCCGAGCCATTGAAGCCGCAACTAAATACTTCCTGGTCCAAGCAGCTGCCTCCACCCTGGTCCTATTCTCCAGCATAACCAATGCATGACATACCGGACAGTGAGATATCACTCAACTGACAAACCCCACCTCATCCCTAATCTTAACCGCAGCCCTTGCAATAAAACTAGGCCTAGTCCCATTCCACTTCTGATTCCCAGAAGTCCTTCAAGGCTCCCCTCTCCCCGTAGGACTACTCCTA…
	jk04_615 ATGAACCCCCAAGCAAAACTAATCTTTACCATTAGCCTCCTCCTAGGAACAACCATCACCATCTCAAGCAACCACTGAGTCTTAGCCTGAACTGGCCTTGAAATCAACACTTTAGCCATCCTGCCCTTAATCTCAAAATCCCACCACCCCCGAGCCATTGAAGCCGCAACTAAATACTTCCTAGTCCAAGCAGCTGCCTCCACCCTGGTCCTATTCTCCAGCATAACCAATGCATGACATACCGGACAGTGAGATATCACTCAACTGACAAACCCCACCTCATCCCTAATCTTAACCGCAGCCCTTGCAATAAAACTAGGCCTAGTCCCATTCCACTTCTGATTCCCAGAAGTCCTTCAAGGCTCCCCTCTCCCCGTAGGACTACTCCTA…
	GMS1358 ATGAACCCCCAAGCAAAACTAATCTTTACCATTAGCCTCCTCCTAGGAACAACCATCACCATCTCAAGCAACCACTGAGTCTTAGCCTGAACTGGCCTTGAAATCAACACTTTAGCCATCCTGCCCTTAATCTCAAAATCCCACCACCCCCGAGCCATTGAAGCCGCAACTAAATACTTCCTGGTCCAAGCAGCTGCCTCCACCCTGGTCCTATTCTCCAGCATAACCAATGCATGACATACCGGACAGTGAGATATCACTCAACTGACAAACCCCACCTCATCCCTAATCTTAACCGCAGCCCTTGCAATAAAACTAGGCCTAGTCCCATTCCACTTCTGATTCCCAGAAGTCCTTCAAGGCTCCCCTCTCCCCGTAGGACTACTCCTAT…
	GMS1387 ATGAACCCCCAAGCAAAACTAATCTTTACCATTAGCCTCCTCCTAGGAACAACCATCACCATCTCAAGCAACCACTGAGTCTTAGCCTGAACTGGCCTTGAAATCAACACTTTAGCCATCCTGCCCTTAATCTCAAAATCCCACCACCCCCGAGCCATTGAAGCCGCAACTAAATACTTCCTGGTCCAAGCAGCTGCCTCCACCCTGGTCCTATTCTCCAGCATAACCAATGCATGACATACCGGACAGTGAGATATCACTCAACTGACAAACCCCACCTCATCCCTAATCTTAACCGCAGCCCTTGCAATAAAACTAGGCCTAGTCCCATTCCACTTCTGATTCCCAGAAGTCCTTCAAGGCTCCCCTCTCCCCGTAGGACTACTCCTAT…
	MM638 ATGAACCCCCAAGCAAAACTAATCTTTACCATTAGCCTCCTCCTAGGAACAACCATCACCATCTCAAGCAACCACTGAGTCTTAGCCTGAACTGGCCTTGAAATCAACACTTTAGCCATCCTGCCCTTAATCTCAAAATCCCACCACCCCCGAGCCATTGAAGCCGCAACTAAATACTTCCTGGTCCAAGCAGCTGCCTCCACCCTGGTTCTATTCTCCAGCATAACCAATGCATGACATACCGGACAGTGAGATATCACTCAACTGACAAACCCCACCTCATCCCTAATCTTAACCGCAGCCCTTGCAATAAAACTAGGCCTAGTCCCATTCCACTTCTGATTCCCAGAAGTCCTTCAAGGCTCCCCTCTCCCCGTAGGACTACTCCTATCA…
	GMS1349 ATGAACCCCCAAGCAAAACTAATCTTTACCATTAGCCTCCTCCTAGGAACAACCATCACCATCTCAAGCAACCACTGAGTCTTAGCCTGAACTGGCCTTGAAATCAACACTTTAGCCATCCTGCCCTTAATCTCAAAATCCCACCACCCCCGAGCCATTGAAGCCGCAACTAAATACTTCCTGGTCCAAGCAGCTGCCTCCACCCTGGTCCTATTCTCCAGCATAACCAATGCATGACATACCGGACAGTGAGATATCACTCAACTGACAAACCCCACCTCATCCCTAATCTTAACCGCAGCCCTTGCAATAAAACTAGGCCTAGTCCCATTCCACTTCTGATTCCCAGAAGTCCTTCAAGGCTCCCCTCTCCCCGTAGGACTACTCCTAT…
	JK04635 ATGAACCCCCAAGCAAAACTAATCTTTACCATTAGCCTCCTCCTAGGAACAACCATCACCATCTCAAGCAACCACTGAGTCTTAGCCTGAACTGGCCTTGAAATCAACACTTTAGCCATCCTGCCCTTAATCTCAAAATCCCACCACCCCCGAGCCATTGAAGCCGCAACTAAATACTTCCTGGTCCAAGCAGCTGCCTCCACCCTGGTCCTATTCTCCAGCATAACCAATGCATGACATACCGGACAGTGAGATATCACTCAACTGACAAACCCCACCTCATCCCTAATCTTAACCGCAGCCCTTGCAATAAAACTAGGCCTAGTCCCATTCCACTTCTGATTCCCAGAAGTCCTTCAAGGCTCCCCTCTCCCCGTAGGACTACTCCTAT…
	JK04653 ATGAACCCCCAAGCAAAACTAATCTTTACCATTAGCCTCCTCCTAGGAACAACCATCACCATCTCAAGCAACCACTGAGTCTTAGCCTGAACTGGCCTTGAAATCAACACTTTAGCCATCCTGCCCTTAATCTCAAAATCCCACCACCCCCGAGCCATTGAAGCCGCAACTAAATACTTCCTGGTCCAAGCAGCTGCCTCCACCCTGGTCCTATTCTCCAGCATAACCAATGCATGACATACCGGACAGTGAGATATCACTCAACTGACAAACCCCACCTCATCCCTAATCTTAACCGCAGCCCTTGCAATAAAACTAGGCCTAGTCCCATTCCACTTCTGATTCCCAGAAGTCCTTCAAGGCTCCCCTCTCCCCGTAGGACTACTCCTAT…
	JK04637 ATGAACCCCCAAGCAAAACTAATCTTTACCATTAGCCTCCTCCTAGGAACAACCATCACCATCTCAAGCAACCACTGAGTCTTAGCCTGAACTGGCCTTGAAATCAACACTTTAGCCATCCTGCCCTTAATCTCAAAATCCCACCACCCCCGAGCCATTGAAGCCGCAACTAAATACTTCCTGGTCCAAGCAGCTGCCTCCACCCTGGTTCTATTCTCCAGCATAACCAATGCATGACATACCGGACAGTGAGATATCACTCAACTGACAAACCCCACCTCATCCCTAATCTTAACCGCAGCCCTTGCAATAAAACTAGGCCTAGTCCCATTCCACTTCTGATTCCCAGAAGTCCTTCAAGGCTCCCCTCTCCCCGTAGGACTACTCCTAT…
	JK04654 ATGAACCCCCAAGCAAAACTAATCTTTACCATTAGCCTCCTCCTAGGAACAACCATCACCATCTCAAGCAACCACTGAGTCTTAGCCTGAACTGGCCTTGAAATCAACACTTTAGCCATCCTGCCCTTAATCTCAAAATCCCACCACCCCCGAGCCATTGAAGCCGCAACTAAATACTTCCTGGTCCAAGCAGCTGCCTCCACCCTGGTCCTATTCTCCAGCATAACCAATGCATGACATACCGGACAGTGAGATATCACTCAACTGACAAACCCCACCTCATCCCTAATCTTAACCGCAGCCCTTGCAATAAAACTAGGCCTAGTCCCATTCCACTTCTGATTCCCAGAAGTCCTTCAAGGCTCCCCTCTCCCCGTAGGACTACTCCTAT…
	JK09416 ATGAACCCCCAAGCAAAACTAATCTTTACCATTAGCCTCCTCCTAGGAACAACCATCACCATCTCAAGCAACCACTGAGTCTTAGCCTGAACTGGCCTTGAAATCAACACTTTAGCCATCCTGCCCTTAATCTCAAAATCCCACCACCCCCGAGCCATTGAAGCCGCAACTAAATACTTCCTGGTCCAAGCAGCTGCCTCCACCCTGGTCCTATTCTCCAGCATAACCAATGCATGACATACCGGACAGTGAGATATCACTCAACTGACAAACCCCACCTCATCCCTAATCTTAACCGCAGCCCTTGCAATAAAACTAGGCCTAGTCCCATTCCACTTCTGATTCCCAGAAGTCCTTCAAGGCTCCCCTCTCCCCGTAGGACTACTCCTAT…
	JK09417 ATGAACCCCCAAGCAAAACTAATCTTTACCATTAGCCTCCTCCTAGGAACAACCATCACCATCTCAAGCAACCACTGAGTCTTAGCCTGAACTGGCCTTGAAATCAACACTTTAGCCATCCTACCCTTAATCTCAAAATCCCACCACCCCCGAGCCATTGAAGCCGCAACTAAATACTTCCTGGTCCAAGCAGCTGCCTCCACCCTGGTCCTATTCTCCAGCATAACCAATGCATGACATACCGGACAGTGAGATATCACTCAACTGACAAACCCCACCTCATCCCTAATCTTAACCGCAGCCCTTGCAATAAAACTAGGCCTAGTCCCATTCCACTTCTGATTCCCAGAAGTCCTTCAAGGCTCCCCTCTCCCCGTAGGACTACTCCTAT…
	JK09418 ATGAACCCCCAAGCAAAACTAATCTTTACCATTAGCCTCCTCCTAGGAACAACCATCACCATCTCAAGCAACCACTGAGTCTTAGCCTGAACTGGCCTTGAAATCAACACTTTAGCCATCCTGCCCTTAATCTCAAAATCCCACCACCCCCGAGCCATTGAAGCCGCAACTAAATACTTCCTGGTCCAAGCAGCTGCCTCCACCCTGGTCCTATTCTCCAGCATAACCAATGCATGACATACCGGACAGTGAGATATCACTCAACTGACAAACCCCACCTCATCCCTAATCTTAACCGCAGCCCTTGCAATAAAACTAGGCCTAGTCCCATTCCACTTCTGATTCCCAGAAGTCCTTCAAGGCTCCCCTCTCCCCGTAGGACTACTCCTAT…
	389262 ATGAACCCCCAAGCAAAACTAATCTTCACCATTAGCCTCCTCCTAGGAACAACCATTACCATCTCAAGCAACCACTGAGTTTTAGCCTGAACTGGTCTTGAAATCAACACCTTAGCCATCCTACCTCTAATCTCAAAATCCCACCATCCCCGAGCCATTGAAGCCGCAACTAAATATTTCCTGGTACAAGCAGCTGCTTCCACTCTAGTCCTATTCTCCAGCATAACCAATGCATGACACACCGGACAATGAGACATCACCCAACTAACAAACCCCACCTCATCCCTAATCCTAACCGCAGCCCTTGCAATAAAACTAGGCCTAGTCCCATTCCACTTCTGATTCCCAGAAGTCCTTCAAGGCTCCTCCCTCCCCGTTGGACTACTCCTATC…
	121464 ATGAACCCCCAAGCAAAACTAATTTTCACCATCACCCTCCTCCTGGGAACAACCATTACCATCTCAAGCAACCACTGAGTTTTAGCCTGAACTGGTCTTGAAATCAACACCTTAGCCATCCTACCCCTAATCTCAAAATCCCACCACCCCCGAGCCATTGAAGCCGCAACTAAATATTTCCTGGTCCAAGCAGCTGCTTCCACTCTAGTCCTATTCTCCAGCATAACCAATGCATGACACACCGGACAATGAGACATCACCCAACTAACAAACCCCACCTCATCCTTAATCTTAACCACAGCCCTTGCAATAAAACTAGGCCTAGTCCCATTCCACTTCTGATTCCCAGAAGTCCTTCAAGGCTCCTCCCTTCCCGCTGGGCTACTCCTATC…
	JP495 ATGAACCCCCAAGCAAAACTAATCTTCACCATTAGCCTCCTCCTAGGAACAACCATTACCATCTCAAGCAACCACTGAGTTTTAGCCTGAACTGGTCTTGAAATCAACACCTTGGCCATCCTACCTCTAATCTCAAAATCCCACCATCCCCGAGCCATTGAAGCCGCAACTAAATATTTCCTGGTACAAGCAGCTGCTTCCACTCTAGTCCTATTCTCCAGCATAACCAATGCATGACACACCGGACAATGAGACATCACCCAACTAACAAACCCCACCTCATCCCTAATCCTAACCGCAGCCCTTGCAATAAAACTAGGCCTAGTCCCATTCCACTTCTGATTCCCAGAAGTCCTTCAAGGCTCCTCCCTCCCCGTTGGGCTACTCCTATCA…
	JM795 ATGAACCCCCAAGCAAAACTAATCTTCACCATTAGCCTCCTCCTAGGAACAACCATTACCATCTCAAGCAACCACTGAGTTTTAGCCTGAACTGGTCTTGAAATCAACACCTTAGCCATCCTACCTCTAATCTCAAAATCCCACCATCCCCGAGCCATTGAAGCCGCAACTAAATATTTCCTGGTACAAGCAGCTGCTTCCACTCTAGTCCTATTCTCCAGCATAACCAATGCATGACACACCGGACAATGAGACATCACCCAACTAACAAACCCCACCTCATCCCTAATCCTAACCGCAGCCCTTGCAATAAAACTAGGCCTAGTCCCATTCCACTTCTGATTCCCAGAAGTCCTTCAAGGCTCCTCCCTCCCCGTTGGGCTACTCCTATCA…
	07N0049 ATGAACCCCCAAGCAAAACTAATCTTCACCATTAGCCTCCTCCTAGGAACAACCATTACCATCTCAAGCAACCACTGAGTTTTAGCCTGAACTGGTCTTGAAATCAACACCTTAGCCATCCTACCTCTAATCTCAAAATCCCACCATCCCCGAGCCATTGAAGCCGCAACTAAATATTTCCTGGTACAAGCAGCTGCTTCCACTCTAGTCCTATTCTCCAGCATAACCAATGCATGACACACCGGACAATGAGACATCACCCAACTAACAAACCCCACCTCATCCCTAATCCTAACCGCAGCCCTTGCAATAAAACTAGGCCTAGTCCCATTCCACTTCTGATTCCCAGAAGTCCTTCAAGGCTCCTCCCTCCCCGTTGGGCTACTCCTAT…
	JP460 ATGAACCCCCAAGCAAAACTAATCTTCACCATTAGCCTCCTCCTAGGAACAACCATTACCATCTCAAGCAACCACTGAGTTTTAGCCTGAACTGGTCTTGAAATCAACACCTTAGCCATCCTACCTCTAATCTCAAAATCCCACCATCCCCGAGCCATTGAAGCCGCAACTAAATATTTCCTGGTACAAGCAGCTGCTTCCACTCTAGTCCTATTCTCCAGCATAACCAATGCATGACACACCGGACAATGAGACATCACCCAACTAACAAACCCCACCTCATCCCTAATCCTAACCGCAGCCCTTGCAATAAAACTAGGCCTAGTCCCATTCCACTTCTGATTCCCAGAAGTCCTTCAAGGCTCCTCCCTCCCCGTTGGGCTACTCCTATCA…
	JM099 ATGAACCCCCAAGCAAAACTAATCTTCACCATTAGCCTCCTCCTAGGAACAACCATTACCATCTCAAGCAACCACTGAGTTTTAGCCTGAACTGGTCTTGAAATCAACACCTTAGCCATCCTACCTCTAATCTCAAAATCCCACCATCCCCGAGCCATTGAAGCCGCAACTAAATATTTCCTGGTACAAGCAGCTGCTTCCACTCTAGTCCTATTCTCCAGCATAACCAATGCATGACACACCGGACAATGAGACATCACCCAACTAACAAACCCCACCTCATCCCTGATCCTAACCGCAGCCCTTGCAATAAAACTAGGCCTAGTCCCATTCCACTTCTGATTCCCAGAAGTCCTTCAAGGCTCCTCCCTCCCCGTTGGGCTGCTCCTATCA…
	07N0442 ATGAACCCCCAAGCAAAACTAATCTTCACCATTAGCCTTATCCTAGGAACAACCATTGTCATCTCAAGCAACCACTGAGTATTAGCCTGAGCTGGCCTTGAAATCAATACTCTAGCCGTCCTACCCCTAATCTCGAAATCACACCACCCCCGAGCTATTGAAGCCGCAACTAAATACTTCCTAGTCCAAGCAGCCGCCTCCACCCTAGTCCTATTTTCCAGCATAACCAATGCATGACACACTGGACAATGAGACATCACCCAACTAACAAACCCCACCTCATCCCTGATCTTAACCGCAGCCCTCGCAATAAAACTAGGTCTAGTCCCATTCCACTTCTGATTCCCAGAAGTCCTGCAAGGCTCCTCCCTCCCCATCGGACTACTCCTGT…
	JM264 ATGAACCCCCAAGCAAAACTAATCTTCACCATTAGCCTCCTCCTAGGAACAACCATTACCATCTCAAGCAACCACTGAGTTTTAGCCTGAACTGGTCTTGAAATCAACACCTTAGCCATCCTACCTCTAATCTCAAAATCCCACCATCCCCGAGCCATTGAAGCCGCAACTAAATATTTCCTGGTACAAGCAGCTGCTTCCACTCTAGTCCTATTCTCCAGCATAACCAATGCATGACACACCGGACAATGAGACATCACCCAACTAACAAACCCCACCTCATCCCTAATCCTAACCGCAGCCCTTGCAATAAAACTAGGCCTAGTCCCATTCCACTTCTGATTCCCAGAAGTCCTTCAAGGCTCCTCCCTCCCCGTTGGGCTACTCCTATCA…
	JM581 ATGAACCCCCAAGCAAAACTAATCTTCACCGTTAGCCTCCTCCTAGGAACAACCATTACCATCTCAAGCAACCACTGAGTTTTAGCCTGAACTGGTCTTGAAATCAGCACCTTAGCCATCCTACCTCTAATCTCAAAATCCCACCATCCCCGAGCCGTTGAAGCCGCAACTAAATATTTCCTGGTACAAGCAGCTGCTTCCACTCTAGTCCTATTCTCCAGCATAACCAATGCATGACACACCGGACAATGAGACATCACCCAACTAACAAACCCCACCTCATCCCTAATCCTAACCGCAGCCCTTGCAATAAAACTAGGCCTAGTCCCATTCCACTTCTGATTCCCAGAAGTCCTTCAAGGCTCCTCCCTCCCCGTTGGGCTACTCCTATCA…
	JM675 ATGAACCCCCAAGCAAAACTAATCTTCACCGTTAGCCTCCTCCTAGGAACAACCATTACCATCTCAAGCAACCACTGAGTTTTAGCCTGAACTGGTCTTGAAATCAGCACCTTGGCCATCCTACCTCTAATCTCAAAATCCCACCATCCCCGAGCCGTTGAAGCCGCAACTAAATATTTCCTGGTACAAGCAGCTGCTTCCACTCTAGTCCTATTCTCCAGCATAACCAATGCATGACACACCGGACAATGAGACATCACCCAACTAACAAACCCCACCTCATCCCTAATCCTAACCGCAGCCCTTGCAATAAAACTAGGCCTAGTCCCATTCCACTTCTGATTCCCAGAAGTCCTTCAAGGCTCCTCCCTCCCCGTTGGGCTACTCCTATCA…
	GMS1538 ATGAACCCCCAAGCAAAACTAGTCTTCACCATCAGCCTCCTTCTAGGAACAACCATTACCGTTTCAAGCAACCACTGAGTTTTAGCCTGAACTGGCCTTGAAATCAACACCTTAGCCATCCTACCCCTAATCTCAAAATCTCACCATCCCCGAGCCATTGAAGCCGCAACTAAATACTTCCTAGTTCAAGCAGCTGCCTCCACCCTAGTCTTATTCTCCAGCATAACCAATGCATGACACACCGGACAATGAGACATCACCCAACTAACAAACCCCACCTCATCCCTAATCTTGACCACAGCCCTTGCAATAAAACTAGGTCTAGTCCCATTCCACTTCTGATTCCCAGAAGTCCTTCAAGGCTCCTCCCTCCCCGTTGGTCTACTCCTAT…
	JK04590 ATGAACCCCCAAGCAAAACTAGTCTTCACCATCAGCCTCCTTCTAGGAACAACCATTACCGTTTCAAGCAACCACTGAGTTTTAGCCTGAACTGGCCTTGAAATCAACACCTTAGCCATCCTACCCCTAATCTCAAAATCTCACCACCCCCGAGCCATTGAAGCCGCAACTAAATACTTCCTAGTTCAAGCAGCTGCCTCCACCCTAGTCTTATTCTCCAGCATAACCAATGCATGACACACCGGACAATGAGACATCACCCAACTAACAAACCCCACCTCATCCCTAATCTTGACCACAGCCCTTGCAATAAAACTAGGTCTAGTCCCATTCCACTTCTGATTCCCAGAAGTCCTTCAAGGCTCCTCCCTCCCCGTTGGTCTACTCCTAT…
	JK04591 ????????????????????????????????CAGCCTCCTTCTAGGAACAACCATTACCGTTTCAAGCAACCACTGAGTTTTAGCCTGAACTGGCCTTGAAATCAACACCTTAGCCATCCTACCCCTAATCTCAAAATCTCACCATCCCCGAGCCATTGAAGCCGCAACTAAATACTTCCTAGTTCAAGCAGCTGCCTCCACCCTAGTCTTATTCTCCAGCATAACCAATGCATGACACACCGGACAATGAGACATCACCCAACTAACAAACCCCACCTCATCCCTAATCTTGACCACAGCCCTTGCAATAAAACTAGGTCTAGACCCATTCCACTTCTGATTCCCAGAAGTCCTTCAAGGCTCCTCCCTCCCCGTTGGTCTACTCCTAT…
	JK05028 ATGAACCCCCAAGCAAAACTAGTCTTCACCATCAGCCTCCTTCTAGGAACAACCATTACCGTTTCAAGCAACCACTGAGTTTTAGCCTGAACTGGCCTCGAAATCAACACCTTAGCCATCCTACCCCTAATCTCAAAATCTCACCACCCCCGAGCCATTGAAGCCGCAACTAAATACTTCCTAGTTCAAGCAGCTGCCTCCACCCTAGTCTTATTCTCCAGCATAACCAATGCATGACACACCGGACAATGAGACATCACCCAACTAACAAACCCCACCTCATCCCTAATCTTGACCACAGCCCTTGCAATAAAACTAGGTCTAGTCCCATTCCACTTCTGATTCCCAGAAGTCCTTCAAGGCTCCTCCCTCCCCGTTGGTCTACTCCTAT…
	JK05029 ATGAACCCCCAAGCAAAACTAGTCTTCACCATCAGCCTCCTTCTAGGAACAACCATTACCGTTTCAAGCAACCACTGAGTTTTAGCCTGAACTGGCCTTGAAATCAACACCTTAGCCATCCTACCCCTAATCTCAAAATCTCACCACCCCCGAGCCATTGAAGCCGCAACTAAATACTTCCTAGTTCAAGCAGCTGCCTCCACCCTAGTCTTATTCTCCAGCATAACCAATGCATGACACACCGGACAATGAGACATCACCCAACTAACAAACCCCACCTCATCCCTAATCTTGACCACAGCCCTTGCAATAAAACTAGGTCTAGTCCCATTCCACTTCTGATTCCCAGAAGTCCTTCAAGGCTCCTCCCTCCCCGTTGGTCTACTCCTAT…
	MM151 ??????????????????????????????????????????CTAGGAACAACCATTACCGTTTCAAGCAACCACTGAATTTTAGCCTGAACTGGCCTCGAAATCAACACCTTAGCCATCCTACCCCTAATCTCAAAATCTCACCACCCCCGAGCCATTGAAGCCGCAACTAAATACTTCCTAGTTCAAGCAGCTGCCTCCACCCTAGTCTTATTCTCCAGCATAACCAATGCATGACACACCGGACAATGAGACATCACCCAACTAACAAACCCCACCTCATCCCTAATCTTGACCACAGCCCTTGCAATAAAACTAGGTCTAGTCCCATTCCACTTCTGATTCCCAGAAGTCCTTCAAGGCTCCTCCCTCCCCGTTGGTCTACTCCTATCA…
	MM157 ATGAACCCCCAAGCAAAACTAGTCTTCACCATCAGCCTCCTTCTAGGAACAACCATTACCGTTTCAAGCAACCACTGAGTTTTAGCCTGAACTGGCCTTGAAATCAACACCTTAGCCATCCTACCCCTAATCTCAAAATCTCACCATCCCCGAGCCATTGAAGCCGCAACTAAATACTTCCTAGTTCAAGCAGCTGCCTCCACCCTAGTCTTATTCTCCAGCATAACCAATGCATGACACACCGGACAATGAGACATCACCCAACTAACAAACCCCACCTCATCCCTAATCTTGACCACAGCCCTTGCAATAAAACTAGGTCTAGTCCCATTCCACTTCTGATTCCCAGAAGTCCTTCAAGGCTCCTCCCTCCCCGTTGGTCTACTCCTATCA…
	MM158 ??????????????????????????CACCATCAGCCTCCTTCTAGGAACAACCATTACCGTTTCAAGCAACCACTGAGTTTTAGCCTGAACTGGCCTTGAAATCAACACCTTAGCCATCCTACCCCTAATCTCAAAATCTCACCACCCCCGAGCCATTGAAGCCGCAACTAAATACTTCCTAGTTCAAGCAGCTGCTTCCACCCTAGTCTTATTCTCCAGCATAACCAATGCATGACACACCGGACAATGAGACATCACCCAACTAACAAACCCCACCTCATCCCTAGTCTTGACCACAGCCCTTGCAATAAAACTAGGTCTAGTCCCATTCCACTTCTGATTCCCAGAAGTCCTTCAAGGCTCCTCCCTCCCCGTTGGTCTACTCCTATCA…
	MM162 ATGAACCCCCAAGCAAAACTAGTCTTCACCATCAGCCTCCTTCTAGGAACAACCATTACCGTTTCAAGCAACCACTGAGTTTTAGCCTGAACTGGCCTTGAAATCAACACCTTAGCCATCCTACCCCTAATCTCAAAATCTCACCACCCCCGAGCCATTGAAGCCGCAACTAAATACTTCCTAGTTCAAGCAGCTGCCTCCACCCTAGTCTTATTCTCCAGCATAACCAATGCATGACACACCGGACAATGAGACATCACCCAACTAACAAACCCCACCTCATCCCTAATCTTGACCACAGCCCTTGCAATAAAACTAGGTCTAGTCCCATTCCACTTCTGATTCCCAGAAGTCCTTCAAGGCTCCTCCCTCCCCGTTGGTCTACTCCTATCA…
	MM153 ATGAACCCCCAAGCAAAACTAGTCTTCACCATCAGCCTCCTTCTAGGAACAACCATTACCGTTTCAAGCAACCACTGAGTTTTAGCCTGAACTGGCCTTGAAATCAACACCTTAGCCATCCTACCCCTAATCTCAAAATCTCACCACCCCCGAGCCATTGAAGCCGCAACTAAATACTTCCTAGTTCAAGCAGCTGCCTCCACCCTAGTCTTATTCTCCAGCATAACCAATGCATGACACACCGGACAATGAGACATCACCCAACTAACAAACCCCACCTCATCCCTAATCTTGACCACAGCCCTTGCAATAAAACTAGGTCTAGTCCCATTCCACTTCTGATTCCCAGAAGTCCTTCAAGGCTCCTCCCTCCCCGTTGGTCTACTCCTATCA…
	MM154 ATGAACCCCCAAGCAAAACTAGTCTTCACCATCAGCCTCCTTCTAGGAACAACCATTACCGTTTCAAGCAACCACTGAGTTTTAGCCTGAACTGGCCTTGAAATCAACACCTTAGCCATCCTACCCCTAATCTCAAAATCTCACCACCCCCGAGCCATTGAAGCCGCAACTAAATACTTCCTAGTTCAAGCAGCTGCTTCCACCCTAGTCTTATTCTCCAGCATAACCAATGCATGACACACCGGACAATGAGACATCACCCAACTAACAAACCCCACCTCATCCCTAGTCTTGACCACAGCCCTTGCAATAAAACTAGGTCTAGTCCCATTCCACTTCTGATTCCCAGAAGTCCTTCAAGGCTCCTCCCTCCCCGTTGGTCTACTCCTATCA…
	MM181 ATGAACCCCCAAGCAAAACTAGTCTTCACCATCAGCCTCCTTCTAGGAACAACCATTACCGTTTCAAGCAACCACTGAGCTTTAGCCTGAACTGGCCTTGAAATCAACACCTTAGCCATCCTACCCCTAATCTCAAAATCTCACCATCCCCGAGCCATTGAAGCCGCAACTAAATACTTCCTAGTTCAAGCAGCTGCCTCCACCCTAGTCTTATTCTCCAGCATAACCAATGCATGACACACCGGACAATGAGACATCACCCAACTAACAAACCCCACCTCATCCCTAATCTTGACCACAGCCCTTGCAATAAAACTAGGTCTAGTCCCATTCCACTTCTGATTCCCAGAAGTCCTTCAAGGCTCCTCCCTCCCCGTTGGTCTACTCCTATCA…
	JK09545 ATGAACCCCCAAGCAAAACTAGTCTTC?CCATCAGCCTCCTTCTAGGAACAACCATTACCGTTTCAAGCAACCACTGAGTTTTAGCCTGAACTGGCCTCGAAATCAACACCTTAGCCATCCTACCCCTAATCTCAAAATCTCACCACCCCCGAGCCATTGAAGCCGCAACTAAATACTTCCTAGTTCAAGCAGCTGCCTCCACCCTAGTCTTATTCTCCAGCATAACCAATGCATGACACACCGGACAATGAGACATCACCCAACTAACAAACCCCACCTCATCCCTAATCTTGACCACAGCCCTCGCAATAAAACTAGGTCTAGTCCCATTCCACTTCTGATTCCCAGAAGTCCTTCAAGGCTCCTCCCTCCCCGTTGGTCTACTCCTAT…
	JK09537 ATGAACCCCCAAGCAAAACTAGTCTTCACCATCAGCCTCCTTCTAGGAACAACCATTACCGTTTCAAGCAACCACTGAGTTTTAGCCTGAACTGGCCTTGAAATCAACACCTTAGCCATCCTACCCCTAATCTCAAAATCTCACCACCCCCGAGCCATTGAAGCCGCAACTAAGTACTTCCTAGTTCAAGCAGCTGCCTCCACCCTAGTCTTATTCTCCAGCATAACCAATGCATGACACACCGGACAATGAGACATCACCCAACTAACAAACCCCACCTCATCCCTAATCTTGACCACAGCCCTTGCAATAAAACTAGGTCTAGTCCCATTCCACTTCTGATTCCCAGAAGTCCTTCAAGGCTCCTCCCTCCCCGTTGGTCTACTCCTAT…
	JK09539 ATGAACCCCCAAGCAAAACTAGTCTTCACCATCAGCCTCCTTCTAGGAACAACCATTACCGTTTCAAGCAACCACTGAGTTTTAGCCTGAACTGGCCTTGAAATCAACACCTTAGCCATCCTACCCCTAATCTCAAAATCTCACCATCCCCGAGCCATTGAAGCCGCAACTAAATACTTCCTAGTTCAAGCAGCTGCCTCCACCCTAGTCTTATTCTCCAGCATAACCAATGCATGACACACCGGACAATGAGACATCACCCAACTAACAAACCCCACCTCATCCCTAATCTTGACCACAGCCCTTGCAATAAAACTAGGTCTAGTCCCATTCCACTTCTGATTCCCAGAAGTCCTTCAAGGCTCCTCCCTCCCCGTTGGTCTACTCCTAT…
	JK01252 ATGAACCCCCAAGCAAAACTAGTCTTCACCATCAGCCTCCTTCTAGGAACAACCATTACCGTTTCAAGCAACCACTGAGTTTTAGCCTGAACTGGCCTTGAAATCAACACCTTAGCCATCCTACCCCTAATCTCAAAATCTCACCATCCCCGAGCCATTGAAGCCGCAACTAAATACTTCCTAGTTCAAGCAGCTGCCTCCACCCTAGTCTTATTCTCCAGCATAACCAATGCATGACACACCGGACAATGAGACATCACCCAACTAACAAACCCCACCTCATCCCTAATCTTGACCACAGCCCTTGCAATAAAACTAGGTCTAGTCCCATTCCACTTCTGATTCCCAGAAGTCCTTCAAGGCTCCTCCCTCCCCGTTGGTCTACTCCTAT…
	JK01255 ATGAACCCCCAAGCAAAACTAGTCTTCACCATCAGCCTCCTTCTAGGAACAACCATTACCGTTTCAAGCAACCACTGAGTTTTAGCCTGAACTGGCCTCGAAATCAACACCTTAGCCATCCTACCCCTAATCTCAAAATCTCACCACCCCCGAGCCATTGAAGCCGCAACTAAATACTTCCTAGTTCAAGCAGCTGCCTCCACCCTAGTCTTATTCTCCAGCATAACCAATGCATGACACACCGGACAATGAGACATCACCCAACTAACAAACCCCACCTCATCCCTAATCTTGACCACAGCCCTTGCAATAAAACTAGGTCTAGTCCCATTCCACTTCTGATTCCCAGAAGTCCTTCAAGGCTCCTCCCTCCCCGTTGGTCTACTCCTAT…
	JK01256 ATGAACCCCCAAGCAAAACTAGTCTTCACCATCAGCCTCCTTCTAGGAACAACCATTACCGTTTCAAGCAACCACTGAGTTTTAGCCTGAACTGGCCTTGAAATCAACACCTTAGCCATCCTACCCCTAATCTCAAAATCTCACCATCCCCGAGCCATTGAAGCCGCAACTAAATACTTCCTAGTTCAAGCAGCTGCCTCCACCCTAGTCTTATTCTCCAGCATAACCAATGCATGACACACCGGACAATGAGACATCACCCAACTAACAAACCCCACCTCATCCCTAATCTTGACCACAGCCCTTGCAATAAAACTAGGTCTAGTCCCATTCCACTTCTGATTCCCAGAAGTCCTTCAAGGCTCCTCCCTCCCCGTTGGTCTACTCCTAT…
	JK01259 ATGAACCCCCAAGCAAAACTAGTCTTCACCATCAGCCTCCTTCTAGGAACAACCATTACCGTTTCAAGCAACCACTGAGTTTTAGCCTGAACTGGCCTTGAAATCAACACCTTAGCCATCCTACCCCTAATCTCAAAATCTCACCATCCCCGAGCCATTGAAGCCGCAACTAAATACTTCCTAGTTCAAGCAGCTGCCTCCACCCTAGTCTTATTCTCCAGCATAACCAATGCATGACACACCGGACAATGAGACATCACCCAACTAACAAACCCCACCTCATCCCTAATCTTGACCACAGCCCTTGCAATAAAACTAGGTCTAGTCCCATTCCACTTCTGATTCCCAGAAGTCCTTCAAGGCTCCTCCCTCCCCGTTGGTCTACTCCTAT…
	JK01260 ATGAACCCCCAAGCAAAACTAGTCTTCACCATCAGCCTCCTTCTAGGAACAACCATTACCGTTTCAAGCAACCACTGAGTTTTAGCCTGAACTGGCCTTGAAATCAACACCTTAGCCATCCTACCCCTAATCTCAAAATCTCACCACCCCCGAGCCATTGAAGCCGCAACTAAATACTTCCTAGTTCAAGCAGCTGCCTCCACCCTAGTCTTATTCTCCAGCATAACCAATGCATGACACACCGGACAATGAGACATCACCCAACTAACAAACCCCACCTCATCCCTAATCTTGACCACAGCCCTTGCAATAAAACTAGGTCTAGTCCCATTTCACTTCTGATTCCCAGAAGTCCTTCAAGGCTCCTCCCTCCCCGTTGGTCTACTCCTAT…
	JK01261 ATGAACCCCCAAGCAAAACTAGTCTTCACCATCAGCCTCCTTCTAGGAACAACCATTACCGTTTCAAGCAACCACTGAGTTTTAGCCTGAACTGGCCTTGAAATCAACACCTTAGCCATCCTACCCCTAATCTCAAAATCTCACCACCCCCGAGCCATTGAAGCCGCAACTAAATACTTCCTAGTTCAAGCAGCTGCCTCCACCCTAGTCTTATTCTCCAGCATAACCAATGCATGACACACCGGACAATGAGACATCACCCAACTAACAAACCCCACCTCATCCCTAATCTTGACCACAGCCCTTGCAATAAAACTAGGTCTAGTCCCATTTCACTTCTGATTCCCAGAAGTCCTTCAAGGCTCCTCCCTCCCCGTTGGTCTACTCCTAT…
	JK01263 ATGAACCCCCAAGCAAAACTAGTCTTCACCATCAGCCTCCTTCTAGGAACAACCATTACCATTTCAAGCAACCACTGAGTTTTAGCCTGAACTGGCCTTGAAATCAACACCTTAGCCATCCTACCCCTAATCTCAAAATCTCACCATCCCCGAGCCATTGAAGCCGCAACTAAATACTTCCTAGTTCAAGCAGCTGCCTCCACCCTAGTCTTATTCTCCAGCATAACCAATGCATGACACACCGGACAATGAGACATCACCCAACTAACAAACCCCACCTCATCCCTAATCTTGACCACAGCCCTTGCAATAAAACTAGGTCTAGTCCCATTCCACTTCTGATTCCCAGAAGTCCTTCAAGGCTCCTCCCTCCCCGTTGGTCTACTCCTAT…
	JK01264 ??????????????AAAACTAGTCTTCACCATCAGCCTCCTTCTAGGAACAACCATTACCGTTTCAAGCAACCACTGAGTTTTAGCCTGAACTGGCCTTGAAATCAACACCTTAGCCATCCTACCCCTAATCTCAAAATCTCACCACCCCCGAGCCATTGAAGCCGCAACTAAATACTTCCTAGTTCAAGCAGCTGCCTCCACCCTAGTCTTATTCTCCAGCATAACCAATGCATGACACACCGGACAATGAGACATCACCCAACTAACAAACCCCACCTCATCCCTAATCTTGACCACAGCCCTTGCAATAAAACTAGGTCTAGTCCCATTCCACTTCTGATTCCCAGAAGTCCTTCAAGGCTCCTCCCTCCCCGTCGGTCTACTCCTAT…
	JK01251 ATGAACCCCCAAGCAAAACTAGTCTTCACCATCAGCCTCCTTCTAGGAACAACCATTACCGTTTCAAGCAACCACTGAGTTTTAGCCTGAACTGGCCTTGAAATCAACACCTTAGCCATCCTACCCCTAATCTCAAAATCTCACCATCCCCGAGCCATTGAAGCCGCAACTAAATACTTCCTAGTTCAAGCAGCTGCCTCCACCCTAGTCTTATTCTCCAGCATAACCAATGCATGACACACCGGACAATGAGACATCACCCAACTAACAAACCCCACCTCATCCCTAATCTTGACCACAGCCCTTGCAATAAAACTAGGTCTAGTCCCATTCCACTTCTGATTCCCAGAAGTCCTTCAAGGCTCCTCCCTCCCCGTTGGTCTACTCCTAT…
	jk01257 ATGAACCCCCAAGCAAAACTAGTCTTCACCATCAGCCTCCTTCTAGGAACAACCATTACCGTTTCAAGCAACCACTGAGTTTTAGCCTGAACTGGCCTTGAAATCAACACCTTAGCCATCCTACCCCTAATCTCAAAATCTCACCATCCCCGAGCCATTGAAGCCGCAACTAAATACTTCCTAGTTCAAGCAGCTGCCTCCACCCTAGTCTTATTCTCCAGCATAACCAATGCATGACACACCGGACAATGAGACATCACCCAACTAACAAACCCCACCTCATCCCTAATCTTGACCACAGCCCTTGCAATAAAACTAGGTCTAGTCCCATTCCACTTCTGATTCCCAGAAGTCCTTCAAGGCTCCTCCCTCCCCGTTGGTCTACTCCTAT…
	jk01258 ATGAACCCCCAAGCAAAACTAGTCTTCACCATCAGCCTCCTTCTAGGAACAACCATTACCGTTTCAAGCAACCACTGAGTTTTAGCCTGAACTGGCCTTGAAATCAACACCTTAGCCATCCTACCCCTAATCTCAAAATCTCACCATCCCCGAGCCATTGAAGCCGCAACTAAATACTTCCTAGTTCAAGCAGCTGCCTCCACCCTAGTCTTATTCTCCAGCATAACCAATGCATGACACACCGGACAATGAGACATCACCCAACTAACAAACCCCACCTCATCCCTAATCTTGACCACAGCCCTTGCAATAAAACTAGGTCTAGTCCCATTCCACTTCTGATTCCCAGAAGTCCTTCAAGGCTCCTCCCTCCCCGTTGGTCTACTCCTAT…
	GMS500 ???????????????????????????ACCATTAGCCTCCTCCTAGGAACAACCATCACCATCTCAAGCAACCACTGAGTCTTAGCCTGAACTGGCCTTGAAATCAACACTTTAGCCATCCTGCCCTTAATCTCAAAATCCCACCACCCCCGAGCCATTGAAGCCGCAACTAAATACTTCCTGGTCCAAGCAGCTGCCTCCACCCTGGTCCTATTCTCCAGCATAACCAATGCATGACATACCGGACAGTGAGACATCACTCAACTGACAAACCCCACCTCATCCCTAATCTTAACCGCAGCCCTTGCAATAAAACTAGGCCTAGTCCCATTCCACTTCTGATTCCCAGAAGTCCTTCAAGGCTCCCCTCTCCCCGTAGGACTACTCCTATC…
	GMS564 ??????CCCCAAGCAAAACTAATCTTTACCATTAGCCTCCTCCTAGGAACAACCATCACCATCTCAAGCAACCACTGAGTCTTAGCCTGAACTGGCCTTGAAATCAACACTTTAGCCATCCTGCCCTTAATCTCAAAATCCCACCACCCCCGAGCCATTGAAGCCGCAACTAAATACTTCCTGGTCCAAGCAGCTGCCTCCACCCTGGTCCTATTCTCCAGCATAACCAATGCATGACATACCGGACAGTGAGACATCACTCAACTGACAAACCCCACCTCATCCCTAATCTTAACCGCAGCCCTTGCAATAAAACTAGGCCTAGTCCCATTCCACTTCTGATTCCCAGAAGTCCTTCAAGGCTCCCCTCTCCCCGTAGGACTACTCCTATC…
	JKO3214 ATGAACCCCCAAGCAAAACTAATCTTTACCATTAGCCTCCTCCTAGGAACAACCATCACCATCTCAAGCAACCACTGAGTCTTAGCCTGAACTGGCCTTGAAATCAACACTTTAGCCATCCTGCCCTTAATCTCAAAATCCCACCACCCCCGAGCCATTGAAGCCGCAACTAAATACTTCCTGGTCCAAGCAGCTGCCTCCACCCTGGTCCTATTCTCCAGCATAACCAATGCATGACATACCGGACAGTGAGATATCACTCAACTGACAAACCCCACCTCATCCCTAATCTTAACCGCAGCCCTTGCAATAAAACTAGGCCTAGTCCCATTCCACTTCTGATTCCCAGAAGTCCTTCAAGGCTCCCCTCTCCCCGTAGGACTACTCCTAT…
	JK03246 ??????????AAGCAAAACTAATCTTTACCATTAGCCTCCTCCTAGGAACAACCATCACCATCTCAAGCAACCACTGAGTCTTAGCCTGAACTGGCCTTGAAATCAACACTTTAGCCATCCTGCCCTTAATCTCAAAATCCCACCACCCCCGAGCCATTGAAGCCGCAACTAAATACTTCCTGGTCCAAGCAGCTGCCTCCACCCTAGTCCTATTCTCCAGCATAACCAATGCATGACATACCGGACAGTGAGATATCACTCAACTGACAAACCCCACCTCATCCCTAATCTTAACCGCAGCCCTTGCAATAAAACTAGGCCTAGTCCCATTCCACTTCTGATTCCCAGAAGTCCTTCAAGGCTCCCCTCTCCCCGTAGGACTACTCCTAT…
	JK03282 ATGAACCCCCAAGCAAAACTAATCTTTACCATTAGCCTCCTCCTAGGAACAACCATCACCATCTCAAGCAACCACTGAGTCTTAGCCTGAACTGGCCTTGAAATCAACACTTTAGCCATCCTGCCCTTAATCTCAAAATCCCACCACCCCCGAGCCATTGAAGCCGCAACTAAATACTTCCTGGTCCAAGCAGCTGCCTCCACCCTAGTCCTATTCTCCAGCATAACCAATGCATGACATACCGGACAGTGAGATATCACTCAACTGACAAACCCCACCTCATCCCTAATCTTAACCGCAGCCCTTGCAATAAAACTAGGCCTAGTCCCATTCCACTTCTGATTCCCAGAAGTCCTTCAAGGCTCCCCTCTCCCCGTAGGACTACTCCTAT…
	GMS546 ATGAACCCCCAAGCAAAACTAGTCTTCACCATCAGCCTCCTTCTAGGAACAACCATTACCGTTTCAAGCAACCACTGAGTTTTAGCCTGAACTGGCCTTGAAATCAACACCTTAGCCATCCTACCCCTAATCTCAAAATCTCACCATCCCCGAGCCATTGAAGCCGCAACTAAATACTTCCTAGTTCAAGCAGCTGCCTCCACCCTAGTCTTATTCTCCAGCATAACCAATGCATGACACACCGGACAATGAGACATCACCCAACTAACAAACCCCACCTCATCCCTAATCTTGACCACAGCCCTTGCAATAAAACTAGGTCTAGTCCCATTCCACTTCTGATTCCCAGAAGTCCTTCAAGGCTCCTCCCTCCCCGTTGGTCTACTCCTATC…
	JK03259 ATGAACCCCCAAGCAAAACTAGTCTTCACCATCAGCCTCCTTCTAGGAACAACCATTACCGTTTCAAGCAACCACTGAGTTTTAGCCTGAACTGGCCTTGAAATCAACACCTTAGCCATCCTACCCCTAATCTCAAAATCTCACCATCCCCGAGCCATTGAAGCCGCAACTAAATACTTCCTAGTTCAAGCAGCTGCCTCCACCCTAGTCTTATTCTCCAGCATAACCAATGCATGACACACCGGACAATGAGACATCACCCAACTAACAAACCCCACCTCATCCCTAATCTTGACCACAGCCCTTGCAATAAAACTAGGTCTAGTCCCATTCCACTTCTGATTCCCAGAAGTCCTTCAAGGCTCCTCCCTCCCCGTTGGTCTACTCCTAT…
	JK03284 ATGAACCCCCAAGCAAAACTAGTCTTCACCATCAGCCTCCTTCTAGGAACAACCATTACCGTTTCAAGCAACCACTGAGTTTTAGCCTGAACTGGCCTTGAAATCAACACCTTAGCCATCCTACCCCTAATCTCAAAATCTCACCATCCCCGAGCCATTGAAGCCGCAACTAAATACTTCCTAGTTCAAGCAGCTGCCTCCACCCTAGTCTTATTCTCCAGCATAACCAATGCATGACACACCGGACAATGAGACATCACCCAACTAACAAACCCCACCTCATCCCTAATCTTGACCACAGCCCTTGCAATAAAACTAGGTCTAGTCCCATTCCACTTCTGATTCCCAGAAGTCCTTCAAGGCTCCTCCCTCCCCGTTGGTCTACTCCTAT…
	gms5701 ATGAACCCCCAAGCAAAACTAGTCTTCACCATCAGCCTCCTTCTAGGAACAACCATTACCGTTTCAAGCAACCACTGAGTTTTAGCCTGAACTGGCCTTGAAATCAACACCTTAGCCATCCTACCCCTAATCTCAAAATCTCACCATCCCCGAGCCATTGAAGCCGCAACTAAATACTTCCTAGTTCAAGCAGCTGCCTCCACCCTAGTCTTATTCTCCAGCATAACCAATGCATGACACACCGGACAATGAGACATCACCCAACTAACAAACCCCACCTCATCCCTAATCTTGACCACAGCCCTTGCAATAAAACTAGGTCTAGTCCCATTCCACTTCTGATTCCCAGAAGTCCTTCAAGGCTCCTCCCTCCCCGTTGGTCTACTCCTAT…
	gms5712 ATGAACCCCCAAGCAAAACTAGTCTTCACCATCAGCCTCCTTCTAGGAACAACCATTACCGTTTCAAGCAACCACTGAGTTTTAGCCTGAACTGGCCTTGAAATCAACACCTTAGCCATCCTACCCCTAATCTCAAAATCTCACCATCCCCGAGCCATTGAAGCCGCAACTAAATACTTCCTAGTTCAAGCAGCTGCCTCCACCCTAGTCTTATTCTCCAGCATAACCAATGCATGACACACCGGACAATGAGACATCACCCAACTAACAAACCCCACCTCATCCCTAATCTTGACCACAGCCCTTGCAATAAAACTAGGTCTAGTCCCATTCCACTTCTGATTCCCAGAAGTCCTTCAAGGCTCCTCCCTCCCCGTTGGTCTACTCCTAT…
	BTS06102 ATGAACCCCCAAGCAAAACTAATCTTTACCATTAGCCTCCTCCTAGGAACAACCATCACCATCTCAAGCAACCACTGAGTCTTAGCCTGAACTGGCCTTGAAATCAACACTTTAGCCATCCTGCCCTTAATCTCAAAATCCCACCACCCCCGAGCCATTGAAGCCGCAACTAAATACTTCCTGGTCCAAGCAGCTGCCTCCACCCTGGTCCTATTCTCCAGCATAACCAATGCATGACATACCGGACAGTGAGATATCACTCAACTGACAAACCCCACCTCATCCCTAATCTTAACCGCAGCCCTTGCAATAAAACTAGGCCTAGTCCCATTCCACTTCTGATTCCCAGAAGTCCTTCAAGGCTCCCCTCTCCCCGTAGGACTACTCCTA…
	BTS06103 ATGAACCCCCAAGCAAAACTAATCTTTACCATTAGCCTCCTCCTAGGAACAACCATCACCATCTCAAGCAACCACTGAGTCTTAGCCTGAACTGGCCTTGAAATCAACACTTTAGCCATCCTGCCCTTAATCTCAAAATCCCACCACCCCCGAGCCATTGAAGCCGCAACTAAATACTTCCTGGTCCAAGCAGCTGCCTCCACCCTGGTCCTATTCTCCAGCATAACCAATGCATGACATACCGGACAGTGAGATATCACTCAACTGACAAACCCCACCTCATCCCTAATCTTAACCGCAGCCCTTGCAATAAAACTAGGCCTAGTCCCATTCCACTTCTGATTCCCAGAAGTCCTTCAAGGCTCCCCTCTCCCCGTAGGACTACTCCTA…
	BTS06118 ATGAACCCCCAAGCAAAACTAATCTTTACCATTAGCCTCCTCCTAGGAACAACCATCACCATCTCAAGCAACCACTGAGTCTTAGCCTGAACTGGCCTTGAAATCAACACTTTAGCCATCCTGCCCTTAATCTCAAAATCCCACCACCCCCGAGCCATTGAAGCCGCAACTAAATACTTCCTGGTCCAAGCAGCTGCCTCCACCCTGGTCCTATTCTCCAGCATAACCAATGCATGACATACCGGACAGTGAGACATCACTCAACTGACAAACCCCACCTCATCCCTAATCTTAACCGCAGCCCTTGCAATAAAACTAGGCCTAGTCCCATTCCACTTCTGATTCCCAGAAGTCCTTCAAGGCTCCCCTCTCCCCGTAGGACTACTCCTA…
	BTS06119 ATGAACCCCCAAGCAAAACTAATCTTTACCATTAGCCTCCTCCTAGGAACAACCATCACCATCTCAAGCAACCACTGAGTCTTAGCCTGAACTGGCCTTGAAATCAACACTTTAGCCATCCTGCCCTTAATCTCAAAATCCCACCACCCCCGAGCCATTGAAGCCGCAACTAAATACTTCCTGGTCCAAGCAGCTGCCTCCACCCTGGTCCTATTCTCCAGCATAACCAATGCATGACATACCGGACAGTGAGATATCACTCAACTGACAAACCCCACCTCATCCCTAATCTTAACCGCAGCCCTTGCAATAAAACTAGGCCTAGTCCCATTCCACTTCTGATTCCCAGAAGTCCTTCAAGGCTCCCCTCTCCCCGTAGGACTACTCCTA…
	JMD465 ATGAACCCCCAAGCAAAACTAATCTTTACCATTAGCCTCCTCCTAGGAACAACCATCACCATCTCAAGCAACCACTGAGTCTTAGCCTGAACTGGCCTTGAAATCAACACTTTAGCCATCCTGCCCTTAATCTCAAAATCCCACCACCCCCGAGCCATTGAAGCCGCAACTAAATACTTCCTGGTCCAAGCAGCTGCCTCCACCCTGGTCCTATTCTCCAGCATAACCAATGCATGACATACCGGACAGTGAGATATCACTCAACTGACAAACCCCACCTCATCCCTAATCTTAACCGCAGCCCTTGCAATAAAACTAGGCCTAGTCCCATTCCACTTCTGATTCCCAGAAGTCCTTCAAGGCTCCCCTCTCCCCGTAGGACTACTCCTATC…
	DHB5779 ??????????????????????????????????????CCTCCTAGGAACAACCATCACCATCTCAAGCAACCACTGAGTCTTAGCCTGAACTGGCCTTGAAATCAACACTTTAGCCATCCTGCCCTTAATCTCAAAATCCCACCACCCCCGAGCCATTGAAGCCGCAACTAAATACTTCCTGGTCCAAGCAGCTGCCTCCACCCTGGTCCTATTCTCCAGCATAACCAATGCATGACATACCGGACAGTGAGATATCACTCAACTGACAAACCCCACCTCATCCCTAATCTTAACCGCAGCCCTTGCAATAAAACTAGGCCTAGTCCCATTCCACTTCTGATTCCCAGAAGTCCTTCAAGGCTCCCCTCTCCCCGTAGGACTACTCCTAT…
	JK04795 ???????????????????????????????????CCTCCTCCTAGGAACAACCATCACCATCTCAAGCAACCACTGAGTCTTAGCCTGAACTGGCCTTGAAATCAACACTTTAGCCATCCTGCCCTTAATCTCAAAATCCCACCACCCCCGAGCCATTGAAGCCGCAACTAAATACTTCCTGGTCCAAGCAGCTGCCTCCACCCTGGTCCTATTCTCCAGCATAACCAATGCATGACATACCGGACAGTGAGATATCACTCAACTGACAAACCCCACCTCATCCCTAATCTTAACCGCAGCCCTTGCAATAAAACTAGGCCTAGTCCCATTCCACTTCTGATTCCCAGAAGTCCTTCAAGGCTCCCCCCTCCCCGTAGGACTACTCCTAT…
	JK04796 ??????????????AAAACTAATCTTTACCATTAGCCTCCTCCTAGGAACAACCATCACCATCTCAAGCAACCACTGAGTCTTAGCCTGAACTGGCCTTGAAATCAACACTTTAGCCATCCTGCCCTTAATCTCAAAATCCCACCACCCCCGAGCCATTGAAGCCGCAACTAAATACTTCCTAGTCCAAGCAGCTGCCTCCACCCTGGTCCTATTCTCCAGCATAACCAATGCATGACATACCGGACAGTGAGATATCACTCAACTGACAAACCCCACCTCATCCCTAATCTTAACCGCAGCCCTTGCAATAAAACTAGGCCTAGTCCCATTCCACTTCTGATTCCCAGAAGTCCTTCAAGGCTCCCCTCTCCCCGTAGGACTACTCCTAT…
	gms1493 ATGAACCCCCAAGCAAAACTAATCTTTACCATTAGCCTCCTCCTAGGAACAACCATCACCATCTCAAGCAACCACTGAGTCTTAGCCTGAACTGGCCTTGAAATCAACACTTTAGCCATCCTGCCCTTAATCTCAAAATCCCACCACCCCCGAGCCATTGAAGCCGCAACTAAATACTTCCTGGTCCAAGCAGCTGCCTCCACCCTGGTCCTATTCTCCAGCATAACCAATGCATGACATACCGGACAGTGAGATATCACTCAACTGACAAACCCCACCTCATCCCTAATCTTAACCGCAGCCCTTGCAATAAAACTAGGCCTAGTCCCATTCCACTTCTGATTCCCAGAAGTCCTTCAAGGCTCCCCTCTCCCCGTAGGACTACTCCTAT…
	JMD446 ATGAACCCCCAAGCAAAACTAATCTTTACCATTAGCCTCCTCCTAGGAACAACCATCACCATCTCAAGCAACCACTGAGTCTTAGCCTGAACTGGCCTTGAAATCAACACTTTAGCCATCCTGCCCTTAATCTCAAAATCCCACCACCCCCGAGCCATTGAAGCCGCAACTAAATACTTCCTGGTCCAAGCAGCTGCCTCCACCCTGGTCCTATTCTCCAGCATAACCAATGCATGACATACCGGACAGTGAGATATCACTCAACTGACAAACCCCACCTCATCCCTAATCTTAACCGCAGCCCTTGCAATAAAACTAGGCCTAGTCCCATTCCACTTCTGATTCCCAGAAGTCCTTCAAGGCTCCCCCCTCCCCGTAGGACTACTCCTATC…
	JMD463 ATGAACCCCCAAGCAAAACTAATCTTTACCATTAGCCTCCTCCTAGGAACAACCATCACCATCTCAAGCAACCACTGAGTCTTAGCCTGAACTGGCCTTGAAATCAACACTTTAGCCATCCTGCCCTTAATCTCAAAATCCCACCACCCCCGAGCCATTGAAGCCGCAACTAAATACTTCCTGGTCCAAGCAGCTGCCTCCACCCTGGTCCTATTCTCCAGCATAACCAATGCATGACATACCGGACAGTGAGATATCACTCAACTGACAAACCCCACCTCATCCCTAATCTTAACCGCAGCCCTTGCAATAAAACTAGGCCTAGTCCCATTCCACTTCTGATTCCCAGAAGTCCTTCAAGGCTCCCCCCTCCCCGTAGGACTACTCCTATC…
	JMD464 ATGAACCCCCAAGCAAAACTAATCTTTACCATTAGCCTCCTCCTAGGAACAACCATCACCATCTCAAGCAACCACTGAGTCTTAGCCTGAACTGGCCTTGAAATCAACACTTTAGCCATCCTGCCCTTAATCTCAAAATCCCACCACCCCCGAGCCATTGAAGCCGCAACTAAATACTTCCTAGTCCAAGCAGCTGCCTCCACCCTGGTCCTATTCTCCAGCATAACCAATGCATGACATACCGGACAGTGAGATATCACTCAACTGACAAACCCCACCTCATCCCTAATCTTAACCGCAGCCCTTGCAATAAAACTAGGCCTAGTCCCATTCCACTTCTGATTCCCAGAAGTCCTTCAAGGCTCCCCTCTCCCCGTAGGACTACTCCTATC…
	JMD475 ATGAACCCCCAAGCAAAACTAATCTTTACCATTAGCCTCCTCCTAGGAACAACCATCACCATCTCAAGCAACCACTGAGTCTTAGCCTGAACCGGCCTTGAAATCAACACTTTAGCCATCCTGCCCTTAATCTCAAAATCCCATCACCCCCGAGCCATTGAAGCCGCAACTAAATACTTCCTGGTCCAAGCAGCTGCCTCCACCCTGGTCCTATTCTCCAGCATAACCAATGCATGACATACCGGACAGTGAGATATCACTCAACTGACAAACCCCACCTCATCCCTAATCTTAACCGCAGCCCTTGCAATAAAACTAGGCCTAGTCCCATTCCACTTCTGATTCCCAGAAGTCCTTCAAGGCTCCCCTCTCCCCGTAGGACTACTCCTATC…
	MM194 ATGAACCCCCAAGCAAAACTAATCTTTACCATTAGCCTCCTCCTAGGAACAACCATCACCATCTCAAGCAACCACTGAGTCTTAGCCTGAACTGGCCTTGAAATCAACACTTTAGCCATCCTGCCCTTAATCTCAAAATCCCACCACCCCCGGGCCATTGAAGCCGCAACTAAATACTTCCTGGTCCAAGCAGCTGCCTCCACCCTGGTCCTATTCTCCAGCATAACCAATGCATGACATACCGGACAGTGAGATATCACTCAACTGACAAACCCCACCTCATCCCTAATCTTAACCGCAGCCCTTGCAATAAAACTAGGCCTAGTCCCATTCCACTTCTGATTCCCAGAAGTCCTTCAAGGCTCCCCTCTCCCCGTAGGACTACTCCTATCA…
	GMS1494 ATGAACCCCCAAGCAAAACTAATCTTTACCATTAGCCTCCTCCTAGGAACAACCATCACCATCTCAAGCAACCACTGAGTCTTAGCCTGAACTGGCCTTGAAATCAACACTTTAGCCATCCTGCCCTTAATCTCAAAATCCCACCACCCCCGAGCCATTGAAGCCGCAACTAAATACTTCCTGGTCCAAGCAGCTGCCTCCACCCTGGTCCTATTCTCCAGCATAACCAATGCATGACATACCGGACAGTGAGATATCACTCAACTGACAAACCCCACCTCATCCCTAATCTTAACCGCAGCCCTTGCAATAAAACTAGGCCTAGTCCCATTCCACTTCTGATTCCCAGAAGTCCTTCAAGGCTCCCCTCTCCCCGTAGGACTACTCCTAT…
	20MXm ATGAACCCCCAAGCAAAACTAATCTTTACCATTAGCCTCCTCCTAGGAACAACCATCACCATCTCAAGCAACCACTGAGTCTTAGCCTGAACTGGCCTTGAAATCAACACTTTAGCCATCCTGCCCTTAATCTCAAAATCCCACCACCCCCGAGCCATTGAAGCCGCAACTAAATACTTCCTGGTCCAAGCAGCTGCCTCCACCCTGGTCCTATTCTCCAGCATAACCAATGCATGACATACCGGACAGTGAGATATCACTCAACTGACAAACCCCACCTCATCCCTAATCTTAACCGCAGCCCTTGCAATAAAACTAGGCCTAGTCCCATTCCACTTCTGATTCCCAGAAGTCCTTCAAGGCTCCCCTCTCCCCGTAGGACTACTCCTATCA…
	21MXm ATGAACCCCCAAGCAAAACTAATCTTTACCATTAGCCTCCTCCTAGGAACAACCATCACCATCTCAAGCAACCACTGAGTCTTAGCCTGAACTGGCCTTGAAATCAACACTTTAGCCATCCTGCCCTTAATCTCAAAATCCCACCACCCCCGAGCCATTGAAGCCGCAACTAAATACTTCCTGGTCCAAGCAGCTGCCTCCACCCTGGTCCTATTCTCCAGCATAACCAATGCATGACATACCGGACAGTGAGATATCACTCAACTGACAAACCCCACCTCATCCCTAATCTTAACCGCAGCCCTTGCAATAAAACTAGGCCTAGTCCCATTCCACTTCTGATTCCCAGAAGTCCTTCAAGGCTCCCCTCTCCCCGTAGGACTACTCCTATCA…
	22MXm ATGAACCCCCAAGCAAAACTAATCTTTACCATTAGCCTCCTCCTAGGAACAACCATCACCATCTCAAGCAACCACTGAGTCTTAGCCTGAACTGG?CTTGAAATCAACACTTTAGCCATCCTGCCCTTAATCTCAAAATCCCACCACCCCCGAGCCATTGAAGCCGCAACTAAATACTTCCTGGTCCAAGCAGCTGCCTCCACCCTGGTCCTATTCTCCAGCATAACCAATGCATGACATACCGGACAGTGAGATATCACTCAACTGACAAACCCCACCTCATCCCTAATCTTAACCGCAGCCCTTGCAATAAAACTAGGCCTAGTCCCATTCCACTTCTGATTCCCAGAAGTCCTTCAAGGCTCCCCTCTCCCCGTAGGACTACTCCTATCA…
	15MXm ATGAACCCCCAAGCAAAACTAATCTTTACCATTAGCCTCCTCCTAGGAACAACCATCACCATCTCAAGCAACCACTGGGTCTTAGCCTGAACTGGCCTTGAAATCAACACCTTAGCCATCCTGCCCTTAATCTCAAAATCCCACCACCCCCGAGCCATTGAAGCCGCAACTAAATACTTCCTGGTCCAAGCAGCTGCCTCCACCCTGGTCCTATTCTCCAGCATAACCAATGCATGACATACCGGACAGTGAGATATCACTCAACTGACAAACCCCACCTCATCCCTAATCTTAACCGCAGCCCTTGCAATAAAACTAGGCCTAGTCCCATTCCACTTCTGATTCCCAGAAGTCCTTCAAGGCTCCCCTCTCCCCGTAGGACTACTCCTATCA…
	13MXm ATGAACCCCCAAGCAAAACTAATCTTTACCATTAGCCTCCTCCTAGGAACAACCATCACCATCTCAAGCAACCACTGAGTCTTAGCCTGAACTGGCCTTGAAATCAACACTTTAGCCATCCTGCCCTTAATCTCAAAATCCCACCACCCCCGAGCCATTGAAGCCGCAACTAAATACTTCCTGGTCCAAGCAGCTGCCTCCACCCTGGTCCTATTCTCCAGCATAACCAATGCATGACATACCGGACAGTGAGATATCACTCAACTGACAAACCCCACCTCATCCCTAATCTTAACCGCAGCCCTTGCAATAAAACTAGGCCTAGTCCCATTCCACTTCTGATTCCCAGAAGTCCTTCAAGGCTCCCCTCTCCCCGTAGGACTACTCCTATCA…
	14MXm ATGAACCCCCAAGCAAAACTAATCTTTACCATTAGCCTCCTCCTAGGAACAACCATCACCATCTCAAGCAACCACTGAGTCTTAGCCTGAACCGGCCTTGAAATCAACACTTTAGCCATCCTGCCCTTAATCTCAAAATCCCACCACCCCCGAGCCATTGAAGCCGCAACTAAATACTTCCTGGTCCAAGCAGCTGCCTCCACCCTGGTCCTATTCTCCAGCATAACCAATGCATGACATACCGGACAGTGAGATATCACTCAACTGACAAACCCCACCTCATCCCTAATCTTAACCGCAGCCCTTGCAATAAAACTAGGCCTAGTCCCATTCCACTTCTGATTCCCAGAAGTCCTTCAAGGCTCCCCTCTCCCCGTAGGACTACTCCTATCA…
	19MXm ATGAACCCCCGAGCAAAACTAATCTTTACCATTAGCCTCCTCCTAGGAACAACCATCACCATCTCAAGCAACCACTGGGTCTTAGCCTGAACTGGCCTTGAAATCAACACCTTAGCCATCCTGCCCTTAATCTCAAAATCCCACCACCCCCGAGCCATTGAAGCCGCAACTAAATACTTCCTGGTCCAAGCAGCTGCCTCCACCCTGGTCCTATTCTCCAGCATAACCAATGCATGACATACCGGACAGTGAGATATCACTCAACTGACAAACCCCACCTCATCCCTAATCTTAACCGCAGCCCTTGCAATAAAACTAGGCCTAGTCCCATTCCACTTCTGATTCCCAGAAGTCCTTCAAGGCTCCCCTCTCCCCGTAGGACTACTCCTATCA…
	B43897 ATGAACCCCCAAGCAAAACTAATCTTCACCATTAGCCTCCTCCTAGGAACAACCATTACCATCTCAAGCAACCACTGAGTTTTAGCCTGAACTGGCCTTGAAATCAACACCTTAGCCATCTTACCTCTAATCTCAAAATCCCACCATCCCCGAGCCATTGAAGCCGCAACTAAATATTTCCTAGTACAAGCAGCTGCTTCCACTCTAGTCCTATTCTCCAGCATAACCAATGCATGACACACCGGACAATGGGACATCACCCAACTAACAAACCCCACCTCATCCCTAATCCTAACCGCGGCTCTTGCAATAAAACTAGGCCTAGTCCCATTCCACTTCTGATTCCCAGAAGTCCTTCAAGGCTCCTCCCTCCCCATTGGGCTACTCCTATC…
	18meta ATGAACCCCCAAGCAAAACTAATCTTCACCATTAGCCTCCTCCTAGGAACAACCATTACCATCTCAAGCAACCACTGAGTTTTAGCCTGAACTGGTCTTGAAATCAACACCTTAGCCATCCTACCTCTAATCTCAAAATCCCACCATCCCCGAGCCATTGAAGCCGCAACTAAATATTTCCTGGTACAAGCAGCTGCTTCCACTCTAGTCCTATTCTCCAGCATAACCAATGCATGACACACCGGACAATGAGACATCACCCAACTAACAAACCCCACCTCATCCCTAATCCTAACCGCAGCCCTTGCAATAAAACTAGGCCTAGTCCCATTCCACTTCTGATTCCCAGAAGTCCTTCAGGGCTCCTCCCTCCCCGTTGGGCTACTCCTATC…
	130V ATGAACCCCCAAGCAAAACTAATCTTCACCATTAGCCTCCTCCTAGGAACAACCATTACCATCTCAAGCAACCACTGAGTTTTAGCCTGAACTGGTCTTGAAATCAACACCTTAGCCATCCTACCTCTAATCTCAAAATCCCACCATCCCCGAGCCATTGAAGCCGCAACTAAATATTTCCTGGTACAAGCAGCTGCTTCCACTCTAGTCCTATTCTCCAGCATAACCAATGCATGACACACCGGACAATGAGACATCACCCAACTAACAAACCCCACCTCATCCCTAATCCTAACCGCAGCCCTTGCAATAAAACTAGGCCTAGTCCCATTCCACTTCTGATTCCCAGAAGTCCTTCAAGGCTCCTCCCTCCCCGTTGGGCTACTCCTATCAA…
	129 ????????????????????????TTCACCATTAGCCTCCTCCTAGGAACAACCATTACCATCTCGAGCAACCACTGAGTTTTAGCCTGAACTGGCCTTGAAATCAACACCTTAGCCGTTCTACCCCTAATCTCAAAATCCCACCATCCCCGAGCCATTGAAGCCGCAACCAAATATTTCCTGGTCCAAGCAGCTGCTTCCACTCTAGTCCTATTCTCAAGCATGACCAATGCATGACACACCGGACAATGAGACATCACCCAACTAACAAACCCCACCTCATCCCTAATCTTAACCACAGCCCTTGCAATAAAACTAGGTCTAGTCCCATTCCACTTCTGATTCCCAGAAGTCCTTCAAGGCTCCTCACTCCCCGTTGGACTGCTCCTATCAAC…
	128 ATGAACCCCCAAGCAAAACTAATCTTCACCATCAGCCTCCTCCTAGGAACAACCATTACCATCTCAAGCAACCACTGAGTTTTAGCCTGAACTGGCCTTGAAATCAACACCTTGGCCATCCTGCCCCTAATCTCAAAATCCCACCACCCCCGAGCCATTGAAGCCGCAACTAAATATTTCCTAGTACAAGCAGCTGCTTCCACTCTAGTCCTATTCTCCAGCATAACCAATGCATGACACACCGGACAATGAGACATCACCCAACTAACAAACCCCACCTCATCCCTAATCCTAACCGCAGCCCTTGCAATAAAACTAGGTCTAGTCCCATTTCACTTCTGATTCCCAGAAGTCCTTCAAGGCTCCTCCCTTCCCGTCGGACTACTCCTATCAAC…
	127a ATGAACCCCCAAGCAAAACTAATCTTCACCATTAGCCTCCTCCTAGGAACAACCATTACCATCTCAAGCAACCACTGAGTTTTAGCCTGAACTGGCCTTGAAATCAACACCTTAGCCATCCTGCCCCTAATCTCAAAATCCCACCACCCCCGAGCCATTGAAGCCGCAACTAAATATTTCCTAGTACAAGCAGCTGCTTCCACTCTAGTCCTATTCTCCAGCATAACCAATGCATGACACACCGGACAATGAGACATCACCCAACTAACAAACCCCACCTCATCCCTGATCCTAACCGCAGCCCTTGCAATAAAACTAGGTCTAGTCCCATTTCACTTCTGATTCCCAGAAGTCCTTCAAGGCTCCTCCCTTCCCGTCGGACTACTCCTATCAA…
	126 ATGAACCCCCAAGCAAAACTAATCTTCACCATTAGCCTCCTCCTAGGAACAACCATTACCATCTCAAGCAACCACTGAGTTTTAGCCTGAACTGGCCTTGAAATCAACACCTTGGCCATCCTGCCCCTAATCTCAAAATCCCACCACCCCCGAGCCATTGAAGCCGCAACTAAATATTTCCTAGTACAAGCAGCTGCTTCCACTCTAGTCCTATTCTCCAGCATAACCAATGCATGACACACCGGACAATGAGACATCACCCAACTAACAAACCCCACCTCATCCCTAATCCTAACCGCAGCCCTTGCAATAAAACTAGGTCTAGTCCCATTTCACTTCTGATTCCCAGAAGTCCTTCAAGGCTCCTCCCTTCCCGTCGGACTACTCCTATCAAC…
	125 ATGAACCCCCAAGCAAAACTAATCTTCACCATTAGCCTCCTCCTAGGAACAACCATTACCATCTCAAGCAACCACTGAGTCTTAGCCTGAACTGGCCTTGAAATCAACACCTTAGCCATCCTACCCCTAATCTCAAAATCCCACCATCCCCGGGCCATTGAAGCCGCAACTAAATACTTCCTAGTACAAGCAGCTGCTTCCACTCTAGTCCTATTCTCCAGCATAACCAATGCATGACACACCGGACAATGAGACATCACCCAACTAACAAACCCCACCTCATCCCTAATCTTAACCGCAGCCCTTGCAATAAAACTGGGTCTAGTCCCATTCCACTTCTGATTCCCAGAAGTCCTTCAGGGCTCCTCCCTCCCCGTTGGGCTACTCCTATCAAC…
	124 ???????????????????????????????????????????????????????TCACCATCTCAAGCAACCACTGAGTTTTAGCCTGAACTGGCCTTGAAATCAATACCTTAGCCATCCTACCCCTAATCTCAAAATCCCACCACCCCCGAGCCATTGAAGCCGCAACTAAATATTTCCTGGTCCAAGCAGCTGCTTCCACTCTAGTCCTATTCTCCAGCATAACCAATGCATGACACACCGGACAATGAGACATCACCCAACTAACAAACCCCACCTCATCCCTAATCTTAACCGCAGCCCTTGCAATAAAACTAGGTCTAGTCCCATTCCACTTCTGATTCCCAGAAGTCCTTCAAGGCTCCTCCCTCCCCGTTGGGCTACTCCTATCAAC…
	123 ATGAACCCCCAAGCAAAACTAATCTTCACCATTAGCCTCCTCCTAGGAACAACCATTACCATCTCAAGCAACCACTGAGTTTTAGCCTGAACTGGCCTTGAAATCAACACCTTGGCCATCCTGCCCCTAATCTCAAAATCCCACCACCCCCGAGCCATTGAAGCCGCAACTAAATATTTCCTAGTACAAGCAGCTGCTTCCACTCTAGTCCTATTCTCCAGCATAACCAATGCATGACACACCGGACAATGAGACATCACCCAACTAACAAACCCCACCTCATCCCTAATCCTAACCGCAGCCCTTGCAATAAAACTAGGTCTAGTCCCATTTCACTTCTGATTCCCAGAAGTCCTTCAAGGCTCCTCCCTTCCCGTCGGACTACTCCTATCAAC…
	122 ATGAACCCCCAAGCAAAACTAATCTTCACCATTAGCCTCCTCCTAGGAACAACCATTACCATCTCAAGCAACCACTGAGTCTTAGCCTGAACTGGCCTTGAAATCAACACCTTAGCCATCCTACCCCTAATCTCAAAATCCCACCATCCCCGGGCCATTGAAGCCGCAACTAAATACTTCCTAGTACAAGCAGCTGCTTCCACTCTAGTCCTATTCTCCAGCATAACCAATGCATGACACACCGGACAATGAGACATCACCCAACTAACAAACCCCACCTCATCCCTAATCTTAACCGCAGCCCTTGCAATAAAACTGGGTCTAGTCCCATTCCACTTCTGATTCCCAGAAGTCCTTCAGGGCTCCTCCCTCCCCGTTGGGCTACTCCTATCAAC…
	121 ATGAACCCCCAAGCAAAACTAATCTTCACCATTAGCCTCCTCCTAGGAACAACCATTACCATCTCAAGCAACCACTGAGTTTTAGCCTGAACTGGCCTTGAAATCAACACCTTGGCCATCCTGCCCCTAATCTCAAAATCCCACCACCCCCGAGCCATTGAAGCCGCAACTAAATATTTCCTAGTACAAGCAGCTGCTTCCACTCTAGTCCTATTCTCCAGCATAACCAATGCATGACACACCGGACAATGAGACATCACCCAACTAACAAACCCCACCTCATCCCTAATCCTAACCGCAGCCCTTGCAATAAAACTAGGTCTAGTCCCATTTCACTTCTGATTCCCAGAAGTCCTTCAAGGCTCCTCCCTTCCCGTCGGACTACTCCTATCAAC…
	120 ATGAACCCCCAAGCAAAACTAGTCTTCACCATCAGCCTCCTTCTAGGAACAACCATTACCGTTTCAAGCAACCACTGAGTTTTAGCCTGAACTGGCCTTGAAATCAACACCTTAGCCATCCTACCCCTAATCTCAAAATCTCACCATCCCCGAGCCATTGAAGCCGCAACTAAATACTTCCTAGTTCAAGCAGCTGCCTCCACCCTAGTCTTATTCTCCAGCATAACCAATGCATGACACACCGGACAATGAGACATCACCCAACTAACAAACCCCACCTCATCCCTAATCTTGACCACAGCCCTTGCAATAAAACTAGGTCTAGTCCCATTCCACTTCTGATTCCCAGAAGTCCTTCAAGGCTCCTCCCTCCCCGTTGGTCTACTCCTATCAAC…
	119 ATGAACCCCCAAGCAAAACTAGTCTTCACCATCAGCCTCCTTCTAGGAACAACCATTACCGTTTCAAGCAACCACTGAGTTTTAGCCTGAACTGGCCTTGAAATCAACACCTTAGCCATCCTACCCCTAATCTCAAAATCTCACCACCCCCGAGCCATTGAAGCCGCAACTAAATACTTCCTAGTTCAAGCAGCTGCCTCCACCCTAGTCTTATTCTCCAGCATAACCAATGCATGACACACCGGACAATGAGACATCACCCAACTAACAAACCCCACCTCATCCCTAATCTTGACCACAGCCCTTGCAATAAAACTAGGTCTAGTCCCATTCCACTTCTGATTCCCAGAAGTCCTTCAAGGCTCCTCCCTCCCCGTTGGTCTACTCCTATCAAC…
	118 ATGAACCCCCAAGCAAAACTAATCTTCACCATTAGCCTCCTCCTAGGAACAACCATTACCATCTCAAGCAACCACTGAGTTTTAGCCTGAACTGGCCTTGAAATCAACACCTTGGCCATCCTGCCCCTAATCTCAAAATCCCACCACCCCCGAGCCATTGAAGCCGCAACTAAATATTTCCTAGTACAAGCAGCTGCTTCCACTCTAGTCCTATTCTCCAGCATAACCAATGCATGACACACCGGACAATGAGACATCACCCAACTAACAAACCCCACCTCGTCCCTAATCCTAACCGCAGCCCTTGCAATAAAACTAGGTCTAGTCCCATTTCACTTCTGATTCCCAGAAGTCCTTCAAGGCTCCTCCCTTCCCGTCGGACTACTCCTATCAAC…
	117 ATGAACCCCCAAGCAAAACTAGTCTTCACCATTAGCCTCCTCCTAGGAACAACCATTACCATCTCAAGCAACCACTGAGTTTTAGCCTGAACTGGCCTTGAAATCAATACCTTAGCCGTCCTACCCCTAATCTCAAAATCCCACCACCCCCGAGCCATTGAAGCCGCAACTAAATACTTCCTGGTCCAGGCAGCTGCTTCCACTCTAGTCCTATTCTCCAGCATAACCAATGCATGACACACCGGACAATGAGACATCACCCAGCTAACAAGCCCCACCTCGTCCCTAATCTTAACCACAGCCCTTGCAATAAAACTAGGCCTAGTCCCATTCCATTTCTGATTCCCAGAAGTCCTTCAAGGCTCCTCCCTCCCCGTCGGACTACTCCTATCAAC…
	116 ATGAACCCCCAAGCAAAACTAGTCTTCACCATTAGCCTCCTCCTAGGAACAACCATCACTATCTCAAGCAACCACTGAGTTTTAGCTTGAACTGGCCTTGAAATCAATACCCTAGCTATCCTGCCCCTAATCTCTAAATCCCACCACCCCCGAGCCATTGAAGCCGCAACTAAATACTTCCTGGTCCAAGCAGCTGCTTCCACCCTAGTCCTATTCTCCAGCATAACCAATGCATGACACACCGGACAATGAGACATCACCCAACTAACAAACCCCACCTCATCTCTAATCTTAACCACAGCCCTTGCAATAAAACTAGGTCTAGTCCCATTCCACTTCTGATTCCCAGAAGTCCTTCAAGGCTCCTCCCTCCCCGTTGGGCTGCTCCTATCAAC…
	115P ATGAACCCCCAAGCAAAACTAGTCTTCACCATTAGCCTCCTCCTAGGAACAACCATCACCATCTCAAGCAACCACTGAGTTTTAGCTTGAACTGGCCTTGAAATCAATACCCTAGCTATCCTGCCCCTAATCTCTAAATCCCACCACCCCCGAGCCATTGAAGCCGCAACTAAATACTTCCTGGTCCAAGCAGCTGCTTCCACCCTAGTCCTATTCTCCAGCATAACCAATGCATGACACACCGGACAATGAGACATCACCCAACTAACAAACCCCACCTCATCTCTAATCTTAACCACAGCCCTTGCAATAAAACTAGGTCTAGTCCCATTCCACTTCTGATTCCCAGAAGTCCTTCAAGGCTCCTCCCTCCCCGTTGGGCTGCTCCTATCAA…
	104 ATGAACCCCCAAGCAAAACTAGTCTTCACCATTAGCCTGCTCCTAGGAACAACCATCACCATCTCAAGCAACCACTGAGTTTTAGCCTGAACTGGCCTTGAAATCAATACCTTAGCCATCCTACCCCTAATCTCAAAATCCCACCACCCCCGAGCCATTGAAGCCGCAACTAAATATTTCCTGGTCCAAGCAGCTGCTTCCACTCTAGTCCTATTCTCCAGCATAACCAATGCATGACACACCGGACAATGAGACATCACCCAACTAACAAACCCCACCTCATCCCTAATCTTAACCGCAGCCCTTGCAATAAAACTAGGTCTAGTCCCATTCCACTTCTGATTCCCAGAAGTCCTTCAAGGCTCCTCCCTCCCCATTGGACTACTCCTATCAAC…
	106 ATGAACCCCCAAGCAAAACTAGTCTTCACCATCAGCCTCCTCCTAGGAACAACCATTACCATCTCAAGCAACCACTGAGTTTTAGCCTGAACTGGCCTTGAAATCAACACCTTAGCCATCCTACCCCTAATCTCAAAATCTCACCACCCCCGAGCCATTGAAGCCGCAACTAAATATTTCCTGGTCCAAGCAGCTGCTTCCACTCTAGTCCTATTCTCCAGCATAACCAATGCATGACACACCGGACAATGAGACATCACCCAACTAACAAACCCCACCTCATCCTTAATCTTAACCACAGCCCTTGCAATAAAACTGGGTCTAGTCCCATTCCACTTCTGATTCCCAGAAGTCCTTCAGGGCTCCTCCCTCCCCGTTGGGCTACTCCTATCAAC…
	91T ATGAACCCCCAAGCAAAACTAATCTTCACCATTAGCCTCCTCCTAGGAACAACCATTACCATCTCAAGCAACCACTGAGTTTTAGCCTGAACTGGCCTTGAAATCAACACCTTGGCCATCCTACCTCTAATCTCAAAATCCCACCATCCCCGAGCCATTGAAGCCGCAACTAAATATTTCCTAGTACAAGCAGCTGCTTCCACTCTAGTCCTATTCTCCAGCATAACCAATGCATGACACACCGGACAATGAGACATCACCCAACTAACAAACCCCACCTCATCCCTAATCCTAACCGCAGCCCTTGCAATAAAACTAGGCCTAGTCCCATTCCACTTCTGATTCCCAGAAGTCCTTCAAGGCTCCTCCCTCCCCGTTGGGCTACTCCTATCAAC…
	3MXc ATGAACCCCCAAGCAAAACTAGTCTTCACCATTAGCCTCCTCCTAGGAACAACCATCACCATCTCAAGCAACCACTGAGTTTTAGCTTGAACTGGCCTCGAAATCAACACCTTAGCTATCCTACCCCTAATTTCAAAATCCCACCATCCCCGAGCCATTGAAGCCGCAACTAAATACTTCCTGGTCCAAGCAGCTGCTTCCACCCTAGTCCTATTCTCCAGCATAACCAATGCATGACACACCGGACAATGAGACATCACCCAACTAACAAACCCCACCTCATCCCTAATCTTAACCACAGCCCTTGCAATAAAACTAGGTCTAGTCCCATTCCACTTCTGATTCCCAGAAGTCCTTCAAGGCTCCTCCCTCCCCGTTGGGCTGCTCCTATCAA…
	4MXc ATGAACCCCCAAGCAAAACTAGTCTTCACCATTAGCCTCCTCCTAGGAACAACCATCACCATCTCAAGCAACCACTGAGTTTTAGCTTGAACTGGCCTCGAAATCAACACCTTAGCTATCCTACCCCTAATTTCAAAATCCCACCATCCCCGAGCCATTGAAGCCGCAACTAAATACTTCCTGGTCCAAGCAGCTGCTTCCACCCTAGTCCTATTCTCCAGCATAACCAATGCATGACACACCGGACAATGAGACATCACCCAACTAACAAACCCCACCTCATCCCTAATCTTAACCACAGCCCTTGCAATAAAACTAGGTCTAGTCCCATTCCACTTCTGATTCCCAGAAGTCCTTCAAGGCTCCTCCCTCCCCGTTGGGCTGCTCCTATCAA…
	5MXc ATGAACCCCCAAGCAAAACTAGTCTTCACCGTTAGCCTCCTCCTAGGAACAACCATCACCATCTCAAGCAACCACTGAGTTTTAGCTTGAACTGGCCTCGAAATCAACACCTTAGCTATCCTACCCCTAATTTCAAAATCCCACCATCCCCGAGCCATTGAAGCCGCAACTAAATACTTCCTGGTCCAAGCAGCTGCTTCCACCCTAGTCCTATTCTCCAGCATAACCAATGCATGACACACCGGACAATGAGACATCACCCAACTAACAAACCCCACCTCATCCCTAATCTTAACCACAGCCCTTGCAATAAAACTAGGTCTAGTCCCATTCCACTTCTGATTCCCAGAAGTCCTTCAAGGCTCCTCCCTCCCCGTTGGGCTGCTCCTATCAA…
	6MXc ATGAACCCCCAAGCAAAACTAGTCTTCACCATTAGCCTCCTCCTAGGAACAACCATCACCATCTCAAGCAACCACTGAGTTTTAGCTTGAACTGGCCTCGAAATCAACACCCTAGCTATCCTACCCCTAATTTCAAAATCCCACCATCCCCGAGCCATTGAAGCCGCGACTAAATACTTCCTGGTCCAAGCAGCTGCTTCCACCCTAGTCCTATTCTCCAGCATAACCAATGCATGACACACCGGACAATGAGACATCACCCAACTAACAAACCCCACCTCATCCCTAATCTTAACCACAGCCCTTGCAATAAAACTAGGTCTAGTCCCATTCCACTTCTGATTCCCAGAAGTCCTTCAAGGCTCCTCCCTCCCCGTTGGGCTGCTCCTATCAA…
	7MXc ATGAACCCCCAAGCGAAACTAGTCTTCACCATTAGCCTCCTCCTAGGAACAACCATCACCATCTCAAGCAACCACTGAGTTTTAGCTTGAACTGGCCTCGAAATCAACACCCTAGCTATCCTACCCCTAATTTCAAAATCCCACCATCCCCGAGCCATTGAAGCCGCAACTAAATACTTCCTGGTCCAAGCAGCTGCTTCCACCCTAGTCCTATTCTCCAGCATAACCAATGCATGACACACCGGACAATGAGACATCACCCAAATAACAAACCCCACCTCATCCCTAATCTTAACCACAGCCCTTGCAATAAAACTAGGTCTAGTCCCATTCCACTTCTGATTCCCAGAAGTCCTTCAAGGCTCCTCCCTCCCCGTTGGGCTGCTCCTATCAA…
	8MXc ???????????????????????????????????????????????????????TCACCATCTCAAGCAACCACTGAGTTTTAGCTTGAACTGGCCTCGAAATCAACACCTTAGCTATCCTACCCCTAATTTCAAAATCCCACCATCCCCGAGCCATTGAAGCCGCAACTAAATACTTCCTGGTCCAAGCAGCTGCTTCCACCCTAGTCCTATTCTCCAGCATAACCAATGCATGACACACCGGACAATGAGACATCACCCAACTAACAAACCCCACCTCATCCCTAATCTTAACCACAGCCCTTGCAATAAAACTAGGTCTAGTCCCGTTCCACTTCTGATTCCCAGAAGTCCTTCAAGGCTCCTCCCTCCCCGTTGGGCTGCTCCTATCAA…
	9MXc ATGAACCCCCAAGCAAAACTAGTCTTCACCATTAGCCTCCTCCTAGGAACAACCATCACCATCTCAAGCAACCACTGAGTTTTAGCTTGAACTGGCCTCGAAATCAACACCTTAGCTATCCTACCCCTAATTTCAAAATCCCACCATCCCCGAGCCATTGAAGCCGCAACTAAATACTTCCTGGTCCAAGCAGCTGCTTCCACCCTAGTCCTATTCTCCAGCATAACCAATGCATGACACACCGGACAATGAGACATCACCCAACTAACAAACCCCACCTCATCCCTAATCTTAACCACAGCCCTTGCAATAAAACTAGGTCTAGTCCCATTCCACTTCTGATTCCCAGAAGTCCTTCAAGGCTCCTCCCTCCCCGTTGGGCTGCTCCTATCAA…
	10MXc ATGAACCCCCAAGCAAAACTAGTCTTCACCATTAGCCTCCTCCTAGGAACAACCATCACCATCTCAAGCAACCACTGAGTTTTAGCTTGAACTGGCCTCGAAATCAACACCCTAGCTATCCTACCCCTAATTTCAAAATCCCACCATCCCCGAGCCATTGAAGCCGCGACTAAATACTTCCTGGTCCAAGCAGCTGCTTCCACCCTAGTCCTATTCTCCAGCATAACCAATGCATGACACACCGGACAATGAGACATCACCCAACTAACAAACCCCACCTCATCCCTAATCTTAACCACAGCCCTTGCAATAAAACTAGGTCTAGTCCCATTCCACTTCTGATTCCCAGAAGTCCTTCAAGGCTCCTCCCTCCCCGTTGGGCTGCTCCTATCA…
	3MXcl ATGAACCCCCAAGCAAAACTAATCTTCACCATTAGCCTCCTTCTAGGAACAACCATTACCGTCTCGAGCAACCACTGAGTTTTGGCCTGAGCTGGCCTTGAAATCAACACCTTGGCCGTCCTACCCCTAATCTCAAAATCCCACCACCCCCGAGCCATTGAAGCCGCAACTAAGTACTTCCTGGTCCAAGCAGCTGCCTCCACCCTAGTCCTATTCTCCAGCATAACCAACGCATGACACACCGGACAATGAGACATCACCCAACTAACAAATCCCACCTCATCCCTAATCCTAACCACAGCCCTTGCAATAAAACTAGGCCTAGTCCCATTCCACTTCTGATTCCCAGAAGTCCTTCAAGGCTCCTCCCTCCCCGTTGGACTACTCCTATCA…
	78 ATGAACCCCCAAGCAAAACTAGTCTTCACCATTAGCCTCCTCCTAGGAACAACCATTACCATCTCAAGCAACCACTGAGTTTTAGCCTGAACTGGCCTTGAAATCAATACCTTAGCCGTCCTACCCCTAATCTCAAAATCCCACCACCCCCGAGCCATTGAAGCCGCAACTAAATACTTCCTGGTCCAGGCAGCTGCTTCCACTCTAGTCCTATTCTCCAGCATAACCAATGCATGACACACCGGACAATGAGACATCACCCAGCTAACAAACCCCACCTCGTCCCTAATCTTAACCACAGCCCTTGCAATAAAACTAGGCCTAGTCCCATTCCATTTCTGATTCCCAGAAGTCCTTCAAGGCTCCCCCCTCCCCGTCGGACTACTCCTATCAACA…
	114 ???????????????????????????????????????????????????????????????????????????????????????????????????????????????????????????????????????????????????????????????????????????????????????????????????????????????????????????????????????????????????????????????????????????????????????????????????????????????????????????????????????????????????????????????????????????????????????????????????????????…
	113 ??????????????????????TCTTCACCATTAGCCTCCTCCTAGGAACAACCATCACCATCTCAAGCAACCACTGAGTTTTAGCTTGAACTGGCCTTGAAATCAATACCCTAGCTATCCTGCCCCTAATCTCAAAATCCCACCACCCCCGAGCCATTGAAGCCGCAACTAAATACTTCCTGGTCCAAGCAGCTGCTTCCACCCTAGTCCTATTCTCCAGCATAACCAATGCATGACACACCGGACAATGAGACATCACCCAACTAACAAACCCCACCTCATCTCTAATCTTAACCACAGCCCTTGCAATAAAACTAGGTCTAGTCCCATTCCACTTCTGATTCCCAGAAGTCCTTCAAGGCTCCTCCCTCCCCGTTGGGCTGCTCCTATCAAC…
	112 ????????????GCaAAACTAGTCTTCACCATTAGCCTCCTCCTAGGAACAACCATCACCAAGTCAAGCAACCACTGAGTTTTAGCTTGAACTGGCCTTGAAATCAATACCCTAGCTATCCTGCCCCTAATCTCAAAATCCCACCACCCCCGAGCCATTGAAGCCGCAACTAAATACTTCCTGGTCCAAGCAGCTGCTTCCACCCTAGTCCTATTCTCCAGCATAACCAATGCATGACACACCGGACAATGAGACATCACCCAACTAACAAACCCCACCTCATCTCTAATCTTAACCACAGCCCTTGCAATAAAACTAGGTCTAGACCCATTCCACTTCTGATTCCCAGAAGTCCTTCAAGGCTCCTCCCTCCCCGTTGGGCTGCTCCTATCAAC…
	111 ATGAACCCCCAAGCAAAACTAATCTTCACCATTAGCCTCCTCCTAGGAACAACCATTACCATCTCAAGCAACCACTGGGTCTTAGCCTGAACTGGCCTTGAAATCAACACCTTAGCCATCCTGCCCCTAATCTCAAAATCCCACCATCCCCGGGCCATTGAAGCCGCAACTAAATACTTCCTAGTACAAGCAGCTGCTTCCACCCTAGTCCTATTCTCCAGCATAACCAATGCATGACACACCGGACAATGAGACATCACCCAACTAACAAACCCCACCTCATCCCTAATCTTAACCGCAGCCCTTGCAATAAAACTGGGTCTAGTCCCATTCCACTTCTGATTCCCAGAAGTCCTTCAGGGCTCCTCCCTCCCCGTTGGGCTACTCCTATCAAC…
	76 ATGAaCCCCCAAGCAAAACTAGTCTTCACCATTAGCCTCCTCCTAGGAACAACCATCACCATCTCAAGCAACCACTGAGTTTTAGCTTGAACTGGCCTTGAAATCAATACCCTAGCTATCCTGCCCCTAATCTCAAAATCCCACCACCCCCGAGCCATTGAAGCCGCAACTAAATACTTCCTGGTCCAAGCAGCTGCTTCCACCCTAGTCCTATTCTCCAGCATAACCAATGCATGACACACCGGACAATGAGACATCACCCAACTAACAAACCCCACCTCATCTCTAATCTTAACCACAGCCCTTGCAATAAAACTAGGTCTAGTCCCATTCCACTTCTGATTCCCAGAAGTCCTTCAAGGCTCCTCCCTCCCCGTTGGGCTGCTCCTATCAACA…
	77 ATGAaCCCCCAAGCAAAACTAGTCTTCACCATTAGCCTCCTCCTAGGAACAACCATCACCATCTCAAGCAACCACTGAGTTTTAGCTTGAACTGGCCTTGAAATCAATACCCTAGCTATCCTGCCCCTAATCTCAAAATCCCACCACCCCCGAGCCATTGAAGCCGCAACTAAATACTTCCTGGTCCAAGCAGCTGCTTCCACCCTAGTCCTATTCTCCAGCATAACCAATGCATGACACACCGGACAATGAGACATCACCCAACTAACAAACCCCACCTCATCTCTAATCTTAACCACAGCCCTTGCAATAAAACTAGGTCTAGTCCCATTCCACTTCTGATTCCCAGAAGTCCTTCAAGGCTCCTCCCTCCCCGTTGGGCTGCTCCTATCAACA…
	79 ATGAaCCCCCAAGCAAAACTAGTCTTCACCATCAGCCTCCTCCTAGGAACAACCATTACCATCTCAAGCAACCACTGAGTTTTAGCCTGAACTGGCCTTGAAATCAACACCTTAGCCATCCTACCCCTAATCTCAAAATCCCACCATCCCCGAGCCATTGAAGCCGCAACTAAATATTTCCTGGTCCAAGCAGCTGCCTCTACTCTAGTCCTATTCTCCAGCATAACCAATGCATGACACACCGGACAATGAGACATCACCCAACTAACAAACCCCACCTCATCCCTAATCTTAACCGCAGCCCTTGCAATAAAACTAGGTCTAGTCCCATTCCACTTCTGATTCCCAGAAGTCCTTCAAGGCTCCTCCCTCCCCGTTGGACTACTCCTATCAACA…
	80 ATGAaCCCCCAAGCAAAACTAGTCTTCACCATCAGCCTCCTTCTAGGAACAACCATTACCGTTTCAAGCAACCACTGAGTTTTAGCCTGAACTGGCCTTGAAATCAACACCTTAGCCATCCTGCCCCTAATCTCAAAATCTCACCATCCCCGAGCCATTGAAGCCGCAACTAAATACTTCCTAGTTCAAGCAGCTGCCTCCACCCTAGTCTTATTCTCCAGCATAACCAATGCATGACACACCGGACAATGAGACATCACCCAACTAACAAACCCCACCTCATCCCTAATCTTGACCACAGCCCTTGCAATAAAACTAGGCCTAGTCCCATTCCACTTCTGATTCCCAGAAGTCCTTCAAGGCTCCTCCCTCCCCGTTGGTCTACTCCTATCAACA…
	19C ATGAaCCCCCAAGCAAAACTAGTCTTCACCATCAGCCTCCTTCTAGGAACAACCATTACCGTTTCAAGCAACCACTGAGTTTTAGCCTGAACTGGCCTTGAAATCAACACCTTAGCCATCCTACCCCTAATCTCTAAATCTCACCATCCCCGAGCCATTGAAGCCGCAACTAAATACTTCCTAGTTCAAGCAGCTGCCTCCACCCTAGTCTTATTCTCCAGCATAACCAATGCATGACACACCGGACAATGAGACATCACCCAACTAACAAACCCCACCTCATCCCTAATCTTGACCACAGCCCTTGCAATAAAACTAGGTCTAGTCCCATTCCACTTCTGATTCCCAGAAGTCCTTCAAGGCTCCTCCCTCCCCGTTGGTCTACTCCTATCAAC…
	20 ATGAaCCCCCAAGCAAAACTAGTCTTCACCATCAGCCTCCTTCTAGGAACAACCATTACCATTTCAAGCAACCACTGAGTTTTAGCCTGAACTGGCCTTGAAATCAACACCTTAGCCATCCTACCCCTAATCTCAAAATCTCACCATCCCCGAGCCATTGAAGCCGCAACTAAATACTTCCTAGTTCAAGCAGCTGCCTCCACCCTAGTCTTATTCTCCAGCATAACCAATGCATGACACACCGGACAATGAGACATCACCCAACTAACAAACCCCACCTCATCCCTAATCTTGACCACAGCCCTTGCAATAAAACTAGGTCTAGTCCCATTCCACTTCTGATTCCCAGAAGTCCTTCAAGGCTCCTCCCTCCCCGTTGGTCTACTCCTATCAACA…
	108 ATGAaCCCCCAAGCAAAACTAGTCTTCACCATCAGCCTCCTCCTAGGAACAACCATTACCATCTCAAGCAACCACTGAGTTTTAGCCTGAACTGGCCTTGAAATCAACACCTTAGCCATCCTACCCCTAATCTCAAAATCCCACCATCCCCGAGCCATTGAAGCCGCAACTAAATATTTCCTGGTCCAAGCAGCTGCCTCTACTCTAGTCCTATTYTCCAGCATAAC?AATGCATGACACACCGGACAATGAGACATCACCCAACTAACAAACCCCACCTCATCCCTAATCTTAACCGCAGCCCTTGCAATAAAACTAGGTCTAGTCCCATTCCACTTCTGATTCCCAGAAGTCCTTCAAGGCTCCTCCCTCCCCGTTGGACTACTCCTATCAAC…
	93V ATGAACCCCCAAGCAAAACTAATCTTCACCATTAGCCTCCTCCTAGGAACAACCATTACCATCTCAAGCAACCACTGAGTTTTAGCCTGAACTGGCCTTGAAATCAACACCTTAGCCGTCCTGCCCCTAATCTCAAAATCCCACCATCCCCGAGCCATTGAAGCCGCAACTAAATATTTCCTAGTGCAAGCAGCTGCTTCCGCTCTAGTCCTATTCTCCAGCATAACCAATGCATGACACACCGGACAATGAGACATCACCCAACTAACAAACCCCACCTCATCCCTAATCCTAACCGCAGCCCTTGCAATAAAACTAGGCCTAGTCCCATTCCACTTCTGATTCCCAGAAGTCCTTCAAGGCTCCTCCCTCCCCGTTGGGCTACTCTTATCAAC…
	94 ATGAaCCCCCAAGCAAAACTAATCTTCACCATTAGCCTCCTCCTAGGAACAACCATTACCATCTCAAGCAACCACTGAGTTTTAGCCTGAACTGGTCTTGAAATCAACACCTTAGCCATCCTACCTCTAATCTCAAAATCCCACCATCCCCGAGCCATTGAAGCCGCAACTAAATATTTCCTGGTACAAGCAGCTGCTTCCACTCTAGTCCTATTCTCCAGCATAACCAATGCATGACACACCGGACAATGAGACATCACCCAACTAACAAACCCCACCTCATCCCTAATCCTAACCGCAGCCCTTGCAATAAAACTAGGCCTAGTCCCATTCCACTTCTGATTCCCAGAAGTCCTTCAAGGCTCCTCCCTCCCCGTTGGGCTACTCCTATCAACA…
	105 ATGAaCCCCCAAGCAAAACTAGTCTTCACCATCAGCCTCCTCCTAGGAACAACCATTACCGTCTCAAGCAACCACTGAGTTTTAGCCTGAACTGGCCTTGAAATCAACACCTTAGCCATCCTACCCCTAATCTCAAAATCTCACCACCCCCGAGCCATTGAAGCCGCAACTAAATATTTCCTGGTCCAAGCAGCTGCTTCCACTCTAGTCCTATTCTCCAGCATAACCAATGCATGACACACCGGACAATGAGACATCACCCAACTAACAAACCCCACCTCATCCTTAATCTTAACCACAGCCCTTGCAATAAAACTAGGTCTAGTCCCATTCCACTTCTGATTCCCAGAAGTCCTTCAGGGCTCCTCCCTCCCCGTTGGGCTACTCCTATCAAC…
	107 ATGAaCCCCCAAGCAAAACTAGTCTTCACCATTAGCCTCCTCCTAGGAACAACCATTACCATCTCAAGCAACCACTGAGTTTTAGCCTGAACTGGCCTTGAAATCAATACCTTAGCCGTCCTACCCCTAATCTCAAAATCCCACCACCCCCGAGCCATTGAAGCCGCAACTAAATACTTCCTGGTCCAGGCAGCTGCTTCCACTCTAGTCCTATTCTCCAGCATAACCAATGCATGACACACCGGACAATGAGACATCACCCAGCTAACAAACCCCACCTCGTCCCTAATCTTAACCACAGCCCTTGCAATAAAACTAGGCCTAGTCCCATTCCATTTCTGATTCCCAGAAGTCCTTCAAGGCTCCTCCCTCCCCGTCGGACTACTCCTATCAAC…
	75 ATGAaCCCCCAAGCAAAACTAATCTTCACCATTAGCCTCCTCCTAGGAACAACCATTACCATCTCGAGCAACCACTGAGTTTTAGCCTGAACTGGCCTTGAAATCAACACCTTAGCCGTTCTGCCCCTAATCTCAAAATCCCACCATCCCCGAGCCATTGAAGCCGCAACCAAATATTTCCTGGTCCAAGCAGCTGCTTCCACTCTAGTCCTATTCTCAAGCATGACCAATGCATGACACACCGGACAATGAGACATCACCCAACTAACAAACCCCACCTCATCCCTAATCTTAACCACAGCCCTTGCAATAAAACTGGGCCTAGTCCCATTCCACTTCTGATTCCCAGAAGTCCTTCAAGGCTCCTCACTCCCCGTTGGACTGCTCCTATCAACA…
	63 ATGAACCCCCAAGCAAAACTAATCTTCACCATTAGCCTCCTCCTAGGAACAACCATTACCATCTCGAGCAACCACTGAGTTTTAGCCTGAACTGGCCTTGAAATCAATACCTTAGCCGTTCTACCCCTAATCTCAAAATCCCACCATCCCCGAGCCATTGAAGCCGCAACCAAATATTTCCTGGTCCAAGCAGCTGCTTCCACCCTAGTCCTATTCTCAAGCATGACCAATGCATGACACACCGGACAATGAGACATCACCCAACTAACAAACCCCACCTCATCCCTAATCTTAACCACAGCCCTTGCAATAAAACTAGGTCTAGTCCCATTCCACTTCTGATTCCCAGAAGTCCTTCAAGGCTCCCCACTCCCCGTTGGACTACTCCTATCAACA…
	64 ATGAACCCCCAAGCAAAACTAGTCTTCACCATTAGCCTCCTCCTAGGAACAACCATTACCATCTCAAGCAACCACTGAGTTTTAGCCTGAACTGGCCTTGAAATCAATACCTTAGCCGTCCTGCCCCTAATCTCAAAATCCCACCATCCCCGGGCCATTGAAGCCGCAACTAAATACTTCCTGGTCCAAGCAGCTGCTTCCACTCTAGTCCTATTCTCCAGCATAACCAATGCATGACATACCGGACAATGAGACATCACCCAACTAACAAACCCCACCTCATCCCTAATCTTAACCGCAGCCCTTGCAATAAAACTAGGCCTAGTCCCATTCCACTTCTGATTCCCAGAAGTCCTTCAAGGCTCCTCCCTCCCCGTTGGGCTACTCCTATCAACA…
	65 ATGAACCCCCGAGCAAAACTAGTCTTCACCATTAGCCTCCTCCTAGGAACAACCATTACCATCTCAAGCAACCACTGAGTTTTAGCCTGAACTGGCCTTGAAATCAATACCTTAGCCGTCCTACCCCTAATCTCAAAATCCCACCATCCCCGAGCCATTGAAGCCGCAACTAAATACTTCCTGGTCCAAGCAGCTGCTTCCACTCTAGTCCTATTCTCCAGCATAACCAATGCATGACATACCGGACAATGAGACATCACCCAACTAACAAACCCCACCTCATCCCTAATCTTAACCGCAGCCCTTGCAATAAAACTAGGCCTAGTCCCATTCCACTTCTGATTCCCAGAAGTCCTTCAAGGCTCCTCCCTCCCCATTGGGCTACTCCTATCAACA…
	66 ????????????????????????TTCACCATTAGCCTCCTCCTAGGAACAACCATTACCATCTCAAGCAACCACTGGGTCTTAGCCTGAACTGGCCTTGAAATCAACACCTTAGCCATCCTGCCCCTAATCTCAAAATCCCACCATCCCCGGGCCATTGAAGCCGCAACTAAATACTTCCTAGTACAAGCAGCTGCTTCCACCCTAGTCCTATTCTCCAGCATAACCAATGCATGACACACCGGACAATGAGACATCACCCAACTAACAAACCCCACCTCATCCCTAATCTTAACCGCAGCCCTTGCAATAAAACTGGGTCTAGTCCCATTCCACTTCTGATTCCCAGAAGTCCTTCAGGGCTCCTCCCTCCCCGTTGGGCTACTCCTATCAACA…
	67 ATGAACCCCCAAGCAAAACTAATCTTCACCATTAGCCTCCTCCTAGGAACAACCATTACCATCTCAAGCAACCACTGAGTTTTAGCCTGAACTGGCCTTGAAATCAACACCTTGGCCATCCTGCCCCTAATCTCAAAATCCCACCACCCCCGAGCCATTGAAGCCGCAACTAAATATTTCCTAGTACAAGCAGCTGCTTCCACTCTAGTCCTATTCTCCAGCATAACCAATGCATGACACACCGGACAATGAGACATCACCCAACTAACAAACCCCACCTCGTCCCTAATCCTAACCGCAGCCCTTGCAATAAAACTAGGTCTAGTCCCATTTCACTTCTGATTCCCAGAAGTCCTTCAAGGCTCCTCCCTTCCCGTCGGACTACTCCTATCAACA…
	68 ATGAACCCCCGAGCAAAACTAATCTTCACCATTAGCCTCCTCCTAGGAACAACCATTACCATCTCAAGCAACCACTGGGTCTTAGCCTGAACTGGCCTTGAAATCAACACCTTAGCCATCCTGCCCCTAATCTCAAAATCCCACCATCCCCGGGCCATTGAAGCCGCAACTAAATACTTCCTAGTACAAGCAGCTGCTTCCACCCTAGTCCTATTCTCCAGCATAACCAATGCATGACACACCGGACAATGAGACATCACCCAACTAACAAACCCCACCTCATCCCTAATCTTAACCGCAGCCCTTGCAATAAAACTGGGTCTAGTCCCATTCCACTTCTGATTCCCAGAAGTCCTTCAAGGCTCCTCCCTCCCCGTTGGGCTACTCCTATCAACA…
	45 ATGAACCCCCAAGCAAAACTAATCTTCACCATTAGCCTCCTCCTAGGAACAACCATTACCATCTCAAGCAACCACTGAGTTTTAGCCTGAACTGGTCTTGAAATCAACACCTTAGCCATCCTACCTCTAATCTCAAAATCCCACCATCCCCGAGCCATTGAAGCCGCAACTAAATATTTCCTGGTACAAGCAGCTGCTTCCACTCTAGTCCTATTCTCCAGCATAACCAATGCATGACACACCGGACAATGAGACATCACCCAACTAACAAACCCCACCTCATCCCTAATCCTAACCGCAGCCCTTGCAATAAAACTAGGCCTAGTCCCATTCCACTTCTGATTCCCAGAAGTCCTTCAAGGCTCCTCCCTCCCCGTTGGGCTACTCCTATCAACA…
	47 ATGAACCCCCAAGCAAAACTAATCTTCACCATTAGCCTCCTCCTAGGAACAACCATTACCATCTCAAGCAACCACTGAGTTTTAGCCTGAACTGGTCTTGAAATCAACACCTTAGCCATCCTACCTCTAATCTCAAAATCCCACCATCCCCGAGCCATTGAAGCCGCAACTAAATATTTCCTGGTACAAGCAGCTGCTTCCACTCTAGTCCTATTCTCCAGCATAACCAATGCATGACACACCGGACAATGAGACATCACCCAACTAACAAACCCCACCTCATCCCTAATCCTAACCGCAGCCCTTGCAATAAAACTAGGCCTAGTCCCATTCCACTTCTGATTCCCAGAAGTCCTTCAAGGCTCCCCCCTCCCCGTTGGGCTACTCCTATCAACA…
	39 ATGAACCCCCAAGCAAAACTAGTCTTCACCATCAGCCTCCTCCTAGGAACAACCATTACCATCTCGAGCAACCACTGAGTTTTAGCCTGAACTGGCCTTGAAATCAACACCTTAGCCGTTCTGCCCCTAATCTCAAAATCCCATCATCCCCGAGCCATTGAAGCCGCAACCAAATATTTCCTGGTCCAAGCAGCTGCTTCCACTCTAGTCCTATTCTCAAGCATAACCAATGCATGACACACCGGACAATGAGACATCACCCAACTAACAAACCCCACCTCATCCCTAATCTTAACCACAGCCCTTGCAATAAAACTGGGCCTAGTCCCATTCCACTTCTGATTCCCAGAAGTCCTTCAAGGCTCCTCACTCCCCGTCGGACTGCTCCTATCAACA…
	41 ATGAACCCCCAAGCAAAACTAATCTTCACCATTAGCCTCCTCCTAGGAACAACCATTACCATCTCGAGCAACCACTGAGTTTTAGCCTGAACTGGCCTTGAAATCAACACCTTAGCCGTTCTGCCCCTAATCTCAAAATCCCACCATCCCCGAGCCATTGAAGCCGCAACCAAATATTTCCTGGTCCAAGCAGCTGCTTCCACTCTAGTCCTATTCTCAAGCATGACCAATGCATGACACACCGGACAATGAGACATCACCCAACTAACAAACCCCACCTCATCCCTAATCTTAACCACAGCCCTTGCAATAAAACTAGGTCTAGTCCCATTCCACTTCTGATTCCCAGAAGTCCTTCAAGGCTCCTCACTCCCCGTTGGACTGCTCCTATCAACA…
	53 ATGAATCCCCAAGCAAAACTAATCTTCACCATTAGCCTCCTCCTAGGAACAACCATTACCATCTCGAGCAACCACTGAGTTTTAGCCTGAACTGGCCTTGAAATCAACACCTTAGCCGTTCTGCCCCTAATCTCAAAATCCCACCATCCCCGAGCCATTGAAGCCGCAACCAAATATTTCCTGGTCCAAGCAGCTGCTTCCACTCTAGTCCTATTCTCAAGCATGACCAATGCATGACACACCGGACAATGAGACATCACCCAACTAACAAACCCCACCTCATCCCTAATCTTAACCACAGCCCTTGCAATAAAACTGGGCCTAGTCCCATTCCACTTCTGATTCCCAGAAGTCCTTCAAGGCTCCTCACTCCCCATTGGACTGCTCCTATCAACA…
	40 ATGAACCCCCGAGCAAAACTAATCTTCACCATTAGCCTCCTCCTAGGAACAACCATTACCATCTCGAGCAACCACTGAGTTTTAGCCTGAACTGGCCTTGAAATCAACACCTTAGCCGTTCTGCCCCTAATCTCAAAATCCCACCATCCCCGAGCCATTGAAGCCGCAACCAAATATTTCCTGGTCCAAGCAGCTGCTTCCGCTCTAGTCCTATTCTCAAGCATGACCAATGCATGACACACCGGACAATGAGACATCACCCAACTAACAAACCCCACCTCATCCCTAATCTTAACCACAGCCCTTGCAATAAAACTAGGTCTAGTCCCATTCCACTTCTGATTCCCAGAAGTCCTTCAAGGCTCCTCACTCCCCGTTGGACTGCTCCTATCAACA…
	23 ATGAACCCCCAAGCAAAACTAATCTTCACCATTAGCCTCCTCCTAGGAACAACCATTACCATCTCGAGCAACCACTGAGTTTTAGCCTGAACTGGCCTTGAAATCAACACCTTAGCCGTTCTGCCCCTAATCTCAAAATCCCACCATCCCCGAGCCATTGAAGCCGCAACCAAATATTTCCTGGTCCAAGCAGCTGCTTCCACTCTAGTCCTATTCTCAAGCATGACCAATGCATGACACACCGGACAATGAGACATCACCCAACTAACAAACCCCACCTCATCCCTAATCTTAACCACAGCCCTTGCAATAAAACTAGGTCTAGTCCCATTCCACTTCTGATTCCCAGAAGTCCTTCAAGGCTCCTCACTCCCCGTTGGACTGCTCCTATCAACA…
	49 ATGAACCCCCAAGCAAAACTAGTCTTCACCATTAGCCTCCTCCTAGGAACAACCATCACCATCTCAAGCAACCACTGAGTTTTAGCCTGAACTGGCCTTGAAATCAATACCTTAGCCATCCTACCCCTAATCTCAAAATCCCACCACCCCCGAGCCATTGAAGCCGCAACTAAATATTTCCTGGTCCAAGCAGCTGCTTCCACTCTAGTCCTATTCTCCAGCATAACCAATGCATGACACACCGGACAATGAGACATCACCCAACTAACAAACCCCACCTCATCCCTAATCTTAACCGCAGCCCTTGCAATAAAACTAGGTCTAGTCCCATTCCACTTCTGATTCCCAGAAGTCCTTCAAGGCTCCTCCCTCCCCATTGGGCTACTCCTATCAACA…
	54 ATGAACCCCCAAGCAAAACTAGTCTTCACCATTAGCCTCCTCCTAGGAACAACCATCACCATCTCAAGCAACCACTGAGTTTTAGCCTGAACTGGCCTCGAAATCAATACCTTAGCCATCCTACCCCTAATCTCAAAATCCCACCACCCCCGAGCCATTGAAGCCGCAACTAAATATTTCCTGGTCCAAGCAGCTGCTTCCACTCTAGTCCTATTCTCCAGCATAACCAATGCATGACACACCGGACAATGAGACATCACCCAACTAACAAACCCCACCTCATCCCTAATCTTAACCGCAGCCCTTGCAATAAAACTAGGTCTAGTCCCATTCCACTTCTGATTCCCAGAAGTCCTTCAAGGCTCCTCCCTCCCCATTGGGCTACTCCTATCAACA…
	48 ATGAACCCCCAAGCAAAACTAGTCTTCACCATTAGCCTCCTCCTAGGAACAACCATCACCATCTCAAGCAACCACTGAGTTTTAGCCTGAACTGGCCTTGAAATCAATACCTTAGCCATCCTACCCCTAATCTCAAAATCCCACCACCCCCGAGCCATTGAAGCCGCAACTAAATATTTCCTGGTCCAAGCAGCTGCTTCCACTCTAGTCCTATTCTCCAGCATAACCAATGCATGACACACCGGACAATGAGACATCACCCAACTAACAAACCCCACCTCATCCCTAATCTTAACCGCAGCCCTTGCAATAAAACTAGGTCTAGTCCCATTCCACTTCTGATTCCCAGAAGTCCTTCAAGGCTCCTCCCTCCCCGTTGGGCTACTCCTATCAACA…
	35 ATGAACCCCCAAGCAAAACTAATCTTCACCATTAGCCTCCTCCTAGGAACAACCATTACCATCTCAAGCAACCACTGAGTCTTAGCCTGAACTGGCCTTGAAATCAACACCTTAGCCGTCCTGCCCCTAATCTCAAAATCCCACCATCCCCGGGCCATTGAAGCCGCAACTAAATACTTCCTAGTACAAGCAGCTGCTTCCACCCTAGTCCTATTCTCCAGCATAACCAATGCATGACACACCGGACAATGAGACATCACCCAACTAACAAACCCCACCTCATCCCTAATCTTAACCGCAGCCCTTGCAATAAAACTGGGTCTAGTCCCATTCCACTTCTGATTCCCAGAAGTCCTTCAGGGCTCCTCCCTCCCCGTTGGGCTACTCCTATCAACA…
	37 ATGAACCCCCAAGCAAAACTAATCTTCACCATTAGCCTCCTCCTAGGAACAACCATTACCATCTCAAGCAACCACTGAGTTTTAGCCTGAACTGGCCTTGAAATCAACACCTTGGCCATCCTGCCCCTAATCTCAAAATCCCACCACCCCCGAGCCATTGAAGCCGCAACTAAATATTTCCTAGTACAAGCAGCTGCTTCCACTCTAGTCCTATTCTCCAGCATAACCAATGCATGACACACCGGACAATGAGACATCACCCAACTAACAAACCCCACCTCGTCCCTAATCCTAACCGCAGCCCTTGCAATAAAACTAGGTCTAGTCCCATTTCACTTCTGATTCCCAGAAGTCCTTCAAGGCTCCTCCCTTCCCGTCGGACTACTCCTATCAACA…
	55 ATGAACCCCCAAGCAAAACTAATCTTCACCATTAGCCTCCTCCTAGGAACAACCATTACCATCTCAAGCAACCACTGAGTCTTAGCCTGAACTGGCCTTGAAATCAACACCTTAGCCATCCTGCCCCTAATCTCAAAATCCCACCATCCCCGGGCCATTGAAGCCGCAACTAAATACTTCCTAGTACAAGCAGCTGCTTCCACCCTAGTCCTATTCTCCAGCATAACCAATGCATGACACACCGGACAATGAGACATCACCCAACTAACAAACCCCACCTCATCCCTAATCTTAACCGCAGCCCTTGCAATAAAACTGGGTCTAGTCCCATTCCACTTCTGATTCCCAGAAGTTCTTCAGGGCTCCTCCCTCCCCGTCGGGCTACTCCTATCAACA…
	50o ATGAACCCCCAAGCAAAACTAGTCTTCACCATCAGCCTCCTCCTAGGAACAACCATTACCGTCTCAAGCAACCACTGAGTTTTAGCCTGAACTGGCCTTGAAATCAACACCTTAGCCATCCTACCCCTAATCTCAAAATCTCACCACCCCCGAGCCATTGAAGCCGCAACTAAATATTTCCTGGTCCAAGCAGCTGCTTCCGCTCTAGTCCTATTCTCCAGCATAACCAATGCATGACACACCGGACAATGAGACATCACCCAACTAACAAACCCCACCTCATCCTTAATCTTAACCACAGCCCTTGCAATAAAACTAGGTCTAGTCCCATTCCACTTCTGATTCCCAGAAGTCCTTCAGGGCTCCTCCCTCCCCGTTGGGCTACTCCTATCAAC…
	36 ATGAACCCCCAAGCAAAACTAATCTTCACCATTAGCCTCCTCCTAGGAACAACCATTACCATCTCAAGCAACCACTGGGTCTTAGCCTGAACTGGCCTTGAAATCAACACCTTAGCCATCCTGCCCCTAATCTCAAAATCCCACCATCCCCGGGCCATTGAAGCCGCAACTAAATACTTCCTAGTACAAGCAGCTGCTTCCACCCTAGTCCTATTCTCCAGCATAACCAATGCATGACACACCGGACAATGAGACATCACCCAACTAACAAACCCCACCTCATCCCTAATCTTAACCGCAGCCCTTGCAATAAAACTGGGTCTAGTCCCATTCCACTTCTGATTCCCAGAAGTCCTTCAAGGCTCCTCCCTCCCCGTTGGGCTACTCCTATCAACA…
	56 ATGAACCCCCAAGCAAAACTAGTCTTCACCATCAGCCTCCTCCTAGGAACAACCATTACCGTCTCAAGCAACCACTGAGTTTTAGCCTGAACTGGCCTTGAAATCAACACCTTAGCCATCCTACCCCTAATCTCAAAATCTCACCACCCCCGAGCCATTGAAGCCGCAACTAAGTATTTCCTAGTCCAAGCAGCTGCTTCCACTCTAGTCCTATTCTCCAGCATAACCAATGCATGACACACCGGACAATGAGACATCACCCAACTAACAAACCCCACCTCATCCTTAATCTTAACCACAGCCCTTGCAATAAAACTAGGTCTAGTCCCATTCCACTTCTGATTCCCAGAAGTCCTTCAGGGCTCCTCCCTCCCCGTTGGGCTACTCCTATCAACA…
	57M ATGAACCCCCAAGCAAAACTAGTCTTCACCATCAGCCTCCTTCTAGGAACAACCATTACCATTTCAAGCAACCACTGAGTTTTAGCCTGAACTGGCCTTGAAATCAACACCTTAGCCATCCTACCCCTAATCTCAAAATCTCACCATCCCCGAGCCATTGAAGCCGCAACTAAATACTTCCTAGTTCAAGCAGCTGCCTCCACCCTAGTCTTATTCTCCAGCATAACCAATGCATGACACACCGGACAATGAGACATCACCCAACTAACAAACCCCACCTCATCCCTAATCTTGACCACAGCCCTTGCAATAAAACTAGGTCTAGTCCCATTCCACTTCTGATTCCCAGAAGTCCTTCAAGGCTCCTCCCTCCCCGTTGGTCTACTCCTATCAAC…
	58M ATGAACCCCCAAGCAAAACTAGTCTTCACCATCAGCCTCCTTCTAGGAACAGCCATTACCGTTTCAAGCAACCACTGAGTTTTAGCCTGAACTGGCCTTGAAATCAACACCTTAGCCATCCTACCCCTAATCTCAAAATCTCACCATCCCCGAGCCATTGAAGCCGCAACTAAATACTTCCTAGTTCAAGCAGCTGCCTCCACCCTAGTCTTATTCTCCAGCATAACCAATGCATGACACACCGGACAATGAGACATCACCCAACTAACAAACCCCACCTCATCCCTAATCTTGACCACAGCCCTTGCAATAAAACTAGGTCTAGTCCCATTCCACTTCTGATTCCCAGAAGTCCTTCAAGGCTCCTCCCTCCCCGTTGGTCTACTCCTATCAAC…
	59M ????????????????????????????????????????????????????????????ATCTCAAGCAACCACTGAGTTTTAGCCTGAACTGGCCTTGAAATCAACACCTTAGCCATCCTACCCCTAATCTCAAAATCCCACCATCCCCGAGCCATTGAAGCCGCAACTAAATATTTCCTGGTCCAAGCAGCTGCCTCTACTCTAGTCCTATTCTCCAGCATAACCAATGCATGACACACCGGACAATGAGACATCACCCAACTAACAAACCCCACCTCATCCCTAATCTTAACCGCAGCCCTTGCAATAAAACTAGGTCTAGTCCCATTCCACTTCTGATTCCCAGAAGTCCTTCAAGGCTCCTCCCTCCCCGTTGGACTACTCCTATCAAC…
	60M ?????????????????????????????????????????????AGAACAACCATTACCATCTCAAGCAACCACTGAGTTTTAGCCTGAACTGGCCTTGAAATCAACACCTTAGCCATCCTACCCCTAATCTCAAAATCCCACCATCCCCGAGCCATTGAAGCCGCAACTAAATATTTCCTGGTCCAAGCAGCTGCCTCTACTCTAGTCCTATTCTCCAGCATAACCAATGCATGACACACCGGACAATGAGACATCACCCAACTAACAAACCCCACCTCATCCCTAATCTTAACCGCAGCCCTTGCAATAAAACTAGGTCTAGTCCCATTCCACTTCTGATTCCCAGAAGTCCTTCAAGGCTCCTCCCTCCCCGTTGGACTACTCCTATCAAC…
	61M ATGAACCCCCAAGCAAAACTAGTCTTCACCATCAGCCTCCTCCTAGGAACAACCATTACCATCTCAAGCAACCACTGAGTTTTAGCCTGAACTGGCCTTGAAATCAACACCTTAGCCATCCTACCCCTAATCTCAAAATCCCACCATCCCCGAGCCATTGAAGCCGCAACTAAATATTTCCTGGTCCAAGCAGCTGCCTCTACTCTAGTCCTATTCTCCAGCATAACCAATGCATGACACACCGGACAATGAGACATCACCCAACTAACAAACCCCACCTCATCCCTAATCTTAACCGCAGCCCTTGCAATAAAACTAGGTCTAGTCCCATTCCACTTCTGATTCCCAGAAGTCCTTCAAGGCTCCTCCCTCCCCGTTGGACTACTCCTATCAAC…
	62M ATGAACCCCCGAGCAAAACTAGTCTTCACCATCAGCCTCCTCCTAGGAACAACCATTACCATCTCAAGCAACCACTGAGTTTTAGCCTGAACTGGCCTTGAAATCAACACCTTAGCCATCCTACCCCTAATCTCAAAATCCCACCATCCCCGAGCCATTGAAGCCGCAACTAAATATTTCCTGGTCCAAGCAGCTGCCTCTACTCTAGTCCTATTCTCCAGCATAACCAATGCATGACACACCGGACAATGAGACATCACCCAACTAACAAACCCCACCTCATCCCTAATCTTAACCACAGCCCTTGCAATAAAACTAGGTCTAGTCCCATTCCACTTCTGATTCCCAGAAGTCCTTCAAGGCTCCTCCCTCCCCGTTGGACTACTCCTATCAAC…
	33 ATGAACCCCCAAGCAAAACTAGTCTTCACCATCAGCCTCCTCCTAGGAACAACCATTACCATCTCAAGCAACCACTGAGTTTTAGCCTGAACTGGCCTTGAAATCAACACCTTAGCCATCCTACCCCTAATCTCAAAATCCCACCATCCCCGAGCCATTGAAGCCGCAACTAAATATTTCCTGGTCCAAGCAGCTGCCTCTACTCTAGTCCTATTCTCCAGCATAACCAATGCATGACACACCGGACAATGAGACATCACCCAACTAACAAACCCCACCTCATCCCTAATCTTAACCGCAGCCCTTGCAATAAAACTAGGTCTAGTCCCATTCCACTTCTGATTCCCAGAAGTCCTTCAAGGCTCCTCCCTCCCCGTTGGACTACTCCTATCAACA…
	34 ATGAACCCCCAAGCAAAACTAGTCTTCACCATTAGCCTCCTCCTAGGAACAACCATCACCATCTCAAGCAACCACTGAGTTTTAGCCTGAACTGGCCTTGAAATCAATACCTTAGCCATCCTACCCCTAATCTCAAAATCCCACCACCCCCGAGCCATTGAAGCCGCAACTAAATATTTCCTGGTCCAAGCAGCTGCTTCCACTCTAGTCCTATTCTCCAGCATAACCAATGCATGACACACCGGACAATGAGACATCACCCAACTAACAAACCCCACCTCATCCCTAATCTTAACCGCAGCCCTTGCAATAAAACTAGGTCTAGTCCCATTCCACTTCTGATTCCCAGAAGTCCTTCAAGGCTCCTCCCTCCCCGTTGGGCTACTCCTATCAACA…
	AY460233 ATGAACCCCCAAGCAAAACTAGTCTTCACCATCAGCCTCCTTCTAGGAACAACCATTACCGTTTCAAGCAACCACTGAGTTTTAGCCTGAACTGGCCTTGAAATCAACACCTTAGCCATCCTACCCCTAATCTCAAAATCTCACCATCCCCGAGCCATTGAAGCCGCAACTAAATACTTCCTAGTTCAAGCAGCTGCCTCCACCCTAGTCTTATTCTCCAGCATAACCAATGCATGACACACCGGACAATGAGACATCACCCAACTAACAAACCCCACCTCATCCCTAATCTTGACCACAGCCCTTGCAATAAAACTAGGTCTAGTCCCATTCCACTTCTGATTCCCAGAAGTCCTTCAAGGCTCCTCCCTCCCCGTTGGTCTACTCCTA…
	27 ATGAACCCCCAAGCAAAACTAATCTTCACCATTAGCCTCCTCCTAGGAACAACCATTACCATCTCGAGCAACCACTGAGTTTTAGCCTGAACTGGCCTTGAAATCAACACCTTAGCCGTTCTGCCCCTAATCTCAAAATCCCATCACCCCCGAGCCATTGAAGCCGCAACCAAATACTTCCTGGTCCAAGCAGCTGCTTCCACCCTAGTCCTATTCTCAAGCATGACCAATGCATGACACACCGGACAATGAGACATCACCCAACTAACAAACCCCACCTCATCCCTAATCTTAACCACAGCCCTTGCAATAAAACTAGGTCTAGTCCCATTCCACTTCTGATTCCCAGAAGTCCTTCAAGGCTCCTCACTCCCCGTTGGACTGCTCCTATCAACA…
	51 ATGAATCCCCAAGCAAAACTAATCTTCACCATTAGCCTCCTCCTAGGAACAACCATTACCATCTCGAGCAACCACTGAGTTTTAGCCTGAACTGGCCTTGAAATCAACACCTTAGCCGTTCTGCCCCTAATCTCAAAATCCCACCATCCCCGAGCCATTGAAGCCGCAACCAAATATTTCCTGGTCCAAGCAGCTGCTTCCACTCTAGTCCTATTCTCAAGCATGACCAATGCATGACACACCGGACAATGAGACATCACCCAACTAACAAACCCCACCTCATCCCTAATCTTAACCACAGCCCTTGCAATAAAACTGGGCCTAGTCCCATTCCACTTCTGATTCCCAGAAGTCCTTCAAGGCTCCTCACTCCCCATTGGACTGCTCCTATCAACA…
	28 ATGAACCCCCAAGCAAAACTAGTCTTCACCATCAGCCTCCTCCTAGGAACAACCATTACCATCTCAAGCAACCACTGAGTTTTAGCCTGAACTGGCCTTGAAATCAACACCTTAGCCATCCTACCCCTAATCTCAAAATCCCACCATCCCCGAGCCATTGAAGCCGCAACTAAATATTTCCTGGTCCAAGCAGCTGCCTCTACTCTAGTCCTATTCTCCAGCATAACCAATGCATGACACACCGGACAATGAGACATCACCCAACTAACAAACCCCACCTCATCCCTAATCTTAACCGCAGCCCTTGCAATAAAACTAGGTCTAGTCCCATTCCACTTCTGATTCCCAGAAGTCCTTCAAGGCTCCTCCCTCCCCGTTGGACTACTCCTATCAACA…
	21 ATGAACCCCCAAGCAAAACTAATCTTCACCATTAGCCTCCTCCTAGGAACAACCATTACCATCTCAAGCAACCACTGAGTTTTAGCCTGAACTGGCCTTGAAATCAACACCTTGGCCATCCTGCCCCTAATCTCAAAATCCCACCACCCCCGAGCCATTGAAGCCGCAACTAAATATTTCCTAGTACAAGCAGCTGCTTCCACTCTAGTCCTATTCTCCAGCATAACCAATGCATGACACACCGGACAATGAGACATCACCCAACTAACAAACCCCACCTCATCCCTAATCCTAACCGCAGCCCTTGCAATAAAACTAGGTCTAGTCCCATTTCACTTCTGATTCCCAGAAGTCCTTCAAGGCTCCTCCCTTCCCGTCGGACTACTCCTATCAACA…
	29 ATGAACCCCCAAGCAAAACTAGTTTTCACCTTCAGCCTCCTCCTAGGAACAACCATTACCATCTCAAGCAACCACTGAGTTTTAGCCTGAACTGGCCTTGAAATCAACACCTTAGCCATCCTACCCCTAATCTCAAAATCCCACCATCCCCGAGCCATTGAAGCCGCAACTAAATATTTCCTGGTACAAGCAGCTGCTTCCACTCTAGTCCTATTCTCCAGCATAACCAATGCATGACACACCGGACAATGAGACATCACCCAACTAACAAACCCCACCTCATCCCTAATCCTAACCACAGCCCTTGCAATAAAACTAGGTCTAGTCCCATTCCACTTCTGATTCCCAGAAGTCCTTCAAGGCTCCTCCCTCCCCGTTGGGCTACTCTTATCAACA…
	22 ATGAACCCCCAAGCAAAACTAGTTTTCACCTTCAGCCTCCTCCTAGGAACAACCATTACCATCTCAAGCAACCACTGAGTTTTAGCCTGAACTGGCCTTGAAATCAACACCTTGGCCATCCTACCCCTAATCTCAAAATCCCACCATCCCCGAGCCATTGAAGCCGCAACTAAATATTTCCTGGTACAAGCAGCTGCTTCCACTCTAGTCCTATTCTCCAGCATAACCAATGCATGACACACCGGACAATGAGACATCACCCAACTAACAAACCCCACCTCATCCCTAATCCTAACCACAGCCCTTGCAATAAAACTAGGCCTAGTCCCATTCCACTTCTGATTCCCAGAAGTCCTTCAAGGCTCCTCCCTCCCCGTTGGGCTACTCCTATCAACA…
	3 ATGAACCCCCAAGCAAAACTAGTCTTCACCATCAGCCTCCTTCTAGGAACAACCATTACCGTTTCAAGCAACCACTGAGTTTTAGCCTGAACTGGCCTTGAAATCAACACCTTAGCCATCCTACCCCTAATCTCAAAATCTCACCACCCCCGAGCCATTGAAGCCGCAACTAAATACTTCCTAGTTCAAGCAGCTGCCTCCACCCTAGTCTTATTCTCCAGCATAACCAATGCATGACACACCGGACAATGAGACATCACCCAACTAACAAACCCCACCTCATCCCTAATCTTGACCACAGCCCTTGCAATAAAACTAGGTCTAGTCCCATTCCACTTCTGATTCCCAGAAGTCCTTCAAGGCTCCTCCCTCCCCGTCGGTCTACTCCTATCAACAG…
	4 ATGAACCCCCAAGCAAAACTAGTCTTCACCATCAGCCTCCTTCTAGGAACAACCATTACCGTTTCAAGCAACCACTGAGTTTTAGCCTGAACTGGCCTCGAAATCAACACCTTAGCCATCCTACCCCTAATCTCAAAATCTCACCACCCCCGAGCCATTGAAGCCGCAACTAAATACTTCCTAGTTCAAGCAGCTGCCTCCACCCTAGTCTTATTCTCCAGCATAACCAATGCATGACACACCGGACAATGAGACATCACCCAACTAACAAACCCCACCTCATCCCTAATCTTGACCACAGCCCTTGCAATAAAACTAGGTCTAGTCCCATTCCACTTCTGATTCCCAGAAGTCCTTCAAGGCTCCTCCCTCCCCGTTGGTCTACTCCTATCAACAG…
	5N ATGAACCCCCAAGCAAAACTAGTCTTCACCATCAGCCTCCTTCTAGGAACAACCATTACCGTTTCAAGCAACCACTGAGTTTTAGCCTGAACTGGCCTCGAAATCAACACCTTAGCCATCCTACCCCTAATCTCAAAATCTCACCACCCCCGAGCCATTGAAGCCGCAACTAAATACTTCCTAGTTCAAGCAGCTGCCTCCACCCTAGTCTTATTCTCCAGCATAACCAATGCATGACACACCGGACAATGAGACATCACCCAACTAACAAACCCCACCTCATCCCTAATCTTGACCACAGCCCTTGCAATAAAACTAGGTCTAGTCCCATTCCACTTCTGATTCCCAGAAGTCCTTCAAGGCTCCTCCCTCCCCGTTGGTCTACTCCTATCAACA…
	6 ATGAACCCCCAAGCAAAACTAGTCTTCACCATCAGCCTCCTTCTAGGAACAACCATTACCGTTTCAAGCAACCACTGAGTTTTAGCCTGAACTGGCCTCGAAATCAACACCTTAGCCATCCTACCCCTAATCTCAAAATCTCACCACCCCCGAGCCATTGAAGCCGCAACTAAATACTTCCTAGTTCAAGCAGCTGCCTCCACCCTAGTCTTATTCTCCAGCATAACCAATGCATGACACACCGGACAATGAGACATCACCCAACTAACAAACCCCACCTCATCCCTAATCTTGACCACAGCCCTTGCAATAAAACTAGGTCTAGTCCCATTCCACTTCTGATTCCCAGAAGTCCTTCAAGGCTCCTCCCTCCCCGTTGGTCTACTCCTATCAACAG…
	14 ATGAACCCCCAAGCAAAACTAGTCTTCACCATCAGCCTCCTCCTAGGAACAACCATTACCATCTCAAGCAACCACTGAGTTTTAGCCTGAACTGGCCTTGAAATCAACACCTTAGCCATCCTACCCCTAATCTCAAAATCCCACCATCCCCGAGCCATTGAAGCCGCAACTAAATATTTCCTGGTCCAAGCAGCTGCCTCTACTCTAGTCCTATTCTCCAGCATAACCAATGCATGACACACCGGACAATGAGACATCACCCAACTAACAAACCCCACCTCATCCCTAATCTTAACCACAGCCCTTGCAATAAAACTAGGTCTAGTCCCATTCCACTTCTGATTCCCAGAAGTCCTTCAAGGCTCCTCCCTCCCCGTTGGACTACTCCTATCAACA…
	7 ATGAACCCCCAAGCAAAACTAGTCTTCACCATCAGCCTCCTTCTAGGAACAACCATTACCATTTCAAGCAACCACTGAGTTTTAGCCTGAACTGGCCTTGAAATCAACACCTTAGCCATCCTACCCCTAATCTCAAAATCTCACCATCCCCGAGCCATTGAAGCCGCAACTAAATACTTCCTAGTTCAAGCAGCTGCCTCCACCCTAGTCTTATTCTCCAGCATAACCAATGCATGACACACCGGACAATGAGACATCACCCAACTAACAAACCCCACCTCATCCCTAATCTTGACCACAGCCCTTGCAATAAAACTAGGTCTAGTCCCATTCCACTTCTGATTCCCAGAAGTCCTTCAAGGCTCCTCCCTCCCCGTTGGTCTACTCCTATCAACAG…
	8 ATGAACCCCCAAGCAAAACTAGTCTTCACCATCAGCCTCCTTCTAGGAACAACCATTACCGTTTCAAGCAACCACTGAGTTTTAGCCTGAACTGGCCTTGAAATCAACACCTTAGCCATCCTACCCCTAATCTCAAAATCTCACCATCCCCGAGCCATTGAAGCCGCAACTAAATACTTCCTAGTTCAAGCAGCTGCCTCCACCCTAGTCTTATTCTCCAGCATAACCAATGCATGACACACCGGACAATGAGACATCACCCAACTAACAAACCCCACCTCATCCCTAATCTTGACCACAGCCCTTGCAATAAAACTAGGTCTAGTCCCATTCCACTTCTGATTCCCAGAAGTCCTTCAAGGCTCCTCCCTCCCCGTTGGTCTACTCCTATCAACAG…
	9 ATGAACCCCCAAGCAAAACTAGTCTTCACCATCAGCCTCCTTCTAGGAACAACCATTACCGTTTCAAGCAACCACTGAGTTTTAGCCTGAACTGGCCTTGAAATCAACACCTTAGCCATCCTACCCCTAATCTCAAAATCTCACCATCCCCGAGCCATTGAAGCCGCAACTAAATACTTCCTAGTTCAAGCAGCTGCCTCCACCCTAGTCTTATTCTCCAGCATAACCAATGCATGACACACCGGACAATGAGACATCACCCAACTAACAAACCCCACCTCATCCCTAATCTTGACCACAGCCCTTGCAATAAAACTAGGTCTAGTCCCATTCCACTTCTGATTCCCAGAAGTCCTTCAAGGCTCCTCCCTCCCCGTTGGCCTACTCCTATCAACAG…
	10 ATGAACCCCCAAGCAAAACTAGTCTTCACCATCAGCCTCCTTCTAGGAACAACCATTACCGTTTCAAGCAACCACTGAGTTTTAGCCTGAACTGGCCTTGAAATCAACACCTTAGCCATCCTACCCCTAATCTCAAAATCTCACCATCCCCGAGCCATTGAAGCCGCAACTAAATACTTCCTAGTTCAAGCAGCTGCCTCCACCCTAGTCTTATTCTCCAGCATAACCAATGCATGACACACCGGACAATGAGACATCACCCAACTAACAAACCCCACCTCATCCCTAATCTTGACCACAGCCCTTGCAATAAAACTAGGTCTAGTCCCATTCCACTTCTGATTCCCAGAAGTCCTTCAAGGCTCCTCCCTCCCCGTTGGTCTACTCCTATCAACA…
	11 ATGAACCCCCAAGCAAAACTAGTCTTCACCATCAGCCTCCTTCTAGGAACAACCATTACCGTTTCAAGCAACCACTGAGTTTTAGCCTGAACTGGCCTTGAAATCAACACCTTAGCCATCCTACCCCTAATCTCAAAATCTCACCATCCCCGAGCCATTGAAGCCGCAACTAAATACTTCCTAGTTCAAGCAGCTGCCTCCACCCTAGTCTTATTCTCCAGCATAACCAATGCATGACACACCGGACAATGAGACATCACCCAACTAACAAACCCCACCTCATCCCTAATCTTGACCACAGCCCTTGCAATAAAACTAGGTCTAGTCCCATTCCACTTCTGATTCCCAGAAGTCCTTCAAGGCTCCTCCCTCCCCGTTGGCCTACTCCTATCAACA…
	12 ATGAACCCCCAAGCAAAACTAGTCTTCACCATCAGCCTCCTTCTAGGAACAACCATTACCGTTTCAAGCAACCACTGAGTTTTAGCCTGAACTGGCCTTGAAATCAACACCTTAGCCATCCTACCCCTAATCTCAAAATCTCACCATCCCCGAGCCATTGAAGCCGCAACTAAATACTTCCTAGTTCAAGCAGCTGCCTCCACCCTAGTCTTATTCTCCAGCATAACCAATGCATGACACACCGGACAATGAGACATCACCCAACTAACAAACCCCACCTCATCCCTAATCTTGACCACAGCCCTTGCAATAAAACTAGGTCTAGTCCCATTCCACTTCTGATTCCCAGAAGTCCTTCAAGGCTCCTCCCTCCCCGTTGGTCTACTCCTATCAACA…
	13 ATGAACCCCCAAGCAAAACTAGTCTTCACCATCAGCCTCCTTCTAGGAACAACCATTACCGTTTCAAGCAACCACTGAGTTTTAGCCTGAACTGGCCTTGAAATCAACACCTTAGCCATCCTACCCCTAATCTCAAAATCTCACCATCCCCGAGCCATTGAAGCCGCAACTAAATACTTCCTAGTTCAAGCAGCTGCCTCCACCCTAGTCTTATTCTCCAGCATAACCAATGCATGACACACCGGACAATGAGACATCACCCAACTAACAAACCCCACCTCATCCCTAATCTTGACCACAGCCCTTGCAATAAAACTAGGTCTAGTCCCATTCCACTTCTGATTCCCAGAAGTCCTTCAAGGCTCCTCCCTCCCCGTTGGTCTACTCCTATCAACA…
	32 ATGAACCCCCAAGCAAAACTAGTCTTCACCATCAGCCTCCTCCTAGGAACAACCATTACCATCTCAAGCAACCACTGAGTTTTAGCCTGAACTGGCCTTGAAATCAACACCTTAGCCATCCTACCCCTAATCTCAAAATCCCACCATCCCCGAGCCATTGAAGCCGCAACTAAATATTTCCTGGTCCAAGCAGCTGCCTCTACTCTAGTCCTATTCTCCAGCATAACCAATGCATGACACACCGGACAATGAGACATCACCCAACTAACAAACCCCACCTCATCCCTAATCTTAACCGCAGCCCTTGCAATAAAACTAGGTCTAGTCCCATTCCACTTCTGATTCCCAGAAGTCCTTCAAGGCTCCTCCCTCCCCGTTGGACTACTCCTATCAACA…
	18 ATGAACCCCCAAGCAAAACTAGTCTTCACCATCAGCCTCCTCCTAGGAACAACCATTACCATCTCAAGCAACCACTGAGTTTTAGCCTGAACTGGCCTTGAAATCAACACCTTAGCCATCCTACCCCTAATCTCAAAATCCCACCATCCCCGAGCCATTGAAGCCGCAACTAAATATTTCCTGGTCCAAGCAGCTGCCTCTACTCTAGTCCTATTCTCCAGCATAACCAATGCATGACACACCGGACAATGAGACATCACCCAACTAACAAACCCCACCTCATCCCTAATCTTAACCGCAGCCCTTGCAATAAAACTAGGTCTAGTCCCATTCCACTTCTGATTCCCAGAAGTCCTTCAAGGCTCCTCCCTCCCCGTTGGACTACTCCTATCAACA…
	31 ATGAACCCCCAAGCAAAACTAGTCTTCACCATCAGCCTCCTCCTAGGAACAACCATTACCATCTCAAGCAACCACTGAGTTTTAGCCTGAACTGGCCTTGAAATCAACACCTTAGCCATCCTACCCCTAATCTCAAAATCCCACCATCCCCGAGCCATTGAAGCCGCAACTAAATATTTCCTGGTCCAAGCAGCTGCCTCCACTCTAGTCCTATTCTCCAGCATAACCAATGCATGACACACCGGACAATGAGACATCACCCAACTAACAAACCCCACCTCATCCCTAATCTTAACCGCAGCCCTTGCAATAAAACTAGGTCTAGTCCCATTCCACTTCTGATTCCCAGAAGTCCTTCAAGGCTCCTCCCTCCCCGTTGGACTACTCCTATCAACA…
	17 ATGAACCCCCAAGCAAAACTAGTCTTCACCATCAGCCTCCTCCTAGGAACAACCATTACCATCTCAAGCAACCACTGAGTTTTAGCCTGAACTGGCCTTGAAATCAACACCTTAGCCATCCTACCCCTAATCTCAAAATCCCACCATCCCCGAGCCATTGAAGCCGCAACTAAATATTTCCTGGTCCAAGCAGCTGCCTCTACTCTAGTCCTATTCTCCAGCATAACCAATGCATGACACACCGGACAATGAGACATCACCCAACTAACAAACCCCACCTCATCCCTAATCTTAACCGCAGCCCTTGCAATAAAACTAGGTCTAGTCCCATTCCACTTCTGATTCCCAGAAGTCCTTCAAGGCTCCTCCCTCCCCGTTGGACTACTCCTATCAACA…
	1M ATGAACCCCCAAGCAAAACTAGTCTTCACCATTAGCCTCCTCCTAGGAACAACCATCACCATCTCAAGCAACCACTGAGTTTTAGCTTGAACTGGCCTCGAAATCAACACCTTAGCTATCCTACCCCTAATTTCAAAATCCCACCATCCCCGAGCCATTGAAGCCGCAACTAAATACTTCCTGGTCCAAGCAGCTGCTTCCACCCTAGTCCTATTCTCCAGCATAACCAATGCATGACACACCGGACAATGAGACATCACCCAACTAACAAACCCCACCTCATCCCTAATCTTAACCACAGCCCTTGCAATAAAACTAGGTCTAGTCCCATTCCACTTCTGATTCCCAGAAGTCCTTCAAGGCTCCTCCCTCCCCGTTGGGCTGCTCCTATCAACA…
	2M ATGAACCCCCAAGCAAAACTAGTCTTCACCATTAGCCTCCTCCTAGGAACAACCATCACCATCTCAAGCAACCACTGAGTTTTAGCTTGAACTGGCCTCGAAATCAACACCTTAGCTATCCTACCCCTAATTTCAAAATCCCACCATCCCCGAGCCATTGAAGCCGCAACTAAATACTTCCTGGTCCAAGCAGCTGCTTCCACCCTAGTCCTATTCTCCAGCATAACCAATGCATGACACACCGGACAATGAGACATCACCCAACTAACAAACCCCACCTCATCCCTAATCTTAACCACAGCCCTTGCAATAAAACTAGGTCTAGTCCCATTCCACTTCTGATTCCCAGAAGTCCTTCAAGGCTCCTCCCTCCCCGTTGGGCTGCTCCTATCAACA…
	1MXcl ATGAACCCCCAAGCAAAACTAATCTTCACCATTAGCCTCCTTCTAGGAACAACCATTACCGTCTCGAGCAACCACTGAGTTTTGGCCTGAGCTGGCCTTGAAATCAACACCTTGGCCGTCCTACCCCTAATCTCAAAATCCCACCACCCCCGAGCCATTGAAGCCGCAACTAAGTACTTCCTGGTCCAAGCAGCTGCCTCCACCCTAGTCCTATTCTCCAGCATAACCAACGCATGACACACCGGACAATGAGACATCACCCAACTAACAAATCCCACCTCATCCCTAATCCTAACCACAGCCCTTGCAATAAAACTAGGCCTAGTCCCATTCCACTTCTGATTCCCAGAAGTCCTTCAAGGCTCCTCCCTCCCCGTTGGACTACTCCTATCA…
	2MXcl ATGAACCCCCAAGCAAAACTAATCTTCACCATTAGCCTCCTTCTAGGAACAACCATTACCGTCTCGAGCAACCACTGAGTTTTGGCCTGAGCTGGCCTTGAAATCAACACCTTGGCCGTCCTACCCCTAATCTCAAAATCCCACCACCCCCGAGCCATTGAAGCCGCAACTAAGTACTTCCTGGTCCAAGCAGCTGCCTCCACCCTAGTCCTATTCTCCAGCATAACCAACGCATGACACACCGGACAATGAGACATCACCCAACTAACAAATCCCACCTCATCCCTAATCCTAACCACAGCCCTTGCAATAAAACTAGGCCTAGTCCCATTCCACTTCTGATTCCCAGAAGTCCTTCAAGGCTCCTCCCTCCCCGTTGGACTACTCCTATCA…
	4MXg ATGAACCCCCAAGCAAAACTAATCTTTACCATTAGCCTCCTCCTGGGAACAACCATCACCATCTCAAGCAACCACTGAGTCTTAGCCTGAACTGGCCTTGAAATCAACACTTTAGCCATCCTACCCTTAATCTCAAAATCCCACCACCCCCGAGCTATTGAAGCCGCAACTAAGTACTTCCTAGTTCAAGCAGCTGCCTCCACCCTGGTCCTATTCTCCAGCATAACCAATGCATGACATACCGGACAGTGAGATATCACCCAACTGACAAACCCCACCTCATCCCTAATTTTGACCGCAGCCCTTGCAATAAAACTAGGCCTAGTCCCATTCCACTTCTGATTCCCAGAAGTCCTTCAAGGCTCCCCCCTCCCCGTAGGACTACTCCTATCAA…
	6MXg ATGAACCCCCAAGCAAAACTAATCTTTACCATTAGCCTCCTCCTGGGAACAACCATCACCATCTCAAGCAACCACTGAGTCTTAGCCTGAACTGGCCTTGAAATCAACACTTTAGCCATCCTACCCTTAATCTCAAAATCCCACCACCCCCGAGCTATTGAAGCCGCAACTAAGTACTTCCTAGTTCAAGCAGCTGCCTCCACCCTGGTCCTATTCTCCAGCATAACCAATGCATGACATACCGGACAGTGAGATATCACCCAACTGACAAACCCCACCTCATCCCTAATTTTGACCGCAGCCCTTGCAATAAAACTAGGCCTAGTCCCATTCCACTTCTGATTCCCAGAAGTCCTTCAAGGCTCCCCCCTCCCCGTAGGACTACTCCTATCAA…
	5MXg ATGAACCCCCAAGCAAAACTAATCTTTACCATTAGCCTCCTCCTGGGAACAACCATCACCATCTCAAGCAACCACTGAGTCTTAGCCTGAACTGGCCTTGAAATCAACACTTTAGCCATCCTACCCTTAATCTCAAAATCCCACCACCCCCGAGCTATTGAAGCCGCAACTAAGTACTTCCTAGTTCAAGCAGCTGCCTCCACCCTGGTCCTATTCTCCAGCATAACCAATGCATGACATACCGGACAGTGAGATATCACCCAACTGACAAACCCCACCTCATCCCTAATTTTGACCGCAGCCCTTGCAATAAAACTAGGCCTAGTCCCATTCCACTTCTGATTCCCAGAAGTCCTTCAAGGCTCCCCCCTCCCCGTAGGACTACTCCTATCAA…
	3MXg ATGAACCCCCAAGCAAAACTAATCTTTACCATTAGCCTCCTCCTGGGAACAACCATCACCATCTCAAGCAACCACTGAGTCTTAGCCTGAACTGGCCTTGAAATCAACACTTTAGCCATCCTACCCTTAATCTCAAAATCCCACCACCCCCGAGCTATTGAAGCCGCAACTAAGTACTTCCTAGTTCAAGCAGCTGCCTCCACCCTGGTCCTATTCTCCAGCATAACCAATGCATGACATACCGGACAGTGAGATATCACCCAACTGACAAACCCCACCTCATCCCTAATTTTGACCGCAGCCCTTGCAATAAAACTAGGCCTAGTCCCATTCCACTTCTGATTCCCAGAAGTCCTTCAAGGCTCCCCCCTCCCCGTAGGACTACTCCTATCAA…
	16M ATGAACCCCCAAGCAAAACTAATCTTTACCATTAGCCTCCTCCTGGGAACAACCATCACCATCTCAAGCAACCACTGAGTCTTAGCCTGAACTGGCCTTGAAATCAACACTTTAGCCATCCTACCCTTAATCTCAAAATCCCACCACCCCCGAGCTATTGAAGCCGCAACTAAGTACTTCCTAGTTCAAGCAGCTGCCTCCACCCTGGTCCTATTCTCCAGCATAACCAATGCATGACATACCGGACAGTGAGATATCACCCAACTGACAAACCCCACCTCATCCCTAATTTTGACCGCAGCCCTTGCAATAAAACTAGGCCTAGTCCCATTCCACTTCTGATTCCCAGAAGTCCTTCAAGGCTCCCCCCTCCCCGTAGGACTACTCCTATCAAC…
	11M ATGAACCCCCAAGCAAAACTAATCTTTACCATTAGCCTCCTCCTAGGAACAACCATCACCATCTCAAGCAACCACTGAGTCTTAGCCTGAACTGGCCTTGAAATCAACACTTTAGCCATCCTGCCCTTAATCTCAAAATCCCACCACCCCCGAGCCATTGAAGCCGCAACTAAATACTTCCTGGTCCAAGCAGCTGCCTCCACCCTGGTCCTATTCTCCAGCATAACCAATGCATGACATACCGGACAGTGAGATATCACTCAACTGACAAACCCCACCTCATCCCTAATCTTAACCGCAGCCCTTGCAATAAAACTAGGCCTAGTCCCATTCCACTTCTGATTCCCAGAAGTCCTTCAAGGCTCCCCTCTCCCCGTAGGACTACTCCTATCAAC…
	12MXo ATGAACCCCCAAGCAAAACTAATCTTCACCATTAGCCTCCTCCTAGGAACAACCATCACCATCTCAAGCAACCACTGGGTCTTAGCCTGAACTGGCCTTGAAATCAACACTTTAGCCATCCTACCCTTAATCTCAAAATCCCACCACCCCCGAGCTATTGAAGCCGCAACTAAGTACTTCCTAGTTCAAGCAGCTGCCTCCACCCTGGTCCTATTCTCCAGCATAACCAATGCATGACATACTGGACAGTGAGATATCACCCAACTGACAAACCCCACCTCATCCCTAATTTTGACCGCAGCCCTTGCAATAAAACTAGGCCTAGTCCCATTCCACTTCTGATTCCCAGAAGTCCTTCAAGGCTCCCCCCTCCCCGTAGGACTACTCCTATCA…
	17MXq ATGAACCCCCAAGCAAAACTAATCTTTACCATTAGCCTCCTCCTAGGAACAACCATCACCATCTCAAGCAACCACTGAGTCTTAGCCTGAACTGGCCTTGAGATCAACACTTTAGCCATCCTGCCCTTAATCTCAAAATCCCACCACCCCCGGGCCATTGAAGCCGCAACTAAATACTTCCTGGTCCAAGCAGCTGCCTCCACCCTGGTCCTATTCTCCAGCATAACCAATGCATGACATACCGGACAGTGAGATATCACTCAACTGACAAACCCCACCTCATCCCTAATCTTAACCGCAGCCCTTGCAATAAAACTAGGCCTAGTCCCATTCCACTTCTGATTCCCAGAAGTCCTTCAAGGCTCCCCTCTCCCCGTAGGACTACTCCTATCA…
	18MXo ?????????????????????????????????????????????????????????????????????????????????????????????????????????????????????????????????????????????????????????????????????????????????????????????????????????????????????????????????????????????????????????????????????????????????????????????????????????????????????????????????????????????????????????????????????????????????????????????????????????…
	7PA ATGAACCCCCAAGCAAAACTAGTCTTCACCATTAGCCTCCTCCTAGGAACAACCATCACCATCTCAAGCAACCACTGAGTTTTAGCTTGAACTGGCCTTGAAATCAATACCCTAGCTATCCTGCCCCTAATCTCAAAATCCCACCACCCCCGAGCCATTGAAGCCGCAACTAAATACTTCCTGGTCCAAGCAGCTGCTTCCACCCTAGTCCTATTCTCCAGCATAACCAATGCATGACACACCGGACAATGAGACATCACCCAACTAACAAACCCCACCTCATCTCTAATCTTAACCACAGCCCTTGCAATAAAACTAGGTCTAGTCCCATTCCACTTCTGATTCCCAGAAGTCCTTCAAGGCTCCTCCCTCCCCGTTGGGCTGCTCCTATCAAC…
	8PA ATGAACCCCCAAGCAAAACTAGTCTTCAACATTAGCCTCCTCCTAGGAACAACCATCACCATCTCAAGCAACCACTGAGTTTTAGCTTGAACTGGCCTTGAAATCAATACCCTAGCTATCCTGCCCCTAATCTCAAAATCCCACCACCCCCGAGCCATTGAAGCCGCAACTAAATACTTCCTGGTCCAAGCAGCTGCTTCCACCCTAGTCCTATTCTCCAGCATAACCAATGCATGACACACCGGACAATGAGACATCACCCAACTAACAAACCCCACCTCATCTCTAATCTTAACCACAGCCCTTGCAATAAAACTAGGTCTAGTCCCATTCCACTTCTGATTCCCAGAAGTCCTTCAAGGCTCCTCCCTCCCCGTTGGGCTGCTCCTATCAAC…
	3G ATGAACCCCCAAGCAAAACTAGTCTTCACCATTAGCCTCCTCCTAGGAACAACCATCACCATCTCAAGCAACCACTGAGTTTTAGCTTGAACCGGCCTTGAAATCAACACCTTAGCCATCCTGCCCCTAATTTCAAAATCCCACCACCCCCGAGCCATTGAAGCCGCAACTAAGTACTTCCTAGTCCAAGCAGCTGCTTCCACTCTAGTCCTATTCTCCAGCATAACCAATGCATGACACACCGGACAATGAGACATCACCCAACTAACAAACCCCACCTCATCTCTAATCTTAACCACAGCCCTCGCAATAAAACTAGGTCTAGTCCCATTCCACTTCTGATTCCCAGAAGTCCTTCAAGGCTCCTCCCTCCCCATCGGACTGCTCCTATCAACA…
	4G ATGAACCCCCAAGCAAAACTAGTCTTCACCATTAGCCTCCTCCTAGGAACAACCATCACCATCTCAAGCAACCACTGAGTTTTAGCTTGAACCGGCCTTGAAATCAACACCTTAGCCATCCTACCCCTAATCTCAAAATCCCACCACCCCCGAGCCATTGAAGCCGCAACTAAATACTTCCTAGTCCAAGCAGCTGCTTCCACCCTAGTCCTATTCTCCAGCATAACCAATGCATGACACACCGGACAATGAGACATCACCCAACTAACAAACCCCACCTCATCTCTAATCTTAACCACAGCCCTTGCAATAAAACTAGGTCTAGTCCCATTCCACTTCTGATTCCCAGAAGTCCTTCAAGGCTCCTCCCTCCCCATCGGGCTGCTCCTATCAACA…
	5HO ATGAACCCCCAAGCAAAACTAGTCTTCACCATTAGCCTCCTCCTAGGGACAACCATCACCATCTCAAGCAACCACTGAGTTTTAGCTTGAACCGGCCTTGAAATCAACACCTTAGCCATCCTGCCCCTAATCTCAAAATCCCACCACCCCCGAGCCATTGAAGCCGCAACTAAATACTTCCTGGTCCAAGCAGCTGCTTCCACTCTAGTCCTATTCTCCAGCATAACCAATGCATGACACACCGGACAATGAGACATCACCCAACTAACAAACCCCACCTCATCTCTAATCTTAACCACAGCCCTTGCAATAAAACTAGGCCTAGTCCCATTCCACTTCTGATTCCCAGAAGTCCTTCAAGGCTCCTCCCTCCCAATCGGGCTGCTCCTATCAAC…
	6HO ATGAACCCCCAAGCAAAACTAGTCTTCACCATTAGCCTCCTCCTAGGAACAACCATCACCATCTCAAGCAACCACTGAGTTTTAGCTTGAACCGGCCTTGAAATCAACACCTTAGCCATCCTACCCCTAATCTCAAAATCCCACCACCCCCGAGCCATTGAAGCCGCAACTAAATACTTCCTAGTCCAAGCAGCTGCTTCCACCCTAGTCCTATTCTCCAGCATAACCAATGCATGACACACCGGACAATGAGACATCACCCAACTAACAAACCCCACCTCATCTCTAATCTTAACCACAGCCCTTGCAATAAAACTAGGTCTAGTCCCATTCCACTTCTGATTCCCAGAAGTCCTTCAAGGCTCCTCCCTCCCCATCGGGCTGCTCCTATCAAC…
	1N ATGAACCCCCAAGCAAAACTAGTCTTCACCATTAGCCTCCTCCTAGGGACAACCATCACCATCTCAAGCAACCACTGAGTTTTAGCTTGAACCGGCCTTGAAATCAACACCTTAGCCATCCTGCCCCTAATCTCAAAATCCCACCACCCCCGAGCCATTGAAGCCGCAACTAAATACTTCCTGGTCCAAGCAGCTGCTTCCACTCTAGTCCTATTCTCCAGCATAACCAATGCATGACACACCGGACAATGAGACATCACCCAACTAACAAACCCCACCTCATCTCTAATCTTAACCACAGCCCTTGCAATAAAACTAGGCCTAGTCCCATTCCACTTCTGATTCCCAGAAGTCCTTCAAGGCTCCTCCCTCCCAATCGGGCTGCTCCTATCAACA…
	2N ATGAACCCCCAAGCAAAACTAGTCTTCACCATTAGCCTCCTCCTAGGGACAACCATCACCATCTCAAGCAACCACTGAGTTTTAGCTTGAACCGGCCTTGAAATCAACACCTTAGCCATCCTGCCCCTAATCTCAAAATCCCACCACCCCCGAGCCATTGAAGCCGCAACTAAATACTTCCTGGTCCAAGCAGCTGCTTCCACTCTAGTCCTATTCTCCAGCATAACCAATGCATGACACACCGGACAATGAGACATCACCCAACTAACAAACCCCACCTCATCTCTAATCTTAACCACAGCCCTTGCAATAAAACTAGGCCTAGTCCCATTCCACTTCTGATTCCCAGAAGTCCTTCAAGGCTCCTCCCTCCCAATCGGGCTGCTCCTATCAACA…
	12B ATGAACCCCCAAGCAAAACTAGTTTTCACCTTCAGCCTCCTCCTAGGAACAACCATTACCATCTCAAGCAACCACTGAGTTTTAGCCTGAACTGGCCTTGAAATCAACACCTTAGCCATCCTACCCCTAATCTCAAAATCCCACCATCCCCGAGCCATTGAAGCCGCAACTAAATATTTCCTAGTACAAGCAGCTGCTTCCACTCTAGTCCTATTCTCCAGCATAACCAATGCATGACACACCGGACAATGAGACATCACCCAACTAACAAACCCCACCTCATCCCTAATCCTAACCACAGCCCTTGCAATAAAACTAGGTCTAGTCCCATTCCACTTCTGATTCCCAGAAGTCCTTCAAGGCTCCTCCCTCCCCGTTGGACTACTCTTATCAAC…
	11y ATGAACCCCCAAGCAAAACTAGTCTTCACCATTAGCCTCCTCCTAGGAACAACCATCACCATCTCAAGCAACCACTGAGTTTTAGCTTGAACTGGCCTCGAAATCAACACCTTAGCTATCCTACCCCTAATTTCAAAATCCCACCATCCCCGAGCCATTGAAGCCGCAACTAAATACTTCCTGGTCCAAGCAGCTGCTTCCACCCTAGTCCTATTCTCCAGCATAACCAATGCATGACACACCGGACAATGAGACATCACCCAACTAACAAACCCCACCTCATCTCTAATCTTAACCACAGCCCTTGCAATAAAACTAGGTCTAGTCCCATTCCACTTCTGATTCCCAGAAGTCCTTCAAGGCTCCTCCCTCCCCGTTGGACTACTCCTATCAAC…
	15B ATGAACCCCCAAGCAAAACTAGTTTTCACCTTCAGCCTCCTCCTAGGAACAACCATTACCATCTCAAGCAACCACTGAGTTTTAGCCTGAACTGGCCTTGAAATCAACACCTTAGCCATCCTACCCCTAATCTCGAAATCCCACCATCCCCGAGCCATTGAAGCCGCAACTAAATATTTCCTGGTACAAGCAGCTGCTTCCACTCTAGTCCTATTCTCCAGCATAACCAATGCATGACACACCGGACAATGAGACATCACCCAACTAACAAACCCCACCTCATCCCTAATCCTAACCACAGCCCTTGCAATAAAACTAGGTCTAGTCCCATTCCACTTCTGATTCCCAGAAGTCCTTCAAGGCTCCTCCCTCCCCGTTGGGCTACTCTTATCAAC…
	16 ATGAACCCCCAAGCAAAACTAGTTTTCACCTTCAGCCTCCTCCTAGGAACAACCATTACCATCTCAAGCAACCACTGAGTTTTAGCCTGAACTGGCCTTGAAATCAACACCTTAGCCATCCTACCCCTAATCTCAAAATCCCACCATCCCCGAGCCATTGAAGCCGCAACTAAATATTTCCTGGTACAAGCAGCTGCTTCCACTCTAGTCCTATTCTCCAGCATAACCAATGCATGACACACCGGACAATGAGACATCACCCAACTAACAAACCCCACCTCATCCCTAATCCTAACCACAGCCCTTGCAATAAAACTAGGTCTAGTCCCATTCCACTTCTGATTCCCAGAAGTCCTTCAAGGCTCCTCCCTCCCCGTTGGGCTACTCTTATCAACA…
	9M ATGAACCCCCAAGCAAAACTAGTCTTCACCATTAGCCTCCTCCTAGGAACAACCATCACCATCTCAAGCAACCACTGAGTTTTAGCTTGAACTGGCCTCGAAATCAACACCTTAGCTATCCTACCCCTAATTTCAAAATCCCACCATCCCCGAGCCATTGAAGCCGCAACTAAATACTTCCTGGTCCAAGCAGCTGCTTCCACCCTAGTCCTATTCTCCAGCATAACCAATGCATGACACACCGGACAATGAGACATCACCCAACTAACAAACCCCACCTCATCTCTAATCTTAACCACAGCCCTTGCAATAAAACTAGGTCTAGTCCCATTCCACTTCTGATTCCCAGAAGTCCTTCAAGGCTCCTCCCTCCCCGTTGGACTACTCCTATCAACA…
	11B ATGAACCCCCAAGCAAAACTAGTTTTCACCTTCAGCCTCCTCCTAGGAACAACCATTACCATCTCAAGCAACCACTGAGTTTTAGCCTGAACTGGCCTTGAAATCAACACCTTGGCCATCCTGCCCCTAATCTCAAAATCCCACCATCCCCGAGCCATTGAAGCCGCAACTAAATATTTCCTGGTACAAGCAGCTGCTTCCACCCTAGTCCTATTCTCCAGCATAACCAATGCATGACACACCGGACAATGAGACATCACCCAACTAACAAACCCCACCTCATCCCTAATCCTAACCACAGCCCTTGCAATAAAACTAGGTCTAGTCCCATTCCACTTCTGATTCCCAGAAGTCCTTCAAGGCTCCTCCCTCCCCGTTGGGCTACTCTTATCAAC…
	13B ATGAACCCCCAAGCAAAACTAGTCTTCACCTTCAGCCTCCTCCTAGGAACAACCATTACCATCTCAAGCAACCACTGAGTTTTAGCCTGAACTGGCCTTGAAATCAACACCTTGGCCATCCTGCCCCTAATCTCAAAATCCCACCATCCCCGAGCCATTGAAGCCGCAACTAAATATTTCCTGGTACAAGCAGCTGCTTCCACTCTAGTCCTATTCTCCAGCATAACCAATGCATGACACACCGGACAATGAGACATCACCCAACTAACAAACCCCACCTCATCCCTAATCCTAACCACAGCCCTTGCAATAAAACTAGGTCTAGTCCCATTCCACTTCTGATTCCCAGAAGTCCTTCAAGGCTCCTCCCTCCCCGTTGGGCTACTCTTATCAAC…
	14M ???????????????????????????????????????????????????????????????????????????????????????????????????????????????????????????????????????????????????????????????????????????????????????????????????????????????????????????????????????????????????????????????????????????????????????????????????????????????????????????????????????????????????????????????????????????????????????????????????????????…
	26EL ATGAACCCCCAAGCAAAACTAGTCTTCACCATTAGCCTCCTCCTAGGAACAACCATCACCATCTCAAGCAACCACTGAGTTTTAGCTTGAACCGGCCTTGAAATCAACACCTTAGCCATCCTACCCCTAATCTCAAAATCCCACCACCCCCGAGCCATTGAAGCCGCAACTAAATACTTCCTAGTCCAAGCAGCTGCTTCCACCCTAGTCCTATTCTCCAGCATAACCAATGCATGACACACCGGACAATGAGACATCACCCAACTAACAAACCCCACCTCATCTCTAATCTTAACCACAGCCCTTGCAATAAAACTAGGTCTAGTCCCATTCCACTTCTGATTCCCAGAAGTCCTTCAAGGCTCCTCCCTCCCCATCGGGCTGCTCCTATCAA…
	17BEL ATGAACCCCCAAGCAAAACTAGTCTTCACCATTAGCCTCCTCCTAGGAACAACCATCACCATCTCAAGCAACCACTGAGTTTTAGCTTGAACTGGCCTCGAAATCAACACCTTAGCTATCCTACCCCTAATTTCAAAATCCCACCATCCCCGAGCCATTGAAGCCGCAACTAAATACTTCCTGGTCCAAGCAGCTGCTTCCACCCTAGTCCTATTCTCCAGCATAACCAATGCATGACACACCGGACAATGAGACATCACCCAACTAACAAACCCCACCTCATCTCTAATCTTAACCACAGCCCTTGCAATAAAACTAGGTCTAGTCCCATTCCACTTCTGATTCCCAGAAGTCCTTCAAGGCTCCTCCCTCCCCGTTGGACTACTCCTATCA…
	JK07313 ATGAACCCCCAAGCAAAACTAGTCTTCACCATTAGCCTCCTCCTAGGAACAACCATCACCATCTCAAGCAACCACTGAGTTTTAGCTTGAACTGGCCTCGAAATCAACACCTTAGCTATCCTACCCCTAATTTCAAAATCCCACCATCCCCGAGCCATTGAAGCCGCAACTAAATACTTCCTGGTCCAAGCAGCTGCTTCCACCCTAGTCCTATTCTCCAGCATAACCAATGCATGACACACCGGACAATGAGACATCACCCAACTAACAAACCCCACCTCATCTCTAATCTTAACCACAGCCCTTGCAATAAAACTAGGTCTAGTCCCATTCCACTTCTGATTCCCAGAAGTCCTTCAAGGCTCCTCCCTCCCCGTTGGACTACTCCTAT…
	BRB957b ATGAACCCCCAAGCAAAACTAGTCTTCACCATTAGCCTCCTCCTAGGAACAACCATCACCATCTCAAGCAACCACTGAGTTTTAGCTTGAACTGGCCTCGAAATCAACACCTTAGCTATCCTACCCCTAATTTCAAAATCCCACCATCCCCGAGCCATTGAAGCCGCAACTAAATACTTCCTGGTCCAAGCAGCTGCTTCCACCCTAGTCCTATTCTCCAGCATAACCAATGCATGACACACCGGACAATGAGACATCACCCAACTAACAAACCCCACCTCATCTCTAATCTTAACCACAGCCCTTGCAATAAAACTAGGTCTAGTCCCATTCCACTTCTGATTCCCAGAAGTCCTTCAAGGCTCCTCCCTCCCCGTTGGACTACTCCTAT…
	BTS07401 ATGAACCCCCAAGCAAAACTAGTCTTCACCATTAGCCTCCTCCTAGGAACAACCATCACCATCTCAAGCAACCACTGAGTTTTAGCTTGAACTGGCCTCGAAATCAACACCTTAGCTATCCTACCCCTAATTTCAAAATCCCACCATCCCCGAGCCATTGAAGCCGCAACTAAATACTTCCTGGTCCAAGCAGCTGCTTCCACCCTAGTCCTATTCTCCAGCATAACCAATGCATGACACACCGGACAATGAGACATCACCCAACTAACAAACCCCACCTCATCTCTAATCTTAACCACAGCCCTTGCAATAAAACTAGGTCTAGTCCCATTCCACTTCTGATTCCCAGAAGTCCTTCAAGGCTCCTCCCTCCCCGTTGGACTACTCCTA…
	BTS07411 ATGAACCCCCAAGCAAAACTAGTCTTCACCATTAGCCTCCTCCTAGGAACAACCATCACCATCTCAAGCAACCACTGAGTTTTAGCTTGAACTGGCCTCGAAATCAACACCTTAGCTATCCTACCCCTAATTTCAAAATCCCACCATCCCCGAGCCATTGAAGCCGCAACTAAATACTTCCTGGTCCAAGCAGCTGCTTCCACCCTAGTCCTATTCTCCAGCATAACCAATGCATGACACACCGGACAATGAGACATCACCCAACTAACAAACCCCACCTCATCTCTAATCTTAACCACAGCCCTTGCAATAAAACTAGGTCTAGTCCCATTCCACTTCTGATTCCCAGAAGTCCTTCAAGGCTCCTCCCTCCCCGTTGGACTACTCCTA…
	TUX1010 ATGAACCCCCAAGCAAAACTAGTCTTCACCATTAGCCTCCTCCTAGGAACAACCATCACCATCTCAAGCAACCACTGAGTTTTAGCTTGAACTGGCCTCGAAATCAACACCTTAGCTATCCTACCCCTAATTTCAAAATCCCACCATCCCCGAGCCATTGAAGCCGCAACTAAATACTTCCTGGTCCAAGCAGCTGCTTCCACCCTAGTCCTATTCTCCAGCATAACCAATGCATGACACACCGGACAATGAGACATCACCCAACTAACAAACCCCACCTCATCTCTAATCTTAACCACAGCCCTTGCAATAAAACTAGGTCTAGTCCCATTCCACTTCTGATTCCCAGAAGTCCTTCAAGGCTCCTCCCTCCCCGTTGGACTACTCCTAT…
	sis ???????????????????????????????????????????????????????????????????????????????????????????????????????????????????????????????????????????????????????????????????????????????????????????????????????????????????????????????????????????????????????????????????????????????????????????????????????????????????????????????????????????????????????????????????????????????????????????????????????????…
	71D ATGAaCCCCCAAGCAAAACTAGTCTTCACCATTAGCCTCCTCCTAGGAACAACCATTACCATCTCAAGCAACCACTGAGTTCTAGCCTGAACTGGCCTTGAAATCAACACCTTAGCCATCCTGCCCCTAATCTCAAAATCCCACCACCCCCGAGCCATTGAAGCCGCAACCAAATATTTCCTGGTCCAAGCAGCTGCCTCTACTCTAGTCCTATTCTCCAGCATAACCAATGCATGACACACTGGACAATGAGACATCACCCAACTAACAAACCCTACCTCATCCCTAATCTTAACCACAGCCCTTGCAATAAAACTAGGTCTAGTCCCATTCCACTTCTGATTCCCAGAAGTCCTTCAAGGCTCCCCCCTCCCCGTTGGGCTACTCCTATCAAC…
	69D ATGAaCCCCCAAGCAAAACTAGTCTTCACCATTAGCCTCCTCCTAGGAACAACCATTACCATCTCAAGCAACCACTGAGTTCTAGCCTGAACTGGCCTTGAAATCAACACCTTAGCCATCCTGCCCCTAATCTCAAAATCCCACCACCCCCGAGCCATTGAAGCCGCAACCAAATATTTCCTGGTCCAAGCAGCTGCCTCTACTCTAGTCCTATTCTCCAGCATAACCAATGCATGACACACTGGACAATGAGACATCACCCAACTAACAAACCCTACCTCATCCCTAATCTTAACTACAGCTCTTGCAATAAAACTAGGTCTAGTCCCATTCCACTTCTGATTCCCAGAAGTCCTTCAAGGCTCCCCCCTCCCCGTTGGGCTACTCCTATCAAC…
	70D ATGAaCCCCCAAGCAAAACTAGTCTTCACCATTAGCCTCCTCCTAGGAACAACCATTACCATCTCAAGCAACCACTGAGTTCTAGCCTGAACTGGCCTTGAAATCAACACCTTAGCCATCCTGCCCCTAATCTCAAAATCCCACCACCCCCGAGCCATTGAAGCCGCAACCAAATATTTCCTGGTCCAAGCAGCTGCCTCTACTCTAGTCCTATTCTCCAGCATAACCAATGCATGACACACTGGACAATGAGACATCACCCAACTAACAAACCCTACCTCATCCCTAATCTTAACCACAGCTCTTGCAATAAAACTAGGTCTAGTCCCATTCCACTTCTGATTCCCAGAAGTCCTTCAAGGCTCCCCCCTCCCCGTTGGGCTACTCCTATCAAC…
	72D ATGAaCCCCCAAGCAAAACTAGTCTTCACCATTAGCCTCCTCCTAGGAACAACCATTACCATCTCAAGCAACCACTGAGTTCTAGCCTGAACTGGCCTTGAAATCAACACCTTAGCCATCCTGCCCCTAATCTCAAAATCCCACCACCCCCGAGCCATTGAAGCCGCAACCAAATATTTCCTGGTCCAAGCAGCTGCCTCTACTCTAGTCCTATTCTCCAGCATAACCAATGCATGACACACTGGACAATGAGACATCACCCAACTAACAAACCCTACCTCATCCCTAATCTTAACTACAGCTCTTGCAATAAAACTAGGTCTAGTCCCATTCCACTTCTGATTCCCAGAAGTCCTTCAAGGCTCCCCCCTCCCCGTTGGGCTACTCCTATCAAC…
	73D ATGAaCCCCCAAGCAAAACTAGTCTTCACCATTAGCCTCCTCCTAGGAACAACCATTACCATCTCAAGCAACCACTGAGTTCTAGCCTGAACTGGCCTTGAAATCAACACCTTAGCCATCCTGCCCCTAATCTCAAAATCCCACCACCCCCGAGCCATTGAAGCCGCAACCAAATATTTCCTAGTCCAAGCAGCTGCCTCTACTCTAATCCTATTCTCCAGCATAACCAATGCATGACACACTGGACAATGAGACATCACCCAGCTAACAAACCCTACCTCATCCCTAATCTTAACCACAGCTCTTGCAATAAAACTAGGTCTAGTCCCATTCCACTTCTGATTCCCAGAAGTCCTTCAAGGCTCCCCCCTCTCCGTTGGGCTACTCCTATCAAC…
	74D ATGAaCCCCCAAGCAAAACTAGTCTTCACCATTAGCCTCCTCCTAGGAACAACCATTACCATCTCAAGCAACCACTGAGTTCTAGCCTGAACTGGCCTTGAAATCAACACCTTAGCCATCCTGCCCCTAATCTCAAAATCCCACCACCCCCGAGCCATTGAAGCCGCAACCAAATATTTCCTAGTCCAAGCAGCTGCCTCTACTCTAATCCTATTCTCCAGCATAACCAATGCATGACACACTGGACAATGAGACATCACCCAGCTAACAAACCCTACCTCATCCCTAATCTTAACCACAGCTCTTGCAATAAAACTAGGTCTAGTCCCATTCCACTTCTGATTCCCAGAAGTCCTTCAAGGCTCCCCCCTCTCCGTTGGGCTACTCCTATCAAC…
	38D ATGAACCCCCAAGCAAAACTAGTCTTCACCATTAGCCTCCTCCTAGGAACAACCATTACCATCTCAAGCAACCACTGAGTTCTAGCCTGAACTGGCCTTGAAATCAACACCTTAGCCATCCTGCCCCTAATCTCAAAATCCCACCACCCCCGAGCCATTGAAGCCGCAACCAAATATTTCCTGGTCCAAGCAGCTGCCTCTACTCTAGTCCTATTCTCCAGCATAACCAATGCATGACACACTGGACAATGAGACATCACCCAACTAACAAACCCTACCTCATCCCTAATCTTAACCACAGCTCTTGCAATAAAACTAGGTCTAGTCCCATTCCACTTCTGATTCCCAGAAGTCCTTCAAGGCTCCCCCCTCCCCGTTGGGCTACTCCTATCAAC…
	52D ATGAACCCCCAAGCAAAACTAGTCTTCACCATTAGCCTCCTCCTAGGAACAACCATTACCATCTCAAGCAACCACTGAGTTCTAGCCTGAACTGGCCTTGAAATCAACACCTTAGCCATCCTGCCCCTAATCTCAAAATCCCACCACCCCCGAGCCATTGAAGCCGCAACCAAATATTTCCTGGTCCAAGCAGCTGCCTCTACTCTAGTCCTATTCTCCAGCATAACCAATGCATGACACACTGGACAATGAGACATCACCCAACTAACAAACCCTACCTCATCCCTAATCTTAACCACAGCTCTTGCAATAAAACTAGGTCTAGTCCCATTCCACTTCTGATTCCCAGAAGTCCTTCAAGGCTCCCCCCTCCCCGTTGGGCTACTCCTATCAAC…
	97G ATGaACCCCCAAGCAAAACTAATCTTCACCATTAGCCTCCTCCTAGGAACGACCATTACCATCTCAAGCAACCACTGAGTTTTAGCCTGAACTGGCCTTGAAATCAACACCTTGGCCATCCTACCCCTAATCTCAAAATCCCACCATCCCCGAGCCATTGAAGCCGCAACTAAATATTTCCTGGTACAAGCAGCTGCTTCCACTCTAGTCCTATTCTCCAGCATAACCAATGCATGACACACCGGACAATGAGACATCACCCAACTAACAAACCCCACCTCATCCCTAATCCTAACCGCAGCCCTTGCAATAAAACTAGGCCTAGTCCCATTCCACTTCTGATTCCCAGAAGTCCTTCAAGGCTCCTCCCTCCCCGTTGGGCTACTCTTATCAAC…
	98G ATGAaCCCCCAAGCAAAACTAATCTTCACCATTAGCCTCCTCCTAGGAACGACCATTACCATCTCAAGCAACCACTGAGTTTTAGCCTGAACTGGCCTTGAAATCAACACCTTGGCCATCCTACCCCTAATCTCAAAATCCCACCATCCCCGAGCCATTGAAGCCGCAACTAAATATTTCCTGGTACAAGCAGCTGCTTCCACTCTAGTCCTATTCTCCAGCATAACCAATGCATGACACACCGGACAATGAGACATCACCCAACTAACAAACCCCACCTCATCCCTAATCCTAACCGCAGCCCTTGCAATAAAACTAGGCCTAGTCCCATTCCACTTCTGATTCCCAGAAGTCCTTCAAGGCTCCTCCCTCCCCGTTGGGCTACTCTTATCAAC…
	99G ATGAaCCCCCAAGCAAAACTAATCTTCACCATTAGCCTCCTCCTAGGAACGACCATTACCATCTCAAGCAACCACTGAGTTTTAGCCTGAACTGGCCTTGAAATCAACACCTTGGCCATCCTACCCCTAATCTCAAAATCCCACCATCCCCGAGCCATTGAAGCCGCAACTAAATATTTCCTGGTACAAGCAGCTGCTTCCACTCTAGTCCTATTCTCCAGCATAACCAATGCATGACACACCGGACAATGAGACATCACCCAACTAACAAACCCCACCTCATCCCTAATCCTAACCGCAGCCCTTGCAATAAAACTAGGCCTAGTCCCATTCCACTTCTGATTCCCAGAAGTCCTTCAAGGCTCCTCCCTCCCCGTTGGGCTACTCTTATCAAC…
	100G ATGAaCCCCCAAGCAAAACTAATCTTCACCATTAGCCTCCTCCTAGGAACGACCATTACCATCTCAAGCAACCACTGAGTTTTAGCCTGAACTGGCCTTGAAATCAACACCTTGGCCATCCTACCCCTAATCTCAAAATCCCACCATCCCCGAGCCATTGAAGCCGCAACTAAATATTTCCTGGTACAAGCAGCTGCTTCCACTCTAGTCCTATTCTCCAGCATAACCAATGCATGACACACCGGACAATGAGACATCACCCAACTAACAAACCCCACCTCATCCCTAATCCTAACCGCAGCCCTTGCAATAAAACTAGGCCTAGTCCCATTCCACTTCTGATTCCCAGAAGTCCTTCAAGGCTCCTCCCTCCCCGTTGGGCTACTCTTATCAA…
	101G ATGAaCCCCCAAGCAAAACTAATCTTCACCATTAGCCTCCTCCTAGGAACGATCATTACCATCTCAAGCAACCACTGAGTTTTAGCCTGAACTGGCCTTGAAATCAACACCTTGGCCATCCTACCCCTAATCTCAAAATCCCACCATCCCCGAGCCATTGAAGCCGCAACTAAATATTTCCTGGTACAAGCAGCTGCTTCCACTCTAGTCCTATTCTCCAGCATAACCAATGCATGACACACCGGACAATGAGACATCACCCAACTAACAAACCCCACCTCATCCCTAATCCTAACCGCAGCCCTTGCAATAAAACTAGGCCTAGTCCCATTCCACTTCTGATTCCCAGAAGTCCTTCAAGGCTCCTCCCTCCCCGTTGGGCTACTCTTATCAA…
	95G ATGAaCCCCCAAGCAAAACTAATCTTCACCATTAGCCTCCTCCTAGGAACGACCATTACCATCTCAAGCAACCACTGAGTTTTAGCCTGAACTGGCCTTGAAATCAACACCTTGGCCATCCTACCCCTAATCTCAAAATCCCACCATCCCCGAGCCATTGAAGCCGCAACTAAATATTTCCTGGTACAAGCAGCTGCTTCCACTCTAGTCCTATTCTCCAGCATAACCAATGCATGACACACCGGACAATGAGACATCACCCAACTAACAAACCCCACCTCATCCCTAATCCTAACCGCAGCCCTTGCAATAAAACTAGGCCTAGTCCCATTCCACTTCTGATTCCCAGAAGTCCTTCAAGGCTCCTCCCTCCCCGTTGGGCTACTCTTATCAAC…
	96G ATGAaCCCCCAAGCAAAACTAATCTTCACCATTAGCCTCCTCCTAGGAACGACCATTACCATCTCAAGCAACCACTGAGTTTTAGCCTGAACTGGCCTTGAAATCAACACCTTGGCCATCCTACCCCTAATCTCAAAATCCCACCATCCCCGAGCCATTGAAGCCGCAACTAAATATTTCCTGGTACAAGCAGCTGCTTCCACTCTAGTCCTATTCTCCAGCATAACCAATGCATGACACACCGGACAATGAGACATCACCCAACTAACAAACCCCACCTCATCCCTAATCCTAACCGCAGCCCTTGCAATAAAACTAGGCCTAGTCCCATTCCACTTCTGATTCCCAGAAGTCCTTCAAGGCTCCTCCCTCCCCGTTGGGCTACTCTTATCAAC…
	92G ATGAaCCCCCAAGCAAAACTAATCTTCACCATTAGCCTCCTCCTAGGAACGACCATTACCATCTCAAGCAACCACTGAGTTTTAGCCTGAACTGGCCTTGAAATCAACACCTTGGCCATCCTACCCCTAATCTCAAAATCCCACCATCCCCGAGCCATTGAAGCCGCAACTAAATATTTCCTGGTACAAGCAGCTGCTTCCACTCTAGTCCTATTCTCCAGCATAACCAATGCATGACACACCGGACAATGAGACATCACCCAACTAACAAACCCCACCTCATCCCTAATCCTAACCGCAGCCCTTGCAATAAAACTAGGCCTAGTCCCATTCCACTTCTGATTCCCAGAAGTCCTTCAAGGCTCCTCCCTCCCCGTTGGGCTACTCTTATCAAC…
	43G ATGAACCCCCAAGCAAAACTAATCTTCACCATTAGCCTCCTCCTAGGAACGACCATTACCATCTCAAGCAACCACTGAGTTTTAGCCTGAACTGGCCTTGAAATCAACACCTTGGCCATCCTACCCCTAATCTCAAAATCCCACCATCCCCGAGCCATTGAAGCCGCAACTAAATATTTCCTGGTACAAGCAGCTGCTTCCACTCTAGTCCTATTCTCCAGCATAACCAATGCATGACACACCGGACAATGAGACATCACCCAACTAACAAACCCCACCTCATCCCTAATCCTAACCGCAGCCCTTGCAATAAAACTAGGCCTAGTCCCATTCCACTTCTGATTCCCAGAAGTCCTTCAAGGCTCCTCCCTCCCCGTTGGGCTACTCTTATCAAC…
	130G ATGAACCCCCAAGCAAAACTAATCTTCACCATTAGCCTCCTCCTAGGAACGACCATTACCATCTCAAGCAACCACTGAGTTTTAGCCTGAACTGGCCTTGAAATCAACACCTTGGCCATCCTACCCCTAATCTCAAAATCCCACCACCCCCGAGCCATTGAAGCCGCAACTAAATATTTCCTGGTACAAGCAGCTGCTTCCACTCTAGTCCTATTCTCCAGCATAACCAATGCATGACACACCGGACAATGAGACATCACCCAACTAACAAACCCCACCTCATCCCTAATCCTAACCGCAGCCCTTGCAATAAAACTAGGCCTAGTCCCATTCCACTTCTGATTCCCAGAAGTCCTTCAAGGCTCCTCCCTCCCCGTTGGGCTACTCTTATCAA…
	102ST ATGAaCCCCCAAGCAAAACTAATCTTCACCATTAGCCTCCTCCTAGGAACAACCATTACCATCTCAAGCAACCACTGAGTTTTAGCCTGAACTGGCCTTGAAATCAACACCTTAGCCGTCCTGCCCCTAATCTCAAAATCCCACCATCCCCGAGCCATTGAAGCCGCAACTAAATATTTCCTAGTGCAAGCAGCTGCTTCCGCTCTAGTCCTATTCTCCAGCATAACCAATGCATGACACACCGGACAATGAGACATCACCCAACTAACAAACCCCACCTCATCCCTAATCCTAACCGCAGCCCTTGCAATAAAACTAGGCCTAGTCCCATTCCACTTCTGATTCCCAGAAGTCCTTCAAGGCTCCTCCCTCCCCGTTGGGCTACTCTTATCA…
	83T ATGAaCCCCCAAGCAAAACTAATCTTCACCATTAGCCTCCTCCTAGGAACAACCATTACCATCTCAAGCAACCACTGAGTTTTAGCCTGAACTGGTCTTGAAATCAACACCTTAGCCATCCTACCTCTAATCTCAAAATCCCACCATCCCCGAGCCATTGAAGCCGCAACTAAATATTTCCTGGTACAAGCAGCTGCTTCCACTCTAGTCCTATTCTCCAGCATAACCAATGCATGACACACCGGACAATGAGACATCACCCAACTAACAAACCCCACCTCATCCCTAATCCTAACCGCAGCCCTTGCAATAAAACTAGGCCTAGTCCCATTCCACTTCTGATTCCCAGAAGTCCTTCAAGGCTCCTCCCTCCCCGTTGGGCTACTCCTATCAAC…
	84T ATGAaCCCCCAAGCAAAACTAATCTTCACCATTAGCCTCCTCCTAGGAACAACCATTACCATCTCAAGCAACCACTGAGTTTTAGCCTGAACTGGTCTTGAAATCAACACCTTAGCCATCCTACCTCTAATCTCAAAATCCCACCATCCCCGAGCCATTGAAGCCGCAACTAAATATTTCCTGGTACAAGCAGCTGCTTCCACTCTAGTCCTATTCTCCAGCATAACCAATGCATGACACACCGGACAATGAGACATCACCCAACTAACAAACCCCACCTCATCCCTAATCCTAACCGCAGCCCTTGCAATAAAACTAGGCCTAGTCCCATTCCACTTCTGATTCCCAGAAGTCCTTCAAGGCTCCTCCCTCCCCGTTGGGCTACTCCTATCAAC…
	85T ATGAaCCCCCAAGCAAAACTAATCTTCACCATTAGCCTCCTCCTAGGAACAACCATTACCATCTCAAGCAACCACTGAGTTTTAGCCTGAACTGGTCTTGAAATCAACACCTTAGCCATCCTACCTCTAATCTCAAAATCCCACCATCCCCGAGCCATTGAAGCCGCAACTAAATATTTCCTGGTACAAGCAGCTGCTTCCACTCTAGTCCTATTCTCCAGCATAACCAATGCATGACACACCGGACAATGAGACATCACCCAACTAACAAACCCCACCTCATCCCTAATCCTAACCGCAGCCCTTGCAATAAAACTAGGCCTAGTCCCATTCCACTTCTGATTCCCAGAAGTCCTTCAAGGCTCCTCCCTCCCCGTTGGGCTACTCCTATCAAC…
	86T ATGAaCCCCCAAGCAAAACTAATCTTCACCATTAGCCTCCTCCTAGGAACAACCATTACCATCTCAAGCAACCACTGAGTTTTAGCCTGAACTGGCCTTGAAATCAACACCTTGGCCATCCTACCTCTAATCTCAAAATCCCACCATCCCCGAGCCATTGAAGCCGCAACTAAATATTTCCTAGTACAAGCAGCTGCTTCCACTCTAGTCCTATTCTCCAGCATAACCAATGCATGACACACCGGACAATGAGACATCACCCAACTAACAAACCCCACCTCATCCCTAATCCTAACCGCAGCCCTTGCAATAAAACTAGGCCTAGTCCCATTCCACTTCTGATTCCCAGAAGTCCTTCAAGGCTCCTCCCTCCCCGTTGGGCTACTCCTATCAAC…
	87T ATGAaCCCCCAAGCAAAACTAATCTTCACCATTAGCCTCCTCCTAGGAACAACCATTACCATCTCAAGCAACCACTGAGTTTTAGCCTGAACTGGCCTTGAAATCAACACCTTGGCCATCCTACCTCTAATCTCAAAATCCCACCATCCCCGAGCCATTGAAGCCGCAACTAAATATTTCCTAGTACAAGCAGCTGCTTCCACTCTAGTCCTATTCTCCAGCATAACCAATGCATGACACACCGGACAATGAGACATCACCCAACTAACAAACCCCACCTCATCCCTAATCCTAACCGCAGCCCTTGCAATAAAACTAGGCCTAGTCCCATTCCACTTCTGATTCCCAGAAGTCCTTCAAGGCTCCTCCCTCCCCGTTGGGCTACTCCTATCAAC…
	88T ATGAaCCCCCAAGCAAAACTAATCTTCACCATTAGCCTCCTCCTAGGAACAACCATTACCATCTCAAGCAACCACTGAGTTTTAGCCTGAACTGGCCTTGAAATCAACACCTTGGCCATCCTACCTCTAATCTCAAAATCCCACCATCCCCGAGCCATTGAAGCCGCAACTAAATATTTCCTAGTACAAGCAGCTGCTTCCACTCTAGTCCTATTCTCCAGCATAACCAATGCATGACACACCGGACAATGAGACATCACCCAACTAACAAACCCCACCTCATCCCTAATCCTAACCGCAGCCCTTGCAATAAAACTAGGCCTAGTCCCATTCCACTTCTGATTCCCAGAAGTCCTTCAAGGCTCCTCCCTCCCCGTTGGGCTACTCCTATCAAC…
	89T ATGAaCCCCCAAGCAAAACTAATCTTCACCATTAGCCTCCTCCTAGGAACAACCATTACCATCTCAAGCAACCACTGAGTTTTAGCCTGAACTGGCCTTGAAATCAACACCTTGGCCATCCTACCTCTAATCTCAAAATCCCACCATCCCCGAGCCATTGAAGCCGCAACTAAATATTTCCTAGTACAAGCAGCTGCTTCCACTCTAGTCCTATTCTCCAGCATA?CCAATGCATGACACACCGGACAATGAGACATCACCCAACTAACAAACCCCACCTCATCCCTAATCCTAACCGCAGCCCTTGCAATAAAACTAGGCCTAGTCCCATTCCACTTCTGATTCCCAGAAGTCCTTCAAGGCTCCTCCCTCCCCGTTGGGCTACTCCTATCAAC…
	82T ATGAaCCCCCAAGCAAAACTAATCTTCACCATTAGCCTCCTCCTAGGAACAACCATTACCATCTCAAGCAACCACTGAGTTTTAGCCTGAACTGGTCTTGAAATCAACACCTTAGCCATCCTACCTCTAATCTCAAAATCCCACCATCCCCGAGCCATTGAAGCCGCAACTAAATATTTCCTGGTACAAGCAGCTGCTTCCACTCTAGTCCTATTCTCCAGCATAACCAATGCATGACACACCGGACAATGAGACATCACCCAACTAACAAACCCCACCTCATCCCTAATCCTAACCGCAGCCCTTGCAATAAAACTAGGCCTAGTCCCATTCCACTTCTGATTCCCAGAAGTCCTTCAAGGCTCCTCCCTCCCCGTTGGGCTACTCCTATCAAC…
	25T ATGAACCCCCAAGCAAAACTAATCTTCACCATTAGCCTCCTCCTAGGAACAACCATTACCATCTCAAGCAACCACTGAGTTTTAGCCTGAACTGGTCTTGAAATCAACACCTTAGCCATCCTACCTCTAATCTCAAAATCCCACCATCCCCGAGCCATTGAAGCCGCAACTAAATATTTCCTGGTACAAGCAGCTGCTTCCACTCTAGTCCTATTCTCCAGCATAACCAATGCATGACACACCGGACAATGAGACATCACCCAACTAACAAACCCCACCTCATCCCTAATCCTAACCGCAGCCCTTGCAATAAAACTAGGCCTAGTCCCATTCCACTTCTGATTCCCAGAAGTCCTTCAAGGCTCCTCCCTCCCCGTTGGGCTACTCCTATCAAC…
	44T ATGAACCCCCAAGCAAAACTAATCTTCACCATTAGCCTCCTCCTAGGAACAACCATTACCATCTCAAGCAACCACTGAGTTTTAGCCTGAACTGGCCTTGAAATCAACACCTTGGCCATCCTACCTCTAATCTCAAAATCCCACCATCCCCGAGCCATTGAAGCCGCAACTAAATATTTCCTAGTACAAGCAGCTGCTTCCACTCTAGTCCTATTCTCCAGCATAACCAATGCATGACACACCGGACAATGAGACATCACCCAACTAACAAACCCCACCTCATCCCTAATCCTAACCGCAGCCCTTGCAATAAAACTAGGCCTAGTCCCATTCCACTTCTGATTCCCAGAAGTCCTTCAAGGCTCCTCCCTCCCCGTTGGGCTACTCCTATCAAC…
	46T ATGAACCCCCAAGCAAAACTAATCTTCACCATTAGCCTCCTCCTAGGAACAACCATTACCATCTCAAGCAACCACTGAGTTTTAGCCTGAACTGGTCTTGAAATCAACACCTTAGCCATCCTACCTCTAATCTCAAAATCCCACCATCCCCGAGCCATTGAAGCCGCAACTAAATATTTCCTGGTACAAGCAGCTGCTTCCACTCTAGTCCTATTCTCCAGCATAACCAATGCATGACACACCGGACAATGAGACATCACCCAACTAACAAACCCCACCTCATCCCTAATCCTAACCGCAGCCCTTGCAATAAAACTAGGCCTAGTCCCATTCCACTTCTGATTCCCAGAAGTCCTTCAAGGCTCCTCCCTCCCCGTTGGGCTACTCCTATCAAC…
	30T ATGAACCCCCAAGCAAAACTAATCTTCACCATTAGCCTCCTCCTAGGAACAACCATTACCATCTCAAGCAACCACTGAGTTTTAGCCTGAACTGGTCTTGAAATCAACACCTTAGCCATCCTACCTCTAATCTCAAAATCCCACCATCCCCGAGCCATTGAAGCCGCAACTAAATATTTCCTGGTACAAGCAGCTGCTTCCACTCTAGTCCTATTCTCCAGCATAACCAATGCATGACACACCGGACAATGAGACATCACCCAACTAACAAACCCCACCTCATCCCTAATCCTAACCGCAGCCCTTGCAATAAAACTAGGCCTAGTCCCATTCCACTTCTGATTCCCAGAAGTCCTTCAAGGCTCCTCCCTCCCCGTTGGGCTACTCCTATCAAC…
	1GUAq ATGAACCCCCAAGCAAAACTAATCTTTACCATTAGCCTTCTCCTAGGAACAACCATTACCATCTCGAGCAACCATTGAGTATTAGCCTGAACTGGCCTTGAAATCAACACCCTAGCCGTCCTGCCCCTAATCTCAAAATCCCATCACCCCCGAGCCATTGAAGCCGCAACTAAGTACTTCCTAGTCCAAGCAGCTGCCTCCACCCTAGTACTATTTTCCAGCATAACCAATGCATGACACACTGGACAATGAGACATCACCCAACTAACAAGCCCCACCTCATCCCTGATCTTAACCGCAGCCCTCGCAATAAAACTAGGCCTAGTTCCTTTCCACTTCTGATTTCCAGAAGTCCTACAAGGCTCCTCTCTTCCCGTCGGACTACTCCTGTCA…
	2MXch ATGAACCCCCAAGCAAAACTAGTCTTTACCATTAGCCTTCTCCTAGGAACAACCATTACCATCTCGAGCAACCATTGAGTATTAGCCTGAACTGGCCTTGAAATCAACACCCTAGCCGTCCTGCCCCTAATCTCAAAATCCCATCACCCCCGAGCCATTGAAGCCGCAACTAAGTACTTCCTAGTCCAAGCGGCTGCCTCCACCCTAGTACTATTTTCCAGCATAACCAATGCATGACACACTGGACAATGAGACATCACCCAACTAACAAGCCCCACCTCATCCCTGATCTTAACCGCAGCCCTCGCAATAAAACTAGGCCTAGTTCCTTTCCACTTCTGATTTCCAGAAGTCCTACAAGGCTCCTCTCTTCCCGTCGGGCTACTCCTGTCA…
	1PAN ATGAACCCCCAAGCAAAACTAATCTTCACCATTAGCCTTCTCCTAGGAACAACCATCGTCATCTCGAGCAATCACTGAGTATTGGCCTGAACTGGTCTTGAAATCAATACTCTAGCCGTCCTACCCCTAATCTCGAAATCACACCATCCCCGAGCCATTGAAGCCGCAACTAAATACTTCCTGGTCCAAGCAGCCGCCTCCACCCTAATCCTATTTTCCAGCATAACCAATGCATGACACACTGGACAATGGGACATCACCCAACTAACAAACCCCGCCTCGTCCCTAATTCTAACCGCAGCCCTCGCAATAAAACTAGGTCTAGTCCCATTCCACTTCTGATTCCCAGAAGTCCTACAAGGCTCCTCCCTCCCCATCGGACTACTCCTATCGA…
	2CRca ATGAACCCCCAAGCAAAACTAATCTTCACCATTAGCCTTCTCCTAGGAACAACCATCGTCATCTCGAGCAATCACTGAGTATTGGCCTGAACTGGTCTTGAAATCAATACTCTAGCCGTCCTACCCCTAATCTCGAAATCACACCACCCCCGAGCCATTGAAGCCGCAACTAAATACTTCCTGGTCCAAGCAGCCGCCTCCACCCTAATCCTATTTTCCAGCATAACCAATGCATGACACACTGGACAATGGGACATCACCCAACTAACAAACCCCGCCTCGTCCCTAATTCTAACCGCAGCCCTCGCAATAAAACTAGGTCTAGTCCCATTCCACTTCTGATTCCCAGAAGTCCTACAAGGCTCCTCCCTCCCCATCGGACTACTCCTATCG…
	3CRsa ATGAaCCCCCAAGCAAAACTAATCTTCACCATTAGCCTTCTCCTAGGAACAACCATCGTCATCTCGAGCAATCACTGAGTATTGGCCTGAACTGGTCTTGAAATCAATACCCTAGCCGTCCTACCCCTAATCTCGAAATCACACCACCCCCGAGCCATTGAAGCCGCAACTAAATACTTCCTGGTCCAAGCAGCCGCCTCCACCCTAATCCTATTTTCCAGCATAACCAATGCATGACACACTGGACAATGGGATATCACCCAACTAACAAACCCCGCCTCGTCCCTAATTCTAACCGCAGCCCTCGCAATAAAACTAGGTCTAGTCCCATTCCACTTCTGATTCCCAGAAGTCCTACAAGGCTCCTCCCTCCCCATCGGACTACTCCTATCG…
	3VENa ATGAACCCCCAAGCAAAACTAATCTTCACCATTAGCCTTCTCCTAGGAACAACCATTGTCATCTCGAGCAACCACTGAGTATTAGCCTGAACTGGTCTCGAAATCAATACTCTAGCCATCCTACCCCTAATCTCGAAATCCCACCACCCCCGAGCCATCGAAGCCGCAACTAAATACTTCCTAGTCCAAGCAGCCGCCTCCACCCTAGTCCTGTTTTCCAGCATAACCAATGCATGACACACTGGACAATGAGACATCACCCAACTAACAAGCCCCGCCTCATCCCTAATCTTGACCGCAGCCCTCGCAATAAAACTAGGTCTAGTTCCATTCCACTTCTGATTCCCAGAAGTCCTACAAGGCTCCTCCCTCCCTGTCGGACTACTCCTGTCA…
	4VENb ATGAACCCCCAAGCAAAACTAATCTTCACCATTAGCCTTCTCCTAGGGACAACCATTGTCATCTCGAGCAACCACTGAGTATTAGCCTGAACTGGCCTTGAAATCAATACTCTAGCTATCCTACCCCTAATTTCGAAATCCCACCACCCCCGAGCCATCGAAGCCGCAACCAAATACTTCCTAGTCCAAGCAGCCGCCTCCACCCTAATCCTATTTTCCAGCATAACCAATGCATGACACACTGGACAATGAGACATCACCCAACTAACAGACCCCGCCTCATCCCTGATCTTAACCGCAGCCCTCGCAATAAAACTGGGTTTAGTCCCATTCCACTTCTGATTCCCAGAAGTCCTACAAGGCTCCTCCCTCCCTATCGGACTACTCCTGTCA…
	2VENa ATGAaCCCCCAAGCAAAACTAATCTTCACCATTAGCCTTCTCCTAGGAACAACCATTGTCATCTCGAGCAACCACTGAGTATTAGCCTGAACTGGTCTCGAAATCAATACTCTAGCCATCCTACCCCTAATCTCGAAATCCCACCACCCCCGAGCCATCGAAGCCGCAACTAAATACTTCCTAGTCCAAGCAGCCGCCTCCACCCTAGTCCTGTTTTCCAGCATAACCAATGCATGACACACTGGACAATGAGACATCACCCAACTAACAAGCCCCGCCTCATCCCTAATCTTGACCGCAGCCCTCGCAATAAAACTAGGTCTAGTTCCATTCCACTTCTGATTCCCAGAAGTCCTACAAGGCTCCTCCCTCCCTGTCGGACTACTCCTGTCA…
	2CRsa ATGAACCCCCAAGCAAAACTAGTCTTCACCATTAGCCTCCTCCTAGGAACAACTATCACTATCTCAAGCAACCACTGAGTCCTAGCCTGAACTGGCCTTGAAATCAACACCCTAGCCATCCTGCCCCTAATCTCAAAATCTCACCACCCCCGAGCCATTGAGGCTGCAACCAAATACTTCCTAGTCCAAGCAACCGCCTCCACCCTAATCCTATTTTCCAGCATAACCAATGCATGACACACCGGACAGTGAGACATCACCCAAATAACAAACCCCACCTCATCCCTGATTCTAACCACAGCCCTTGCAATAAAACTAGGCCTGGTCCCATTCCACTTCTGATTCCCAGAAGTACTACAAGGCTCCCCCCTTCCCATCGGACTACTCCTATCA…
	3CRca ATGAaCCCCCAAGCAAAACTAGTCTTCACCATTAGCCTCCTCCTAGGAACAACTATCACTATCTCAAGCAACCACTGAGTCCTAGCCTGAACTGGCCTTGAAATCAACACCCTAGCCATCCTGCCCCTAATCTCAAAATCTCACCACCCCCGAGCCATTGAGGCTGCAACCAAATACTTCCTAGTCCAAGCAACCGCCTCCACCCTAATCCTATTTTCCAGCATAACCAATGCATGACACACCGGACAGTGAGACATCACCCAAATAACAAACCCCACCTCATCCCTGATTCTAACCACAGCCCTTGCAATAAAACTAGGCCTGGTCCCATTCCACTTCTGATTCCCAGAAGTACTACAAGGCTCCCCCCTTCCCATCGGACTACTCCTATCA…
	1ARGt ATGAACCCCCAAGCAAAATTAATCTTCACTATCAGCCTTCTCCTAGGAACAACCATTACCATCTCGAGCAACCACTGAGTATTAGCCTGAACCGGTCTTGAAATCAATACTCTAGCCGTCCTGCCCCTAATCTCAAAATCCCACCACCCCCGGGCCATTGAAGCCGCAACTAAATACTTCCTAGTCCAAGCAGCTGCCTCCACCCTAATCCTATTCTCCAGCATAACCAACGCATGACACACCGGACAGTGAGACATCACCCAACTAACAAGCCCCGCTTCATCCCTGATCTTAACCGCAGCCCTCGCAATAAAACTAGGCCTAGTCCCATTCCACTTCTGATTCCCAGAAGTCCTACAAGGCTCCTCCCTCCCCATCGGACTACTCCTATCA…
	2PERp ?????????????????????????????????????????????????????????????????????????????????????????????????????????????????????????????????????????????????????????????????????????????????????????????????????????????????????????????????????????????????????????????????????????????????????????????????????????????????????????????????????????????????????????????????????????????????????????????????????????…
	7ECU ???????TCCGAGCAAAACTAGTCTTCACCTTTAGCCTCCTCCTAGGAACAACCATCGTCATCTCAAGCAATCACTGGGTATTAGCCTGAACTGGTCTTGAAATCAATACCCTGGCTATTCTGCCCCTTGTCTCAAAATCCCACCACCCCCGAGCCATTGAAGCCGCAACTAAATACTTCCTAGTCCAAGCAGCCGCCTCCACCCTAATCCTATTCTCCAGCATAACCAATGCATGACATACCGGACAATGAGACATCACCCAACTAACAAACCCCGCCTCATCCCTGATCTTAACCGCAGCCCTCGCAATAAAACTAGGCCTAGTTCCATTCCACTTCTGATTCCCAGAAGTCCTACAAGGCTCCTCCCTCCCTGTCGGACTACTCCTATCAA…
	5PER ATGAACCCCCAAGCAAAATTAATCTTCGCTATTAGCCTTCTCCTAGGAACAACCATTACCATCTCGAGCAACCACTGAGTATTAGCCTGAACCGGTCTTGAAATCAATACTCTGGCCGTCCTGCCCCTAATCTCAAAATCCCACCACCCCCGGGCCATTGAAGCCGCAACTAAATACTTCCTAGTCCAAGCAGCTGCCTCCACCCTAATCCTATTCTCCAGCATAACCAACGCATGACACACCGGACAGTGAGACATCACCCAACTAACAAACCCCGCCTCATCCCTGATCTTAACCGCAGCCCTCGCAATAAAACTAGGCTTAGTCCCATTCCACTTCTGATTCCCAGAAGTCCTACAAGGCTCCTCCCTCCCCATCGGACTACTCCTATCAA…
	6PER ATGAACCCCCAAGCAAAATTAATCTTCGCTATTAGCCTTCTCCTAGGAACAACCATTACCATCTCGAGCAACCACTGAGTATTAGCCTGAACCGGTCTTGAAATCAATACTCTGGCCGTCCTGCCCCTAATCTCAAAATCCCACCACCCCCGGGCCATTGAAGCCGCAACTAAATACTTCCTAGTCCAAGCAGCTGCCTCCACCCTAATCCTATTCTCCAGCATAACCAACGCATGACACACCGGACAGTGAGACATCACCCAACTAACAAACCCCGCCTCATCCCTGATCTTAACCGCAGCCCTCGCAATAAAACTAGGCTTAGTCCCATTCCACTTCTGATTCCCAGAAGTCCTACAAGGCTCCTCCCTCCCCATCGGACTACTCCTATCAA…
	10man ATGAACCCCCAAGCAAAACTAGTCTTCACCATTAGCCTTCTCCTAGGAACAACCATTGTCATCTCGAGCAACCACTGAGTATTAGCCTGAGCTGGTCTTGAAATCAATACTCTAGCCATCCTGCCCCTAATCTCGAAATCACACCACCCCCGAGCCATTGAAGCCGCAACTAAATACTTCCTAGTCCAAGCAGCCGCCTCCACCCTAGTCCTATTCTCCAGCATAACCAATGCATGACACACTGGACAATGAGACATCACCCAACTAACAAACCCCGCCTCATCCCTGATCTTAACCGCAGCCCTCGCAATAAAACTAGGCCTAGTCCCATTCCACTTCTGATTCCCAGAAGTCCTACAAGGCTCCTCCCTCCCCATCGGACTACTCCTATCA…
	9ECU ATGAACCCCCAAGCAAAACTAGTCTTCACCTTTAGCCTCCTCCTAGGAACAACCATCGTCATCTCAAGCAATCACTGGGTATTAGCCTGAACTGGTCTTGAAATCAATACCCTGGCTATTCTGCCCCTGATCTCAAAATCCCACCACCCCCGAGCCATTGAAGCCGCAACTAAATACTTCCTAGTCCAAGCAGCCGCCTCCACCCTAATCCTATTCTCCAGCATAACCAATGCATGACATACCGGACAATGAGACATCACCCAACTAACAAACCCCGCCTCATCCCTGATCTTAACCGCAGCCCTCGCAATAAAACTAGGCCTAGTTCCATTCCACTTCTGATTCCCAGAAGTCCTACAAGGCTCCTCCCTCCCTGTCGGACTACTCCTATCAA…
	11ECU ATGAACCCCCAAGCAAAACTAGTCTTCACCTTTAGCCTCCTCCTAGGAACAACCATCGTCATCTCAAGCAATCACTGGGTATTAGCCTGAACTGGTCTTGAAATCAATACCCTGGCTATTCTGCCCCTGATCTCAAAATCCCACCACCCCCGAGCCATTGAAGCCGCAACTAAATACTTCCTAGTCCAAGCAGCCGCCTCCACCCTAATCCTATTCTCCAGCATAACCAATGCATGACATACCGGACAATGAGACATCACCCAACTAACAAACCCCGCCTCATCCCTGATCTTAACCGCAGCCCTCGCAATAAAACTAGGCCTAGTTCCATTCCACTTCTGATTCCCAGAAGTCCTACAAGGCTCCTCCCTCCCTGTCGGACTACTCCTATCA…
	8caja ATGAACCCCCAAGCAAAACTAGTCTTCACCTTTAGCCTTCTCCTAGGAACAACCATCGTCATCTCAAGCAATCACTGGGTATTAGCCTGAACTGGTCTTGAAATCAATACCCTAGCCATTCTGCCCCTAATCTCAAAATCCCACCACCCCCGAGCCATTGAAGCCGCAACTAAATACTTCCTAGTCCAAGCAGCCGCCTCCACCCTAATCCTATTCTCCAGCATAACCAATGCATGACACACCGGACAATGAGACATCACCCAACTAACAAATCCCGCCTCATCCCTGATCTTAACCGCAGCCCTCGCAATAAAACTAGGCCTAGTTCCATTCCACTTCTGATTCCCAGAAGTCCTACAAGGCTCCTCCCTCCCTGTCGGACTACTCCTATCA…
	4caja ATGAaCCCCCAAGCAAAACTAGTCTTCACCTTCAGCCTCCTCCTAGGAACAACCATCGTCATCTCAAGCAATCACTGGGTATTAGCCTGAACTGGTCTTGAAATCAATACCCTAGCCATTCTGCCCCTAATCTCAAAATCCCACCACCCCCGAGCCATTGAAGCCGCAACTAAATACTTCCTAGTCCAAGCAGCCGCCTCCACCCTAATCCTATTCTCCAGCATAACCAATGCATGACACACCGGACAATGAGACATCACCCAACTAACAAACCCCGCCTCATCCCTGATCTTAACCGCAGCCCTCGCAATAAAACTAGGCCTAGTTCCATTCCACTTCTGATTCCCAGAAGTCCTACAAGGCTCCTCCCTCCCTGTCGGACTACTCCTATCA…
	12BOLla ATGAACCCCCAAGCAAAATTAATCTTCACCATTAGCCTTCTCCTAGGAACAACCATTACCATCTCGAGCAACCACTGAGTATTAGCCTGAACCGGTCTTGAAATCAACACTCTGGCCATCCTGCCCCTAATCTCAAAATCCCACCACCCCCGGGCCATTGAAGCCGCAACTAAATACTTCCTAGTCCAAGCAGCTGCCTCCACCCTAATCCTATTCTCCAGCATAACCAACGCATGACACACCGGACAGTGAGACATCACCCAACTAACAAACCCCGCCTCATCCCTGATCTTAACCGCAGCCCTCGCAATAAAACTAGGCTTAGTCCCATTCCACTTCTGATTCCCAGAAGTCCTACAAGGCTCCTCCCTCCCCATCGGACTACTCCTAT…
	13BOLsan ATGAACCCCCAAGCAAAATTAATCTTCACTATCAGCCTTCTCCTAGGAACAACCATTACCATCTCGAGCAACCACTGAGTATTAGCCTGAACCGGTCTTGAAATCAATACTCTAGCCGTCCTGCCCCTAATCTCAAAATCCCACCACCCCCGGGCCATTGAAGCCGCAACTAAATACTTCCTAGTCCAAGCAGCTGCCTCCACCCTAATCCTATTCTCCAGCATAACCAACGCATGACACACCGGACAATGAGACATCACCCAACTAACAAGCCCCGCTTCATCCCTGATCTTAACCGCAGCCCTCGCAATAAAACTAGGCCTAGTCCCATTCCACTTCTGATTCCCAGAAGTCCTACAAGGCTCCTCCCTCCCCATCGGACTACTCCTA…
	14ECUma ATGAACCCCCAAGCAAAACTAGTCTTCACCATTAGCCTTCTCCTAGGAACAACCATTGTCATCTCGAGCAACCACTGAGTATTAGCCTGAGCTGGTCTTGAAATCAATACTCTAGCCATCCTGCCCCTAATCTCGAAATCACACCACCCCCGAGCCATTGAAGCCGCAACTAAATACTTCCTAGTCCAAGCAGCCGCCTCCACCCTAGTCCTATTCTCCAGCATAACCAATGCATGACACACTGGACAATGAGACATCACCCAACTAACAAACCCCGCCTCATCCCTGATCTTAACCGCAGCCCTCGCAATAAAACTAGGCCTAGTCCCATTCCACTTCTGATTCCCAGAAGTCCTACAAGGCTCCTCCCTCCCCATCGGACTACTCCTAT…
	4CANnb ATGAACCCCCAAGCAAAACTAGTTTTCACCACTAGCCTCCTCCTAGGAACCACCATCACTATCTCAAGCAACCACTGAGCCCTAGCCTGAACTGGCCTTGAAATTAACACCCTAGCCATCCTACCCCTAATCTCAAAATCTCACCACCCCCGAGCCATTGAAGCCGCAACCAAATACTTCCTAGTCCAAGCAGCTGCCTCCACCCTAGTCCTATTCTCCAGCATAACCAACGCATGACACACCGGACAGTGAGACATCACCCAACTAACAGACCCCACCTCCTCCCTAATCTTGACCGCAGCCCTCGCAATAAAACTAGGCCTAGTCCCATTCCACTTCTGATTCCCGGAAGTCCTACAAGGCTCCCCCCTCCTCACCGGCCTACTCCTGTC…
	3CANbc ATGAACCCCCAAGCAAAACTAGTTTTCACCACTAGCCTCCTCCTAGGAACCACCATCACCATCTCAAGCAACCACTGAGCCCTGGCCTGAACCGGTCTTGAAATTAACACCCTAGCCATCCTACCCCTAATCTCAAAATCCCACCACCCCCGGGCCATTGAAGCCGCAACCAAATACTTCTTAGTCCAAGCGGCTGCCTCCACCCTAGTACTATTCTCCAGCATAACCAACGCATGACAAACCGGACAATGGGATATCACCCAACTAACAGACCCCACCTCCTCCCTAATCTTAACCGCAGCCCTCGCAATAAAACTGGGCCTAGTCCCATTCCACTTCTGATTCCCAGAAGTCCTGCAGGGCTCCCCCCTCCTCACCGGTCTACTCCTATC…
	6Caucasus ATGAACCCCCAAGCAAAACTAGTTTTCACCACTAGCCTCCTCCTAGGAACCACCATCACCATCTCAAGCAACCACTGAGCCCTGGCCTGAACCGGCCTTGAAATTAACACCTTAGCCATCCTACCCCTAATCTCAAAGTCCCACCACCCCCGAGCCATTGAAGCCGCAACCAAGTACTTCTTAGTCCAAGCAGCTGCCTCCACCCTAGTCCTATTCTCCAGCATAACCAATGCATGACACACCGGACAATGAGACATCACCCAACTAACAAACCCAACCTCCTCCCTGATCCTAACCACAGCCCTCGCAATAAAACTGGGCCTAGTTCCATTCCACTTCTGATTCCCAGAAGTCCTACAAGGCTCCCCCCTCCTCACAGGCCTACTCCT…
	7Japan ATGAACCCCCAAGCAAAACTAGTTTTCACCGCTAGCCTCCTCCTAGGAACCACCATCACCATCTCAAGCAACCACTGAGCCCTGGCCTGAGCTGGCCTTGAAATTAACACCCTAGCCATCCTGCCCCTAATCTCAAAATCCCACCACCCCCGAGCCATTGAAGCCGCAACCAAATACTTCTTAGTCCAAGCAGCTGCCTCCACCCTAGTCCTATTCTCCAGCATAACCAACGCATGACACACCGGACAATGAGACATCACCCAACTAACAGACCCCACCTCCTCCCTAATCTTAACCACAGCCCTCGCAATAAAACTGGGCCTAGTCCCATTCCACTTCTGATTCCCAGAAGTCCTACAAGGCTCCCCCCTCCTCACAGGCCTACTCCTGTC…
	9Belgium ATGAaCCCCCAAGCAAAACTAGTTTTCACCACTAGCCTCCTCCTAGGAACCACCATCACCATCTCAAGCAACCACTGAGCCCTAGCCTGAACTGGCCTTGAAATCAATACCCTAGCCATCCTACCCCTAATCTCAAAATCCCACCACCCCCGAGCCATTGAAGCCGCAACCAAATACTTCTTAGTCCAAGCAGCTGCCTCCACCCTAGTCCTATTCTCCAGCATAACCAATGCATGACACACCGGACAATGGGACATCACCCAACTAACAGACCCAACCTCCTCCCTAATCCTAACCGCAGCCCTCGCAATAAAACTGGGCCTAGTCCCATTCCACTTCTGATTCCCAGAAGTCCTACAAGGCTCCCCCCTCCTCACAGGCCTACTCCTG…
	10Germany ATGAaCCCCCAAGCAAAACTAGTTTTCACCACTAGCCTCCTCCTAGGAACCACCATCACCATCTCAAGCAACCACTGAGCCCTAGCCTGAACTGGCCTTGAAATCAATACCCTAGCCATCCTACCCCTAATCTCAAAATCCCACCACCCCCGAGCCATTGAAGCCGCAACCAAATACTTCTTAGTCCAAGCAGCTGCCTCCACCCTAGTCCTATTCTCCAGCATAACCAATGCATGACACACCGGACAATGGGACATCACCCAACTAACAGACCCAACCTCCTCCCTAATCCTAACCGCAGCCCTCGCAATAAAACTGGGCCTAGTCCCATTCCACTTCTGATTCCCAGAAGTCCTACAAGGCTCCCCCCTCCTCACAGGCCTACTCCT…
	11Switzerland ATGAACCCCCAAGCAAAACTAGTTTTCACCACTAGCCTCCTCCTAGGAACCACCATCACCATCTCAAGCAACCACTGAGCCCTAGCCTGAACTGGCCTTGAAATCAATACCCTAGCCATCCTACCCCTAATCTCAAAATCCCACCACCCCCGAGCCATTGAAGCCGCAACCAAATACTTCTTAGTCCAAGCAGCTGCCTCCACCCTAGTCCTATTCTCCAGCATAACCAATGCATGACACACCGGACAATGGGACATCACCCAACTAACAGACCCAACCTCCTCCCTAATCCTAACCGCAGCCCTCGCAATAAAACTGGGCCTAGTCCCATTCCACTTCTGATTCCCAGAAGTCCTACAAGGCTCCCCCCTCCTCACAGGCCTAC…
	AY460312 atgaacccccaagcaaaactagttttcaccactagcctcctcctaggaaccaccatcaccatctcaagcaaccactgggccctggcctgaactggccttgaaattaacaccctagccatcctacccctaatctcaaaatcccaccacccccgagccattgaagccgcaaccaaatacttcttagtccaagcagctgcctccaccctagtcctattctccagcataaccaacgcatggcacaccggacaatgagacatcacccaactaacagaccccacctcctccctaatcttaaccgcagccctcgcaataaaactaggcctagtcccattccacttctgattcccagaagtcctacaaggctcccccctcctcacaggcctactcctg…
;
END;
