# Supplementary material for: A latitudinal phylogeographic diversity gradient in birds
Source: PLoS Biol. 2017 Apr 13;15(4):e2001073. doi: 10.1371/journal.pbio.2001073 (PMC5390966; doi:10.1371/journal.pbio.2001073)
Supplement: S1 Data — (ZIP) [file pbio.2001073.s015.zip › S1_Data/Troglodytes-hiemalis-pacificus.nex]

#NEXUS
Begin data;
	Dimensions ntax=99 nchar=1059;
	Format datatype=DNA gap=- missing=?;
	Matrix
Troglodytes_troglodytes_AY460327	ATGAACCCCCAAGCAAAACTAGTTTTCACCACTAGCCTCCTCCTAGGAACCACCATCACCATCTCAAGCAACCACTGAGCCCTGGCCTGAACCGGTCTTGAAATTAACACCCTAGCCATCCTACCCCTAATCTCAAAATCCCACCACCCCCGGGCCATTGAAGCCGCAACCAAATACTTCTTAGTCCAAGCGGCTGCCTCCACCCTAGTACTATTCTCCAGCATAACCAACGCATGACAAACCGGACAATGGGATATCACCCAACTAACAGACCCCACCTCCTCCCTAATCTTAACCGCAGCCCTCGCAATAAAACTGGGCCTAGTCCCATTCCACTTCTGATTCCCAGAAGTCCTGCAGGGCTCCCCCCTCCTCACCGGCCTACTCCTATCAACAGCC…
Troglodytes_troglodytes_AY460321	ATGAACCCCCAAGCAAAACTAGTCTTCACCACTAGCCTCCTCCTAGGAACCACCATCACCATCTCAAGCAACCACTGAGCCCTGGCCTGAACCGGTCTTGAAATTAACACCCTAGCCATCCTACCCCTAATCTCAAAATCCCACCACCCCCGAGCCATTGAAGCCGCAACCAAATACTTCTTAGTCCAAGCGGCTGCCTCCACCCTAGTACTATTCTCCAGCATAACCAACGCATGACAAACCGGACAATGGGATATCACCCAACTAACAGACCCCACCTCCTCCCTAATCTTAACCGCAGCCCTCGCAATAAAACTGGGCCTAGTCCCATTCCACTTCTGATTCCCAGAAGTCCTGCAGGGCTCCCCCCTCCTCACCGGCCTACTCCTATCAACAGCC…
Troglodytes_troglodytes_AY460331	ATGAACCCCCAAGCAAAACTAGTTTTCACCACTAGCCTCCTCCTAGGAACCACCATCACCATCTCAAGCAACCACTGAGCCCTGGCCTGAACCGGTCTTGAAATTAACACCCTAGCCATCCTACCCCTAATCTCAAAATCCCACCACCCCCGGGCCATTGAAGCCGCAACCAAATACTTCTTAGTCCAAGCGGCTGCCTCCACCCTAGTACTATTCTCCAGCATAACCAACGCATGACAAACCGGACAATGGGATATCACCCAACTAACAGACCCCACCTCCTCCCTAATCTTAACCGCAGCCCTCGCAATAAAACTGGGCCTAGTCCCATTCCACTTCTGATTCCCAGAAGTCCTGCAGGGCTCCCCCCTCCTCACCGGCCTACTCCTATCAACAGCC…
Troglodytes_troglodytes_AY460319	ATGAACCCCCAAGCAAAACTAGTTTTCACCACTAGCCTCCTCCTAGGAACCACCATCACCATCTCAAGCAACCACTGAGCCCTGGCCTGAACCGGTCTTGAAATTAACACCCTAGCCATCCTACCCCTAATCTCAAAATCCCACCACCCCCGGGCCATTGAAGCCGCAACCAAATACTTCTTAGTCCAAGCGGCTGCCTCCACCCTAGTACTATTCTCCAGCATAACCAACGCATGACAAACCGGACAATGGGATATCACCCAACTAACAGACCCCACCTCCTCCCTAATCTTAACCGCAGCCCTCGCAATAAAACTGGGCCTAGTCCCATTCCACTTCTGATTCCCAGAAGTCCTGCAGGGCTCCCCCCTCCTCACCGGCCTACTCCTATCAACAGCC…
Troglodytes_troglodytes_AY460326	ATGAACCCCCAAGCAAAACTAGTTTTCACCACTAGCCTCCTCCTAGGAACCACCATCACCATCTCAAGCAACCACTGAGCCCTGGCCTGAACCGGTCTTGAAATTAACACCCTAGCCATCCTACCCCTAATCTCAAAATCCCACCACCCCCGGGCCATTGAAGCCGCAACCAAATACTTCTTAGTCCAAGCGGCTGCCTCCACCCTAGTACTATTCTCCAGCATAACCAACGCATGACAAACCGGACAATGGGATATCACCCAACTAACAGACCCCACCTCCTCCCTAATCTTAACCGCAGCCCTCGCAATAAAACTGGGCCTAGTCCCATTCCACTTCTGATTCCCAGAAGTCCTGCAGGGCTCCCCCCTCCTCACCGGTCTACTCCTATCAACAGCC…
Troglodytes_troglodytes_AY460320	ATGAACCCCCAAGCAAAACTAGTTTTCACCACTAGCCTCCTCCTAGGAACCACCATCACCATCTCAAGCAACCACTGAGCCCTGGCCTGAACCGGTCTTGAAATTAACACCCTAGCCATCCTACCCCTAATCTCAAAATCCCACCACCCCCGGGCCATTGAAGCCGCAACCAAATACTTCTTAGTCCAAGCGGCTGCCTCCACCCTAGTACTATTCTCCAGCATAACCAACGCATGACAAACCGGACAATGGGACATCACCCAACTAACAGACCCCACCTCCTCCCTAATCTTAACCGCAGCCCTCGCAATAAAACTGGGCCTAGTCCCATTCCACTTCTGATTCCCAGAAGTCCTGCAGGGCTCCCCCCTCCTCACCGGTCTACTCCTATCAACAGCC…
Troglodytes_troglodytes_AY460333	ATGAACCCCCAAGCAAAACTAGTTTTCACCACTAGCCTCCTCCTAGGAACCACCATCACCATCTCAAGCAACCACTGAGCCCTGGCCTGAACCGGTCTTGAAATTAACACCCTAGCCATCCTACCCCTAATCTCAAAATCCCACCACCCCCGGGCCATTGAAGCCGCAACCAAATACTTCTTAGTCCAAGCGGCTGCCTCCACCCTAGTACTATTCTCCAGCATAACCAACGCATGACAAACCGGACAATGGGACATCACCCAACTAACAGACCCCACCTCCTCCCTAATCTTAACCGCAGCCCTCGCAATAAAACTGGGCCTAGTCCCATTCCACTTCTGATTCCCAGAAGTCCTGCAGGGCTCCCCCCTCCTCACCGGTCTACTCCTATCAACAGCC…
Troglodytes_troglodytes_AY460330	ATGAACCCCCAAGCAAAACTAGTTTTCACCACTAGCCTCCTCCTAGGAACCACCATCACCATCTCAAGCAACCACTGAGCCCTGGCCTGAACCGGTCTTGAAATTAACACCCTAGCCATCCTACCCCTAATCTCAAAATCCCACCACCCCCGGGCCATTGAAGCCGCAACCAAATACTTCTTAGTCCAAGCGGCTGCCTCCACCCTAGTACTATTCTCCAGCATAACCAACGCATGACAAACCGGACAATGGGATATCACCCAACTAACAGACCCCACCTCCTCCCTAATCTTAACCGCAGCCCTCGCAATAAAACTGGGCCTAGTCCCATTCCACTTCTGATTCCCAGAAGTCCTGCAGGGCTCCCCCCTCCTCACCGGTCTACTCCTATCAACAGCC…
Troglodytes_troglodytes_AY460322	ATGAACCCCCAAGCAAAACTAGTTTTCACCACTAGCCTCCTCCTAGGAACCACCATCACCATCTCAAGCAACCACTGAGCCCTGGCCTGAACCGGTCTTGAAATTAACACCCTAGCCATCCTACCCCTAATCTCAAAATCCCACCACCCCCGGGCCATTGAAGCCGCAACCAAATACTTCTTAGTCCAAGCGGCTGCCTCCACCCTAGTACTATTCTCCAGCATAACCAACGCATGACAAACCGGACAATGGGATATCACCCAACTAACAGACCCCACCTCCTCCCTAATCTTAACCGCAGCCCTCGCAATAAAACTGGGCCTAGTCCCATTCCACTTCTGATTCCCAGAAGTCCTGCAGGGCTCCCCCCTCCTCACCGGTCTACTCCTATCAACAGCC…
Troglodytes_troglodytes_AY460318	ATGAACCCCCAAGCAAAACTAGTTTTCACCACTAGCCTCCTCCTAGGAACCACCATCACCATCTCAAGCAACCACTGAGCCCTGGCCTGAACCGGTCTTGAAATTAACACCCTAGCCATCCTACCCCTAATCTCAAAATCCCACCACCCCCGGGCCATTGAAGCCGCAACCAAATACTTCTTAGTCCAAGCGGCTGCCTCCACCCTAGTACTATTCTCCAGCATAACCAACGCATGACAAACCGGACAATGGGATATCACCCAGCTAACAGACCCCACCTCCTCCCTAATCTTAACCGCAGCCCTCGCAATAAAACTGGGCCTAGTCCCATTCCACTTCTGATTCCCAGAAGTCCTGCAGGGCTCCCCCCTCCTCACCGGTCTACTCCTATCAACAGCC…
Troglodytes_troglodytes_AY460332	ATGAACCCCCAAGCAAAACTAGTTTTCACCACTAGCCTCCTCCTAGGAACCACCATCACCATCTCAAGCAACCACTGAGCCCTGGCCTGAACCGGTCTTGAAATTAACACCCTAGCCATCCTACCCCTAATCTCAAAATCCCACCACCCCCGGGCCATTGAAGCCGCAACCAAATACTTCTTAGTCCAAGCGGCTGCCTCCACCCTAGTACTATTCTCCAGCATAACCAACGCATGACAAACCGGACAATGGGATATCACCCAACTAACAGACCCCACCTCCTCCCTAATCTTAACCGCAGCCCTCGCAATAAAACTGGGCCTAGTCCCATTCCACTTCTGATTCCCAGAAGTCCTGCAGGGCTCCCCCCTCCTCACCGGTCTACTCCTATCAACAGCC…
Troglodytes_troglodytes_AY460329	ATGAACCCCCAAGCAAAACTAGTTTTCACCACTAGCCTCCTCCTAGGAACCACCATCACCATCTCAAGCAACCACTGAGCCCTGGCCTGAACCGGTCTTGAAATTAACACCCTAGCCATCCTACCCCTAATCTCAAAATCCCACCACCCCCGGGCCATTGAAGCCGCAACCAAATACTTCTTAGTCCAAGCGGCTGCCTCCACCCTAGTACTATTCTCCAGCATAACCAACGCATGACAAACCGGACAATGGGATATCACCCAACTAACAGACCCCACCTCCTCCCTAATCTTAACCGCAGCCCTCGCAATAAAACTGGGCCTAGTCCCATTCCACTTCTGATTCCCAGAAGTCCTGCAGGGCTCCCCCCTCCTCACCGGTCTACTCCTATCAACAGCC…
Troglodytes_troglodytes_AY460328	ATGAACCCCCAAGCAAAACTAGTTTTCACCACTAGCCTCCTCCTAGGAACCACCATCACCATCTCAAGCAACCACTGAGCCCTGGCCTGAACCGGTCTTGAAATTAACACCCTAGCCATCCTACCCCTAATCTCAAAATCCCACCACCCCCGGGCCATTGAAGCCGCAACCAAATACTTCTTAGTCCAAGCGGCTGCCTCCACCCTAGTACTATTCTCCAGCATAACCAACGCATGACAAACCGGACAATGGGATATCACCCAACTAACAGACCCCACCTCCTCCCTAATCTTAACCGCAGCCCTCGCAATAAAACTGGGCCTAGTCCCATTCCACTTCTGATTCCCAGAAGTCCTGCAGGGCTCCCCCCTCCTCACCGGTCTACTCCTATCAACAGCC…
Troglodytes_troglodytes_AY460325	ATGAACCCCCAAGCAAAACTAGTTTTCACCACTAGCCTCCTCCTAGGAACCACCATCACCATCTCAAGCAACCACTGAGCCCTGGCCTGAACCGGTCTTGAAATTAACACCCTAGCCATCCTACCCCTAATCTCAAAATCCCACCACCCCCGGGCCATTGAAGCCGCAACCAAATACTTCTTAGTCCAAGCGGCTGCCTCCACCCTAGTACTATTCTCCAGCATAACCAACGCATGACAAACCGGACAATGGGATATCACCCAACTAACAGACCCCACCTCCTCCCTAATCTTAACCGCAGCCCTCGCAATAAAACTGGGCCTAGTCCCATTCCACTTCTGATTCCCAGAAGTCCTGCAGGGCTCCCCCCTCCTCACCGGTCTACTCCTATCAACAGCC…
Troglodytes_troglodytes_AY460324	ATGAACCCCCAAGCAAAACTAGTTTTCACCACTAGCCTCCTCCTAGGAACCACCATCACCATCTCAAGCAACCACTGAGCCCTGGCCTGAACCGGTCTTGAAATTAACACCCTAGCCATCCTACCCCTAATCTCAAAATCCCACCACCCCCGGGCCATTGAAGCCGCAACCAAATACTTCTTAGTCCAAGCGGCTGCCTCCACCCTAGTACTATTCTCCAGCATAACCAACGCATGACAAACCGGACAATGGGATATCACCCAACTAACAGACCCCACCTCCTCCCTAATCTTAACCGCAGCCCTCGCAATAAAACTGGGCCTAGTCCCATTCCACTTCTGATTCCCAGAAGTCCTGCAGGGCTCCCCCCTCCTCACCGGTCTACTCCTATCAACAGCC…
Troglodytes_troglodytes_AY460323	ATGAACCCCCAAGCAAAACTAGTTTTCACCACTAGCCTCCTCCTAGGAACCACCATCACCATCTCAAGCAACCACTGAGCCCTGGCCTGAACCGGTCTTGAAATTAACACCCTAGCCATCCTACCCCTAATCTCAAAATCCCACCACCCCCGGGCCATTGAAGCCGCAACCAAATACTTCTTAGTCCAAGCGGCTGCCTCCACCCTAGTACTATTCTCCAGCATAACCAACGCATGACAAACCGGACAATGGGATATCACCCAACTAACAGACCCCACCTCCTCCCTAATCTTAACCGCAGCCCTCGCAATAAAACTGGGCCTAGTCCCATTCCACTTCTGATTCCCAGAAGTCCTGCAGGGCTCCCCCCTCCTCACCGGTCTACTCCTATCAACAGCC…
Troglodytes_troglodytes_AY460315	ATGAACCCCCAAGCAAAACTAGTTTTCACCACTAGCCTCCTCCTAGGAACCACCATCACCATCTCAAGCAACCACTGAGCCCTGGCCTGAACCGGTCTTGAAATTAACACCCTAGCCATCCTACCCCTAATCTCAAAATCCCACCACCCCCGGGCCATTGAAGCCGCAACCAAATACTTCTTAGTCCAAGCGGCTGCCTCCACCCTAGTACTATTCTCCAGCATAACCAACGCATGACAAACCGGACAATGGGATATCACCCAACTAACAGACCCCACCTCCTCCCTAATCTTAACCGCAGCCCTCGCAATAAAACTGGGCCTAGTCCCATTCCACTTCTGATTCCCAGAAGTCCTGCAGGGCTCCCCCCTCCTCACCGGTCTACTCCTATCAACAGCC…
Troglodytes_troglodytes_AY460314	ATGAACCCCCAAGCAAAACTAGTTTTCACCACTAGCCTCCTCCTAGGAACCACCATCACCATCTCAAGCAACCACTGAGCCCTGGCCTGAACCGGTCTTGAAATTAACACCCTAGCCATCCTACCCCTAATCTCAAAATCCCACCACCCCCGGGCCATTGAAGCCGCAACCAAATACTTCTTAGTCCAAGCGGCTGCCTCCACCCTAGTACTATTCTCCAGCATAACCAACGCATGACAAACCGGACAATGGGATATCACCCAACTAACAGACCCCACCTCCTCCCTAATCTTAACCGCAGCCCTCGCAATAAAACTGGGCCTAGTCCCATTCCACTTCTGATTCCCAGAAGTCCTGCAGGGCTCCCCCCTCCTCACCGGTCTACTCCTATCAACAGCC…
Troglodytes_troglodytes_AY460317	ATGAACCCCCAAGCAAAACTAGTTTTCACCACTAGCCTCCTCCTAGGAACCACCATCACCATCTCAAGCAACCACTGAGCCCTGGCCTGAGCCGGTCTTGAAATTAACACCCTAGCCATCCTACCCCTAATCTCAAAATCCCACCACCCCCGGGCCATTGAAGCCGCAACCAAATACTTCTTAGTCCAAGCGGCTGCCTCCACCCTAGTACTATTCTCCAGCATAACCAACGCATGACAAACCGGACAATGGGATATCACCCAACTAACAGACCCCACCTCCTCCCTAATCTTAACCGCAGCCCTCGCAATAAAACTGGGCCTAGTCCCATTCCACTTCTGATTCCCAGAAGTCCTGCAGGGCTCCCCCCTCCTCACCGGTCTACTCCTATCAACAGCC…
Troglodytes_troglodytes_AY460316	ATGAACCCCCAAGCAAAACTAGTTTTCACCACTAGCCTCCTCCTAGGAACCACCATCACCATCTCAAGCAACCACTGAGCCCTGGCCTGAACCGGTCTTGAAATTAACACCCTAGCCATCCTACCCCTAATCTCAAAATCCCACCACCCCCGGGCCATTGAAGCCGCAACCAAATACTTCTTAGTCCAAGCGGCTGCCTCCACCCTAGTACTATTCTCCAGCATAACCAACGCATGACAAACCGGACAATGGGATATCACCCAACTAACAGACCCCACCTCCTCCCTAATCTTAACCGCAGCCCTCGCAATAAAACTGGGCCTAGTCCCATTCCACTTCTGATTCCCAGAAGTCCTGCAGGGCTCCCCCCTCCTCACCGGTCTACTCCTATCAACAGCC…
Troglodytes_troglodytes_AY460313	ATGAACCCCCAAGCAAAACTAGTTTTCACCACTAGCCTCCTCCTAGGAACCACCATCACCATCTCAAGCAACCACTGAGCCCTGGCCTGAACCGGTCTTGAAATTAACACCCTAGCCATCCTACCCCTAATCTCAAAATCCCACCACCCCCGGGCCATTGAAGCCGCAACCAAATACTTCTTAGTCCAAGCGGCTGCCTCCACCCTAGTACTATTCTCCAGCATAACCAACGCATGACAAACCGGACAATGGGATATCACCCAACTAACAGACCCCACCTCCTCCCTAATCTTAACCGCAGCCCTCGCAATAAAACTGGGCCTAGTCCCATTCCACTTCTGATTCCCAGAAGTCCTGCAGGGCTCCCCCCTCCTCACCGGTCTACTCCTATCAACAGCC…
Troglodytes_troglodytes_AY460272	ATGAACCCCCAAGCAAAACTAGTTTTCACCACTAGCCTCCTCCTAGGAACCACCATCACTATCTCAAGCAACCACTGAGCCCTAGCCTGAACTGGCCTTGAAATTAACACCCTAGCCATCCTACCCCTAATCTCAAAATCTCACCACCCCCGAGCCATTGAAGCCGCAACCAAATACTTCCTAGTCCAAGCAGCTGCCTCCACCCTAGTCCTATTCTCCAGCATAACCAACGCATGACACACCGGACAGTGAGACATCACCCAACTAACAGACCCCACCTCCTCCCTAATCCTGACCGCAGCCCTCGCAATAAAACTAGGCCTAGTCCCATTCCACTTCTGATTCCCGGAAGTCCTACAAGGCTCCCCCCTCCTCACCGGCCTACTCCTGTCAACAGTC…
Troglodytes_troglodytes_AY460286	ATGAACCCCCAAGCAAAACTAGTTTTCACCACTAGCCTCCTCCTAGGAACCACCATCACTATCTCAAGCAACCACTGAGCCCTAGCCTGAACTGGCCTTGAAATTAACACCCTAGCCATCCTACCCCTAATCTCAAAATCTCACCACCCCCGAGCCATTGAAGCCGCAACCAAATACTTCCTAGTCCAAGCAGCTGCCTCCACCCTAGTCCTATTCTCCAGCATAACCAACGCATGACACACCGGACAGTGAGACATCACCCAACTGACAGACCCCACCTCCTCCCTAATCTTGACCGCAGCCCTCGCAATAAAACTAGGCCTAGTCCCATTCCACTTCTGATTCCCGGAAGTCCTACAAGGCTCCCCCCTCCTCACCGGCCTACTCCTGTCAACAGTC…
Troglodytes_troglodytes_AY460284	ATGAACCCCCAAGCAAAACTAGTTTTCACCACTAGCCTCCTCCTAGGAACCACCATCACTATCTCAAGCAACCACTGAGCCCTAGCCTGAACTGGCCTTGAAATTAACACCCTAGCCATCCTACCCCTAATCTCAAAATCTCACCACCCCCGAGCCATTGAAGCCGCAACCAAATACTTCCTAGTCCAAGCAGCTGCCTCCACCCTAGTCCTATTCTCCAGCATAACCAACGCATGACACACCGGACAGTGAGACATCACCCAACTGACAGACCCCACCTCCTCCCTAATCTTGACCGCAGCCCTCGCAATAAAACTAGGCCTAGTCCCATTCCACTTCTGATTCCCGGAAGTCCTACAAGGCTCCCCCCTCCTCACCGGCCTACTCCTGTCAACAGTC…
Troglodytes_troglodytes_AY460285	ATGAACCCCCAAGCAAAACTAGTTTTCACCACTAGCCTCCTCCTAGGAACCACCATCACTATCTCAAGCAACCACTGAGCCCTAGCCTGAACTGGCCTTGAAATTAACACCCTAGCCATCCTACCCCTAATCTCAAAATCTCACCACCCCCGAGCCATTGAAGCCGCAACCAAATACTTCCTAGTCCAAGCAGCTGCCTCCACCCTAGTCCTATTCTCCAGCATAACCAACGCATGACACACCGGACAGTGAGACATCACCCAACTAACAGACCCCACCTCCTCCCTAATCTTGACCGCAGCCCTCGCAATAAAACTAGGCCTAGTCCCATTCCACTTCTGATTCCCGGAAGTCCTACAAGGCTCCCCCCTCCTCACCGGCCTACTCCTGTCAACAGTC…
Troglodytes_troglodytes_AY460290	ATGAACCCCCAAGCAAAACTAGTTTTCACCACTAGCCTCCTCCTAGGAACCACCATCACTATCTCAAGCAACCACTGAGCCCTAGCCTGAACTGGCCTTGAAATTAACACCCTAGCCATCCTACCCCTAATCTCAAAATCTCACCACCCCCGAGCCATTGAAGCCGCAACCAAATACTTCCTAGTCCAAGCAGCTGCCTCCACCCTAGTCCTATTCTCCAGCATAACCAACGCATGACACACCGGACAGTGAGACATCACCCAACTAACAGACCCCACCTCCTCCCTAATCTTGACCGCAGCCCTCGCAATAAAACTAGGCCTAGTCCCATTCCACTTCTGATTCCCGGAAGTCCTACAAGGCTCCCCCCTCCTCACCGGCCTACTCCTGTCAACAGTC…
Troglodytes_troglodytes_AY460280	ATGAACCCCCAAGCAAAACTAGTTTTCACCACTAGCCTCCTCCTAGGAACCACCATCACTATCTCAAGCAACCACTGAGCCCTAGCCTGAACTGGCCTTGAAATTAACACCCTAGCCATCCTACCCCTAATCTCAAAATCTCACCACCCCCGAGCCATTGAAGCCGCAACCAAATACTTCCTAGTCCAAGCAGCTGCCTCCACCCTAGTCCTATTCTCCAGCATAACCAACGCATGACACACCGGACAGTGAGACATCACCCAACTAACAGACCCCACCTCCTCCCTAATCTTGACCGCAGCCCTCGCAATAAAACTAGGCCTAGTCCCATTCCACTTCTGATTCCCGGAAGTCCTACAAGGCTCCCCCCTCCTCACCGGCCTACTCCTGTCAACAGTC…
Troglodytes_troglodytes_AY460278	ATGAACCCCCAAGCAAAACTAGTTTTCACCACTAGCCTCCTCCTAGGAACCACCATCACTATCTCAAGCAACCACTGAGCCCTAGCCTGAACTGGCCTTGAAATTAACACCCTAGCCATCCTACCCCTAATCTCAAAATCTCACCACCCCCGAGCCATTGAAGCCGCAACCAAATACTTCCTAGTCCAAGCAGCTGCCTCCACCCTAGTCCTATTCTCCAGCATAACCAACGCATGACACACCGGACAGTGAGACATCACCCAACTAACAGACCCCACCTCCTCCCTAATCTTGACCGCAGCCCTCGCAATAAAACTAGGCCTAGTCCCATTCCACTTCTGATTCCCGGAAGTCCTACAAGGCTCCCCCCTCCTCACCGGCCTACTCCTGTCAACAGTC…
Troglodytes_troglodytes_AY460274	ATGAACCCCCAAGCAAAACTAGTTTTCACCACTAGCCTCCTCCTAGGAACCACCATCACTATCTCAAGCAACCACTGAGCCCTAGCCTGAACTGGCCTTGAAATTAACACCCTAGCCATCCTACCCCTAATCTCAAAATCTCACCACCCCCGAGCCATTGAAGCCGCAACCAAATACTTCCTAGTCCAAGCAGCTGCCTCCACCCTAGTCCTATTCTCCAGCATAACCAACGCATGACACACCGGACAGTGAGACATCACCCAACTAACAGACCCCACCTCCTCCCTAATCTTGACCGCAGCCCTCGCAATAAAACTAGGCCTAGTCCCATTCCACTTCTGATTCCCGGAAGTCCTACAAGGCTCCCCCCTCCTCACCGGCCTACTCCTGTCAACAGTC…
Troglodytes_troglodytes_AY460271	ATGAACCCCCAAGCAAAACTAGTTTTCACCGCTAGCCTCCTCCTAGGAACCACCATCACTATCTCAAGCAACCACTGAGCCCTAGCCTGAACTGGCCTTGAAATTAACACCCTAGCCATCCTACCCCTAATCTCAAAATCTCACCACCCCCGAGCCATTGAAGCCGCAACCAAATACTTCCTAGTCCAAGCAGCTGCCTCCACCCTAGTCCTATTCTCCAGCATAACCAACGCATGACACACCGGACAGTGAGACATCACCCAACTAACAGACCCCACCTCCTCCCTAATCTTGACCGCAGCCCTCGCAATAAAACTAGGCCTAGTCCCATTCCACTTCTGATTCCCGGAAGTCCTACAAGGCTCCCCCCTCCTCACCGGCCTACTCCTGTCAACAGTC…
Troglodytes_troglodytes_AY460287	ATGAACCCCCAAGCAAAACTAGTTTTCACCACTAGCCTCCTCCTAGGAACCACCATCACTATCTCAAGCAACCACTGAGCCCTAGCCTGAACTGGCCTTGAAATTAACACCCTAGCCATCCTACCCCTAATCTCAAAATCTCACCACCCCCGAGCCATTGAAGCCGCAACCAAATACTTCCTAGTCCAAGCAGCTGCCTCCACCCTAGTCCTATTCTCCAGCATAACCAACGCATGACACACCGGACAGTGAGACATCACCCAACTAACAGACCCCACCTCCTCCCTAATCTTGACCGCAGCCCTCGCAATAAAACTAGGCCTAGTCCCATTCCACTTCTGATTCCCGGAAGTCCTACAAGGCTCCCCCCTCCTCACCGGCCTACTCCTGTCAACAGTC…
Troglodytes_troglodytes_AY460275	ATGAACCCCCAAGCAAAACTAGTTTTCACCACTAGCCTCCTCCTAGGAACCACCATCACTATCTCAAGCAACCACTGAGCCCTAGCCTGAACTGGCCTTGAAATTAACACCCTAGCCATCCTACCCCTAATCTCAAAATCTCACCACCCCCGAGCCATTGAAGCCGCAACCAAATACTTCCTAGTCCAAGCAGCTGCCTCCACCCTAGTCCTATTCTCCAGCATAACCAACGCATGACACACCGGACAGTGAGACATCACCCAACTAACAGACCCCACCTCCTCCCTAATCTTGACCGCAGCCCTCGCAATAAAACTAGGCCTAGTCCCATTCCACTTCTGATTCCCGGAAGTCCTACAAGGCTCCCCCCTCCTCACCGGCCTACTCCTGTCAACAGTC…
Troglodytes_troglodytes_AY460283	ATGAACCCCCAAGCAAAACTAGTTTTCACCACTAGCCTCCTCCTAGGAACCACCATCACTATCTCAAGCAACCACTGAGCCCTAGCCTGAACTGGCCTTGAAATTAACACCCTAGCCATCCTACCCCTAATCTCAAAATCTCACCACCCCCGAGCCATTGAAGCCGCAACCAAATACTTCCTAGTCCAAGCAGCTGCCTCCACCCTAGTCCTATTCTCCAGCATAACCAACGCATGACACACCGGACAGTGAGACATCACCCAACTAACAGACCCCACCTCCTCCTTAATCTTGACCGCAGCCCTCGCAATAAAACTAGGCCTAGTCCCATTCCACTTCTGATTCCCGGAAGTCCTACAAGGCTCCCCCCTCCTCACCGGCCTACTCCTGTCAACAGTC…
Troglodytes_troglodytes_AY460282	ATGAACCCCCAAGCAAAACTAGTTTTCACCACTAGCCTCCTCCTAGGAACCACCATCACTATCTCAAGCAACCACTGAGCCCTAGCCTGAACTGGCCTTGAAATTAACACCCTAGCCATCCTACCCCTAATCTCAAAATCTCACCACCCCCGAGCCATTGAAGCCGCAACCAAATACTTCCTAGTCCAAGCAGCTGCCTCCACCCTAGTCCTATTCTCCAGCATAACCAACGCATGACACACCGGACAGTGAGACATCACCCAACTAACAGACCCCACCTCCTCCCTAATCTTGACCGCAGCCCTCGCAATAAAACTAGGCCTAGTCCCATTCCACTTCTGATTCCCGGAAGTCCTACAAGGCTCCCCCCTCCTCACCGGCCTACTCCTGTCAACAGTC…
Troglodytes_troglodytes_AY460279	ATGAACCCCCAAGCAAAACTAGTTTTCACCACTAGCCTCCTCCTAGGAACCACCATCACTATCTCAAGCAACCACTGAGCCCTAGCCTGAACTGGCCTTGAAATTAACACCCTAGCCATCCTACCCCTAATCTCAAAATCTCACCACCCCCGAGCCATTGAAGCCGCAACCAAATACTTCCTAGTCCAAGCAGCTGCCTCCACCCTAGTCCTATTCTCCAGCATAACCAACGCATGACACACCGGACAGTGAGACATCACCCAACTAACAGACCCCACCTCCTCCCTAATCTTGACCGCAGCCCTCGCAATAAAACTAGGCCTAGTCCCATTCCACTTCTGATTCCCGGAAGTCCTACAAGGCTCCCCCCTCCTCACCGGCCTACTCCTGTCAACAGTC…
Troglodytes_troglodytes_AY460273	ATGAACCCCCAAGCAAAACTAGTTTTCACCACTAGCCTCCTCCTAGGAACCACCATCACTATCTCAAGCAACCACTGAGCCCTAGCCTGAACTGGCCTTGAAATTAACACCCTAGCCATCCTACCCCTAATCTCAAAATCTCACCACCCCCGAGCCATTGAAGCCGCAACCAAATACTTCCTAGTCCAAGCAGCTGCCTCCACCCTAGTCCTATTCTCCAGCATAACCAACGCATGACACACCGGACAGTGAGACATCACCCAACTAACAGACCCCACCTCCTCCCTAATCTTGACCGCAGCCCTCGCAATAAAACTAGGCCTAGTCCCATTCCACTTCTGATTCCCGGAAGTCCTACAAGGCTCCCCCCTCCTCACCGGCCTACTCCTGTCAACAGTC…
Troglodytes_troglodytes_AY460294	ATGAACCCCCAAGCAAAACTAGTTTTCACCACTAGCCTCCTCCTAGGAACCACCATCACTATCTCAAGCAACCACTGAGCCCTAGCCTGAACTGGCCTTGAAATTAACACCCTAGCCATCCTACCCCTAATCTCAAAATCTCACCACCCCCGAGCCATTGAAGCCGCAACCAAATACTTCCTAGTCCAAGCAGCTGCCTCCACCCTAGTCCTATTCTCCAGCATAACCAACGCATGACACACCGGACAGTGAGACATCACCCAACTAACAGACCCCACCTCCTCCCTAATCTTGACCGCAGCCCTCGCAATAAAACTAGGCCTAGTCCCATTCCACTTCTGATTCCCGGAAGTCCTACAAGGCTCCCCCCTCCTCACCGGCCTACTCCTGTCAACAGTC…
Troglodytes_troglodytes_AY460293	ATGAACCCCCAAGCAAAACTAGTTTTCACCACTAGCCTCCTCCTAGGAACCACCATCACTATCTCAAGCAACCACTGAGCCCTAGCCTGAACTGGCCTTGAAATTAACACCCTAGCCATCCTACCCCTAATCTCAAAATCTCACCACCCCCGAGCCATTGAAGCCGCAACCAAATACTTCCTAGTCCAAGCAGCTGCCTCCACCCTAGTCCTATTCTCCAGCATAACCAACGCATGACACACCGGACAGTGAGACATCACCCAACTAACAGACCCCACCTCCTCCCTAATCTTGACCGCAGCCCTCGCAATAAAACTAGGCCTAGTCCCATTCCACTTCTGATTCCCGGAAGTCCTACAAGGCTCCCCCCTCCTCACCGGCCTACTCCTGTCAACAGTC…
Troglodytes_troglodytes_AY460292	ATGAACCCCCAAGCAAAACTAGTTTTCACCACTAGCCTCCTCCTAGGAACCACCATCACTATCTCAAGCAACCACTGAGCCCTAGCCTGAACTGGCCTTGAAATTAACACCCTAGCCATCCTACCCCTAATCTCAAAATCTCACCACCCCCGAGCCATTGAAGCCGCAACCAAATACTTCCTAGTCCAAGCAGCTGCCTCCACCCTAGTCCTATTCTCCAGCATAACCAACGCATGACACACCGGACAGTGAGACATCACCCAACTAACAGACCCCACCTCCTCCCTAATCTTGACCGCAGCCCTCGCAATAAAACTAGGCCTAGTCCCATTCCACTTCTGATTCCCGGAAGTCCTACAAGGCTCCCCCCTCCTCACCGGCCTACTCCTGTCAACAGTC…
Troglodytes_troglodytes_AY460291	ATGAACCCCCAAGCAAAACTAGTTTTCACCACTAGCCTCCTCCTAGGAACCACCATCACTATCTCAAGCAACCACTGAGCCCTAGCCTGAACTGGCCTTGAAATTAACACCCTAGCCATCCTACCCCTAATCTCAAAATCTCACCACCCCCGAGCCATTGAAGCCGCAACCAAATACTTCCTAGTCCAAGCAGCTGCCTCCACCCTAGTCCTATTCTCCAGCATAACCAACGCATGACACACCGGACAGTGAGACATCACCCAACTAACAGACCCCACCTCCTCCCTAATCTTGACCGCAGCCCTCGCAATAAAACTAGGCCTAGTCCCATTCCACTTCTGATTCCCGGAAGTCCTACAAGGCTCCCCCCTCCTCACCGGCCTACTCCTGTCAACAGTC…
Troglodytes_troglodytes_AY460289	ATGAACCCCCAAGCAAAACTAGTTTTCACCACTAGCCTCCTCCTAGGAACCACCATCACTATCTCAAGCAACCACTGAGCCCTAGCCTGAACTGGCCTTGAAATTAACACCCTAGCCATCCTACCCCTAATCTCAAAATCTCACCACCCCCGAGCCATTGAAGCCGCAACCAAATACTTCCTAGTCCAAGCAGCTGCCTCCACCCTAGTCCTATTCTCCAGCATAACCAACGCATGACACACCGGACAGTGAGACATCACCCAACTAACAGACCCCACCTCCTCCCTAATCTTGACCGCAGCCCTCGCAATAAAACTAGGCCTAGTCCCATTCCACTTCTGATTCCCGGAAGTCCTACAAGGCTCCCCCCTCCTCACCGGCCTACTCCTGTCAACAGTC…
Troglodytes_troglodytes_AY460288	ATGAACCCCCAAGCAAAACTAGTTTTCACCACTAGCCTCCTCCTAGGAACCACCATCACTATCTCAAGCAACCACTGAGCCCTAGCCTGAACTGGCCTTGAAATTAACACCCTAGCCATCCTACCCCTAATCTCAAAATCTCACCACCCCCGAGCCATTGAAGCCGCAACCAAATACTTCCTAGTCCAAGCAGCTGCCTCCACCCTAGTCCTATTCTCCAGCATAACCAACGCATGACACACCGGACAGTGAGACATCACCCAACTAACAGACCCCACCTCCTCCCTAATCTTGACCGCAGCCCTCGCAATAAAACTAGGCCTAGTCCCATTCCACTTCTGATTCCCGGAAGTCCTACAAGGCTCCCCCCTCCTCACCGGCCTACTCCTGTCAACAGTC…
Troglodytes_troglodytes_AY460281	ATGAACCCCCAAGCAAAACTAGTTTTCACCACTAGCCTCCTCCTAGGAACCACCATCACTATCTCAAGCAACCACTGAGCCCTAGCCTGAACTGGCCTTGAAATTAACACCCTAGCCATCCTACCCCTAATCTCAAAATCTCACCACCCCCGAGCCATTGAAGCCGCAACCAAATACTTCCTAGTCCAAGCAGCTGCCTCCACCCTAGTCCTATTCTCCAGCATAACCAACGCATGACACACCGGACAGTGAGACATCACCCAACTAACAGACCCCACCTCCTCCCTAATCTTGACCGCAGCCCTCGCAATAAAACTAGGCCTAGTCCCATTCCACTTCTGATTCCCGGAAGTCCTACAAGGCTCCCCCCTCCTCACCGGCCTACTCCTGTCAACAGTC…
Troglodytes_troglodytes_AY460277	ATGAACCCCCAAGCAAAACTAGTTTTCACCACTAGCCTCCTCCTAGGAACCACCATCACTATCTCAAGCAACCACTGAGCCCTAGCCTGAACTGGCCTTGAAATTAACACCCTAGCCATCCTACCCCTAATCTCAAAATCTCACCACCCCCGAGCCATTGAAGCCGCAACCAAATACTTCCTAGTCCAAGCAGCTGCCTCCACCCTAGTCCTATTCTCCAGCATAACCAACGCATGACACACCGGACAGTGAGACATCACCCAACTAACAGACCCCACCTCCTCCCTAATCTTGACCGCAGCCCTCGCAATAAAACTAGGCCTAGTCCCATTCCACTTCTGATTCCCGGAAGTCCTACAAGGCTCCCCCCTCCTCACCGGCCTACTCCTGTCAACAGTC…
Troglodytes_troglodytes_AY460276	ATGAACCCCCAAGCAAAACTAGTTTTCACCACTAGCCTCCTCCTAGGAACCACCATCACTATCTCAAGCAACCACTGAGCCCTAGCCTGAACTGGCCTTGAAATTAACACCCTAGCCATCCTACCCCTAATCTCAAAATCTCACCACCCCCGAGCCATTGAAGCCGCAACCAAATACTTCCTAGTCCAAGCAGCTGCCTCCACCCTAGTCCTATTCTCCAGCATAACCAACGCATGACACACCGGACAGTGAGACATCACCCAACTAACAGACCCCACCTCCTCCCTAATCTTGACCGCAGCCCTCGCAATAAAACTAGGCCTAGTCCCATTCCACTTCTGATTCCCGGAAGTCCTACAAGGCTCCCCCCTCCTCACCGGCCTACTCCTGTCAACAGTC…
Troglodytes_troglodytes_AY460270	ATGAACCCCCAAGCAAAACTAGTTTTCACCACTAGCCTCCTCCTAGGAACCACCATCACTATCTCAAGCAACCACTGAGCCCTAGCCTGAACTGGCCTTGAAATTAACACCCTAGCCATCCTACCCCTAATCTCAAAATCTCACCACCCCCGAGCCATTGAAGCCGCAACCAAATACTTCCTAGTCCAAGCAGCTGCCTCCACCCTAGTCCTATTCTCCAGCATAACCAACGCATGACACACCGGACAGTGAGACATCACCCAACTAACAGACCCCACCTCCTCCCTAATCTTGACCGCAGCCCTCGCAATAAAACTAGGCCTAGTCCCATTCCACTTCTGATTCCCGGAAGTCCTACAAGGCTCCCCCCTCCTCACCGGCCTACTCCTGTCAACAGTC…
Troglodytes_troglodytes_AY460269	ATGAACCCCCAAGCAAAACTAGTTTTCACCACTAGCCTCCTCCTAGGAACCACCATCACTATCTCAAGCAACCACTGAGCCCTAGCCTGAACTGGCCTTGAAATTAACACCCTAGCCATCCTACCCCTAATCTCAAAATCTCACCACCCCCGAGCCATTGAAGCCGCAACCAAATACTTCCTAGTCCAAGCAGCTGCCTCCACCCTAGTCCTATTCTCCAGCATAACCAACGCATGACACACCGGACAGTGAGACATCACCCAACTAACAGACCCCACCTCCTCCCTAATCTTGACCGCAGCCCTCGCAATAAAACTAGGCCTAGTCCCATTCCACTTCTGATTCCCGGAAGTCCTACAAGGCTCCCCCCTCCTCACCGGCCTACTCCTGTCAACAGTC…
Troglodytes_troglodytes_AY460268	ATGAACCCCCAAGCAAAACTAGTTTTCACCACTAGCCTCCTCCTAGGAACCACCATCACTATCTCAAGCAACCACTGAGCCCTAGCCTGAACTGGCCTTGAAATTAACACCCTAGCCATCCTACCCCTAATCTCAAAATCTCACCACCCCCGAGCCATTGAAGCCGCAACCAAATACTTCCTAGTCCAAGCAGCTGCCTCCACCCTAGTCCTATTCTCCAGCATAACCAACGCATGACACACCGGACAGTGAGACATCACCCAACTAACAGACCCCACCTCCTCCCTAATCTTGACCGCAGCCCTCGCAATAAAACTAGGCCTAGTCCCATTCCACTTCTGATTCCCGGAAGTCCTACAAGGCTCCCCCCTCCTCACCGGCCTACTCCTGTCAACAGTC…
Troglodytes_troglodytes_AY460265	ATGAACCCCCAAGCAAAACTAGTTTTCACCACTAGCCTCCTCCTAGGAACCACCATCACCATCTCAAGCAACCACTGAGCCCTGGCCTGAACCGGCCTTGAAATTAACACCTTAGCCATCCTACCCCTAATCTCAAAGTCCCACCACCCCCGAGCCATTGAAGCCGCAACCAAGTACTTCTTAGTCCAAGCAGCTGCCTCCACCCTAGTCCTATTCTCCAGCATAACCAATGCATGACACACCGGACAATGGGACATCACCCAACTAACAAACCCAACCTCCTCCCTGATCCTAACCACAGCCCTCGCAATAAAACTGGGCCTAGTTCCATTCCACTTCTGATTCCCAGAAGTCCTACAAGGCTCCCCCCTCCTCACAGGCCTACTCCTGTCAACAGTC…
Troglodytes_troglodytes_AY460263	ATGAACCCCCAAGCAAAACTAGTTTTCACCACTAGCCTCCTCCTAGGAACCACCATCACCATCTCAAGCAACCACTGAGCCCTGGCCTGAACCGGCCTTGAAATTAACACCTTAGCCATCCTACCCCTAATCTCAAAATCCCACCACCCCCGAGCCATTGAAGCCGCAACCAAGTACTTCTTAGTCCAAGCAGCTGCCTCCACCCTAGTCCTATTCTCCAGCATAACCAATGCATGACACACCGGACAATGGGACATCACCCAACTAACAAACCCAACCTCCTCCCTGATCCTAACCACAGCCCTCGCAATAAAACTGGGCCTAGTTCCATTCCACTTCTGATTCCCAGAAGTCCTACAAGGCTCCCCCCTCCTCACAGGCCTACTCCTGTCAACAGTC…
Troglodytes_troglodytes_AY460260	ATGAACCCCCAAGCAAAACTAGTTTTCACCACTAGCCTCCTCCTAGGAACCACCATCACCATCTCAAGCAACCACTGAGCCCTGGCCTGAACCGGCCTTGAAATTAACACCTTAGCCATCCTACCCCTAATCTCAAAGTCCCACCACCCCCGAGCCATTGAAGCCGCAACCAAGTACTTCTTAGTCCAAGCAGCTGCCTCCACCCTAGTCCTATTCTCCAGCATAACCAATGCATGACACACCGGACAATGAGACATCACCCAACTAACAAACCCAACCTCCTCCCTGATCCTAACCACAGCCCTCGCAATAAAACTGGGCCTAGTTCCATTCCACTTCTGATTCCCAGAAGTCCTACAAGGCTCCCCCCTCCTCACAGGCCTACTCCTGTCAACAGTC…
Troglodytes_troglodytes_AY460261	ATGAACCCCCAAGCAAAACTAGTTTTCACCACTAGCCTCCTCCTAGGAACCACCATCACCATCTCAAGCAACCACTGAGCCCTGGCCTGAACCGGCCTTGAAATTAACACCTTAGCCATCCTACCCCTAATCTCAAAGTCCCACCACCCCCGAGCCATTGAAGCCGCAACCAAGTACTTCTTAGTCCAAGCAGCTGCCTCCACCCTAGTCCTATTCTCCAGCATAACCAATGCATGACACACCGGACAATGGGACATCACCCAACTAACAAACCCAACCTCCTCCCTGATCCTAACCACAGCCCTCGCAATAAAACTGGGCCTAGTTCCATTCCACTTCTGATTCCCAGAAGTCCTACAAGGCTCCCCCCTCCTCACAGGCCTACTCCTGTCAACAGTC…
Troglodytes_troglodytes_AY460264	ATGAACCCCCAAGCAAAACTAGTTTTCACCACTAGCCTCCTCCTAGGAACCACCATCACCATCTCAAGCAACCACTGAGCCCTGGCCTGAACCGGCCTTGAAATTAACACCTTAGCCATCCTACCCCTAATCTCAAAGTCCCACCACCCCCGAGCCATTGAAGCCGCAACCAAGTACTTCTTAGTCCAAGCAGCTGCCTCCACCCTAGTCCTATTCTCCAGCATAACCAATGCATGACACACCGGACAATGGGACATCACCCAACTAACAAACCCAACCTCCTCCCTGATCCTAACCACAGCCCTCGCAATAAAACTGGGCCTAGTTCCATTCCACTTCTGATTCCCAGAAGTCCTACAAGGCTCCCCCCTCCTCACAGGCCTACTCCTGTCAACAGTC…
Troglodytes_troglodytes_AY460267	ATGAACCCCCAAGCAAAACTAGTTTTCACCACTAGCCTCCTCCTAGGAACCACCATCACCATCTCAAGCAACCACTGAGCCCTGGCCTGAACCGGCCTTGAAATTAACACCTTAGCCATCCTACCCCTAATCTCAAAGTCCCACCACCCCCGAGCCATTGAAGCCGCAACCAAGTACTTCTTAGTCCAAGCAGCTGCCTCCACCCTAGTCCTATTCTCCAGCATAACCAATGCATGACACACCGGACAATGAGACATCACCCAACTAACAAACCCAACCTCCTCCCTGATCCTAACCACAGCCCTCGCAATAAAACTGGGCCTAGTTCCATTCCACTTCTGATTCCCAGAAGTCCTACAAGGCTCCCCCCTCCTCACAGGCCTACTCCTGTCAACAGTC…
Troglodytes_troglodytes_AY460266	ATGAACCCCCAAGCAAAACTAGTTTTCACCACTAGCCTCCTCCTAGGAACCACCATCACCATCTCAAGCAACCACTGAGCCCTGGCCTGAACCGGCCTTGAAATTAACACCTTAGCCATCCTACCCCTAATCTCAAAGTCCCACCACCCCCGAGCCATTGAAGCCGCAACCAAGTACTTCTTAGTCCAAGCAGCTGCCTCCACCCTAGTCCTATTCTCCAGCATAACCAATGCATGACACACCGGACAATGGGACATCACCCAACTAACAAACCCAACCTCCTCCCTGATCCTAACCACAGCCCTCGCAATAAAACTGGGCCTAGTTCCATTCCACTTCTGATTCCCAGAAGTCCTACAAGGCTCCCCCCTCCTCACAGGCCTACTCCTGTCAACAGTC…
Troglodytes_troglodytes_AY460262	ATGAACCCCCAAGCAAAACTAGTTTTCACCACTAGCCTCCTCCTAGGAACCACCATCACCATCTCAAGCAACCACTGAGCCCTGGCCTGAACCGGCCTTGAAATTAACACCTTAGCCATCCTACCCCTAATCTCAAAGTCCCACCACCCCCGAGCCATTGAAGCCGCAACCAAGTACTTCTTAGTCCAAGCAGCTGCCTCCACCCTAGTCCTATTCTCCAGCATAACCAATGCATGACACACCGGACAATGGGACATCACCCAACTAACAAACCCAACCTCCTCCCTGATCCTAACCACAGCCCTCGCAATAAAACTGGGCCTAGTTCCATTCCACTTCTGATTCCCAGAAGTCCTACAAGGCTCCCCCCTCCTCACAGGCCTACTCCTGTCAACAGTC…
Troglodytes_troglodytes_AY460259	ATGAACCCCCAAGCAAAACTAGTTTTCACCACTAGCCTCCTCCTAGGAACCACCATCACCATCTCAAGCAACCACTGAGCCCTGGCCTGAACCGGCCTTGAAATTAACACCTTAGCCATCCTACCCCTAATCTCAAAGTCCCACCACCCCCGAGCCATTGAAGCCGCAACCAAGTACTTCTTAGTCCAAGCAGCTGCCTCCACCCTAGTCCTATTCTCCAGCATAACCAATGCATGACACACCGGACAATGGGACATCACCCAACTAACAAACCCAACCTCCTCCCTGATCCTAACCACAGCCCTCGCAATAAAACTGGGCCTAGTTCCATTCCACTTCTGATTCCCAGAAGTCCTACAAGGCTCCCCCCTCCTCACAGGCCTACTCCTGTCAACAGTC…
Troglodytes_troglodytes_AY460258	ATGAACCCCCAAGCAAAACTAGTTTTCACCACTAGCCTCCTCCTAGGAACCACCATCACCATCTCAAGCAACCACTGAGCCCTGGCCTGAACCGGCCTTGAAATTAACACCTTAGCCATCCTACCCCTAATCTCAAAGTCCCACCACCCCCGAGCCATTGAAGCCGCAACCAAGTACTTCTTAGTCCAAGCAGCTGCCTCCACCCTAGTCCTATTCTCCAGCATAACCAATGCATGACACACCGGACAATGGGACATCACCCAACTAACAAACCCAACCTCCTCCCTGATCCTAACCACAGCCCTCGCAATAAAACTGGGCCTAGTTCCATTCCACTTCTGATTCCCAGAAGTCCTACAAGGCTCCCCCCTCCTCACAGGCCTACTCCTGTCAACAGTC…
Troglodytes_troglodytes_AY460297	ATGAACCCCCAAGCAAAACTAGTTTTCACCACTAGCCTCCTCCTAGGAACCACCATCACCATCTCAAGCAACCACTGAGCCCTAGCCTGAACTGGCCTTGAAATCAATACCCTAGCCATCCTACCCCTAATCTCAAAATCCCACCACCCCCGAGCCATTGAAGCCGCAACCAAATACTTCTTAGTCCAAGCAGCTGCCTCCACCCTAGTCCTATTCTCCAGCATAACCAATGCATGACACACCGGACAATGGGACATCACCCAACTAACAGACCCAACCTCCTCCCTAATCCTAACCGCAGCCCTCGCAATAAAACTGGGCCTAGTCCCATTCCACTTCTGATTCCCAGAAGTCCTACAAGGCTCCCCCCTCCTCACAGGCCTACTCCTGTCAACAGTC…
Troglodytes_troglodytes_AY460302	ATGAACCCCCAAGCAAAACTAGTTTTCACCACTAGCCTCCTCCTAGGAACCACCATCACCATCTCAAGCAACCACTGAGCCCTAGCCTGAACTGGCCTTGAAATCAATACCCTAGCCATCCTACCCCTAATCTCAAAATCCCACCACCCCCGAGCCATTGAAGCCGCAACCAAATACTTCTTAGTCCAAGCAGCTGCCTCCACCCTAGTCCTATTCTCCAGCATAACCAATGCATGACACACCGGACAGTGGGACATCACCCAACTAACAGACCCAACCTCCTCCCTAATCCTAACCGCAGCCCTCGCAATAAAACTGGGCCTAGTCCCATTCCACTTCTGATTCCCAGAAGTCCTACAAGGCTCCCCCCTCCTCACAGGCCTACTCCTGTCAACAGTC…
Troglodytes_troglodytes_AY460299	ATGAACCCCCAAGCAAAACTAGTTTTCACCACTAGCCTCCTCCTAGGAACCACCATCACCATCTCAAGCAACCACTGAGCCCTAGCCTGAACTGGCCTTGAAATCAATACCCTAGCCATCCTACCCCTAATCTCAAAATCCCACCACCCCCGAGCCATTGAAGCCGCAACCAAATACTTCTTAGTCCAAGCAGCTGCCTCCACCCTAGTCCTATTCTCCAGCATAACCAATGCATGACACACCGGACAATGGGACATCACCCAACTAACAGACCCAACCTCCTCCCTAATCCTAACCGCAGCCCTCGCAATAAAACTGGGCCTAGTCCCATTCCACTTCTGATTCCCAGAAGTCCTACAAGGCTCCCCCCTCCTCACAGGCCTACTCCTGTCAACAGTC…
Troglodytes_troglodytes_AY460295	ATGAACCCCCAAGCAAAACTAGTTTTCACCACTAGCCTCCTCCTAGGAACCACCATCACCATCTCAAGCAACCACTGAGCCCTAGCCTGAACTGGCCTTGAAATCAATACCCTAGCCATCCTACCCCTAATCTCAAAATCCCACCACCCCCGAGCCATTGAAGCCGCAACCAAATACTTCTTAGTCCAAGCAGCTGCCTCCACCCTAGTCCTATTCTCCAGCATAACCAATGCATGACACACCGGACAATGGGACATCACCCAACTAACAGACCCAACCTCCTCCCTAATCCTAACCGCAGCCCTCGCAATAAAACTGGGCCTAGTCCCATTCCACTTCTGATTCCCAGAAGTCCTACAAGGCTCCCCCCTCCTCACAGGCCTACTCCTGTCAACAGTC…
Troglodytes_troglodytes_AY460311	ATGAACCCCCAAGCAAAACTAGTTTTCACCACTAGCCTCCTCCTAGGAACCACCATCACCATCTCAAGCAACCACTGAGCCCTAGCCTGAACTGGCCTTGAAATCAATACCCTAGCCATCCTACCCCTAATCTCAAAATCCCACCACCCCCGAGCCATTGAAGCCGCAACCAAATACTTCTTAGTCCAAGCAGCTGCCTCCACCCTAGTCCTATTCTCCAGCATAACCAATGCATGACACACCGGACAATGGGACATCACCCAACTAACAGACCCAACCTCCTCCCTAATCCTAACCGCAGCCCTCGCAATAAAACTGGGCCTAGTCCCATTCCACTTCTGATTCCCAGAAGTCCTACAAGGCTCCCCCCTCCTCACAGGCCTACTCCTGTCAACAGTC…
Troglodytes_troglodytes_AY460310	ATGAACCCCCAAGCAAAACTAGTTTTCACCACTAGCCTCCTCCTAGGAACCACCATCACCATCTCAAGCAACCACTGAGCCCTAGCCTGAACTGGCCTTGAAATCAATACCCTAGCCATCCTACCCCTAATCTCAAAATCCCACCACCCCCGAGCCATTGAAGCCGCAACCAAATACTTCTTAGTCCAAGCAGCTGCCTCCACCCTAGTCCTATTCTCCAGCATAACCAATGCATGACACACCGGACAATGGGACATCACCCAACTAACAGACCCAACCTCCTCCCTAATCCTAACCGCAGCCCTCGCAATAAAACTGGGCCTAGTCCCATTCCACTTCTGATTCCCAGAAGTCCTACAAGGCTCCCCCCTCCTCACAGGCCTACTCCTGTCAACAGTC…
Troglodytes_troglodytes_AY460309	ATGAACCCCCAAGCAAAACTAGTTTTCACCACTAGCCTCCTCCTAGGAACCACCATCACCATCTCAAGCAACCACTGAGCCCTAGCCTGAACTGGCCTTGAAATCAATACCCTAGCCATCCTACCCCTAATCTCAAAATCCCACCACCCCCGAGCCATTGAAGCCGCAACCAAATACTTCTTAGTCCAAGCAGCTGCCTCCACCCTAGTCCTATTCTCCAGCATAACCAATGCATGACACACCGGACAATGGGACATCACCCAACTAACAGACCCAACCTCCTCCCTAATCCTAACCGCAGCCCTCGCAATAAAACTGGGCCTAGTCCCATTCCACTTCTGATTCCCAGAAGTCCTACAAGGCTCCCCCCTCCTCACAGGCCTACTCCTGTCAACAGTC…
Troglodytes_troglodytes_AY460308	ATGAACCCCCAAGCAAAACTAGTTTTCACCACTAGCCTCCTCCTAGGAACCACCATCACCATCTCAAGCAACCACTGAGCCCTAGCCTGAACTGGCCTTGAAATCAATACCCTAGCCATCCTACCCCTAATCTCAAAATCCCACCACCCCCGAGCCATTGAAGCCGCAACCAAATACTTCTTAGTCCAAGCAGCTGCCTCCACCCTAGTCCTATTCTCCAGCATAACCAATGCATGACACACCGGACAATGGGACATCACCCAACTAACAGACCCAACCTCCTCCCTAATCCTAACCGCAGCCCTCGCAATAAAACTGGGCCTAGTCCCATTCCACTTCTGATTCCCAGAAGTCCTACAAGGCTCCCCCCTCCTCACAGGCCTACTCCTGTCAACAGTC…
Troglodytes_troglodytes_AY460307	ATGAACCCCCAAGCAAAACTAGTTTTCACCACTAGCCTCCTCCTAGGAACCACCATCACCATCTCAAGCAACCACTGAGCCCTAGCCTGAACTGGCCTTGAAATCAATACCCTAGCCATCCTACCCCTAATCTCAAAATCCCACCACCCCCGAGCCATTGAAGCCGCAACCAAATACTTCTTAGTCCAAGCAGCTGCCTCCACCCTAGTCCTATTCTCCAGCATAACCAATGCATGACACACCGGACAATGGGACATCACCCAACTAACAGACCCAACCTCCTCCCTAATCCTAACCGCAGCCCTCGCAATAAAACTGGGCCTAGTCCCATTCCACTTCTGATTCCCAGAAGTCCTACAAGGCTCCCCCCTCCTCACAGGCCTACTCCTGTCAACAGTC…
Troglodytes_troglodytes_AY460306	ATGAACCCCCAAGCAAAACTAGTTTTCACCACTAGCCTCCTCCTAGGAACCACCATCACCATCTCAAGCAACCACTGAGCCCTAGCCTGAACTGGCCTTGAAATCAATACCCTAGCCATCCTACCCCTAATCTCAAAATCCCACCACCCCCGAGCCATTGAAGCCGCAACCAAATACTTCTTAGTCCAAGCAGCTGCCTCCACCCTAGTCCTATTCTCCAGCATAACCAATGCATGACACACCGGACAATGGGACATCACCCAACTAACAGACCCAACCTCCTCCCTAATCCTAACCGCAGCCCTCGCAATAAAACTGGGCCTAGTCCCATTCCACTTCTGATTCCCAGAAGTCCTACAAGGCTCCCCCCTCCTCACAGGCCTACTCCTGTCAACAGTC…
Troglodytes_troglodytes_AY460305	ATGAACCCCCAAGCAAAACTAGTTTTCACCACTAGCCTCCTCCTAGGAACCACCATCACCATCTCAAGCAACCACTGAGCCCTAGCCTGAACTGGCCTTGAAATCAATACCCTAGCCATCCTACCCCTAATCTCAAAATCCCACCACCCCCGAGCCATTGAAGCCGCAACCAAATACTTCTTAGTCCAAGCAGCTGCCTCCACCCTAGTCCTATTCTCCAGCATAACCAATGCATGACACACCGGACAATGGGACATCACCCAACTAACAGACCCAACCTCCTCCCTAATCCTAACCGCAGCCCTCGCAATAAAACTGGGCCTAGTCCCATTCCACTTCTGATTCCCAGAAGTCCTACAAGGCTCCCCCCTCCTCACAGGCCTACTCCTGTCAACAGTC…
Troglodytes_troglodytes_AY460304	ATGAACCCCCAAGCAAAACTAGTTTTCACCACTAGCCTCCTCCTAGGAACCACCATCACCATCTCAAGCAACCACTGAGCCCTAGCCTGAACTGGCCTTGAAATCAATACCCTAGCCATCCTACCCCTAATCTCAAAATCCCACCACCCCCGAGCCATTGAAGCCGCAACCAAATACTTCTTAGTCCAAGCAGCTGCCTCCACCCTAGTCCTATTCTCCAGCATAACCAATGCATGACACACCGGACAATGGGACATCACCCAACTAACAGACCCAACCTCCTCCCTAATCCTAACCGCAGCCCTCGCAATAAAACTGGGCCTAGTCCCATTCCACTTCTGATTCCCAGAAGTCCTACAAGGCTCCCCCCTCCTCACAGGCCTACTCCTGTCAACAGTC…
Troglodytes_troglodytes_AY460303	ATGAACCCCCAAGCAAAACTAGTTTTCACCACTAGCCTCCTCCTAGGAACCACCATCACCATCTCAAGCAACCACTGAGCCCTAGCCTGAACTGGCCTTGAAATCAATACCCTAGCCATCCTACCCCTAATCTCAAAATCCCACCACCCCCGAGCCATTGAAGCCGCAACCAAATACTTCTTAGTCCAAGCAGCTGCCTCCACCCTAGTCCTATTCTCCAGCATAACCAATGCATGACACACCGGACAATGGGACATCACCCAACTAACAGACCCAACCTCCTCCCTAATCCTAACCGCAGCCCTCGCAATAAAACTGGGCCTAGTCCCATTCCACTTCTGATTCCCAGAAGTCCTACAAGGCTCCCCCCTCCTCACAGGCCTACTCCTGTCAACAGTC…
Troglodytes_troglodytes_AY460301	ATGAACCCCCAAGCAAAACTAGTTTTCACCACTAGCCTCCTCCTAGGAACCACCATCACCATCTCAAGCAACCACTGAGCCCTAGCCTGAACTGGCCTTGAAATCAATACCCTAGCCATCCTACCCCTAATCTCAAAATCCCACCACCCCCGAGCCATTGAAGCCGCAACCAAATACTTCTTAGTCCAAGCAGCTGCCTCCACCCTAGTCCTATTCTCCAGCATAACCAATGCATGACACACCGGACAATGGGACATCACCCAACTAACAGACCCAACCTCCTCCCTAATCCTAACCGCAGCCCTCGCAATAAAACTGGGCCTAGTCCCATTCCACTTCTGATTCCCAGAAGTCCTACAAGGCTCCCCCCTCCTCACAGGCCTACTCCTGTCAACAGTC…
Troglodytes_troglodytes_AY460300	ATGAACCCCCAAGCAAAACTAGTTTTCACCACTAGCCTCCTCCTAGGAACCACCATCACCATCTCAAGCAACCACTGAGCCCTAGCCTGAACTGGCCTTGAAATCAATACCCTAGCCATCCTACCCCTAATCTCAAAATCCCACCACCCCCGAGCCATTGAAGCCGCAACCAAATACTTCTTAGTCCAAGCAGCTGCCTCCACCCTAGTCCTATTCTCCAGCATAACCAATGCATGACACACCGGACAATGGGACATCACCCAACTAACAGACCCAACCTCCTCCCTAATCCTAACCGCAGCCCTCGCAATAAAACTGGGCCTAGTCCCATTCCACTTCTGATTCCCAGAAGTCCTACAAGGCTCCCCCCTCCTCACAGGCCTACTCCTGTCAACAGTC…
Troglodytes_troglodytes_AY460298	ATGAACCCCCAAGCAAAACTAGTTTTCACCACTAGCCTCCTCCTAGGAACCACCATCACCATCTCAAGCAACCACTGAGCCCTAGCCTGAACTGGCCTTGAAATCAATACCCTAGCCATCCTACCCCTAATCTCAAAATCCCACCACCCCCGAGCCATTGAAGCCGCAACCAAATACTTCTTAGTCCAAGCAGCTGCCTCCACCCTAGTCCTATTCTCCAGCATAACCAATGCATGACACACCGGACAATGGGACATCACCCAACTAACAGACCCAACCTCCTCCCTAATCCTAACCGCAGCCCTCGCAATAAAACTGGGCCTAGTCCCATTCCACTTCTGATTCCCAGAAGTCCTACAAGGCTCCCCCCTCCTCACAGGCCTACTCCTGTCAACAGTC…
Troglodytes_troglodytes_AY460296	ATGAACCCCCAAGCAAAACTAGTTTTCACCACTAGCCTCCTCCTAGGAACCACCATCACCATCTCAAGCAACCACTGAGCCCTAGCCTGAACTGGCCTTGAAATCAATACCCTAGCCATCCTACCCCTAATCTCAAAATCCCACCACCCCCGAGCCATTGAAGCCGCAACCAAATACTTCTTAGTCCAAGCAGCTGCCTCCACCCTAGTCCTATTCTCCAGCATAACCAATGCATGACACACCGGACAATGGGACATCACCCAACTAACAGACCCAACCTCCTCCCTAATCCTAACCGCAGCCCTCGCAATAAAACTGGGCCTAGTCCCATTCCACTTCTGATTCCCAGAAGTCCTACAAGGCTCCCCCCTCCTCACAGGCCTACTCCTGTCAACAGTC…
Troglodytes_troglodytes_AY460312	ATGAACCCCCAAGCAAAACTAGTTTTCACCACTAGCCTCCTCCTAGGAACCACCATCACCATCTCAAGCAACCACTGGGCCCTGGCCTGAACTGGCCTTGAAATTAACACCCTAGCCATCCTACCCCTAATCTCAAAATCCCACCACCCCCGAGCCATTGAAGCCGCAACCAAATACTTCTTAGTCCAAGCAGCTGCCTCCACCCTAGTCCTATTCTCCAGCATAACCAACGCATGGCACACCGGACAATGAGACATCACCCAACTAACAGACCCCACCTCCTCCCTAATCTTAACCGCAGCCCTCGCAATAAAACTAGGCCTAGTCCCATTCCACTTCTGATTCCCAGAAGTCCTACAAGGCTCCCCCCTCCTCACAGGCCTACTCCTGTCAACAGTC…
Troglodytes_troglodytes_AY460255	ATGAACCCCCAAGCAAAACTAGTTTTCACCGCTAGCCTCCTCCTAGGAACCACCATCACCATCTCAAGCAACCACTGAGCCCTGGCCTGAACTGGCCTTGAAATTAACACCCTAGCCATCCTGCCCCTAATCTCAAAATCCCACCACCCCCGAGCTATTGAAGCCGCAACCAAATACTTCTTAGTCCAAGCAGCTGCCTCCACCCTAGTCCTATTCTCCAGCATAACCAACGCATGACACACCGGACAATGAGACATCACCCAACTAACAGACCCCACCTCCTCCCTAATCTTAACCACAGCCCTCGCAATAAAACTGGGCCTAGTCCCATTCCACTTCTGATTCCCAGAAGTCCTACAAGGCTCCCCCCTCCTCACAGGCCTACTCCTGTCAACAGTC…
Troglodytes_troglodytes_AY460254	ATGAACCCCCAAGCAAAACTAGTTTTCACCGCTAGCCTCCTCCTAGGAACCACCATCACCATCTCAAGCAACCACTGAGCCCTGGCCTGAACTGGCCTTGAAATTAACACCCTAGCCATCCTGCCCCTAATCTCAAAATCCCACCACCCCCGAGCTATTGAAGCCGCAACCAAATACTTCTTAGTCCAAGCAGCTGCCTCCACCCTAGTCCTATTCTCCAGCATAACCAACGCATGACACACCGGACAATGAGACATCACCCAACTAACAGACCCCACCTCCTCCCTAATCTTAACCACAGCCCTCGCAATAAAACTGGGCCTAGTCCCATTCCACTTCTGATTCCCAGAAGTCCTACAAGGCTCCCCCCTCCTCACAGGCCTACTCCTGTCAACAGTC…
Troglodytes_troglodytes_AY460256	ATGAACCCCCAAGCAAAACTAGTTTTCACCGCTAGCCTCCTCCTAGGAACCACCATCACCATCTCAAGCAACCACTGAGCTCTGGCCTGAACTGGCCTTGAAATTAACACCCTAGCCATCCTGCCCCTAATCTCAAAATCCCACCACCCCCGAGCCATTGAAGCCGCAACCAAATACTTCTTAGTCCAAGCAGCTGCCTCCACCCTAGTCCTATTCTCCAGCATAACCAACGCATGACACACCGGACAATGAGACATCACCCAGCTAACAGACCCCACCTCCTCCCTAATCTTAACCACAGCCCTCGCAATAAAACTGGGCCTAGTCCCATTCCACTTCTGATTCCCAGAAGTCCTACAAGGCTCCCCCCTCCTCACAGGCCTACTCCTGTCAACAGTC…
Troglodytes_troglodytes_AY460249	ATGAACCCCCAAGCAAAACTAGTTTTCACCGCTAGCCTCCTCCTAGGAACCACCATCACCATCTCAAGCAACCACTGAGCCCTGGCCTGAACTGGCCTTGAAATTAACACCCTAGCCATCCTGCCCCTAATCTCAAAATCCCACCACCCCCGAGCCATTGAAGCCGCAACCAAATACTTCTTAGTCCAAGCAGCTGCCTCCACCCTAGTCCTATTCTCCAGCATAACCAACGCATGACACACCGGACAATGAGACATCACCCAGCTAACAGACCCCACCTCCTCCCTAATCTTAACCACAGCCCTCGCAATAAAACTGGGCCTAGTCCCATTCCACTTCTGATTCCCAGAAGTCCTACAAGGCTCCCCCCTCCTCACAGGCCTACTCCTGTCAACAGTC…
Troglodytes_troglodytes_AY460253	ATGAACCCCCAAGCAAAACTAGTTTTCACCACTAGCCTCCTCCTAGGAACCACCATCACCATCTCAAGCAACCACTGAGCCCTGGCCTGAACCGGCCTTGAAATTAACACCCTAGCCATCCTGCCCCTAATCTCAAAATCCCACCACCCCCGAGCCATTGAAGCCGCAACCAAATACTTCTTAGTCCAAGCAGCTGCCTCCACCCTAGTCCTATTCTCCAGCATAACCAACGCATGACACACCGGACAATGAGACATCACCCAACTAACAGACCCCACCTCCTCCCTAATCTTAACCACAGCCCTCGCAATAAAACTGGGCCTAGTCCCATTCCACTTCTGATTCCCAGAAGTCCTACAAGGCTCCCCCCTCCTCACAGGCCTACTCCTGTCAACAGTC…
Troglodytes_troglodytes_AY460237	ATGAACCCCCAAGCAAAACTAGTTTTCACCACTAGCCTCCTCCTAGGAACCACCATCACCATCTCAAGCAACCACTGAGCCCTGGCCTGAACTGGCCTTGAAATTAACACCCTAGCCATCCTGCCCCTAATCTCAAAATCCCACCACCCCCGAGCCATTGAAGCCGCAACCAAATACTTCTTAGTCCAAGCAGCTGCCTCCACCCTAGTCCTATTCTCCAGCATAACCAACGCATGACACACCGGACAATGAGACATCACCCAACTAACAGACCCCACCTCCTCCCTAATCTTAACCACAGCCCTCGCAATAAAACTGGGCCTAGTCCCATTCCACTTCTGATTCCCAGAAGTCCTACAAGGCTCCCCCCTCCTCACAGGCCTACTCCTGTCAACAGTC…
Troglodytes_troglodytes_AY460252	ATGAACCCCCAAGCAAAACTAGTTTTCACCACTAGCCTCCTCCTAGGAACCACCATCACCATCTCAAGCAACCACTGAGCCCTGGCCTGAACTGGCCTTGAAATTAACACCCTAGCCATCCTGCCCCTAATCTCAAAATCCCACCACCCCCGAGCCATTGAAGCCGCAACCAAATACTTCTTAGTCCAAGCAGCTGCCTCCACCCTAGTCCTATTCTCCAGCATAACCAACGCATGACACACCGGACAATGAGACATCACCCAACTAACAGACCCCACCTCCTCCCTAATCTTAACCACAGCCCTCGCAATAAAACTGGGCCTAGTCCCATTCCACTTCTGATTCCCAGAAGTCCTACAAGGCTCCCCCCTCCTCACAGGCCTACTCCTGTCAACAGTC…
Troglodytes_troglodytes_AY460243	ATGAACCCCCAAGCAAAACTAGTTTTCACCACTAGCCTCCTCCTAGGAACCACCATCACCATCTCAAGCAACCACTGAGCCCTGGCCTGAACTGGCCTTGAAATTAACACCCTAGCCATCCTGCCCCTAATCTCAAAATCCCACCACCCCCGAGCCATTGAAGCCGCAACCAAATACTTCTTAGTCCAAGCAGCTGCCTCCACCCTAGTCCTATTCTCCAGCATAACCAACGCATGACACACCGGACAATGAGACATCACCCAACTAACAGACCCCACCTCCTCCCTAATCTTAACCACAGCCCTCGCAATAAAACTGGGCCTAGTCCCATTCCACTTCTGATTCCCAGAAGTCCTACAAGGCTCCCCCCTCCTCACAGGCCTACTCCTGTCAACAGTC…
Troglodytes_troglodytes_AY460242	ATGAACCCCCAAGCAAAACTAGTTTTCACCACTAGCCTCCTCCTAGGAACCACCATCACCATCTCAAGCAACCACTGAGCCCTGGCCTGAACTGGCCTTGAAATTAACACCCTAGCCATCCTGCCCCTAATCTCAAAATCCCACCACCCCCGAGCCATTGAAGCCGCAACCAAATACTTCTTAGTCCAAGCAGCTGCCTCCACCCTAGTCCTATTCTCCAGCATAACCAACGCATGACACACCGGACAATGAGACATCACCCAACTAACAGACCCCACCTCCTCCCTAATCTTAACCACAGCCCTCGCAATAAAACTGGGCCTAGTCCCATTCCACTTCTGATTCCCAGAAGTCCTACAAGGCTCCCCCCTCCTCACAGGCCTACTCCTGTCAACAGTC…
Troglodytes_troglodytes_AY460248	ATGAACCCCCAAGCAAAACTAGTTTTCACCGCTAGCCTCCTCCTAGGAACCACCATCACCATCTCAAGCAACCACTGAGCCCTGGCCTGAACTGGCCTTGAAATTAACACCCTAGCCATCCTGCCCCTAATCTCAAAATCCCACCACCCCCGAGCCATTGAAGCCGCAACCAAATACTTCTTAGTCCAAGCAGCTGCCTCCACCCTAGTCCTATTCTCCAGCATAACCAACGCATGACACACCGGACAGTGAGACATCACCCAACTAACAGACCCCACCTCCTCCCTAATCTTAACCACAGCCCTCGCAATAAAACTGGGCCTAGTCCCATTCCACTTCTGATTCCCAGAAGTCCTACAAGGCTCCCCCCTCCTCACAGGCCTACTCCTGTCAACAGTC…
Troglodytes_troglodytes_AY460241	ATGAACCCCCAAGCAAAACTAGTTTTCACCGCTAGCCTCCTCCTAGGAACCACCATCACCATCTCAAGCAACCACTGAGCCCTGGCCTGAACTGGCCTTGAAATTAACACCCTAGCCATCCTGCCCCTAATCTCAAAATCCCACCACCCCCGAGCCATTGAAGCCGCAACCAAATACTTCTTAGTCCAAGCAGCTGCCTCCACCCTAGTCCTATTCTCCAGCATAACCAACGCATGACACACCGGACAGTGAGACATCACCCAACTAACAGACCCCACCTCCTCCCTAATCTTAACCACAGCCCTCGCAATAAAACTGGGCCTAGTCCCATTCCACTTCTGATTCCCAGAAGTCCTACAAGGCTCCCCCCTCCTCACAGGCCTACTCCTGTCAACAGTC…
Troglodytes_troglodytes_AY460245	ATGAACCCCCAAGCAAAACTAGTTTTCACCGCTAGCCTCCTCCTAGGAACCACCATCACCATCTCAAGCAACCACTGAGCCCTGGCCTGAGCTGGCCTTGAAATTAACACCCTAGCCATCCTGCCCCTAATCTCAAAATCCCACCACCCCCGAGCCATTGAAGCCGCAACCAAATACTTCTTAGTCCAAGCAGCTGCCTCCACCCTAGTCCTATTCTCCAGCATAACCAACGCATGACACACCGGACAATGAGACATCACCCAACTAACAGACCCCACCTCCTCCCTAATCTTAACCACAGCCCTCGCAATAAAACTGGGCCTAGTCCCATTCCACTTCTGATTCCCAGAAGTCCTACAAGGCTCCCCCCTCCTCACAGGCCTACTCCTGTCAACAGTC…
Troglodytes_troglodytes_AY460238	ATGAACCCCCAAGCAAAACTAGTTTTCACCGCTAGCCTCCTCCTAGGAACCACCATCACCATCTCAAGCAACCACTGAGCCCTGGCCTGAGCTGGCCTTGAAATTAACACCCTAGCCATCCTGCCCCTAATCTCAAAATCCCACCACCCCCGAGCCATTGAAGCCGCAACCAAATACTTCTTAGTCCAAGCAGCTGCCTCCACCCTAGTCCTATTCTCCAGCATAACCAACGCATGACACACCGGACAATGAGACATCACCCAACTAACAGACCCCACCTCCTCCCTAATCTTAACCACAGCCCTCGCAATAAAACTGGGCCTAGTCCCATTCCACTTCTGATTCCCAGAAGTCCTACAAGGCTCCCCCCTCCTCACAGGCCTACTCCTGTCAACAGTC…
Troglodytes_troglodytes_AY460239	ATGAACCCCCAAGCAAAACTAGTTTTCACCGCTAGCCTCCTCCTAGGAACCACCATCACCATCTCAAGCAACCACTGAGCCCTGGCCTGAACTGGCCTTGAAATTAACACCCTAGCCATCCTGCCCCTAATCTCAAAATCCCACCACCCCCGAGCCATTGAAGCCGCAACCAAATACTTCTTAGTCCAAGCAGCTGCCTCCACCCTAGTCCTATTCTCCAGCATAACCAACGCATGACACACCGGACAATGAGACATCACCCAACTAACAGACCCCACCTCCTCCCTAATCTTAACCACAGCCCTCGCAATAAAACTGGGCCTAGTCCCATTCCACTTCTGATTCCCAGAAGTCCTACAAGGCTCCCCCCTCCTCACAGGCCTACTCCTGTCAACAGTC…
Troglodytes_troglodytes_AY460257	ATGAACCCCCAAGCAAAACTAGTTTTCACCGCTAGCCTCCTCCTAGGAACCACCATCACCATCTCAAGCAACCACTGAGCCCTGGCCTGAACTGGCCTTGAAATTAACACCCTAGCCATCCTGCCCCTAATCTCAAAATCCCACCACCCCCGAGCCATTGAAGCCGCAACCAAATACTTCTTAGTCCAAGCAGCTGCCTCCACCCTAGTCCTATTCTCCAGCATAACCAACGCATGACACACCGGACAATGAGACATCACCCAACTAACAGACCCCACCTCCTCCCTAATCTTAACCACAGCCCTCGCAATAAAACTGGGCCTAGTCCCATTCCACTTCTGATTCCCAGAAGTCCTACAAGGCTCCCCCCTCCTCACAGGCCTACTCCTGTCAACAGTC…
Troglodytes_troglodytes_AY460251	ATGAACCCCCAAGCAAAACTAGTTTTCACCGCTAGCCTCCTCCTAGGAACCACCATCACCATCTCAAGCAACCACTGAGCCCTGGCCTGAACTGGCCTTGAAATTAACACCCTAGCCATCCTGCCCCTAATCTCAAAATCCCACCACCCCCGAGCCATTGAAGCCGCAACCAAATACTTCTTAGTCCAAGCAGCTGCCTCCACCCTAGTCCTATTCTCCAGCATAACCAACGCATGACACACCGGACAATGAGACATCACCCAACTAACAGACCCCACCTCCTCCCTAATCTTAACCACAGCCCTCGCAATAAAACTGGGCCTAGTCCCATTCCACTTCTGATTCCCAGAAGTCCTACAAGGCTCCCCCCTCCTCACAGGCCTACTCCTGTCAACAGTC…
Troglodytes_troglodytes_AY460250	ATGAACCCCCAAGCAAAACTAGTTTTCACCGCTAGCCTCCTCCTAGGAACCACCATCACCATCTCAAGCAACCACTGAGCCCTGGCCTGAACTGGCCTTGAAATTAACACCCTAGCCATCCTGCCCCTAATCTCAAAATCCCACCACCCCCGAGCCATTGAAGCCGCAACCAAATACTTCTTAGTCCAAGCAGCTGCCTCCACCCTAGTCCTATTCTCCAGCATAACCAACGCATGACACACCGGACAATGAGACATCACCCAACTAACAGACCCCACCTCCTCCCTAATCTTAACCACAGCCCTCGCAATAAAACTGGGCCTAGTCCCATTCCACTTCTGATTCCCAGAAGTCCTACAAGGCTCCCCCCTCCTCACAGGCCTACTCCTGTCAACAGTC…
Troglodytes_troglodytes_AY460247	ATGAACCCCCAAGCAAAACTAGTTTTCACCGCTAGCCTCCTCCTAGGAACCACCATCACCATCTCAAGCAACCACTGAGCCCTGGCCTGAACTGGCCTTGAAATTAACACCCTAGCCATCCTGCCCCTAATCTCAAAATCCCACCACCCCCGAGCCATTGAAGCCGCAACCAAATACTTCTTAGTCCAAGCAGCTGCCTCCACCCTAGTCCTATTCTCCAGCATAACCAACGCATGACACACCGGACAATGAGACATCACCCAACTAACAGACCCCACCTCCTCCCTAATCTTAACCACAGCCCTCGCAATAAAACTGGGCCTAGTCCCATTCCACTTCTGATTCCCAGAAGTCCTACAAGGCTCCCCCCTCCTCACAGGCCTACTCCTGTCAACAGTC…
Troglodytes_troglodytes_AY460246	ATGAACCCCCAAGCAAAACTAGTTTTCACCGCTAGCCTCCTCCTAGGAACCACCATCACCATCTCAAGCAACCACTGAGCCCTGGCCTGAACTGGCCTTGAAATTAACACCCTAGCCATCCTGCCCCTAATCTCAAAATCCCACCACCCCCGAGCCATTGAAGCCGCAACCAAATACTTCTTAGTCCAAGCAGCTGCCTCCACCCTAGTCCTATTCTCCAGCATAACCAACGCATGACACACCGGACAATGAGACATCACCCAACTAACAGACCCCACCTCCTCCCTAATCTTAACCACAGCCCTCGCAATAAAACTGGGCCTAGTCCCATTCCACTTCTGATTCCCAGAAGTCCTACAAGGCTCCCCCCTCCTCACAGGCCTACTCCTGTCAACAGTC…
Troglodytes_troglodytes_AY460244	ATGAACCCCCAAGCAAAACTAGTTTTCACCGCTAGCCTCCTCCTAGGAACCACCATCACCATCTCAAGCAACCACTGAGCCCTGGCCTGAACTGGCCTTGAAATTAACACCCTAGCCATCCTGCCCCTAATCTCAAAATCCCACCACCCCCGAGCCATTGAAGCCGCAACCAAATACTTCTTAGTCCAAGCAGCTGCCTCCACCCTAGTCCTATTCTCCAGCATAACCAACGCATGACACACCGGACAATGAGACATCACCCAACTAACAGACCCCACCTCCTCCCTAATCTTAACCACAGCCCTCGCAATAAAACTGGGCCTAGTCCCATTCCACTTCTGATTCCCAGAAGTCCTACAAGGCTCCCCCCTCCTCACAGGCCTACTCCTGTCAACAGTC…
Troglodytes_troglodytes_AY460240	ATGAACCCCCAAGCAAAACTAGTTTTCACCGCTAGCCTCCTCCTAGGAACCACCATCACCATCTCAAGCAACCACTGAGCCCTGGCCTGAACTGGCCTTGAAATTAACACCCTAGCCATCCTGCCCCTAATCTCAAAATCCCACCACCCCCGAGCCATTGAAGCCGCAACCAAATACTTCTTAGTCCAAGCAGCTGCCTCCACCCTAGTCCTATTCTCCAGCATAACCAACGCATGACACACCGGACAATGAGACATCACCCAACTAACAGACCCCACCTCCTCCCTAATCTTAACCACAGCCCTCGCAATAAAACTGGGCCTAGTCCCATTCCACTTCTGATTCCCAGAAGTCCTACAAGGCTCCCCCCTCCTCACAGGCCTACTCCTGTCAACAGTC…
Troglodytes_aedon_AY460233	ATGAACCCCCAAGCAAAACTAGTCTTCACCATCAGCCTCCTTCTAGGAACAACCATTACCGTTTCAAGCAACCACTGAGTTTTAGCCTGAACTGGCCTTGAAATCAACACCTTAGCCATCCTACCCCTAATCTCAAAATCTCACCATCCCCGAGCCATTGAAGCCGCAACTAAATACTTCCTAGTTCAAGCAGCTGCCTCCACCCTAGTCTTATTCTCCAGCATAACCAATGCATGACACACCGGACAATGAGACATCACCCAACTAACAAACCCCACCTCATCCCTAATCTTGACCACAGCCCTTGCAATAAAACTAGGTCTAGTCCCATTCCACTTCTGATTCCCAGAAGTCCTTCAAGGCTCCTCCCTCCCCGTTGGTCTACTCCTATCAACAGCC…
Troglodytes_aedon_GU816855	ATGAACCCCCAAGCAAAACTAGTCTTCGCCTTCAGCCTCCTCCTAGGAACAACCATTACCATCTCAAGCAACCACTGAGTTTTAGCCTGAACTGGCCTTGAAATCAACACCTTGGCCATCCTACCCCTAATCTCAAAATCCCACCACCCCCGAGCCATTGAAGCCGCAACTAAATATTTCCTAGTACAAGCAGCTGCTTCCACTCTAGTCCTATTCTCCAGCATAACCAATGCATGACACACCGGACAATGAGACATCACCCAACTAACAAACCCCACCTCATCCCTAATTCTAACCACAGCCCTTGCAATAAAACTAGGTCTAGTCCCATTCCACTTCTGATTCCCAGAAGTCCTTCAAGGCTCCTCCCTCCCCGTCGGGCTACTCCTATCAACAGCC…
	;
End;
