# Supplementary material for: A latitudinal phylogeographic diversity gradient in birds
Source: PLoS Biol. 2017 Apr 13;15(4):e2001073. doi: 10.1371/journal.pbio.2001073 (PMC5390966; doi:10.1371/journal.pbio.2001073)
Supplement: S1 Data — (ZIP) [file pbio.2001073.s015.zip › S1_Data/Trogon-rufus.nex]

#NEXUS 

Begin data;
	Dimensions ntax=39 nchar=1041;
	Format datatype=dna gap=-;
	Matrix
Trogon_elegans_U94806 GGATCTCTATTAGGAATTTGCCTACTAACGCAAATCCTCACCGGCCTCCTCCTAGCTGCTCACTACACTGCTGATACAGCACTAGCCTTCTCGTCAGTTGCCCACATATGCCGAAACGTCCAATATGGCTGACTTATCCGAAACCTGCACGCAAATGGAGCCTCATTCTTCTTTATCTGTATCTACCTTCACATCGGACGAGGGCTATACTATGGTTCCTACCTATTTAAAGAAACCTGAAACACAGGAGTAGTACTCCTACTAACCCTCATAGCAACCGCCTTTGTGGGGTATGTTCTACCATGAGGTCAAATGTCATTCTGAGGGGCCACAGTCATTACCAACTTATTTTCTGCCATCCCCTACATCGGCCAAACCCTAGTCGAATGGGCCTGAGGTGGCTTCTCAGTAGACAACCCTACACTAATTCGATTCTTCGCCCTACACTTCCTTCTACCCTTCATAATCGCCGGGCTCGCCCTAACCCACCTCATATTCCTCCATGAATCTGGATCCAATAACCCCCTAGGCATTCTATCAAACTACGACAAGATTCCATTTCACCCTTACTTTTCACTCAAGGATATCGTAGGGTTCGCAATTATACTCCTCCTCTTAGCAACCCTAGCCATATTCTCCCCAAACCTGCTAGGCGACCCAGAAAACTTCACGCCCGCAAACCCCCTAGCCACACCTCCACACATCAAACCAGAATGATATTTTTTATTCGCCTATGCTATCCTACGATCTATCCCTAACAAACTAGGCGGCGTATTAGCCCTAGCTGCATCAGTCCTAATCCTATTCCTAATCCCATTCCTACACAAATCCAAGCAACGTACAATAACATTTCGCCCCCTGTCCCAACTATTATTCTGACTATTAGTATCAAACCTACTGATCTTGACATGAATCGGAAGCCAACCAGTAGAACACCCATTCATCATCATTGGCCAGCTAGCATCTGCCACTTACTTCACTATTATCCTCATCCTCTTCCCCATCACCAGCACCCTAGAAAACAAAATACTTAACTACTAA
Trogon_mexicanus_U94809 GGATCCCTACTAGGAATCTGCCTACTAGTACAAATCTTCACCGGCCTCCTCCTAGCCGCCCACTACACCGCCGATACAACACTAGCCTTCTCATCGGTTGCCCACATATGCCGAAACGTTCAATACGGCTGACTAATCCGGAATCTCCATGCAAACGGAGCCTCATTCTTCTTTATCTGCATTTACCTTCACATTGGACGAGGATTATACTATGGTTCCTACCTATTCAAAGAAACCTGAAACACAGGAGTAGCTCTTCTACTAACCCTCATAGCAACCGCCTTCGTAGGGTATGTCCTACCCTGAGGGCAAATATCATTCTGAGGAGCTACAGTCATTACCAACTTATTTTCCGCTATCCCATACATCGGTCAAACCTTAGTTGAATGGGCCTGAGGCGGCTTTTCAGTAGACAACCCAACTCTAACCCGATTCTTTGCCTTACATTTCCTCCTCCCTTTCATAATCGCCGGGCTTGCCATAACCCACCTTATATTCCTGCATGAATCAGGATCCAACAACCCCCTAGGCATCCTATCAAACTATGACAAAATCCCATTCCACCCTTATTTCTCACTTAAGGACATTGTAGGATTCACAATCATACTTCTCCTTCTAACAACCCTCGCTATATTCTCCCCCAACCTCCTAGGCGACCCAGAAAACTTCACGCCAGCAAACCCCCTAGCCACACCTCCACATATCAAACCAGAATGATATTTCCTGTTCGCCTACGCCATCCTACGATCCATCCCCAATAAACTAGGAGGAGTATTAGCCCTAGCCGCCTCAGTCCTAATTCTATTCCTAATCCCATTCCTACACAAATCCAAACAACGGACAATAACATTCCGCCCCCTATCCCAACTACTATTCTGGCTATTAGTGTCAAACCTCCTAATCTTAACATGAATTGGAAGCCAGCCAGTAGAACACCCATTCATTATCATTGGCCAACTAGCATCCGCTACCTACTTCACTATCATCCTCATCCTCTTCCCCATCACCAGCACCCTAGAAAACAAAATACTTAACTACTAA
choco_ANSP2305EsmeraldasECU     ???????TCCTAGGAATCTGCCTACTAACACAAATCTTCACCGGCCTCCTTCTAGCCGCCCACTACACTGCTGACACAACACTAGCCTTTTCATCAGTTGCCCACATGTGCCGAAACGTCCAATACGGCTGACTAATCCGTAACCTTCATGCAAACGGAGCCTCATTCTTCTTCATTTGCATCTACCTTCACATCGGACGAGGACTATACTATGGTTCCTACCTATTTAAAGAAACCTGAAACACAGGAGTAGTACTTCTACTCACCCTCATAGCAACAGCCTTCGTAGGGTACGTCCTACCTTGAGGACAAATATCATTCTGAGGAGCTACAGTCATCACCAACCTATTCTCAGCCATCCCATACATCGGCCAAACCTTAGTAGAATGAGCCTGAGGTGGATTCTCAGTAGACAATCCTACACTTACCCGATTCTTCACCCTACACTTCCTCCTACCCTTCATAATTGCCGGACTCGCCCTAACCCACCTTATATTCCTCCATGACTCCGGCTCCAACAACCCCCTAGGTATTTTATCAAACTATGATAAAATCCCGTTCCACCCTTACTTTTCGCTCAAGGACATTCTAGGATTCGCAATCATACTACTCCTCCTAGCAACTCTCGCTATATTCTCCCCAAACCTCCTAGGCGACCCAGAAAACTTTACACCCGCAAATCCCCTAGTCACACCCCCACATATCAAACCAGAATGATATTTCTTATTCGCCTATGCCATCCTGCGATCTATTCCCAATAAACTAGGCGGCGTACTAGCCCTAGCCGCCTCAGTCCTAATTCTATTCCTCATCCCATTCCTCCATAAATCCAAACAACGCACAATAACATTCCGCCCTCTATCCCAATTATTATTCTGACTACTAGTATCAAACCTACTAATCCTGACATGAATTGGGAGCCAACCAGTAGAACACCCATTTATTATCATCGGCCAACTAGCATCCGCCACTTACTTCACTATCATCTTAATTCTCTTCCCCATCACCAGCGCCCTAGAAAACAAGATACTCAACTACTAA
choco_ANSP2380EsmeraldasECU     ???????TCCTAGGAATCTGCCTACTAACACAAATCTTCACCGGCCTCCTTCTAGCCGCCCACTACACTGCTGACACAACACTAGCCTTTTCATCAGTTGCCCACATGTGCCGAAACGTCCAATACGGCTGACTAATCCGTAACCTTCATGCAAACGGAGCCTCATTCTTCTTCATTTGCATCTACCTTCACATCGGACGAGGACTATACTATGGTTCCTACCTATTTAAAGAAACCTGAAACACAGGAGTAGTACTTCTACTCACCCTCATAGCAACAGCCTTCGTAGGGTACGTCCTACCTTGAGGACAAATATCATTCTGAGGAGCTACAGTCATCACCAACCTATTCTCAGCCATCCCATACATCGGCCAAACCTTAGTAGAATGAGCCTGAGGTGGATTCTCAGTAGACAATCCTACACTTACCCGATTCTTCACCCTACACTTCCTCCTACCCTTCATAATTGCCGGACTCGCCCTAACCCACCTTATATTCCTCCATGACTCCGGCTCCAACAACCCCCTAGGTATTTTATCAAACTATGATAAAATCCCGTTCCACCCTTACTTTTCGCTCAAGGACATTCTAGGATTCGCAATCATACTACTCCTCCTAGCAACTCTCGCTATATTCTCCCCAAACCTCCTAGGCGACCCAGAAAACTTTACACCCGCAAATCCCCTAGTCACACCCCCACATATCAAACCAGAATGATATTTCTTATTCGCCTATGCCATCCTGCGATCTATTCCCAATAAACTAGGCGGCGTACTAGCCCTAGCCGCCTCAGTCCTAATTCTATTCCTCATCCCATTCCTCCATAAATCCAAACAACGCACAATAACATTCCGCCCTCTATCCCAATTATTATTCTGACTACTAGTATCAAACCTACTAATCCTGACATGAATTGGGAGCCAACCAGTAGAACACCCATTTATTATCATCGGCCAACTAGCATCCGCCACTTACTTCACTATCATCTTAATTCTCTTCCCCATCACCAGCGCCCTAGAAAACAAGATACTCAACTACTAA
choco_LSUMZ2109DarienPAN      ???????TCCTAGGAATCTGCCTACTAACACAAATCTTCACTGGCCTCCTCCTAGCCGCCCACTATACCGCCGACACAACACTAGCCTTTTCATCAGTTGCTCACATGTGCCGAAACGTCCAACACGGCTGACTAATCCGTAACCTCCATGCAAACGGAGCCTCATTCTTCTTCATTTGCATCTACCTCCACATCGGACGAGGACTATACTATGGCTCCTACCTATTTAAAGAAACCTGAAACACAGGGGTAGTACTCCTACTCACCCTCATAGCAACAGCCTTCGTAGGGTACGTCTTACCTTGAGGACAAATATCATTCTGAGGGGCTACAGTCATCACCAACCTATTTTCAGCTATCCCATACATCGGCCAAACCTTGGTAGAATGAGCCTGGGGCGGATTCTCAGTAGACAACCCCACACTCACCCGATTCTTCACCCTGCACTTCCTTCTACCCTTCATAATTGCAGGTCTCGCCCTAACCCACCTTATATTCCTCCACGAATCCGGCTCCAACAACCCCCTAGGCATTTTATCAAACTACGACAAAATTCCATTCCACCCTTACTTTTCACTCAAGGACATTCTAGGGTTCGCAATCATACTACTCCTCCTAGCAACCCTCGCTATATTCTCCCCAAACCTCCTAGGCGACCCAGAAAACTTCACACCCGCAAACCCCCTAGTCACACCTCCACATATCAAGCCAGAATGATATTTCTTATTCGCCTATGCCATCCTACGATCCATCCCCAATAAACTAGGCGGCGTACTAGCCCTAGCTGCCTCAGTCCTAATTCTATTCCTCATCCCATTCCTTCATAAATCCAAACAACGTACAATAACATTCCGCCCTCTATCCCAATTATTATTCTGGCTATTAGTCTCAAACCTACTAATTCTGACATGAATTGGTAGCCAACCAGTAGAACACCCATTTATCATCATCGGCCAACTAGCATCCGCCACTTACTTCACCATCATCCTAATTCTCTTCCCTATCACCAGCGCTCTAGAAAACAAGATACTCAACTACTAA
choco_LSUMZ26522ColonPAN      ???????TCCTAGGAATCTGCCTACTAACACAAATCTTCACTGGCCTCCTCCTAGCCGCCCACTATACCGCCGACACAACACTAGCCTTTTCATCAGTTGCTCACATGTGCCGAAACGTCCAACACGGCTGACTAATCCGTAACCTCCATGCAAACGGAGCCTCATTCTTCTTCATTTGCATCTACCTCCACATCGGACGAGGACTATACTATGGCTCCTACCTATTTAAAGAAACCTGAAACACAGGGGTAGTACTCCTACTCACCCTCATAGCAACAGCCTTCGTAGGGTACGTCTTACCTTGAGGACAAATATCATTCTGAGGGGCTACAGTCATCACCAACCTATTTTCAGCTATCCCATACATCGGCCAAACCTTGGTAGAATGAGCCTGGGGCGGATTCTCAGTAGACAACCCCACACTCACCCGATTCTTCACCCTGCACTTCCTTCTACCCTTCATAATTGCAGGTCTCGCCCTAACCCACCTTATATTCCTCCACGAATCCGGCTCCAACAACCCCCTAGGCATTTTATCAAACTACGACAAAATTCCATTCCACCCTTACTTTTCACTCAAGGACATTCTAGGGTTCGCAATCATACTACTCCTCCTAGCAACCCTCGCTATATTCTCCCCAAACCTCCTAGGCGACCCAGAAAACTTCACACCCGCAAACCCCCTAGTCACACCTCCACATATCAAGCCAGAATGATATTTCTTATTCGCCTATGCCATCCTACGATCCATCCCCAATAAACTAGGCGGCGTACTAGCCCTAGCTGCCTCAGTCCTAATTCTATTCCTCATCCCATTCCTTCATAAATCCAAACAACGTACAATAACATTCCGCCCTCTATCCCAATTATTATTCTGACTATTAGTCTCAAACCTACTAATTCTGACATGAATTGGTAGCCAACCAGTAGAACACCCATTTATCATCATCGGCCAACTAGCATCCGCCACTTACTTCACCATCATCCTAATTCTCTTCCCTATCACCAGCGCTCTAGAAAACAAGATACTCAACTACTAA
inambari_LSUMZ27391LoretoPER        ???????TTCTAGGGATCTGCCTGCTAACACAAATCTTCACCGGCCTCCTCCTAGCCGCCCACTACACCGCCGACACAACATTAGCCTTTTCATCAGTCGCTCACATGTGCCGAAACGTCCAATACGGCTGACTAATCCGTAATCTTCATGCAAACGGAGCCTCATTCTTCTTCATTTGCATCTACCTCCACATCGGACGAGGACTTTACTATGGCTCCTACCTATTTAAAGAAACCTGAAACACAGGGGTAGTACTCCTACTCACCCTCATAGCAACAGCCTTCGTAGGGTATGTCTTACCTTGAGGGCAGATATCATTCTGAGGAGCTACAGTCATCACCAACCTATTCTCTGCTATCCCTTACATCGGCCAAACCTTAGTAGAATGAGCCTGGGGCGGATTCTCAGTAGATAACCCCACACTTACCCGATTCTTCACCCTGCACTTCCTCCTACCCTTCATAATCGCCGGACTCGCCTTAACCCACCTTATATTCCTCCACGAATCCGGCTCCAACAACCCCCTAGGCATTTTATCAAACTACGACAAAATTCCATTTCACCCTTACTTTTCACTCAAGGACATTCTAGGATTCGCAATCATACTTCTCCTCCTAGCAACCCTCGCTATATTCTCCCCAAACCTCTTAGGTGACCCAGAAAACTTCACACCCGCAAACCCCCTAGCCACACCCCCACATATCAAACCAGAGTGGTATTTCCTATTCGCCTATGCCATCCTACGATCCATCCCCAATAAACTAGGCGGCGTACTAGCCCTAGCCGCCTCAGTCCTAATCCTATTCCTTATCCCATTCCTCCACAAGTCTAAACAACGTGCAATAACATTTCGCCCCTTATCCCAATTATTATTCTGACTACTAGTCTCAAACCTACTAATCTTAACATGAATTGGGAGCCAGCCAGTAGAACACCCATTCATTATCATTGGTCAACTAGCATCCGCCACTTACTTTACTATCATCCTAATTCTCTTCCCCATCACCAGCGCCCTAGAAAACAAAATACTTAACTACTAA
choco_LSUMZ28703PanamaPAN     ???????TCCTAGGAATCTGCCTACTAACACAAATCTTCACTGGCCTCCTCCTAGCCGCCCACTATACCGCCGACACAACACTAGCCTTTTCATCAGTTGCTCACATGTGCCGAAACGTCCAACACGGCTGACTAATCCGTAACCTCCATGCAAACGGAGCCTCATTCTTCTTCATTTGCATCTACCTCCACATCGGACGAGGACTATACTATGGCTCCTACCTATTTAAAGAAACCTGAAACACAGGGGTAGTACTCCTACTCACCCTCATAGCAACAGCCTTCGTAGGGTACGTCTTACCTTGAGGACAAATATCATTCTGAGGGGCTACAGTCATCACCAACCTATTTTCAGCTATCCCATACATCGGCCAAACCTTGGTAGAATGAGCCTGGGGCGGATTCTCAGTAGACAACCCCACACTCACCCGATTCTTCACCCTGCACTTCCTTCTACCCTTCATAATTGCAGGTCTCGCCCTAACCCACCTTATATTCCTCCACGAATCCGGCTCCAACAACCCCCTAGGCATTTTATCAAACTACGACAAAATTCCATTCCACCCTTACTTTTCACTCAAGGACATTCTAGGGTTCGCAATCATACTACTCCTCCTAGCAACCCTCGCTATATTCTCCCCAAACCTCCTAGGCGACCCAGAAAACTTCACACCCGCAAACCCCCTAGTCACACCTCCACATATCAAGCCAGAATGATATTTCTTATTCGCCTATGCCATCCTACGATCCATCCCCAATAAACTAGGCGGCGTACTAGCCCTAGCTGCCTCAGTCCTAATTCTATTCCTCATCCCATTCCTTCATAAATCCAAACAACGTACAATAACATTCCGCCCTCTATCCCAATTATTATTCTGGCTATTAGTCTCAAACCTACTAATTCTGACATGAATTGGTAGCCAACCAGTAGAACACCCATTTATCATCATCGGCCAACTAGCATCCGCCACTTACTTCACCATCATCCTAATTCTCTTCCCTATCACCAGCGCTCTAGAAAACAAGATACTCAACTACTAA
napo_LSUMZ4256LoretoPER         ???????TTCTAGGGATCTGCCTGCTAACACAAATCTTCACCGGCCTCCTCCTAGCCGCCCACTACACCGCCGACACAACATTAGCCTTTTCATCAGTCGCTCACATGTGTCGAAACGTCCAATACGGCTGACTAATCCGTAATCTTCATGCAAACGGAGCCTCATTCTTCTTCATTTGCATCTACCTTCACATCGGACGAGGACTCTACTATGGCTCCTACCTATTTAAAGAAACCTGAAACACAGGAGTAGTACTCCTACTCACCCTCATAGCAACAGCCTTCGTAGGGTATGTCTTACCTTGAGGGCAGATATCATTCTGAGGAGCTACAGTCATCACCAACCTATTCTCCGCTATCCCTTACATCGGCCAAACCTTAGTAGAATGAGCCTGAGGCGGATTCTCAGTAGATAACCCTACACTTACCCGATTCTTCACCCTGCACTTCCTCCTACCCTTCATAATTGCCGGACTCGCCTTAACCCACCTTATATTCCTCCACGAATCCGGCTCCAACAACCCCCTAGGCATTTTATCAAACTACGACAAAATTCCATTTCATCCTTATTTTTCACTCAAGGATATTCTAGGATTCGCAATCATACTTCTCCTCCTAGCAACCCTTGCTATATTCTCCCCAAACCTCTTAGGCGATCCAGAAAACTTCACACCCGCAAACCCCCTAGCCACACCACCACATATCAAACCAGAGTGATATTTCCTATTCGCCTATGCCATCCTACGATCCATCCCCAATAAACTAGGCGGCGTACTAGCTCTAGCCGCCTCAGTCCTAATCCTATTCCTTATCCCATTCCTCCACAAGTCCAAACAACGTGCAATAACATTTCGCCCCTTATCCCAATTATTATTCTGACTACTAGTCTCAAACCTACTAATCCTAACATGAATTGGGAGCCAGCCAGTAGAACACCCATTCATTATCATTGGTCAACTAGCATCCGCCACTTACTTCACTATCATCCTAATCCTCTTCCCCATCACCAGCGCCCTAGAAAACAAAATACTTAACTACTAA
inambari_LSUMZ5060LoretoPER     ???????TTCTAGGGATCTGCCTGCTAACACAAATCTTCACCGGCCTCCTCCTAGCCGCCCACTACACCGCTGACACAACATTAGCCTTTTCATCAGTCGCCCACATGTGCCGAAACGTCCAATACGGCTGACTAATCCGTAATCTTCATGCAAACGGAGCCTCATTCTTCTTCATTTGCATCTACCTTCACATCGGACGAGGACTCTACTATGGCTCCTACCTGTTTAAAGAAACTTGAAACACAGGAGTAGTACTCCTACTCACCCTCATAGCAACAGCCTTCGTAGGGTATGTCTTACCTTGAGGGCAGATATCATTCTGAGGAGCTACAGTCATCACCAACCTATTCTCCGCTATCCCTTACATCGGCCAAACCTTAGTAGAATGAGCCTGAGGTGGATTCTCAGTAGATAACCCTACACTTACCCGATTCTTCACCCTGCATTTCCTTCTACCCTTCATAATTGCCGGACTCGTCTTAACCCACCTTATATTCCTCCACGAATCCGGCTCCAATAACCCCCTAGGCATTTTATCAAACTACGACAAAATTCCATTTCACCCTTATTTTTCACTCAAGGACATTCTAGGATTCGCAATCATACTTCTCCTCCTAGCAACCCTTGCTATATTCTCCCCAAACCTCTTAGGCGACCCAGAAAACTTCACACCCGCAAACCCCCTAGCCACACCCCCACATATCAAACCAGAATGATATTTCCTATTCGCCTATGCCATCCTACGATCCATCCCCAATAAACTAGGCGGCGTACTAGCCCTAGCCGCCTCAGTCCTAATCCTATTCCTTATCCCATTCCTCCACAAGTCCAAACAACGTGCAATAACATTTCGCCCCTTATCCCAATTATTATTCTGACTACTAGTCTCAAACCTACTAATCTTAACATGAATTGGGAGCCAACCAGTAGAACACCCATTCATTATCATTGGTCAACTAGCATCCGCCACTTACTTCACTATCATCCTAATTCTCTTCCCCATCACCAGCGCCCTAGAAAACAAAATACTTAACTACTAA
central_LSUMZ55053HON           ???????TCCTAGGAATCTGCCTACTAACACAAATCTTCACTGGCCTCCTCCTAGCCGCCCACTATACCGCCGACACAACACTAGCCTTTTCATCAGTTGCTCACATGTGCCGAAACGTCCAACACGGCTGACTAATCCGTAACCTCCATGCAAACGGAGCCTCATTCTTCTTCATTTGCATCTACCTCCACATCGGACGAGGACTATACTACGGCTCCTACCTATTTAAAGAAACCTGAAACACAGGGGTAGTACTCCTACTCACCCTCATAGCAACAGCCTTCGTAGGGTACGTCTTACCTTGAGGACAAATATCATTCTGAGGGGCTACAGTCATCACCAACCTATTTTCAGCTATCCCATACATCGGCCAAACCTTGGTAGAATGAGCCTGGGGCGGATTCTCAGTAGACAACCCCACACTCACCCGATTCTTCACCCTGCACTTCCTTCTACCCTTCATAATTGCAGGTCTCGCCCTAACCCACCTTATATTCCTCCACGAATCCGGCTCCAACAACCCCCTAGGCATTTTATCAAACTACGACAAAATTCCATTCCACCCTTACTTTTCACTCAAGGACATTCTAGGGTTCGCAATCATACTACTCCTCCTAGCAACCCTCGCTATATTCTCCCCAAACCTCCTAGGCGACCCAGAAAACTTCACACCCGCAAACCCCCTAGTCACACCTCCACATATCAAGCCAGAATGATATTTCTTATTCGCCTATGCCATCCTACGATCCATCCCCAATAAACTAGGCGGCGTACTAGCCCTAGCTGCCTCAGTCCTAATTCTATTCCTCATCCCATTCCTTCATAAATCCAAACAACGTACAATAACATTCCGCCCTCTATCCCAATTATTATTCTGGCTATTAGTCTCAAACCTACTAATTCTGACATGAATTGGTAGCCAACCAGTAGAACACCCATTTATCATCATCGGCCAACTAGCATCCGCCACTTACTTCGCCATCATCCTAATTCTCTTCCCTATCACCAGCGCTCTAGAAAACAAGATACTCAACTACTAA
central_USNM1919BocasdelToroPAN ???????TCCTAGGAATCTGCCTACTAACACAAATCTTCACTGGCCTCCTCCTAGCCGCCCACTATACCGCCGACACAACACTAGCCTTTTCATCAGTTGCTCACATGTGCCGAAACGTCCAACACGGCTGACTAATCCGTAACCTCCATGCAAACGGAGCCTCATTCTTCTTCATTTGCATCTACCTCCACATCGGACGAGGACTATACTATGGCTCCTACCTATTTAAAGAAACCTGAAACACAGGGGTAGTACTCCTACTCACCCTCATAGCAACAGCCTTCGTAGGGTACGTCTTACCTTGAGGACAAATATCATTCTGAGGGGCTACAGTCATCACCAACCTATTTTCAGCTATCCCATACATCGGCCAAACCTTGGTAGAATGAGCCTGGGGCGGATTCTCAGTAGACAACCCCACACTCACCCGATTCTTCACCCTGCACTTCCTTCTACCCTTCATAATTGCAGGTCTCGCCCTAACCCACCTTATATTCCTCCACGAATCCGGCTCCAACAACCCCCTAGGCATTTTATCAAACTACGACAAAATTCCATTCCACCCTTACTTTTCACTCAAGGACATTCTAGGGTTCGCAATCATACTACTCCTCCTAGCAACCCTCGCTATATTCTCCCCAAACCTCCTAGGCGACCCAGAAAACTTCACACCCGCAAACCCCCTAGTCACACCTCCACATATCAAGCCAGAATGATATTTCTTATTCGCCTATGCCATCCTACGATCCATCCCCAATAAACTAGGCGGCGTACTAGCCCTAGCTGCCTCAGTCCTAATTCTATTCCTCATCCCATTCCTTCATAAATCCAAACAACGTACAATAACATTCCGCCCTCTATCCCAATTATTATTCTGGCTATTAGTCTCAAACCTACTAATTCTGACATGAATTGGTAGCCAACCAGTAGAACACCCATTTATCATCATCGGCCAACTAGCATCCGCCACTTACTTCACCATCATCCTAATTCTCTTCCCTATCACCAGCGCTCTAGAAAACAAGATACTCAACTACTAA
napo_JAP154AmazonasBRA          ???????????????????????GCTAAGACAAATCTTCACCGGCCTCCTCCTAGCCGCCCACTACACCGCCGACACAACATTAGCCTTTTCATCRGTCGCTCACATGTGTCGAAACGTCCAATACGGCTGACTAATCCGTAATCTTCATGCAAACGGAGCCTCATTCTTCTTCATTTGCATCTACCTTCACATCGGACGAGGACTCTACTATGGCTCCTACCTATTTAAAGAAACCTGAAACACAGGAGTAGTACTCCTACTCACCCTCATAGCAACAGCCTTCGTAGGGTATGTCTTACCTTGAGGGCAGATATCATTCTGAGGAGCTACAGTCATCACCAACCTATTCTCCGCTATCCCTTACATCGGCCAAACCTTAGTAGAATGAGCCTGAGGCGGATTCTCAGTAGATAACCCTACACTTACCCGATTCTTCACCCTGCACTTCCTCCTACCCTTCATAATTGCCGGACTCGCCTTAACCCACCTTATATTCCTCCACGAATCCGGCTCCAACAACCCCCTAGGCATTTTATCAAACTACGACAAAATTCCATTTCATCCTTATTTTTCACTCAAGGATATTCTAGGATTCGCAATCATACTTCTCCTCCTAGCAACCCTTGCTATATTCTCCCCAAACCTCTTAGGCGATCCAGAAAACTTCACACCCGCAAACCCCCTAGCCACACCACCACATATCAAACCAGAGTGATATTTCCTATTCGCCTATGCCATCCTACGATCCATCCCCAATAAACTAGGCGGCGTACTAGCTCTAGCCGCCTCAGTCCTAATCCTATTCCTTATCCCATTCCTCCACAAGTCCAAACAACGTGCAATAACATTTCGCCCCTTATCCCAATTATTATTCTGACTACTAGTCTCAAACCTACTAATCCTAACATGAATTGGGAGCCAGCCAGTAGAACACCCATTCATTATTATTGGTCAACTAGCATCCGCCACTTACTTCACTATCATCCTAATCCTCTTCCCCATCATCAGCGCCCTAGAAAACAAAATACTTAACTACTAA
guiana_CN710ParaBRA             ???????????????????????GCTAAGACAAATCTTCACCGGCCTCCTCCTAGCCGCCCACTACACCGCCGACACAACATTAGCCTTTTCATCRGTCGCTCACATGTGCCGAAACGTCCAATACGGCTGACTAATCCGTAATCTTCATGCAAACGGAGCCTCATTCTTCTTCATTTGCATCTACCTTCACATCGGACGAGGACTCTACTATGGCTCCTACCTATTTAAAGAAACCTGAAACACAGGGGTAGTACTCCTACTCACCCTCATAGCAACAGCCTTCGTAGGATATGTCCTACCTTGAGGGCAGATATCATTCTGAGGAGCTACAGTCATCACCAACCTATTCTCCGCCATCCCTTACATCGGCCAAACCTTAGTAGAATGAGCCTGAGGCGGATTCTCAGTAGATAACCCTACACTCACCCGATTCTTCACCCTGCACTTCCTTCTACCCTTCATAATTGCCGGACTCGCCTTAACCCACCTTATATTCCTCCACGAATCCGGTTCCAACAACCCCCTAGGCATTTTATCAAACTACGACAAAATTCCATTTCATCCTTACTTTTCACTCAAGGACATTCTAGGATTCGCAATCATACTTCTCCTCCTAGCAACCCTTGCTATATTCTCCCCAAACCTCTTAGGCGACCCAGAAAACTTCACACCCGCAAACCCCCTAGCCACACCCCCACATATCAAACCAGAATGATATTTCCTATTCGCCTATGCCATCCTACGATCCATCCCCAATAAACTAGGCGGCGTACTAGCCCTAGCCGCCTCAGTCCTAATCCTATTCCTTATCCCATTCCTCCACAAGTCCAAACAACGTGCAATAACATTCCGCCCCTTATCCCAATTATTATTCTGACTACTAGTCTCAAACCTACTAATCTTAACATGAATTGGGAGCCAACCAGTAGAGCACCCATTCATTATCATCGGTCAACTAGCATCCGCCACTTACTTCACTATCATCCTAATTCTCTTCCCCATCATCAGCGCCCTAGAAAACAAAATACTTAACTACTAA
napo_JAP508AmazonasBRA          ???????????????????????GCTAACACAAATCTTCACCGGCCTCCTCCTAGCCGCCCACTACACCGCCGACACAACATTAGCCTTTTCATCRGTCGCTCACATGTGTCGAAACGTCCAATACGGCTGACTAATCCGTAATCTTCATGCAAACGGAGCCTCATTCTTCTTCATTTGCATCTACCTTCACATCGGACGAGGACTCTACTATGGCTCCTACCTATTTAAAGAAACCTGAAACACAGGAGTAGTACTCCTACTCACCCTCATAGCAACAGCCTTCGTAGGGTATGTCTTACCTTGAGGGCAGATATCATTCTGAGGAGCTACAGTCATCACCAACCTATTCTCCGCTATCCCTTACATCGGCCAAACCTTAGTAGAATGAGCCTGAGGCGGATTCTCAGTAGATAACCCTACACTTACCCGATTCTTCACCCTGCACTTCCTCCTACCCTTCATAATTGCCGGACTCGCCTTAACCCACCTTATATTCCTCCACGAATCCGGCTCCAACAACCCCCTAGGCATTTTATCAAACTACGACAAAATTCCATTTCATCCTTATTTTTCACTCAAGGATATTCTAGGATTCGCAATCATACTTCTCCTCCTAGCAACCCTTGCTATATTCTCCCCAAACCTCTTAGGCGATCCAGAAAACTTCACACCCGCAAACCCCCTAGCCACACCACCACATATCAAACCAGAGTGATATTTCCTATTCGCCTATGCCATCCTACGATCCATCCCCAATAAACTAGGCGGCGTACTAGCTCTAGCCGCCTCAGTCCTAATCCTATTCCTTATCCCATTCCTCCACAAGTCCAAACAACGTGCAATAACATTTCGCCCCTTATCCCAATTATTATTCTGACTACTAGTCTCAAACCTACTAATCCTAACATGAATTGGGAGCCAGCCAGTAGAACACCCATTCATTATCATTGGTCAACTAGCATCCGCCACTTACTTCACTATCATCCTAATCCTCTTCCCCATCACCAGCGCCCTAGAAAACAAAATACTTAACTACTAA
imeri_JAP795AmazonasBRA         ???????????????????????????????????????????GCCTCCTCCTAGCCGCCCACTACACCGCCGACACAACATTAGCCTTTTCATCRGTCGCTCACATGTGCCGAAACGTCCAATACGGCTGACTAATCCGTAATCTTCATGCAAACGGAGCCTCATTCTTCTTCATTTGCATCTACCTTCACATCGGACGAGGACTCTACTACGGCTCCTACCTATTTAAAGAAACCTGAAACACAGGGGTAGTACTCCTACTCACCCTCATAGCAACAGCCTTCGTAGGGTATGTCTTACCTTGAGGGCAGATATCATTCTGAGGAGCTACAGTCATCACCAACCTATTCTCCGCTATCCCTTACATCGGCCAAACYTTAGTAGAATGAGCSTGAGGCGGATTCTCAGTAGATAACCCTACACTTACCCGATTCTTCACCCTGCACTTCCTCCTACCCTTCATAATTGCCGGACTCGCCCTAACCCACCTTATATTCCTCCACGAATCCGGCTCCAACAACCCCCTAGGCATTTTATCAAACTACGACAAAATTCCATTTCATCCCTACTTTTCACTCAAGGATATTCTAGGATTCGCAATCATACTTCTCCTCCTAGCAACCCTTGCTATATTCTCCCCAAACCTCTTAGGCGATCCAGAAAACTTCACACCCGCAAACCCTCTAGCCACACCACCACATATCAAACCAGAGTGGTATTTCCTATTCGCCTATGCCATCCTACGATCCATCCCCAATAAACTAGGCGGCGTACTAGCTCTAGCTGCCTCAGTCCTAATCCTATTCCTTATCCCATTCCTCCACAAATCCAAACAACGTGCAATAACATTTCGCCCCTTATCCCAATTATTATTTTGACTACTAGTCTCAAACCTACTAATCTTAACATGAATTGGGAGCCAGCCAGTAGAACACCCATTCATTATCATTGGTCAACTAGCATCCGCCACTTACTTCACTATCATCCTAATTCTCTTCCCCATCACCAGCGCCCTAGAAAACAAAATACTTAACTACTAA
inambari_PUC004AmazonasBRA      ????????????????????????????????????????????CCTCCTCCTAGCCGCCCACTACACCGCTGACACAACATTAGCCTTTTCATCAGTCGCTCACATGTGCCGAAACGTCCAATACGGCTGACTAATCCGTAATCTTCATGCAAACGGAGCCTCATTCTTCTTCATTTGCATCTACCTTCACATCGGACGAGGACTCTACTATGGCTCCTACCTATTTAAAGAAACCTGAAACACAGGGGTAGTACTCCTACTCACCCTCATAGCAACAGCCTTCGTAGGATATGTCTTACCCTGAGGGCAGATATCATTCTGAGGAGCCACAGTCATCACCAACCTATTCTCCGCTATCCCTTACATCGGCCAAACCTTAGTAGAATGAGCCTGAGGCGGATTCTCAGTAGATAACCCTACACTTACCCGATTCTTCACCCTGCACTTCCTTCTACCCTTCATAATTGCCGGACTCGCCTTAACCCACCTTATATTCCTCCACGAATCCGGCTCCAACAACCCCCTAGGCATTTTATCAAACTACGACAAAATTCCATTTCATCCTTATTTTTCATTCAAGGACATTCTAGGATTCGCAATCATACTTCTCCTCCTAGCAACCCTTGCTATATTCTCCCCAAACCTCTTAGGCGACCCAGAAAACTTCACACCCGCAAACCCCCTAGCCACACCCCCACATATCAAACCAGAGTGATATTTCCTATTCGCCTATGCCATCCTACGATCCATCCCCAATAAACTAGGCGGCGTACTAGCCCTAGCCGCCTCAGTCCTAATCCTATTCCTTATCCCATTCCTCCACAAGTCCAAACAACGTGCAATAACATTTCGCCCCTTATCCCAATTATTATTCTGACTACTAGTCTCAAACCTACTAATCTTAACATGAATTGGGAGCCAACCAGTAGAACACCCATTTATTATCATTGGTCAACTAGCATCCGCCACTTACTTCACTATCATCCTAATTCTCTTCCCCATCACCAGCGCCCTAGAAAACAAAATAATTAACT?????
guiana_CN358ParaBRA             ?????????????????????????????ACAAATCTTCACCGGCCTCCTCCTAGCCGCCCACTACACCGCCGACACAACATTAGCCTTTTCATCRGTCGCTCACATGTGCCGAAACGTCCAATACGGCTGACTAATCCGTAATCTTCATGCAAACGGAGCCTCATTCTTCTTCATTTGCATCTACCTTCACATCGGACGAGGACTCTACTATGGCTCCTACCTATTTAAAGAAACCTGAAACACAGGGGTAGTACTCCTACTCACCCTCATAGCAACAGCCTTCGTAGGATATGTCCTACCTTGAGGGCAGATATCATTCTGAGGAGCTACAGTCATCACCAACCTATTCTCCGCCATCCCTTACATCGGCCAAACCTTAGTAGAATGAGCCTGAGGCGGATTCTCAGTAGATAACCCTACACTCACCCGATTCTTCACCCTGCACTTCCTTCTACCCTTCATAATTGCCGGACTCGCCTTAACCCACCTTATATTCCTCCACGAATCCGGTTCCAACAACCCCCTAGGCATTTTATCAAACTACGACAAAATTCCATTTCATCCTTACTTTTCACTCAAGGACATTCTAGGATTCGCAATCATACTTCTCCTCCTAGCAACCCTTGCTATATTCTCCCCAAACCTCTTAGGCGACCCAGAAAACTTCACACCCGCAAACCCCCTAGCCACACCCCCGCATATCAAACCAGAATGATATTTCCTATTCGCCTATGCCATCCTACGATCCATCCCCAATAAACTAGGCGGCGTACTAGCCCTAGCCGCCTCAGTCCTAATCCTATTCCTTATCCCATTCCTCCACAAGTCCAAACAACGTGCAATAACATTCCGCCCCTTATCCCAATTATTATTCTGATTACTAGTCTCAAACCTACTAATCTTAACATGAATTGGGAGCCAACCAGTAGAGCACCCATTCATTATCATCGGTCAACTAGCATCCGCCACTTACTTCACTATCATCCTAATTCTCTTCCCCATCATCAGCGCCCTAGAAAACAAAATACTTAACTACTAA
inambari_CUJ054AmazonasBRA      ??????????????????????????????CAAATCTTCACCGGCCTCCTCCTAGCCGCCCACTACACCGCTGACACAACATTAGCCTTTTCATCRGTCGCCCACATGTGCCGAAACGTCCAATACGGCTGACTAATCCGTAATCTTCATGCAAACGGAGCCTCATTCTTCTTCATTTGCATCTACCTTCACATCGGACGAGGACTCTACTATGGCTCCTACCTGTTTAAAGAAACTTGAAACACAGGAGTAGTACTCCTACTCACCCTCATAGCAACAGCCTTCGTAGGGTATGTCTTACCTTGAGGGCAAATATCATTCTGAGGAGCTACAGTCATCACCAACCTATTCTCCGCTATCCCTTACATCGGCCAAACCTTAGTAGAATGAGCCTGAGGTGGATTCTCAGTAGATAACCCTACACTTACCCGATTCTTCACCCTGCATTTCCTTCTACCCTTCATAATTGCCGGACTCGTCTTAACCCACCTTATATTCCTCCACGAATCCGGCTCCAATAACCCCCTAGGCATTTTATCAAACTACGACAAAATTCCATTTCACCCTTATTTTTCACTCAAGGACATTCTAGGATTCGCAATCATACTTCTCCTCCTAGCAACCCTTGCTATATTCTCCCCAAACCTCTTAGGCGACCCAGAAAACTTCACACCCGCAAACCCCCTAGCCACACCCCCACATATCAAACCAGAATGATATTTCCTATTCGCCTATGCCATCCTACGATCCATCCCCAATAAACTAGGCGGCGTACTAGCCCTAGCCGCCTCAGTCCTAATCCTATTCCTTATCCCATTCCTCCACAAGTCCAAACAACGTGCAATAACATTTCGCCCCTTATCCCAATTATTATTCTGACTACTAGTCTCAAACCTACTAATCTTAACATGAATTGGGAGCCAACCAGTAGAACACCCATTCATTATCATTGGTCAACTAGCATCCGCCACTTACTTCACTATCATCCTAATTCTCTTCCCCATCACCAGCGCCCTAGAAAACAAAATACTTAACTACTAA
inambari_UFAC1023AcreBRA        ??????????????????????????????CAAATCTTCACCGGCCTCCTCCTAGCCGCCCACTACACCGCTGACACAACATTAGCCTTTTCATCRGTCGCCCACATGTGCCGAAACGTCCAATACGGCTGACTAATCCGTAATCTTCATGCAAACGGAGCCTCATTCTTCTTCATTTGCATCTACCTTCACATCGGACGAGGACTCTACTATGGCTCCTACCTGTTTAAAGAAACTTGAAACACAGGAGTAGTACTCCTACTCACCCTCATAGCAACAGCCTTCGTAGGGTATGTCTTACCTTGAGGGCAGATATCGTTCTGAGGAGCTACAGTCATCACCAACCTATTCTCCGCTATCCCTTACATCGGCCAAACCTTAGTAGAATGAGCCTGAGGTGGATTCTCAGTAGATAACCCTACACTTACCCGATTCTTCACCCTGCATTTCCTTCTACCCTTCATAATTGCCGGACTCGTCTTAACCCACCTTATATTCCTCCACGAATCCGGCTCCAATAACCCCCTAGGCATTTTATCAAACTACGACAAAATTCCATTTCACCCTTATTTTTCACTCAAGGACATTCTAGGATTCGCAATCATACTTCTCCTCCTAGCAACTCTTGCTATATTCTCCCCAAACCTCTTAGGCGACCCAGAAAACTTCACACCCGCAAACCCCCTAGCCACACCCCCACATATCAAACCAGAATGATATTTCCTATTCGCCTATGCCATCCTACGATCCATCCCCAATAAACTAGGCGGCGTACTAGCCCTAGCCGCCTCAGTCCTAATCCTATTCCTTATCCCATTCCTCCACAAGTCCAAACAACGTGCAATAACATTTCGCCCCTTATCCCAATTATTATTCTGACTACTAGTCTCAAACCTACTAATCTTAACATGAATTGGGAGCCAACCAGTAGAACACCCATTCATTATCATTGGTCAACTAGCATCCGCCACTTACTTCACTATCATCCTAATTCTCTTCCCCATCACCAGCGCCCTAGAAAACAAAATACTTAACTACTAA
atlantic_KU239CaazapaPAR        ????????????????????????CTAACACAAATCCTCACCGGCCTCCTCCTAGCCGCCCACTACACTGCCGACACAACCCTAGCCTTTTCATCAGTCGCTCACATGTGCCGAAACGTCCAATACGGCTGACTAATCCGTAATCTTCATGCAAACGGAGCCTCATTCTTCTTCATTTGCATCTACCTTCACATCGGACGAGGACTCTATTATGGCTCCTACCTATTTAAAGAAACCTGAAACACAGGAGTGGTGCTTCTACTCACCCTCATAGCAACAGCCTTCGTAGGGTACGTCTTACCTTGAGGACAAATATCATTCTGAGGAGCCACAGTCATCACTAACCTATTCTCCGCTATCCCTTACATCGGCCAAACCCTGGTAGAATGGGCCTGAGGCGGATTCTCAGTAGACAACCCTACACTTACTCGATTCTTCACCCTACACTTCCTCCTTCCCTTCATAATTGCCGGACTCGCCTTAACCCACCTTATATTCCTCCACGAATCCGGCTCCAACAACCCCCTAGGCATTTTATCAAATTACGACAAAATCCCATTCCATCCTTATTTTTCACTCAAGGACATCCTAGGGTTCGCAATCATACTTCTCCTCCTAGCAACCCTTGCTATGTTCTCCCCAAACCTCTTAGGCGACCCAGAAAACTTCACACCCGCAAACCCCCTAGCCACACCCCCACACATCAAACCAGAATGATATTTCCTATTCGCCTACGCCATCCTACGATCCATCCCCAATAAACTAGGAGGCGTACTAGCCCTAGCTGCCTCAGTCCTAATCCTATTCCTTATCCCATTCCTCCACAAATCCAAACAACGTGCAATAACATTTCGCCCCTTATCCCAATTATTATTCTGACTACTAGTCTCAAACCTACTAATCTTAACATGAATTGGGAGCCAACCAGTAGAACACCCATTCATTATCATTGGTCAACTAGCATCCGCCACTTACTTCACTATCATCCTAATTCTCTTCCCCATCACCAGCGCCCTAGAAAACAAAATACTTAACTACTAA
xingu_PPBIO237ParaBRA           ??????????????????????????????CAAATCTTCACCGGCCTCCTCCTAGCCGCTCACTACACCGCCGACACAACACTAGCCTTTTCATCAGTCGCTCACATGTGCCGAAACGTCCAATACGGCTGACTAATCCGTAATCTTCATGCAAACGGAGCCTCATTCTTCTTCATTTGCATCTACCTTCACATCGGACGAGGACTCTACTATGGTTCCTACCTATTTAAAGAAACCTGAAACACAGGGGTAGTACTTCTACTCACCCTCATAGCAACAGCCTTCGTAGGGTATGTCTTACCTTGAGGACAAATATCATTCTGAGGAGCTACAGTCATCACCAACCTATTCTCCGCTATCCCTTACATCGGCCAAACCTTAGTAGAATGAGCCTGAGGTGGATTCTCAGTAGACAACCCTACACTTACCCGATTCTTCACCCTGCACTTCCTTCTACCCTTCATAATTGCCGGACTCGCCCTAACCCACCTTATATTCCTCCACGAATCCGGCTCCAACAACCCCCTAGGCATTTTATCAAACTACGACAAAATTCCATTTCACCCCTATTTTTCACTCAAGGATATTCTAGGGTTCGCAATCATACTTCTCCTTCTAGCAACCCTTGCTATATTCTCCCCAAACCTCTTAGGCGACCCAGAAAACTTCACACCCGCAAATCCCCTAGCCACACCCCCACATATCAAACCAGAGTGATATTTCCTATTCGCCTATGCCATCCTACGATCCATCCCCAATAAACTAGGCGGCGTACTAGCCCTAGCCGCCTCAGTCCTAATCCTATTCCTTATCCCATTCCTCCACAAATCCAAACAACGTGCAATAACATTTCGCCCCTTATCCCAATTATTATTCTGACTACTAGTTTCAAACCTATTAATCTTAACATGAATTGGAAGCCAACCAGTAGAACATCCATTCATTATCATTGGCCAACTAGCATCCGCCACTTACTTCACCATCATCCTAATTCTCTTCCCCATCACCAGCGCCCTAGAAAACAAAATACTTAACTACTAA
inambari_11252UcayaliPER        GGGTCCCTTCTAGGGATCTGCCTGCTAACACAAATCTTCACCGGCCTCCTCCTAGCCGCCCACTACACCGCTGACACAACATTAGCCTTTTCATCAGTCGCCCACATGTGCCGAAACGTCCAATACGGCTGACTAATCCGTAATCTTCATGCAAACGGAGCCTCATTCTTCTTCATTTGCATCTACCTTCACATCGGACGAGGACTCTACTATGGCTCCTACCTGTTTAAAGAAACTTGAAACACAGGAGTAGTACTCCTACTCACCCTCATAGCAACAGCCTTCGTAGGGTATGTCTTACCTTGAGGGCAGATATCGTTCTGAGGAGCTACAGTCATCACCAACCTATTCTCCGCTATCCCTTACATCGGCCAAACCTTAGTAGAATGAGCCTGAGGTGGATTCTCAGTAGATAACCCTACACTTACCCGATTCTTCACCCTGCATTTCCTTCTACCCTTCATAATTGCCGGACTCGTCTTAACCCACCTTATATTCCTCCACGAATCCGGCTCCAATAACCCCCTAGGCATTTTATCAAACTACGACAAAATTCCATTTCACCCTTATTTTTCACTCAAGGACATTCTAGGATTCGCAATCATACTTCTCCTCCTAGCAACCCTTGCTATATTCTCCCCAAACCTCTTAGGCGACCCAGAAAACTTCACACCCGCAAACCCCCTAGCCACACCCCCACATATCAAACCAGAATGATATTTCCTATTCGCCTATGCCATCCTACGATCCATCCCCAATAAACTAGGCGGCGTACTAGCCCTAGCCGCCTCAGTCCTAATCCTATTCCTTATCCCATTCCTCCACAAGTCCAAACAACGTGCAATAACATTTCGCCCCTTATCCCAATTATTATTCTGACTACTAGTCTCAAACCTACTAATCTTAACATGAATTGGGAGCCAACCAGTAGAACACCCATTCATTATCATTGGTCAACTAGCATCCGCCACTTACTTCACTATCATCCTAATTCTCTTCCCCATCACCAGCGCCCTAGAAAACAAAATACTTAACTACTAA
central_71929PuntarenasCR       ???????????????????????ACTAACACAAATCTTCACTGGCCTCCTCCTAGCCGCCCACTATACCGCCGACACAACACTAGCCTTTTCATCAGTTGCTCACATGTGCCGAAACGTCCAACACGGCTGACTAATCCGTAACCTCCATGCAAACGGAGCCTCATTCTTCTTCATTTGCATCTACCTCCACATCGGACGAGGACTATACTATGGTTCCTACCTATTTAAAGAAACCTGAAACACAGGGGTAGTACTCCTACTCACCCTCATAGCAACAGCCTTCGTAGGGTACGTCTTACCTTGAGGACAAATATCATTCTGAGGGGCTACAGTCATCACCAACCTGTTCTCAGCTATCCCATACATCGGCCAAACCTTGGTAGAATGAGCCTGGGGCGGATTCTCAGTAGACAACCCCACACTCACCCGATTCTTCACCCTGCACTTCCTTCTACCCTTCATAATTGCAGGCCTCGCCCTAACCCACCTTATATTCCTCCACGAATCCGGCTCCAACAACCCCCTAGGCATTTTATCAAACTACGACAAAATTCCATTCCACCCTTACTTTTCACTCAAGGACATTCTAGGGTTCGCAATCATACTACTCCTCCTAGCAACCCTCGCTATATTCTCCCCAAACCTCCTAGGCGACCCAGAAAACTTCACACCCGCAAACCCCCTAGTCACACCTCCACATATCAAGCCAGAATGATATTTCTTATTCGCCTATGCCATCCTACGATCCATCCCCAATAAACTAGGCGGCGTACTAGCCCTAGCTGCCTCAGTCCTAATTCTATTCCTCATCCCATTCCTCCATAAATCCAAACAACGTACAATAACATTCCGCCCTCTATCCCAATTATTATTCTGGCTATTAGTCTCAAACCTACTAATTCTGACATGAATTGGTAGCCAACCAGTAGAACACCCATTTATCATCATCGGCCAACTAGCATCCGCCACTTACTTCACCATCATCCTAATTCTCTTCCCTATCACCAGCGCTCTAGAAAACAAGATACTCAACTACTAA
central_72006LimonCR            ????????????????????CCTACTAACACAAATCTTCACTGGCCTCCTCCTAGCCGCCCACTATACCGCCGACACAACACTAGCCTTTTCATCAGTTGCTCACATGTGCCGAAACGTCCAACACGGCTGACTAATCCGTAACCTCCATGCAAACGGAGCCTCATTCTTCTTCATTTGCATCTACCTCCACATCGGACGAGGACTATACTATGGCTCCTACCTATTTAAAGAAACCTGAAACACAGGGGTAATACTCCTACTCACCCTCATAGCAACAGCCTTCGTAGGGTACGTCTTACCTTGAGGACAAATATCATTCTGAGGGGCTACAGTCATCACCAACCTATTTTCAGCTATCCCATACATCGGCCAAACCTTGGTAGAATGAGCCTGGGGCGGATTCTCAGTAGACAACCCCACACTCACCCGATTCTTCACCCTGCACTTCCTTCTACCCTTCATAATTGCAGGTCTCGCCCTAACCCACCTTATATTCCTCCACGAATCCGGCTCCAACAACCCCCTAGGCATTTTATCAAACTACGACAAAATTCCATTCCACCCTTACTTTTCACTCAAGGACATTCTAGGGTTCGCAATCATACTACTCCTCCTAGCAACCCTCGCTATATTCTCCCCAAACCTCCTAGGCGACCCAGAAAACTTCACACCCGCAAACCCCCTAGTCACACCTCCACATATCAAGCCAGAATGATATTTCTTATTCGCCTATGCCATCCTACGATCCATCCCCAATAAACTAGGCGGCGTACTAGCCCTAGCTGCCTCAGTCCTAATTCTATTCCTCATCCCATTCCTTCATAAATCCAAACAACGTACAATAACATTCCGCCCTCTATCCCAATTATTATTCTGGCTATTAGTCTCAAACCTACTAATTCTGACATGAATTGGTAGCCAACCAGTAGAACACCCATTTATCATCATCGGCCAACTAGCATCCGCCACTTACTTCACCATCATCCTAATTCTCTTCCCTATCACCAGCGCTCTAGAAAACAAGATACTCAACTACTAA
central_72061SanJoseCR          ??????????????????????????AACACAAATCTTCACTGGCCTCCTCCTAGCCGCCCACTATACCGCCGACACAACACTAGCCTTTTCATCAGTTGCTCACATGTGCCGAAACGTCCAACACGGCTGACTAATCCGTAACCTCCATGCAAACGGAGCCTCATTCTTCTTCATTTGCATCTACCTCCACATCGGACGAGGACTATACTATGGTTCCTACCTATTTAAAGAAACCTGAAACACAGGGGTAGTACTCCTACTCACCCTCATAGCAACAGCCTTCGTAGGGTACGTCTTACCTTGAGGACAAATATCATTCTGAGGGGCTACAGTCATCACCAACCTATTCTCAGCTATCCCATACATCGGCCAAACCTTGGTAGAATGAGCCTGGGGCGGATTCTCAGTAGACAACCCCACACTCACCCGATTCTTCACCCTGCACTTCCTTCTACCCTTCATAATTGCAGGCCTCGCCCTAACCCACCTTATATTCCTCCACGAATCCGGCTCCAACAACCCCCTAGGCATTTTATCAAACTACGACAAAATTCCATTCCACCCTTACTTTTCACTCAAGGACATTCTAGGGTTCGCAATCATACTACTCCTCCTAGCAACCCTCGCTATATTCTCCCCAAACCTCCTAGGCGACCCAGAAAACTTCACACCCGCAAACCCCCTAGTCACACCTCCACATATCAAGCCAGAATGATATTTCTTATTCGCCTATGCCATCCTACGATCCATCCCCAATAAACTAGGCGGCGTACTAGCCCTAGCTGCCTCAGTCCTAATTCTATTCCTCATCCCATTCCTCCATAAATCCAAACAACGTACAATAACATTCCGCCCTCTATCCCAATTATTATTCTGGCTATTAGTCTCAAACCTACTAATTCTGACATGAATTGGTAGCCAACCAGTAGAACACCCATTTATCATCATCGGCCAACTAGCATCCGCCACTTACTTCACCATCATCCTAATTCTCTTCCCTATCACCAGCGCTCTAGAAAACAAGATACTCAACTACTAA
atlantic_KU281CaasapaPAR        ??????????????????????????????CAAATCCTCACCGGCCTCCTCCTAGCCGCCCACTACACTGCCGACACAACCCTAGCCTTTTCATCAGTCGCTCACATGTGCCGAAACGTCCAATACGGCTGACTAATCCGTAATCTTCATGCAAACGGAGCCTCATTCTTCTTCATTTGCATCTACCTTCACATCGGACGAGGACTCTATTATGGCTCCTACCTATTTAAAGAAACCTGAAACACAGGAGTGGTGCTTCTACTCACCCTCATAGCAACAGCCTTCGTAGGGTACGTCTTACCTTGAGGACAAATATCATTCTGAGGAGCCACAGTCATCACTAACCTATTCTCCGCTATCCCTTACATCGGCCAAACCCTGGTAGAATGGGCCTGAGGCGGATTCTCAGTAGACAACCCTACACTTACTCGATTCTTCACCCTACACTTCCTCCTTCCCTTCATAATTGCCGGACTCGCCTTAACCCACCTTATATTCCTCCACGAATCCGGCTCCAACAACCCCCTAGGCATTTTATCAAATTACGACAAAATCCCATTCCATCCTTATTTTTCACTCAAGGACATCCTAGGGTTCGCAATCATACTTCTCCTCCTAGCAACCCTTGCTATGTTCTCCCCAAACCTCTTAGGCGACCCAGAAAACTTCACACCCGCAAACCCCCTAGCCACACCCCCACACATCAAACCAGAATGATATTTCCTATTCGCCTACGCCATCCTACGATCCATCCCCAATAAACTAGGAGGCGTACTAGCCCTAGCTGCCTCAGTCCTAATCCTATTCCTTATCCCATTCCTCCACAAATCCAAACAACGTGCAATAACATTTCGCCCCTTATCCCAATTATTATTCTGACTACTAGTCTCAAACCTACTAATCTTAACATGAATTGGGAGCCAACCAGTAGAACACCCATTCATTATCATTGGTCAACTAGCATCCGCCACTTACTTCACTATCATCCTAATTCTCTTCCCCATCACCAGCGCCCTAGAAAACAAAATACTTAACTACTAA
choco_MBMJK06043PanamaPAN     GGGTCCCTCCTAGGAATCTGCCTACTAACACAAATCTTCACTGGCCTCCTCCTAGCCGCCCACTATACCGCCGACACAACACTAGCCTTTTCATCAGTTGCTCACATGTGCCGAAACGTCCAACACGGCTGACTAATCCGTAACCTCCATGCAAACGGAGCCTCATTCTTCTTCATTTGCATCTACCTCCACATCGGACGAGGACTATACTATGGCTCCTACCTATTTAAAGAAACCTGAAACACAGGGGTAGTACTCCTACTCACCCTCATAGCAACAGCCTTCGTAGGGTACGTCTTACCTTGAGGACAAATATCATTCTGAGGGGCTACAGTCATCACCAACCTATTTTCAGCTATCCCATACATCGGCCAAACCTTGGTAGAATGAGCCTGGGGCGGATTCTCAGTAGACAACCCCACACTCACCCGATTCTTCACCCTGCACTTCCTTCTACCCTTCATAATTGCAGGTCTCGCCCTAACCCACCTTATATTCCTCCACGAATCCGGCTCCAACAACCCCCTAGGCATTTTATCAAACTACGACAAAATTCCATTCCACCCTTACTTTTCACTCAAGGACATTCTAGGGTTCGCAATCATACTACTCCTCCTAGCAACCCTCGCTATATTCTCCCCAAACCTCCTAGGCGACCCAGAAAACTTCACACCCGCAAACCCCCTAGTCACACCTCCACATATCAAGCCAGAATGATATTTCTTATTCGCCTATGCCATCCTACGATCCATCCCCAATAAACTAGGCGGCGTACTAGCCCTAGCTGCCTCAGTCCTAATTCTATTCCTCATCCCATTCCTTCATAAATCCAAACAACGTACAATAACATTCCGCCCTCTATCCCAATTATTATTCTGGCTATTAGTCTCAAACCTACTAATTCTGACATGAATTGGTAGCCAACCAGTAGAACACCCATTTATCATCATCGGCCAACTAGCATCCGCCACTTACTTCACCATCATCCTAATTCTCTTCCCTATCACCAGCGCTCTAGAAAACAAGATACTCAACTAC???
choco_MBMJK0660PanamaPAN      GGGTCCCTCCTAGGAATCTGCCTACTAACACAAATCTTCACTGGCCTCCTCCTAGCCGCCCACTATACCGCCGACACAACACTAGCCTTTTCATCAGTTGCTCACATGTGCCGAAACGTCCAACACGGCTGACTAATCCGTAACCTCCATGCAAACGGAGCCTCATTCTTCTTCATTTGCATCTACCTCCACATCGGACGAGGACTATACTATGGCTCCTACCTATTTAAAGAAACCTGAAACACAGGGGTAGTACTCCTACTCACCCTCATAGCAACAGCCTTCGTAGGGTACGTCTTACCTTGAGGACAAATATCATTCTGAGGGGCTACAGTCATCACCAACCTATTTTCAGCTATCCCATACATCGGCCAAACCTTGGTAGAATGAGCCTGGGGCGGATTCTCAGTAGACAACCCCACACTCACCCGATTCTTCACCCTGCACTTCCTTCTACCCTTCATAATTGCAGGTCTCGCCCTAACCCACCTTATATTCCTCCACGAATCCGGCTCCAACAACCCCCTAGGCATTTTATCAAACTACGACAAAATTCCATTCCACCCTTACTTTTCACTCAAGGACATTCTAGGGTTCGCAATCATACTACTCCTCCTAGCAACCCTCGCTATATTCTCCCCAAACCTCCTAGGCGACCCAGAAAACTTCACACCCGCAAACCCCCTAGTCACACCTCCACATATCAAGCCAGAATGATATTTCTTATTCGCCTATGCCATCCTACGATCCATCCCCAATAAACTAGGCGGCGTACTAGCCCTAGCTGCCTCAGTCCTAATTCTATTCCTCATCCCATTCCTTCATAAATCCAAACAACGTACAATAACATTCCGCCCTCTATCCCAATTATTATTCTGGCTATTAGTCTCAAACCTACTAATTCTGACATGAATTGGTAGCCAACCAGTAGAACACCCATTTATCATCATCGGCCAACTAGCATCCGCCACTTACTTCACCATCATCCTAATTCTCTTCCCTATCACCAGCGCTCTAGAAAACAAGATACTCAACTACTAA
central_MBMJK07491ChiriquiPAN   ???????????????????????????????????????????????????????????????TATACCGCCGACACAACACTAGCCTTTTCATCAGTTGCTCACATGTGCCGAAACGTCCAACACGGCTGACTAATCCGTAACCTCCATGCAAACGGAGCCTCATTCTTCTTCATTTGCATCTACCTCCACATCGGACGAGGACTATACTATGGTTCCTACCTATTTAAAGAAACCTGAAACACAGGGGTAGTACTCCTACTCACCCTCATAGCAACAGCCTTCGTAGGGTACGTCTTACCTTGAGGACAAATATCATTCTGAGGGGCTACAGTCATCACCAACCTATTCTCAGCTATCCCATACATCGGCCAAACCTTGGTAGAATGAGCCTGGGGCGGATTCTCAGTAGACAACCCCACACTCACCCGATTCTTCACCCTGCACTTCCTTCTACCCTTCATAATTGCAGGCCTCGCCCTAACCCACCTTATATTCCTCCACGAATCCGGCTCCAACAACCCCCTAGGCATTTTATCAAACTACGACAAAATTCCATTCCACCCTTACTTTTCACTCAAGGACATTCTAGGGTTCGCAATCATACTACTCCTCCTAGCAACCCTCGCTATATTCTCCCCAAACCTCCTAGGCGACCCAGAAAACTTCACGCCCGCAAACCCCCTAGTCACACCTCCACATATCAAGCCAGAATGATATTTCTTATTCGCCTATGCCATCCTACGATCCATCCCCAATAAACTAGGCGGCGTACTAGCCCTAGCTGCCTCAGTCCTAATTCTATTCCTCATCCCATTCCTCCATAAATCCAAACAACGTACAATAACATTCCGCCCTCTATCCCAATTATTATTCTGGCTATTAGTCTCAAACCTACTAATTCTGACATGAATTGGTAGCCAACCAGTAGAACACCCATTTATCATCATCGGCCAACTAGCATCCGCCACTTACTTCACCATCATCCTAATTCTCTTCCCTATCACCAGCGCTCTAGAAAACAAGATAC???????????
central_MBMJK07623VereguasPAN                ???????????????????????????????????????????????????????????????????????????????????????????????????????????????CGAAACGTCCAACACGGCTGACTAATCCGTAACCTCCATGCAAACGGAGCCTCATTCTTCTTCATTTGCATCTACCTCCACATCGGACGAGGACTATACTATGGCTCCTACCTATTTAAAGAAACCTGAAACACAGGGGTAGTACTCCTACTCACCCTCATAGCAACAGCCTTCGTAGGGTACGTCTTACCTTGAGGACAAATATCATTCTGAGGGGCTACAGTCATCACCAACCTATTTTCNGCTATCCCATACATCGGCCAAACCTTGGTAGAATGAGCCTGGGGCGGATTCTCAGTAGACAACCCCACACTCACCCGATTCTTCACCCTGCACTTCCTTCTACCCTTCATAATTGCAGGTCTCGCCCTAACCCACCTTATATTCCTCCACGAATCCGGCTCCAACAACCCCCTAGGCATTTTATCAAACTACGACAAAATTCCATTCCACCCTTACTTTTCACTCAAGGACATTCTAGGGTTCGCAATCATACTACTCCTCCTAGCAACCCTCGCTATATTCTCCCCAAACCTCCTAGGCGACCCAGAAAACTTCACACCCGCAAACCCCCTAGTCACACCTCCACATATCAAGCCAGAATGATATTTCTTATTCGCCTATGCCATCCTACGATCCATCCCCAATAAACTAGGCGGCGTACTAGCCCTAGCTGCCTCAGTCCTAATTCTATTCCTCATCCCATTCCTTCATAAATCCAAACAACGTACAATAACATTCCGCCCTCTATCCCAATTATTATTCTGGCTATTAATCTCAAACCTACTAATTCTGACATGAATTGGTAGCCAACCAGTAGAACACCCATTTATCATCATCGGCCAACTAGCATCCGCCACTTACTTCACCATCATCCTAATTCTCTTCCCTATCACCAGCGCTCTAGAAAACAAGATACTCAACTACTAA
central_MBMBTS0853BocasDelToroPAN ??????????????????????????????CAAATCTTCACTGGCCTCCTCCTAGCCGCCCACTATACCGCCGACACAACACTAGCCTTTTCATCAGTTGCTCACATGTGCCGAAACGTCCAACACGGCTGACTAATCCGTAACCTCCATGCAAACGGAGCCTCATTCTTCTTCATTTGCATCTACCTCCACATCGGACGAGGACTATACTATGGCTCCTACCTATTTAAAGAAACCTGAAACACAGGGGTAGTACTCCTACTCACCCTCATAGCAACAGCCTTCGTAGGGTACGTCTTACCTTGAGGACAAATATCATTCTGAGGGGCTACAGTCATCACCAACCTATTTTCAGCTATCCCATACATCGGCCAAACCTTGGTAGAATGAGCCTGGGGCGGATTCTCAGTAGACAACCCCACACTCACCCGATTCTTCACCCTGCACTTCCTTCTACCCTTCATAATTGCAGGTCTCGCCCTAACCCACCTTATATTCCTCCACGAATCCGGCTCCAACAACCCCCTAGGCATTTTATCAAACTACGACAAAATTCCATTCCACCCTTACTTTTCACTCAAGGACATTCTAGGGTTCGCAATCATACTACTCCTCCTAGCAACCCTCGCTATATTCTCCCCAAACCTCCTAGGCGACCCAGAAAACTTCACACCCGCAAACCCCCTAGTCACACCTCCACATATCAAGCCAGAATGATATTTCTTATTCGCCTATGCCATCCTACGATCCATCCCCAATAAACTAGGCGGCGTACTAGCCCTAGCTGCCTCAGTCCTAATTCTATTCCTCATCCCATTCCTTCATAAATCCAAACAACGTACAATAACATTCCGCCCTCTATCCCAATTATTATTCTGGCTATTAGTCTCAAACCTACTAATTCTGACATGAATTGGTAGCCAACCAGTAGAACACCCATTTATCATCATCGGCCAACTAGCATCCGCCACTTACTTCACCATCATCCTAATTCTCTTCCCT???????????????????????????????????????
guiana_USNM10842GUY             ??GTCCCTCCTAGGGATCTGCCTGCTAACACAAATCTTCACCGGCCTCCTCCTAGCCACCCACTACACCGCCGACACAACATTAGCCTTTTCATCAGTCGCTCACATGTGCCGAAACGTCCAATACGGCTGACTAATCCGTAATCTTCATGCAAACGGAGCCTCATTCTTCTTCATTTGCATCTACCTTCACATCGGACGAGGACTCTACTATGGCTCCTACCTATTTAAAGAAACCTGAAACACAGGGGTAGTACTCCTACTCACCCTCATAGCAACAGCCTTCGTAGGATATGTCCTACCTTGAGGGCAGATATCATTCTGAGGAGCTACAGTCATCACCAACCTATTCTCCGCCATCCCTTACATCGGCCAAACCTTAGTAGAATGAGCCTGAGGCGGATTCTCAGTAGATAACCCTACACTCACCCGATTCTTCACCCTGCACTTCCTTCTACCCTTCATAATTGCCGGACTCGCCTTAACCCACCTTATATTCCTCCACGAATCCGGTTCCAACAACCCCCTAGGCATTTTATCAAACTACGACAAAATTCCATTTCATCCTTACTTTTCACTCAAGGACATTCTAGGATTCGCAATCATACTTCTCCTCCTAGCAACCCTTGCTATATTCTCCCCAAACCTCTTAGGCGACCCAGAAAACTTCACACCCGCAAACCCCCTAGCCACACCCCCGCATATCAAACCAGAATGATATTTCCTATTCGCCTATGCCATCCTACGATCCATCCCCAATAAACTAGGCGGCGTACTAGCCCTAGCCGCCTCAGTCCTAATCCTATTCCTTATCCCATTCCTCCACAAGTCCAAACAACGTGCAATAACATTCCGCCCCTTATCCCAATTATTATTCTGACTACTAGTCTCAAACCTACTAATCTTAACATGAATTGGGAGCCAACCAGTAGAGCACCCATTCATTATCATCGGTCAACTAGCATCCGCCACTTACTTCACTATCATCCTAATTCTCTTCCCCATCATCAGCGCCCTAGAAAACAAAATACTTAACTACTAA
guiana_USNM19019GUY             ??GTCCCTCCTAGGGATCTGCCTGCTAACACAAATCTTCACCGGCCTCCTCCTAGCCGCCCACTACACCGCCGACACAACATTAGCCTTTTCATCAGTCGCTCACATGTGCCGAAACGTCCAATACGGCTGACTAATCCGTAATCTTCATGCAAACGGAGCCTCATTCTTCTTCATTTGCATCTACCTTCACATCGGACGAGGACTCTACTATGGCTCCTACCTATTTAAAGAAACCTGAAACACAGGGGTAGTACTCCTACTCACCCTCATAGCAACAGCCTTCGTAGGATATGTCCTACCCTGAGGGCAGATATCATTCTGAGGAGCTACAGTCATCACCAACCTATTCTCCGCCATCCCTTACATCGGCCAAACCTTAGTAGAATGAGCCTGAGGCGGATTCTCAGTAGATAACCCTACACTCACCCGATTCTTCACCCTGCACTTCCTTCTACCCTTCATAATTGCCGGACTCGCCTTAACCCACCTTATATTCCTCCACGAATCCGGTTCCAACAACCCCCTAGGCATTTTATCAAACTACGACAAAATTCCATTTCATCCTTACTTTTCACTCAAGGACATTCTAGGATTCGCAATCATACTTCTCCTCCTAGCAACCCTTGCCATATTCTCCCCAAACCTCTTAGGCGACCCAGAAAACTTCACACCCGCAAACCCCCTAGCCACACCCCCGCATATCAAACCAGAATGATATTTCCTATTCGCCTATGCCATCCTACGATCCATCCCCAATAAACTAGGCGGCGTACTAGCCCTAGCCGCCTCAGTCCTAATCCTATTCCTTATCCCATTCCTCCACAAGTCCAAACAACGTGCAATAACATTCCGCCCCTTATCCCAATTATTATTCTGATTACTAGTCTCAAACCTACTAATCTTAACATGAATTGGGAGCCAACCAGTAGAGCACCCATTCATTATCATCGGTCAACTAGCATCCGCCACTTACTTCACTATCATCCTAATTCTCTTCCCCATCATCAGCGCCCTAGAAAACAAAATACTTAACTA????
guiana_USNM19091GUY             ?????????????????????????????????????????????????????????????????????????????????????????????????????????????????????????????????????????????????????????????????????????????????????????????????????????????????????????????????????????????????????????????????????????????????????????????GTAGGATATGTCCTACCCTGAGGGCAGATATCATTCTGAGGAGCTACAGTCATCACCAACCTATTCTCCGCCATCCCTTACATCGGCCAAACCTTAGTAGAATGAGCCTGAGGCGGATTCTCAGTAGATAACCCTACACTCACCCGATTCTTCACCCTGCACTTCCTTCTACCCTTCATAATTGCCGGACTCGCCTTAACCCACCTTATATTCCTCCACGAATCCGGTTCCAACAACCCCCTAGGCATTTTATCAAACTACGACAAAATTCCATTTCATCCTTACTTTTCACTCAAGGACATTCTAGGATTCGCAATCATACTTCTCCTCCTAGCAACCCTTGCCATATTCTCCCCAAACCTCTTAGGCGACCCAGAAAACTTCACACCCGCAAACCCCCTAGCCACACCCCCGCATATCAAACCAGAATGATATTTCCTATTCGCCTATGCCATCCTACGATCCATCCCCAATAAACTAGGCGGCGTACTAGCCCTAGCCGCCTCAGTCCTAATCCTATTCCTTATCCCATTCCTCCACAAGTCCAAACAACGTGCAATAACATTCCGCCCCTTATCCCAATTATTATTCTGATTACTAGTCTCAAACCTACTAATCTTAACATGAATTGGGAGCCAACCAGTAGAGCACCCATTCATTATCATCGGTCAACTAGCATCCGCCACTTACTTCACTATCATCCTAATTCTCTTCCCCATCATCAGCGCCCTAGAAAACAAAATACTTAACTACTAA
guiana_USNM4350BerbiceGUY       ??GTCCCTCCTAGGGATCTGCCTGCTAACACAAATCTTCACCGGCCTCCTCCTAGCCGCCCACTACACCGCCGACACAACATTAGCCTTTTCATCAGTCGCTCACATGTGCCGAAACGTCCAATACGGCTGACTAATCCGTAATCTTCATGCAAACGGAGCCTCATTCTTCTTCATTTGCATCTACCTTCACATCGGACGAGGACTCTACTATGGCTCCTACCTATTTAAAGAAACCTGAAACACAGGGGTAGTACTCCTACTCACCCTCATAGCAACAGCCTTCGTAGGATATGTCCTACCTTGAGGGCAGATATCATTCTGAGGAGCTACAGTCATCACCAACCTATTCTCCGCCATCCCTTACATCGGCCAAACCTTAGTAGAATGAGCCTGAGGCGGATTCTCAGTAGATAACCCTACACTCACCCGATTCTTCACCCTGCACTTCCTTCTACCCTTCATAATTGCCGGACTCGCCTTAACCCACCTTATATTCCTCCACGAATCCGGTTCCAACAACCCCCTAGGCATTTTATCAAACTACGACAAAATTCCATTTCATCCTTACTTTTCACTCAAGGACATTCTAGGATTCGCAATCATACTTCTCCTCCTAGCAACCCTTGCTATATTCTCCCCAAACCTCTTAGGCGACCCAGAAAACTTCACACCCGCAAACCCCCTAGCCACACCCCCGCATATCAAACCAGAATGATATTTCCTATTCGCCTATGCCATCCTACGATCCATCCCCAATAAACTAGGCGGCGTACTAGCCCTAGCCGCCTCAGTCCTAATCCTATTCCTTATCCCATTCCTCCACAAGTCCAAACAACGTGCAATAACATTCCGCCCCTTATCCCAATTATTATTCTGACTACTAGTCTCAAACCTACTAATCTTAACATGAATTGGGAGCCAACCAGTAGAGCACCCATTCATTATCATCGGTCAACTAGCATCCGCCACTTACTTCACTATCATCCTAATTCTCTTCCCCATCATCAGCGCCCTAGAAAACAAAATACTTAACTACTAA
guiana_USNM5257CuyuniGUY        ??GTCCCTCCTAGGGATCTGCCTGCTAACACAAATCTTCACCGGCCTCCTCCTAGCCGCCCACTACACCGCCGACACAACATTAGCCTTTTCATCAGTCGCTCACATGTGCCGAAACGTCCAATACGGCTGACTAATCCGTAATCTTCATGCAAACGGAGCCTCATTCTTCTTCATTTGCATCTACCTTCACATCGGACGAGGACTCTACTATGGCTCCTACCTATTTAAAGAAACCTGAAACACAGGGGTAGTACTCCTACTCACCCTCATAGCAACAGCCTTCGTAGGATATGTCCTACCCTGAGGGCAGATATCATTCTGAGGAGCTACAGTCATCACCAACCTATTCTCCGCCATCCCTTACATCGGCCAAACCTTAGTAGAATGAGCCTGAGGCGGATTCTCAGTAGATAACCCTACACTCACCCGATTCTTCACCCTGCACTTCCTTCTACCCTTCATAATTGCCGGACTCGCCTTAACCCACCTTATATTCCTCCACGAATCCGGTTCCAACAACCCCCTAGGCATTTTATCAAACTACGACAAAATTCCATTTCATCCTTACTTTTCACTCAAGGACATTCTAGGATTCGCAATCATACTTCTCCTCCTAGCAACCCTTGCCATATTCTCCCCAAACCTCTTAGGCGACCCAGAAAACTTCACACCCGCAAACCCCCTAGCCACACCCCCGCATATCAAACCAGAATGATATTTCCTATTCGCCTATGCCATCCTACGATCCATCCCCAATAAACTAGGCGGCGTACTAGCCCTAGCCGCCTCAGTCCTAATCCTATTCCTTATCCCATTCCTCCACAAGTCCAAACAACGTGCAATAACATTCCGCCCCTTATCCCAATTATTATTCTGATTACTAGTCTCAAACCTACTAATCTTAACATGAATTGGGAGCCAACCAGTAGAGCACCCATTCATTATCATCGGTCAACTAGCATCCGCCACTTACTTCACTATCATCCTAATTCTCTTCCCCATCATCAGCGCCCTAGAAAACAAAATACTTAACTACTAA
guiana_USNM9174BarimaGUY        ??GTCCCTCCTAGGGATCTGCCTGCTAACACAAATCTTCACCGGCCTCCTCCTAGCCGCCCACTACACCGCCGACACAACATTAGCCTTTTCATCAGTCGCTCACATGTGCCGAAACGTCCAATACGGCTGACTAATCCGTAATCTTCATGCAAACGGAGCCTCATTCTTCTTCATTTGCATCTACCTTCACATCGGACGAGGACTCTACTATGGCTCCTACCTATTTAAAGAAACCTGAAACACAGGGGTAGTACTCCTACTCACCCTCATAGCAACAGCCTTCGTAGGATATGTCCTACCTTGAGGGCAGATATCATTCTGAGGAGCTACAGTCATCACCAACCTATTCTCCGCCATCCCTTACATCGGCCAAACCTTAGTAGAATGAGCCTGAGGCGGATTCTCAGTAGATAACCCTACACTCACCCGATTCTTCACCCTGCACTTCCTTCTACCCTTCATAATTGCCGGACTCGCCTTAACCCACCTTATATTCCTCCACGAATCCGGTTCCAACAACCCCCTAGGCATTTTATCAAACTACGACAAAATTCCATTTCATCCTTACTTTTCACTCAAGGACATTCTAGGATTCGCAATCATACTTCTCCTCCTAGCAACCCTTGCCATATTCTCCCCAAACCTCTTAGGCGACCCAGAAAACTTCACACCCGCAAACCCCCTAGCCACACCCCCGCATATCAAACCAGAATGATATTTCCTATTCGCCTATGCCATCCTACGATCCATCCCCAATAAACTAGGCGGCGTACTAGCCCTAGCCGCCTCAGTCCTAATCCTATTCCTTATCCCATTCCTCCACAAGTCCAAACAACGTGCAATAACATTCCGCCCCTTATCCCAATTATTATTCTGATTACTAGTCTCAAACCTACTAATCTTAACATGAATTGGGAGCCAACCAGTAGAGCACCCATTCATTATCATCGGTCAACTAGCATCCGCCACTTACTTCACTATCATCCTAATTCTCTTCCCCATCATCAGCGCCCTAGAAAACAAAATACTTAACTACTAA
choco_UWBM77033PanamaPAN      ??GTCCCTCCTAGGAATCTGCCTACTAACACAAATCTTCACTGGCCTCCTCCTAGCCGCCCACTATACCGCCGACACAACACTAGCCTTTTCATCAGTTGCTCACATGTGCCGAAACGTCCAACACGGCTGACTAATCCGTAACCTCCATGCAAACGGAGCCTCATTCTTCTTCATTTGCATCTACCTCCACATCGGACGAGGACTATACTATGGCTCCTACCTATTTAAAGAAACCTGAAACACAGGGGTAGTACTCCTACTCACCCTCATAGCAACAGCCTTCGTAGGGTACGTCTTACCTTGAGGACAAATATCATTCTGAGGGGCTACAGTCATCACCAACCTATTTTCAGCTATCCCATACATCGGCCAAACCTTGGTAGAATGAGCCTGGGGCGGATTCTCAGTAGACAACCCCACACTCACCCGATTCTTCACCCTGCACTTCCTTCTACCCTTCATAATTGCAGGTCTCGCCCTAACCCACCTTATATTCCTCCACGAATCCGGCTCCAACAACCCCCTAGGCATTTTATCAAACTACGACAAAATTCCATTCCACCCTTACTTTTCACTCAAGGACATTCTAGGGTTCGCAATCATACTACTCCTCCTAGCAACCCTCGCTATATTCTCCCCAAACCTCCTAGGCGACCCAGAAAACTTCACACCCGCAAACCCCCTAGTCACACCTCCACATATCAAGCCAGAATGATATTTCTTATTCGCCTATGCCATCCTACGATCCATCCCCAATAAACTAGGCGGCGTACTAGCCCTAGCTGCCTCAGTCCTAATTCTATTCCTCATCCCATTCCTTCATAAATCCAAACAACGTACAATAACATTCCGCCCTCTATCCCAATTATTATTCTGGCTATTAGTCTCAAACCTACTAATTCTGACATGAATTGGTAGCCAACCAGTAGAACACCCATTTATCATCATCGGCCAACTAGCATCCGCCACTTACTTCACCATCATCCTAATTCTCTTCCCTATCACCAGCGCTCTAGAAAACAAGATACTCAACTACTAA
	;
End;
