# Supplementary material for: A latitudinal phylogeographic diversity gradient in birds
Source: PLoS Biol. 2017 Apr 13;15(4):e2001073. doi: 10.1371/journal.pbio.2001073 (PMC5390966; doi:10.1371/journal.pbio.2001073)
Supplement: S1 Data — (ZIP) [file pbio.2001073.s015.zip › S1_Data/Vireo-atricapillus.nex]

#NEXUS
begin taxa;
	dimensions ntax=108;
	taxlabels
	FJ560600
	FJ560601
	FJ560602
	FJ560603
	FJ560604
	FJ560605
	FJ560606
	FJ560607
	FJ560608
	FJ560609
	FJ560610
	FJ560611
	FJ560612
	FJ560613
	FJ560614
	FJ560615
	FJ560616
	FJ560617
	FJ560618
	FJ560619
	FJ560620
	FJ560621
	FJ560622
	FJ560623
	FJ560624
	FJ560625
	FJ560626
	FJ560627
	FJ560628
	FJ560629
	FJ560630
	FJ560631
	FJ560632
	FJ560633
	FJ560634
	FJ560635
	FJ560636
	FJ560637
	FJ560638
	FJ560639
	FJ560640
	FJ560641
	FJ560642
	FJ560643
	FJ560644
	FJ560645
	FJ560646
	FJ560647
	FJ560648
	FJ560649
	FJ560650
	FJ560651
	FJ560652
	FJ560653
	FJ560654
	FJ560655
	FJ560656
	FJ560657
	FJ560658
	FJ560659
	FJ560660
	FJ560661
	FJ560662
	FJ560663
	FJ560664
	FJ560665
	FJ560666
	FJ560667
	FJ560668
	FJ560669
	FJ560670
	FJ560671
	FJ560672
	FJ560673
	FJ560674
	FJ560675
	FJ560676
	FJ560677
	FJ560678
	FJ560679
	FJ560680
	FJ560681
	FJ560682
	FJ560683
	FJ560684
	FJ560685
	FJ560686
	FJ560687
	FJ560688
	FJ560689
	FJ560690
	FJ560691
	FJ560692
	FJ560693
	FJ560694
	FJ560695
	FJ560696
	FJ560697
	FJ560698
	FJ560699
	FJ560700
	FJ560701
	FJ560702
	FJ560703
	FJ560704
	FJ560705
	brevipennis_MX_Oaxaca_mg014
	breviipennis_OAX_Ixtlan_JK08245
;
end;
begin characters;
	dimensions nchar=1041;
	format datatype=dna missing=? gap=-;
	matrix
	brevipennis_MX_Oaxaca_mg014	ATGAACCCCCAAGCAAAGCTAATCTTCACATTTAGCCTACTGCTAGGTACCACCATTACAATCTCTAGCAACCACTGAATCATAGCCTGAGCAGGCCTTGAGATCAACACACTCTCTATTCTTCCCCTAATCTCAAAATCTCACCACCCGCGGGCCATTGAAGCTGCAACCAAATACTTCCTGGTTCAAGCAGCCGCCTCCACCCTCGTACTATTTTCCGGAATGACCAACGCCTGACACACCGGACAATGAGATATCACCCAACTAACCCACCCAGTATCATGCCTCATTCTCACTGCCGCCCTATCGATAAAACTAGGTCTAGTACCATTCCACTTCTGATTCCCAGAAGTACTTCAAGGATCCCCACTAACCACAGGTCTAATCCTATCAACAGTC…
	breviipennis_OAX_Ixtlan_JK08245 ATGAACCCCCAAGCAAAGCTAATCTTCACATTTAGCCTACTGCTAGGTACCACCATTACAATCTCTAGCAACCACTGAATCATAGCCTGAGCAGGCCTTGAGATCAACACACTCTCTATTCTTCCCCTAATCTCAAAATCTCACCACCCGCGGGCCATTGAAGCTGCAACCAAATACTTCCTGGTTCAAGCAGCCGCCTCCACCCTCGTACTATTTTCCGGAATGACCAACGCCTGACACACCGGACAATGAGATATCACCCAACTAACCCACCCAGTATCATGCCTCATTCTCACTGCCGCCCTATCGATAAAACTAGGTCTAGTACCATTCCACTTCTGATTCCCAGAAGTACTTCAAGGATCCC…
	FJ560600	ATGAACCCCCAAGCAAAGCTAATCTTCACATTTAGCCTACTGCTAGGTACCACCCTCACAATCTCCAGCAACCACTGAATCATAGCCTGAGCAGGTCTTGAAATCAACACACTCTCTATTCTACCCCTAATCTCAAAATCCCACCACCCGCGGGCCGTTGAAGCTGCAACCAAGTACTTCCTGGTCCAAGCAGCCGCCTCCACCCTCGTACTATTCTCCGGAATGACCAACGCCTGACACACCGGACAATGGGACATTACCCAACTAACTCACCCAGTGTCGTGCCTCATCCTAACTGCCGCCCTATCAATAAAACTAGGACTAGTACCATTCCACTTCTGATTCCCAGAAGTACTTCAAGGTTCCCCACTAACCACGGGCCTAATCCTATCAACAGTC…
	FJ560601	ATGAACCCCCAAGCAAAGCTAATCTTCACATTTAGCCTACTGCTAGGTACCACCCTCACAATCTCCAGCAACCACTGAATCATAGCCTGAGCAGGTCTTGAAATCAACACACTCTCTATTCTACCCCTAATCTCAAAATCCCACCACCCGCGGGCCGTTGAAGCTGCAACCAAGTACTTCCTGGTCCAAGCAGCCGCCTCCACCCTCGTACTATTCTCCGGAATGACCAACGCCTGACACACCGGGCAATGGGACATTACCCAACTAACCCACCCAGTGTCGTGCCTCATCCTAACTGCCGCCCTATCAATAAAACTAGGACTAGTACCATTCCACTTCTGATTCCCAGAAGTACTTCAAGGTTCCCCACTAACCACGGGCCTAATCCTATCAACAGTC…
	FJ560602	ATGAACCCCCAAGCAAAGCTAATCTTCACATTTAGCCTACTGCTAGGTACCACCCTCACAATCTCCAGCAACCACTGAATCATAGCCTGAGCAGGTCTTGAAATCAACACACTCTCTATTCTACCCCTAATCTCAAAATCCCACCACCCGCGGGCCGTTGAAGCTGCAACCAAGTACTTCCTGGTCCAAGCAGCCGCCTCCACCCTCGTACTATTCTCCGGAATGACCAACGCCTGACACACCGGGCAATGGGACATTACCCAACTAACCCACCCAGTGTCGTGCCTCATCCTAACTGCCGCCCTATCAATAAAACTAGGACTAGTACCATTCCACTTCTGATTCCCAGAAGTACTTCAAGGTTCCCCACTAACCACGGGCCTAATCCTATCAACAGTC…
	FJ560603	ATGAACCCCCAAGCAAAGCTAATCTTCACATTTAGCCTACTGCTAGGTACCACCCTCACAATCTCCAGCAACCACTGAATCATAGCCTGAGCAGGTCTTGAAATCAACACACTCTCTATTCTACCCCTAATCTCAAAATCCCACCACCCGCGGGCCGTTGAAGCTGCAACCAAGTACTTCCTGGTCCAAGCAGCCGCCTCCACCCTCGTACTATTCTCCGGAATGACCAACGCCTGACACACCGGACAATGGGACATTACCCAACTAACTCACCCAGTGTCGTGCCTCATCCTAACTGCCGCCCTATCAATAAAACTAGGACTAGTACCATTCCACTTCTGATTCCCAGAAGTACTTCAAGGTTCCCCACTAACCACGGGCCTAATCCTATCAACAGTC…
	FJ560604	ATGAACCCCCAAGCAAAGCTAATCTTCACATTTAGCCTACTGCTAGGTACCACCCTCACAATCTCCAGCAACCACTGAATCATAGCCTGAGCAGGTCTTGAAATCAACACACTCTCTATTCTACCCCTAATCTCAAAATCCCACCACCCGCGGGCCGTTGAAGCTGCAACCAAGTACTTCCTGGTCCAAGCAGCCGCCTCCACCCTCGTACTATTCTCCGGAATGACCAACGCCTGACACACCGGACAATGGGACATTACCCAACTAACTCACCCAGTGTCGTGCCTCATCCTAACTGCCGCCCTATCAATAAAACTAGGACTAGTACCATTCCACTTCTGATTCCCAGAAGTACTTCAAGGTTCCCCACTAACCACGGGCCTAATCCTATCAACAGTC…
	FJ560605	ATGAACCCCCAAGCAAAGCTAATCTTCACATTTAGCCTACTGCTAGGTACCACCCTCACAATCTCCAGCAACCACTGAATCATAGCCTGAGCAGGTCTTGAAATCAACACACTCTCTATTCTACCCCTAATCTCAAAATCCCACCACCCGCGGGCCGTTGAAGCTGCAACCAAGTACTTCCTGGTCCAAGCAGCCGCCTCCACCCTCGTACTATTCTCCGGAATGACCAACGCCTGACACACCGGACAATGGGACATTACCCAACTAACCCACCCAGTGTCGTGCCTCATCCTAACTGCCGCCCTATCAATAAAACTAGGACTAGTACCATTCCACTTCTGATTCCCAGAAGTACTTCAAGGTTCCCCACTAACCACGGGCCTAATCCTATCAACAGTC…
	FJ560606	ATGAACCCCCAAGCAAAGCTAATCTTCACATTTAGCCTACTGCTAGGTACCACCCTCACAATCTCCAGCAACCACTGAATCATAGCCTGAGCAGGTCTTGAAATCAACACACTCTCTATTCTACCCCTAATCTCAAAATCCCACCACCCGCGGGCCGTTGAAGCTGCAACCAAGTACTTCCTGGTCCAAGCAGCCGCCTCCACCCTCGTACTATTCTCCGGAATGACCAACGCCTGACACACCGGACAATGGGACATTACCCAACTAACCCACCCAGTGTCGTGCCTCATCCTAACTGCCGCCCTATCAATAAAACTAGGACTAGTACCATTCCACTTCTGATTCCCAGAAGTACTTCAAGGTTCCCCACTAACCACGGGCCTAATCCTATCAACAGTC…
	FJ560607	ATGAACCCCCAAGCAAAGCTAATCTTCACATTTAGCCTACTGCTAGGTACCACCCTCACAATCTCCAGCAACCACTGAATCATAGCCTGAGCAGGTCTTGAAATCAACACACTCTCTATTCTACCCCTAATCTCAAAATCCCACCACCCGCGGGCCGTTGAAGCTGCAACCAAGTACTTCCTGGTCCAAGCAGCCGCCTCCACCCTCGTACTATTCTCCGGAATGACCAACGCCTGACACACCGGACAATGGGACATTACCCAACTAACCCACCCAGTGTCGTGCCTCATCCTAACTGCCGCCCTATCAATAAAACTAGGACTAGTACCATTCCACTTCTGATTCCCAGAAGTACTTCAAGGTTCCCCACTAACCACGGGCCTAATCCTATCAACAGTC…
	FJ560608	ATGAACCCCCAAGCAAAGCTAATCTTCACATTTAGCCTACTGCTAGGTACCACCCTCACAATCTCCAGCAACCACTGAATCATAGCCTGAGCAGGTCTTGAAATCAACACACTCTCTATTCTACCCCTAATCTCAAAATCCCACCACCCGCGGGCCGTTGAAGCTGCAACCAAGTACTTCCTGGTCCAAGCAGCCGCCTCCACCCTCGTACTATTCTCCGGAATGACCAACGCCTGACACACCGGACAATGGGACATTACCCAACTAACCCACCCAGTGTCGTGCCTCATCCTAACCGCCGCCCTATCAATAAAACTAGGACTAGTACCATTCCACTTCTGATTCCCAGAAGTACTTCAAGGTTCCCCACTAACCACGGGCCTAATCCTATCAACAGTC…
	FJ560609	ATGAACCCCCAAGCAAAGCTAATCTTCACATTTAGCCTACTGCTAGGTACCACCCTCACAATCTCCAGCAACCACTGAATCATAGCCTGAGCAGGTCTTGAAATCAACACACTCTCTATTCTACCCCTAATCTCAAAATCCCACCACCCGCGGGCCGTTGAAGCTGCAACCAAGTACTTCCTGGTCCAAGCAGCCGCCTCCACCCTCGTACTATTCTCCGGAATGACCAACGCCTGACACACCGGACAATGGGACATTACCCAACTAACCCACCCAGTGTCGTGCCTCATCCTAACTGCCGCCCTATCAATAAAACTAGGACTAGTACCATTCCACTTCTGATTCCCAGAAGTACTTCAAGGTTCCCCACTAACCACGGGCCTAATCCTATCAACAGTC…
	FJ560610	ATGAACCCCCAAGCAAAGCTAATCTTCACATTTAGCCTACTGCTAGGTACCACCCTCACAATCTCCAGCAACCACTGAATCATAGCCTGAGCAGGTCTTGAAATCAACACACTCTCTATTCTACCCCTAATCTCAAAATCCCACCACCCGCGGGCCGTTGAAGCTGCAACCAAGTACTTCCTGGTCCAAGCAGCCGCCTCCACCCTCGTACTATTCTCCGGAATGACCAACGCCTGACACACCGGGCAATGGGACATTACCCAACTAACCCACCCAGTGTCGTGCCTCATCCTAACTGCCGCCCTATCAATAAAACTAGGACTAGTACCATTCCACTTCTGATTCCCAGAAGTACTTCAAGGTTCCCCACTAACCACGGGCCTAATCCTATCAACAGTC…
	FJ560611	ATGAACCCCCAAGCAAAGCTAATCTTCACATTTAGCCTACTGCTAGGTACCACCCTCACAATCTCCAGCAACCACTGAATCATAGCCTGAGCAGGTCTTGAAATCAACACACTCTCTATTCTACCCCTAATCTCAAAATCCCACCACCCGCGGGCCGTTGAAGCTGCAACCAAGTACTTCCTGGTCCAAGCAGCCGCCTCCACCCTCGTACTATTCTCCGGAATGACCAACGCCTGACACACCGGACAATGGGACATTACCCAACTAACCCACCCAGTGTCGTGCCTCATCCTAACTGCCGCCCTATCAATAAAACTAGGACTAGTACCATTCCACTTCTGATTCCCAGAAGTGCTTCAAGGNNNNNNNNNNNCCACGGGCCTAATCCTATCAACAGTC…
	FJ560612	ATGAACCCCCAAGCAAAGCTAATCTTCACATTTAGCCTACTGCTAGGTACCACCCTCACAATCTCCAGCAACCACTGAATCATAGCCTGAGCAGGTCTTGAAATCAACACACTCTCTATTCTACCCCTAATCTCAAAATCCCACCACCCGCGGGCCGTTGAAGCTGCAACCAAGTACTTCCTGGTCCAAGCAGCCGCCTCCACCCTCGTACTATTCTCCGGAATGACCAACGCCTGACACACCGGACAATGGGACATTACCCAACTAACTCACCCAGTGTCGTGCCTCATCCTAACTGCCGCCCTATCAATAAAACTAGGACTAGTACCATTCCACTTCTGATTCCCAGAAGTACTTCAAGGTTCCCCACTAACCACGGGCCTAATCCTATCAACAGTC…
	FJ560613	ATGAACCCCCAAGCAAAGCTAATCTTCACATTTAGCCTACTGCTAGGTACCACCCTCACAATCTCCAGCAACCACTGAATCATAGCCTGAGCAGGTCTTGAAATCAACACACTCTCTATTCTACCCCTAATCTCAAAATCCCACCACCCGCGGGCCGTTGAAGCTGCAACCAAGTACTTCCTGGTCCAAGCAGCCGCCTCCACCCTCGTACTATTCTCCGGAATGACCAACGCCTGACACACCGGACAATGGGACATTACCCAACTAACCCACCCAGTGTCGTGCCTCATCCTAACTGCCGCCCTATCAATAAAACTAGGACTAGTACCATTCCACTTCTGATTCCCAGAAGTACTTCAAGGTTCCCCACTAACCACGGGCCTAATCCTATCAACAGTC…
	FJ560614	ATGAACCCCCAAGCAAAGCTAATCTTCACATTTAGCCTACTGCTAGGTACCACCCTCACAATCTCCAGCAACCACTGAATCATAGCCTGAGCAGGTCTTGAAATCAACACACTCTCTATTCTACCCCTAATCTCAAAATCCCACCACCCGCGGGCCGTTGAAGCTGCAACCAAGTACTTCCTGGTCCAAGCAGCCGCCTCCACCCTCGTACTATTCTCCGGAATGACCAACGCCTGACACACCGGACAATGGGACATTACCCAACTAACCCACCCAGTGTCGTGCCTCATCCTAACTGCCGCCCTATCAATAAAACTAGGACTAGTACCATTCCACTTCTGATTCCCAGAAGTACTTCAAGGTTCCCCACTAACCACGGGCCTAATCCTATCAACAGTC…
	FJ560615	ATGAACCCCCAAGCAAAGCTAATCTTCACATTTAGCCTACTGCTAGGTACCACCCTCACAATCTCCAGCAACCACTGAATCATAGCCTGAGCAGGTCTTGAAATCAACACACTCTCTATTCTACCCCTAATCTCAAAATCCCACCACCCGCGGGCCGTTGAAGCTGCAACCAAGTACTTCCTGGTCCAAGCAGCCGCCTCCACCCTCGTACTATTCTCCGGAATGACCAACGCCTGACACACCGGACAATGGGACATTACCCAACTAACCCACCCAGTGTCGTGCCTCATCCTAACTGCCGCCCTATCAATAAAACTAGGACTAGTACCATTCCACTTCTGATTCCCAGAAGTACTTCAAGGTTCCCCACTAACCACGGGCCTAATCCTATCAACAGTC…
	FJ560616	ATGAACCCCCAAGCAAAGCTAATCTTCACATTTAGCCTACTGCTAGGTACCACCCTCACAATCTCCAGCAACCACTGAATCATAGCCTGAGCAGGTCTTGAAATCAACACACTCTCTATTCTACCCCTAATCTCAAAATCCCACCACCCGCGGGCCGTTGAAGCTGCAACCAAGTACTTCCTGGTCCAAGCAGCCGCCTCCACCCTCGTACTATTCTCCGGAATGACCAACGCCTGACACACCGGACAATGGGACATTACCCAACTAACCCACCCAGTGTCGTGCCTCATCCTAACTGCCGCCCTATCAATAAAACTAGGACTAGTACCATTCCACTTCTGATTCCCAGAAGTACTTCAAGGTTCCCCACTAACCACGGGCCTAATCCTATCAACAGTC…
	FJ560617	ATGAACCCCCAAGCAAAGCTAATCTTCACATTTAGCCTACTGCTAGGTACCACCCTCACAATCTCCAGCAACCACTGAATTATAGCCTGAGCAGGTCTTGAAATCAACACACTCTCTATTCTACCCCTAATCTCAAAATCCCACCACCCGCGGGCCGTTGAAGCTGCAACCAAGTACTTCCTGGTCCAAGCAGCCGCCTCCACCCTCGTACTATTCTCCGGGATGACCAACGCCTGACACACCGGACAATGGGACATTACCCAACTAACCCACCCAGTGTCGTGCCTCATCCTAACTGCCGCCCTATCAATAAAACTAGGACTAGTACCATTCCACTTCTGATTCCCAGAAGTACTTCAAGGTTCCCCACTAACCACGGGCCTAATCCTGTCAACAGTC…
	FJ560618	ATGAACCCCCAAGCAAAGCTAATCTTCACATTTAGCCTACTGCTAGGTACCACCCTCACAATCTCCAGCAACCACTGAATCATAGCCTGAGCAGGTCTTGAAATCAACACACTCTCTATTCTACCCCTAATCTCAAAATCCCACCACCCGCGGGCCGTTGAAGCTGCAACCAAGTACTTCCTGGTCCAAGCAGCCGCCTCCACCCTCGTACTATTCTCCGGAATGACCAACGCCTGACACACCGGGCAATGGGACATTACCCAACTAACCCACCCAGTGTCGTGCCTCATCCTAACTGCCGCCCTATCAATAAAACTAGGACTAGTACCATTCCACTTCTGATTCCCAGAAGTACTTCAAGGTTCCCCACTAACCACGGGCCTAATCCTATCAACAGTC…
	FJ560619	ATGAACCCCCAAGCAAAGCTAATCTTCACATTTAGCCTACTGCTAGGTACCACCCTCACAATCTCCAGCAACCACTGAATCATAGCCTGAGCAGGTCTTGAAATCAACACACTCTCTATTCTACCCCTAATCTCAAAATCCCACCACCCGCGGGCCGTTGAAGCTGCAACCAAGTACTTCCTGGTCCAAGCAGCCGCCTCCACCCTCGTACTATTCTCCGGAATGACCAACGCCTGACACACCGGACAATGGGACATTACCCAACTAACCCACCCAGTGTCGTGCCTCATCCTAACTGCCGCCCTATCAATAAAACTAGGACTAGTACCATTCCACTTCTGATTCCCAGAAGTGCTTCAAGGNNNNNNNNNAACCACGGGCCTAATCCTATCAACAGTC…
	FJ560620	ATGAACCCCCAAGCAAAGCTAATCTTCACATTTAGCCTACTGCTAGGTACCACCCTCACAATCTCCAGCAACCACTGAATCATAGCCTGAGCAGGTCTTGAAATCAACACACTCTCTATTCTACCCCTAATCTCAAAATCCCACCACCCGCGGGCCGTTGAAGCTGCAACCAAGTACTTCCTGGTCCAAGCAGCCGCCTCCACCCTCGTACTATTCTCCGGAATGACCAACGCCTGACACACCGGACAATGGGACATTACCCAACTAACCCACCCAGTGTCGTGCCTCATCCTAACTGCCGCCCTATCAATAAAACTAGGACTAGTACCATTCCACTTCTGATTCCCAGAAGTACTTCAAGGTTCCCCACTAACCACGGGCCTAATCCTATCAACAGTC…
	FJ560621	ATGAACCCCCAAGCAAAGCTAATCTTCACATTTAGCCTACTGCTAGGTACCACCCTCACAATCTCCAGCAACCACTGAATCATAGCCTGAGCAGGTCTTGAAATCAACACACTCTCTATTCTACCCCTAATCTCAAAATCCCACCACCCGCGGGCCGTTGAAGCTGCAACCAAGTACTTCCTGGTCCAAGCAGCCGCCTCCACCCTCGTACTATTCTCCGGAATGACCAACGCCTGACACACCGGACAATGGGACATTACCCAACTAACTCACCCAGTGTCGTGCCTCATCCTAACTGCCGCCCTATCAATAAAACTAGGACTAGTACCATTCCACTTCTGATTCCCAGAAGTACTTCAAGGTTCCCCACTAACCACGGGCCTAATCCTATCAACAGTC…
	FJ560622	ATGAACCCCCAAGCAAAGCTAATCTTCACATTTAGCCTACTGCTAGGTACCACCCTCACAATCTCCAGCAACCACTGAATCATAGCCTGAGCAGGTCTTGAAATCAACACACTCTCTATTCTACCCCTAATCTCAAAATCCCACCACCCGCGGGCCGTTGAAGCTGCAACCAAGTACTTCCTGGTCCAAGCAGCCGCCTCCACCCTCGTACTATTCTCCGGAATGACCAACGCCTGACACACCGGACAATGGGACATTACCCAACTAACTCACCCAGTGTCGTGCCTCATCCTAACTGCCGCCCTATCAATAAAACTAGGACTAGTACCATTCCACTTCTGATTCCCAGAAGTACTTCAAGGTTCCCCACTAACCACGGGCCTAATCCTATCAACAGTC…
	FJ560623	ATGAACCCCCAAGCAAAGCTAATCTTCACATTTAGCCTACTGCTAGGTACCACCCTCACAATCTCCAGCAACCACTGAATCATAGCCTGAGCAGGTCTTGAAATCAACACACTCTCTATTCTACCCCTAATCTCAAAATCCCACCACCCGCGGGCCGTTGAAGCTGCAACCAAGTACTTCCTGGTCCAAGCAGCCGCCTCCACCCTCGTACTATTCTCCGGAATGACCAACGCCTGACACACCGGACAATGGGACATTACCCAACTAACCCACCCAGTGTCGTGCCTCATCCTAACTGCCGCCCTATCAATAAAACTAGGACTAGTACCATTCCACTTCTGATTCCCAGAAGTACTTCAAGGTTCCCCACTAACCACGGGCCTAATCCTATCAACAGTC…
	FJ560624	ATGAACCCCCAAGCAAAGCTAATCTTCACATTTAGCCTACTGCTAGGTACCACCCTCACAATCTCCAGCAACCACTGAATCATAGCCTGAGCAGGTCTTGAAATCAACACACTCTCTATTCTACCCCTAATCTCAAAATCCCACCACCCGCGGGCCGTTGAAGCTGCAACCAAGTACTTCCTGGTCCAAGCAGCCGCCTCCACCCTCGTACTATTGTCCGGAATGACCAACGCCTGACACACCGGACAATGGGACATTACCCAACTAACCCACCCAGTGTCGTGCCTCATCCTAACTGCCGCCCTATCAATAAAACTAGGACTAGTACCATTCCACTTCTGATTCCCAGAAGTACTTCAAGGTTCCCCACTAACCACGGGCCTAATCCTATCAACAGTC…
	FJ560625	ATGAACCCCCAAGCAAAGCTAATCTTCACATTTAGCCTACTGCTAGGTACCACCCTCACAATCTCCAGCAACCACTGAATCATAGCCTGAGCAGGTCTTGAAATCAACACACTCTCTATTCTACCCCTAATCTCAAAATCCCACCACCCGCGGGCCGTTGAAGCTGCAACCAAGTACTTCCTGGTCCAAGCAGCCGCCTCCACCCTCGTACTATTCTCCGGAATGACCAACGCCTGACACACCGGACAATGGGACATTACCCAACTAACCCACCCAGTGTCGTGCCTCATCCTAACTGCCGCCCTATCAATAAAACTAGGACTAGTACCATTCCACTTCTGATTCCCAGAAGTACTTCAAGGTTCCCCACTAACCACGGGCCTAATCCTATCAACAGTC…
	FJ560626	ATGAACCCCCAAGCAAAGCTAATCTTCACATTTAGCCTACTGCTAGGTACCACCCTCACAATCTCCAGCAACCACTGAATCATAGCCTGAGCAGGTCTTGAAATCAACACACTCTCTATTCTACCCCTAATCTCAAAATCCCACCACCCGCGGGCCGTTGAAGCTGCAACCAAGTACTTCCTGGTCCAAGCAGCCGCCTCCACCCTCGTACTATTCTCCGGAATGACCAACGCCTGACACACCGGACAATGGGACATTACCCAACTAACCCACCCAGTGTCGTGCCTCATCCTAACTGCCGCCCTATCAATAAAACTAGGACTAGTACCATTCCACTTCTGATTCCCAGAAGTACTTCAAGGTTCCCCACTAACCACGGGCCTAATCCTATCAACAGTC…
	FJ560627	ATGAACCCCCAAGCAAAGCTAATCTTCACATTTAGCCTACTGCTAGGTACCACCCTCACAATCTCCAGCAACCACTGAATCATAGCCTGAGCAGGTCTTGAAATCAACACACTCTCTATTCTACCCCTAATCTCAAAATCCCACCACCCGCGGGCCGTTGAAGCTGCAACCAAGTACTTCCTGGTCCAAGCAGCCGCCTCCACCCTCGTACTATTCTCCGGAATGACCAACGCCTGACACACCGGACAATGGGACATTACCCAACTAACCCACCCAGTGTCGTGCCTCATCCTAACTGCCGCCCTATCAATAAAACTAGGACTAGTACCATTCCACTTCTGATTCCCAGAAGTACTTCAAGGTTCCCCACTAACCACGGGCCTAATCCTATCAACAGTC…
	FJ560628	ATGAACCCCCAAGCAAAGCTAATCTTCACATTTAGCCTACTGCTAGGTACCACCCTCACAATCTCCAGCAACCACTGAATCATAGCCTGAGCAGGTCTTGAAATCAACACACTCTCTATTCTACCCCTAATCTCAAAATCCCACCACCCGCGGGCCGTTGAAGCTGCAACCAAGTACTTCCTGGTCCAAGCAGCCGCCTCCACCCTCGTACTATTCTCCGGAATGACCAACGCCTGACACACCGGACAATGGGACATTACCCAACTAACCCACCCAGTGTCGTGCCTCATCCTAACTGCCGCCCTATCAATAAAACTAGGACTAGTACCATTCCACTTCTGATTCCCAGAAGTACTTCAAGGTTCCCCACTAACCACGGGCCTAATCCTATCAACAGTC…
	FJ560629	ATGAACCCCCAAGCAAAGCTAATCTTCACATTTAGCCTACTGCTAGGTACCACCCTCACAATCTCCAGCAACCACTGAATCATAGCCTGAGCAGGTCTTGAAATCAACACACTCTCTATTCTACCCCTAATCTCAAAATCCCACCACCCGCGGGCCGTTGAAGCTGCAACCAAGTACTTCCTGGTCCAAGCAGCCGCCTCCACCCTCGTACTATTCTCCGGAATGACCAACGCCTGACACACCGGACAATGGGACATTACCCAACTAACCCACCCAGTGTCGTGCCTCATCCTAACTGCCGCCCTATCAATAAAACTAGGACTAGTACCATTCCACTTCTGATTCCCAGAAGTACTTCAAGGTTCCCCACTAACCACGGGCCTAATCCTATCAACAGTC…
	FJ560630	ATGAACCCCCAAGCAAAGCTAATCTTCACATTTAGCCTACTGCTAGGTACCACCCTCACAATCTCCAGCAACCACTGAATTATAGCCTGAGCAGGTCTTGAAATCAACACACTCTCTATTCTACCCCTAATCTCAAAATCCCACCACCCGCGGGCCGTTGAAGCTGCAACCAAGTACTTCCTGGTCCAAGCAGCCGCCTCCACCCTCGTACTATTCTCCGGGATGACCAACGCCTGACACACCGGACAATGGGACATTACCCAACTAACCCACCCAGTGTCGTGCCTCATCCTAACTGCCGCCCTATCAATAAAACTAGGACTAGTACCATTCCACTTCTGATTCCCAGAAGTACTTCAAGGTTCCCCACTAACCACGGGCCTAATCCTGTCAACAGTC…
	FJ560631	ATGAACCCCCAAGCAAAGCTAATCTTCACATTTAGCCTACTGCTAGGTACCACCCTCACAATCTCCAGCAACCACTGAATTATAGCCTGAGCAGGTCTTGAAATCAACACACTCTCTATTCTACCCCTAATCTCAAAATCCCACCACCCGCGGGCCGTTGAAGCTGCAACCAAGTACTTCCTGGTCCAAGCAGCCGCCTCCACCCTCGTACTATTCTCCGGGATGACTAACGCCTGACACACCGGACAATGGGACATTACCCAACTAACCCACCCAGTGTCGTGCCTCATCCTAACTGCCGCCCTATCAATAAAACTAGGACTAGTACCATTCCACTTCTGATTCCCAGAAGTACTTCAAGGTTCCCCACTAACCACGGGCCTAATCCTGTCAACAGTC…
	FJ560632	ATGAACCCCCAAGCAAAGCTAATCTTCACATTTAGCCTACTGCTAGGTACCACCCTCACAATCTCCAGCAACCACTGAATCATAGCCTGAGCAGGTCTTGAAATCAACACACTCTCTATTCTACCCCTAATCTCAAAATCCCACCACCCGCGGGCCGTTGAAGCTGCAACCAAGTACTTCCTGGTCCAAGCAGCCGCCTCCACCCTCGTACTATTCTCCGGAATGACCAACGCCTGACACACCGGACAATGGGACATTACCCAACTAACTCACCCAGTGTCGTGCCTCATCCTAACTGCCGCCCTATCAATAAAACTAGGACTAGTACCATTCCACTTCTGATTCCCAGAAGTACTTCAAGGTTCCCCACTAACCACGGGCCTAATCCTATCAACAGTC…
	FJ560633	ATGAACCCCCAAGCAAAGCTAATCTTCACATTTAGCCTACTGCTAGGTACCACCCTCACAATCTCCAGCAACCACTGAATCATAGCCTGAGCAGGTCTTGAAATCAACACACTCTCTATTCTACCCCTAATCTCAAAATCCCACCACCCGCGGGCCGTTGAAGCTGCAACCAAGTACTTCCTGGTCCAAGCAGCCGCCTCCACCCTCGTACTATTCTCCGGAATGACCAACGCCTGACACACCGGACAATGGGACATTACCCAACTAACCCACCCAGTGTCGTGCCTCATCCTAACTGCCGCCCTATCAATAAAACTAGGACTAGTACCATTCCACTTCTGATTCCCAGAAGTACTTCAAGGTTCCCCACTAACCACGGGCCTAATCCTATCAACAGTC…
	FJ560634	ATGAACCCCCAAGCAAAGCTAATCTTCACATTTAGCCTACTGCTAGGTACCACCCTCACAATCTCCAGCAACCACTGAATCATAGCCTGAGCAGGTCTTGAAATCAACACACTCTCTATTCTACCCCTAATCTCAAAATCCCACCACCCGCGGGCCGTTGAAGCTGCAACCAAGTACTTCCTGGTCCAAGCAGCCGCCTCCACCCTCGTACTATTCTCCGGAATGACCAACGCCTGACACACCGGACAATGGGACATTACCCAACTAACCCACCCAGTGTCGTGCCTCATCCTAACCGCCGCCCTATCAATAAAACTAGGACTAGTACCATTCCACTTCTGATTCCCAGAAGTACTTCAAGGTTCCCCACTAACCACGGGCCTAATCCTATCAACAGTC…
	FJ560635	ATGAACCCCCAAGCAAAGCTAATCTTCACATTTAGCCTACTGCTAGGTACCACCCTCACAATCTCCAGCAACCACTGAATCATAGCCTGAGCAGGTCTTGAAATCAACACACTCTCTATTCTACCCCTAATCTCAAAATCCCACCACCCGCGGGCCGTTGAAGCTGCAACCAAGTACTTCCTGGTCCAAGCAGCCGCCTCCACCCTCGTACTATTCTCCGGAATGACCAACGCCTGACACACCGGACAATGGGACATTACCCAACTAACCCACCCAGTGTCGTGCCTCATCCTAACTGCCGCCCTATCAATAAAACTAGGACTAGTACCATTCCACTTCTGATTCCCAGAAGTACTTCAAGGTTCCCCACTAACCACGGGCCTAATCCTATCAACAGTC…
	FJ560636	ATGAACCCCCAAGCAAAGCTAATCTTCACATTTAGCCTACTGCTAGGTACCACCCTCACAATCTCCAGCAACCACTGAATCATAGCCTGAGCAGGTCTTGAAATCAACACACTCTCTATTCTACCCCTAATCTCAAAATCCCACCACCCGCGGGCCGTTGAAGCTGCAACCAAGTACTTCCTGGTCCAAGCAGCCGCCTCCACCCTCGTACTATTCTCCGGAATGACCAACGCCTGACACACCGGACAATGGGACATTACCCAACTAACCCACCCAGTGTCGTGCCTCATCCTAACCGCCGCCCTATCAATAAAACTAGGACTAGTACCATTCCACTTCTGATTCCCAGAAGTACTTCAAGGTTCCCCACTAACCACGGGCCTAATCCTATCAACAGTC…
	FJ560637	ATGAACCCCCAAGCAAAGCTAATCTTCACATTTAGCCTACTGCTAGGTACCACCCTCACAATCTCCAGCAACCACTGAATCATAGCCTGAGCAGGTCTTGAAATCAACACACTCTCTATTCTACCCCTAATCTCAAAATCCCACCACCCGCGGGCCGTTGAAGCTGCAACCAAGTACTTCCTGGTCCAAGCAGCCGCCTCCACCCTCGTACTATTCTCCGGAATGACCAACGCCTGACACACCGGACAATGGGACATTACCCAACTAACCCACCCAGTGTCGTGCCTCATCCTAACTGCCGCCCTATCAATAAAACTAGGACTAGTACCATTCCACTTCTGATTCCCAGAAGTACTTCAAGGTTCCCCACTAACCACGGGCCTAATCCTATCAACAGTC…
	FJ560638	--GNNNNNNNNAGCAAAGCTAATCTTCACATTTAGCCTACTGCTAGGTACCACCCTCACAATCTCCAGCAACCACTGAATCATAGCCTGAGCAGGTCTTGAAATCAACACACTCTCTATTCTACCCCTAATCTCAAAATCCCACCACCCGCGGGCCGTTGAAGCTGCAACCAAGTACTTCCTGGTCCAAGCAGCCGCCTCCACCCTCGTACTATTCTCCGGAATGACCAACGCCTGACACACCGGACAATGGGACATTACCCAACTAACCCACCCAGTGTCGTGCCTCATCCTAACTGCCGCCCTATCAATAAAACTAGGACTAGTACCATTCCACTTCTGATTCCCAGAAGTACTTCAAGGTTCCCCACTAACCACGGGCCTAATCCTATCAACAGTC…
	FJ560639	ATGAACCCCCAAGCAAAGCTAATCTTCACATTTAGCCTACTGCTAGGTACCACCCTCACAATCTCCAGCAACCACTGAATCATAGCCTGAGCAGGTCTTGAAATCAACACACTCTCTATTCTACCCCTAATCTCAAAATCCCACCACCCGCGGGCCGTTGAAGCTGCAACCAAGTACTTCCTGGTCCAAGCAGCCGCCTCCACCCTCGTACTATTCTCCGGAATGACCAACGCCTGACACACCGGACAATGGGACATTACCCAACTAACCCACCCAGTGTCGTGCCTCATCCTAACTGCCGCCCTATCAATAAAACTAGGACTAGTACCATTCCACTTCTGATTCCCAGAAGTACTTCAAGGTTCCCCACTAACCACGGGCCTAATCCTATCAACAGTC…
	FJ560640	ATGAACCCCCAAGCAAAGCTAATCTTCACATTTAGCCTACTGCTAGGTACCACCCTCACAATCTCCAGCAACCACTGAATCATAGCCTGAGCAGGTCTTGAAATCAACACACTCTCTATTCTACCCCTAATCTCAAAATCCCACCACCCGCGGGCCGTTGAAGCTGCAACCAAGTACTTCCTGGTCCAAGCAGCCGCCTCCACCCTCGTACTATTCTCCGGAATGACCAACGCCTGACACACCGGACAATGGGACATTACCCAACTAACCCACCCAGTGTCGTGCCTCATCCTAACTGCCGCCCTATCAATAAAACTAGGACTAGTACCATTCCACTTCTGATTCCCAGAAGTACTTCAAGGTTCCCCACTAACCACGGGCCTAATCCTATCAACAGTC…
	FJ560641	ATGAACCCCCAAGCAAAGCTAATCTTCACATTTAGCCTACTGCTAGGTACCACCCTCACAATCTCCAGCAACCACTGAATCATAGCCTGAGCAGGTCTTGAAATCAACACACTCTCTATTCTACCCCTAATCTCAAAATCCCACCACCCGCGGGCCGTTGAAGCTGCAACCAAGTACTTCCTGGTCCAAGCAGCCGCCTCCACCCTCGTACTATTCTCCGGAATGACCAACGCCTGACACACCGGGCAATGGGACATTACCCAACTAACCCACCCAGTGTCGTGCCTCATCCTAACTGCCGCCCTATCAATAAAACTAGGACTAGTACCATTCCACTTCTGATTCCCAGAAGTACTTCAAGGTTCCCCACTAACCACGGGCCTAATCCTATCAACAGTC…
	FJ560642	-------------------TAATCTTCACATTTAGCCTACTGCTAGGTACCACCCTCACAATCTCCAGCAACCACTGAATCATAGCCTGAGCAGGTCTTGAAATCAACACACTCTCTATTCTACCCCTAATCTCAAAATCCCACCACCCGCGGGCCGTTGAAGCTGCAACCAAGTACTTCCTGGTCCAAGCAGCCGCCTCCACCCTCGTACTATTCTCCGGAATGACCAACGCCTGACACACCGGGCAATGGGACATTACCCAACTAACCCACCCAGTGTCGTGCCTCATCCTAACTGCCGCCCTATCAATAAAACTAGGACTAGTACCATTCCACTTCTGATTCCCAGAAGTNNNNNNNNNNNNNNNNNNNNNNNNNNNNNNNNNNNNNNNNANAGTC…
	FJ560643	-----------AGNAAAGCTAATCTTCACATTTAGCCTACTGCTAGGTACCACCCTCACAATCTCCAGCAACCACTGAATCATAGCCTGAGCAGGTCTTGAAATCAACACACTCTCTATTCTACCCCTAATCTCAAAATCCCACCACCCGCGGGCCGTTGAAGCTGCAACCAAGTACTTCCTGGTCCAAGCAGCCGCCTCCACCCTCGTACTATTCTCCGGAATGACCAACGCCTGACACACCGGGCAATGGGACATTACCCAACTAACCCACCCAGTGTCGTGCCTCATCCTAACTGCCGCCCTATCAATAAAACTAGGACTAGTACCATTCCACTTCTGATTCCCAGAAGTACTTCAAGGTTCCCCACTAACCACGGGCCTAATCCTATCGACAGTC…
	FJ560644	ATGAACCCCCAAGCAAAGCTAATCTTCACATTTAGCCTACTGCTAGGTACCACCCTCACAATCTCCAGCAACCACTGAATCATAGCCTGAGCAGGTCTTGAAATCAACACACTCTCTATTCTACCCCTAATCTCAAAATCCCACCACCCGCGGGCCGTTGAAGCTGCAACCAAGTACTTCCTGGTCCAAGCAGCCGCCTCCACCCTCGTACTATTCTCCGGAATGACCAACGCCTGACACACCGGACAATGGGACATTACCCAACTAACCCACCCAGTGTCGTGCCTCATCCTAACTGCCGCCCTATCAATAAAACTAGGACTAGTACCATTCCACTTCTGATTCCCAGAAGTACTTCAAGGTTCCCCACTAACCACGGGCCAAATCCTATCAACAGTC…
	FJ560645	ATGAACCCCCAAGCAAAGCTAATCTTCACATTTAGCCTACTGCTAGGTACCACCCTCACAATCTCCAGCAACCACTGAATCATAGCCTGAGCAGGTCTTGAAATCAACACACTCTCTATTCTACCCCTAATCTCAAAATCCCACCACCCGCGGGCCGTTGAAGCTGCAACCAAGTACTTCCTGGTCCAAGCAGCCGCCTCCACCCTCGTACTATTCTCCGGAATGACCAACGCCTGACACACCGGGCAATGGGACATTACCCAACTAACCCACCCAGTGTCGTGCCTCATCCTAACTGCCGCCCTATCAATAAAACTAGGACTAGTACCATTCCACTTCTGATTCCCAGAAGTACTTCAAGGTTCCCCACTAACCACGGGCCTAATCCTATCAACAGTC…
	FJ560646	ATGAACCCCCAAGCAAAGCTAATCTTCACATTTAGCCTACTGCTAGGTACCACCCTCACAATCTCCAGCAACCACTGAATCATAGCCTGAGCAGGTCTTGAAATCAACACACTCTCTATTCTACCCCTAATCTCAAAATCCCACCACCCGCGGGCCGTTGAAGCTGCAACCAAGTACTTCCTGGTCCAAGCAGCCGCCTCCACCCTCGTACTATTCTCCGGAATGACCAACGCCTGACACACCGGACAATGGGACATTACCCAACTAACCCACCCAGTGTCGTGCCTCACCCTAACTGCCGCCCTATCAATAAAACTAGGACTAGTACCATTCCACTTCTGATTCCCAGAAGTACTTCAAGGTTCCCCACTAACCACGGGCCTAATCCTATCAACAGTC…
	FJ560647	----------------------TCTTCACATTTAGCCTACTGCTAGGTACCACCCTCACAATCTCCAGCAACCACTGAATTATAGCCTGAGCAGGTCTTGAAATCAACACACTCTCTATTCTACCCCTAATCTCAAAATCCCACCACCCGCGGGCCGTTGAAGCTGCAACCAAGTACTTCCTGGTCCAAGCAGCCGCCTCCACCCTCGTACTATTCTCCGGGATGACCAACGCCTGACACACCGGACAATGGGACATTACCCAACTAACCCACCCAGTGTCGTGCCTCATCCTAACTGCCGCCCTATCAATAAAACTAGGACTAGTACCATTCCACTTCTGATTCCCAGAAGTACTTCAAGGTTCCCCACTAACCACGGGCCTAATCCTGTCAACAGTC…
	FJ560648	------------GCAAAGCTAATCTTCACATTTAGCCTACTGCTAGGTACCACCCTCACAATCTCCAGCAACCACTGAATCATAGCCTGAGCAGGTCTTGAAATCAACACACTCTCTATTCTACCCCTAATCTCAAAATCCCACCACCCGCGGGCCGTTGAAGCTGCAACCAAGTACTTCCTGGTCCAAGCAGCCGCCTCCACCCTCGTACTATTCTCCGGAATGACCAACGCCTGACACACCGGACAATGGGACATTACCCAACTAACCCACCCAGTGTCGTGCCTCATCCTAACTGCCGCCCTATCAATAAAACTAGGACTAGTACCATTCCACTTCTGATTCCCAGAAGTACTTCAAGGTTCCCCACTAACCACGGGCCTAATCCTATCAACAGTC…
	FJ560649	ATGAACCCCCANGCAAAGCTAATCTTCACATTTAGCCTACTGCTAGGTACCACCCTCACAATCTCCAGCAACCACTGAATCATAGCCTGAGCAGGTCTNGAAATCAACACACTNTCTATTCTACCCCTAATCTCAAAATCCCACCACCCGCGGGCCGTTGAAGCTGCAACCAAGTACTTCCTNGNCCAAGCAGCCGCCTCCACCCTNGTACTATTNTCCGGAATGACCAACGCCTGACNCACCGGACAATGGGACATTACCCAACTNACCCACCCANNGTCGTGCCTCATCCTAACTGCCGCCCTANCAATAAAACTAGGACTAGTNCCNTTCCACTTCTGATTCCCAGNNGTACTTCAAGGTTNNNNNNNNNNNNNNNNNNNNNNNNNNNNNNCAGTC…
	FJ560650	ATGAACCCCCAAGCAAAGCTAATCTTCACATTTAGCCTACTGCTAGGTACCACCCTCACAATCTCCAGCAACCACTGAATCATAGCCTGAGCAGGTCTTGAAATCAACACACTCTCTATTCTACCCCTAATCTCAAAATCCCACCACCCGCGGGCCGTTGAAGCTGCAACCAAGTACTTCCTGGTCCAAGCAGCCGCCTCCACCCTCGTACTATTCTCCGGAATGACCAACGCCTGACACACCGGACAATGGGACATTACCCAACTAACCCACCCAGTGTCGTGCCTCATCCTAACTGCCGCCCTATCAATAAAACTAGGACTAGTACCATTCCACTTCTGATTCCCAGAAGTACTTCAAGGTTCCCCACTAACCACGGGCCTAATCCTATCAACAGTC…
	FJ560651	------------GCAAAGCTAATCTTCACATTTAGCCTACTGCTAGGTACCACCCTCACAATCTCCAGCAACCACTGAATCATAGCCTGAGCAGGTCTTGAAATCAACACACTCTCTATTCTACCCCTAATCTCAAAATCCCACCACCCGCGGGCCGTTGAAGCTGCAACCAAGTACTTCCTGGTCCAAGCAGCCGCCTCCACCCTCGTACTATTCTCCGGAATGACCAACGCCTGACACACCGGACAATGGGACATTACCCAACTAACCCACCCAGTGTCGTGCCTCATCCTAACTGCCGCCCTATCAATAAAACTAGGACTAGTACCATTCCACTTCTGATTCCCAGAAGTNNNNNNNNNNNNNNNNNNNACCACGGGCCTAATCCTATCAACAGTC…
	FJ560652	ATGAACCCCCAAGCAAAGCTAATCTTCACATTTAGCCTACTGCTAGGTACCACCCTCACAATCTCCAGCAACCACTGAATCATAGCCTGAGCAGGTCTTGAAATCAACACACTCTCTATTCTACCCCTAATCTCAAAATCCCACCACCCGCGGGCCGTTGAAGCTGCAACCAAGTACTTCCTGGTCCAAGCAGCCGCCTCCACCCTCGTACTATTCTCCGGAATGACCAACGCCTGACACACCGGGCAATGGGACATTACCCAACTAACCCACCCAGTGTCGTGCCTCATCCTAACTGCCGCCCTATCAATAAAACTAGGACTAGTACCATTCCACTTCTGATTCCCAGAAGTACTTCAAGGTTCCCCACTAACCACGGGCCTAATCCTATCAACAGTC…
	FJ560653	ATGAACCCCCAAGCAAAGCTAATCTTCACATTTAGCCTACTGCTAGGTACCACCCTCACAATCTCCAGCAACCACTGAATCATAGCCTGAGCAGGTCTTGAAATCAACACACTCTCTATTCTACCCCTAATCTCAAAATCCCACCACCCGCGGGCCGTTGAAGCTGCAACCAAGTACTTCCTGGTCCAAGCAGCCGCCTCCACCCTCGTACTATTCTCCGGAATGACCAACGCCTGACACACCGGACAATGGGACATTACCCAACTAACCCACCCAGTGTCGTGCCTCATCCTAACTGCCGCCCTATCAATAAAACTAGGACTAGTACCATTCCACTTCTGATTCCCAGAAGTACTTCAAGGTTCCCCACTAACCACGGGCCTAATCCTATCAACAGTC…
	FJ560654	ATGAACCCCCAAGCAAAGCTAATCTTCACATTTAGCCTACTGCTAGGTACCACCCTCACAATCTCCAGCAACCACTGAATCATAGCCTGAGCAGGTCTTGAAATCAACACACTCTCTATTCTACCCCTAATCTCAAAATCCCACCACCCGCGGGCCGTTGAAGCTGCAACCAAGTACTTCCTGGTCCAAGCAGCCGCCTCCACCCTCGTACTATTCTCCGGAATGACCAACGCCTGACACACCGGACAATGGGACATTACCCAACTAACCCACCCAGTGTCGTGCCTCATCCTAACTGCCGCCCTATCAATAAAACTAGGACTAGTACCATTCCACTTCTGATTCCCAGAAGTACTTCAAGGTTCCCCACTAACCACGGGCCTAATCCTATCAACAGTC…
	FJ560655	------------------CTAATCTTCACATTTAGCCTACTGCTAGGTACCACCCTCACAATCTCCAGCAACCACTGAATCATAGCCTGAGCAGGTCTTGAAATCAACACACTCTCTATTCTACCCCTAATCTCAAAATCCCACCACCCGCGGGCCGTTGAAGCTGCAACCAAGTACTTCCTGGTCCAAGCAGCCGCCTCCACCCTCGTACTATTCTCCGGAATGACCAACGCCTGACACACCGGACAATGGGACATTACCCAACTAACTCACCCAGTGTCGTGCCTCATCCTAACTGCCGCCCTATCAATAAAACTAGGACTAGTACCATTCCACTTCTGATTCCCAGAAGTACTTCAAGGTTCCCCACTAACCACGGGCCTAATCCTATCAACAGTC…
	FJ560656	------------------CTAATCTTCACATTTAGCCTACTGCTAGGTACCACCCTCACAATCTCCAGCAACCACTGAATCATAGCCTGAGCAGGTCTTGAAATCAACACACTCTCTATTCTACCCCTAATCTCAAAATCCCACCACCCGCGGGCCGTTGAAGCTGCAACCAAGTACTTCCTGGTCCAAGCAGCCGCCTCCACCCTCGTACTATTCTCCGGAATGACCAACGCCTGACACACCGGACAATGGGACATTACCCAACTAACTCACCCAGTGTCGTGCCTCATCCTAACTGCCGCCCTATCAATAAAACTAGGACTAGTACCATTCCACTTCTGATTCCCAGAAGTACTTCAAGGTTCCCCACTAACCACGGGCCTAATCCTATCAACAGTC…
	FJ560657	------------------CTAATCTTCACATTTAGCCTACTGCTAGGTACCACCCTCACAATCTCCAGCAACCACTGAATTATAGCCTGAGCAGGTCTTGAAATCAACACACTCTCTATTCTACCCCTAATCTCAAAATCCCACCACCCGCGGGCCGTTGAAGCTGCAACCAAGTACTTCCTGGTCCAAGCAGCCGCCTCCACCCTCGTACTATTCTCCGGGATGACCAACGCCTGACACACCGGACAATGGGACATTACCCAACTAACCCACCCAGTGTCGTGCCTCATCCTAACTGCCGCCCTATCAATAAAACTAGGACTAGTACCATTCCACTTCTGATTCCCAGAAGTACTTCAAGGTTCCCCACTAACCACGGGCCTAATCCTGTCAACAGTC…
	FJ560658	ATGAACCCCCAAGCAAAGCTAATCTTCACATTTAGCCTACTGCTAGGTACCACCCTCACAATCTCCAGCAACCACTGAATCATAGCCTGAGCAGGTCTTGAAATCAACACACTCTCTATTCTACCCCTAATCTCAAAATCCCACCACCCGCGGGCCGTTGAAGCTGCAACCAAGTACTTCCTGGTCCAAGCAGCCGCCTCCACCCTCGTACTATTCTCCGGAATGACCAACGCCTGACACACCGGACAATGGGACATTACCCAACTAACCCACCCAGTGTCGTGCCTCATCCTAACTGCCGCCCTATCAATAAAACTAGGACTAGTACCATTNCACTTCTGATTCCCAGAAGTACTTCAAGGTTCCCCACTAACCACGGGCCTAATCCTATCAACAGTC…
	FJ560659	ATGAACCCCCAAGCAAAGCTAATCTTCACATTTAGCCTACTGCTAGGTACCACCCTCACAATCTCCAGCAACCACTGAATCATAGCCTGAGCAGGTCTTGAAATCAACACACTCTCTATTCTACCCCTAATCTCAAAATCCCACCACCCGCGGGCCGTTGAAGCTGCAACCAAGTACTTCCTGGTCCAAGCAGCCGCCTCCACCCTCGTACTATTCTCCGGAATGACCAACGCCTGACACACCGGACAATGGGACATTACCCAACTAACCCACCCAGTGTCGTGCCTCATCCTAACTGCCGCCCTATCAATAAAACTAGGACTAGTACCATTCCACTTCTGATTCCCAGAAGTACTTCAAGGTTCCCCACTAACCACGGGCCTAATCCTATCAACAGTC…
	FJ560660	ATGAACCCCCAAGCAAAGCTAATCTTCACATTTAGCCTACTGCTAGGTACCACCCTCACAATCTCCAGCAACCACTGAATCATAGCCTGAGCAGGTCTTGAAATCAACACACTCTCTATTCTACCCCTAATCTCAAAATCCCACCACCCGCGGGCCGTTGAAGCTGCAACCAAGTACTTCCTGGTCCAAGCAGCCGCCTCCACCCTCGTACTATTCTCCGGAATGACCAACGCCTGACACACCGGACAATGGGACATTACCCAACTAACCCACCCAGTGTCGTGCCTCATCCTANNNNNNNNNNNNNNNNNNNNNNNNNNNNNNNNNNNNNNNNNNNNNNNNNNNNNNNNNNNNNNNNNNNNNNNNNNNNNAANCACGGGCCAAATCCTATCAACAGTC…
	FJ560661	ATGAACCCCCAAGCAAAGCTAATCTTCACATTTAGCCTACTGCTAGGTACCACCCTCACAATCTCCAGCAACCACTGAATCATAGCCTGAGCAGGTCTTGAAATCAACACACTCTCTATTCTACCCCTAATCTCAAAATCCCACCACCCGCGGGCCGTTGAAGCTGCAACCAAGTACTTCCTGGTCCAAGCAGCCGCCTCCACCCTCGTACTATTCTCCGGAATGACCAACGCCTGACACACCGGACAATGGGACATTACCCAACTAACCCACCCAGTGTCGTGCCTCATCCTAACTGCCGCCCTATCAATAAAACTAGGACTAGTACCATTCCACTTCTGATTCCNNGAAGTACTTCAAGGTTCCCCACTAACCACGGGCCTAATCCTATCAACAGTC…
	FJ560662	ATGAACCCCCAAGCAAAGCTAATCTTCACATTTAGCCTACTGCTAGGTACCACCCTCACAATCTCCAGCAACCACTGAATCATAGCCTGAGCAGGTCTTGAAATCAACACACTCTCTATTCTACCCCTAATCTCAAAATCCCACCACCCGCGGGCCGTTGAAGCTGCAACCAAGTACTTCCTGGTCCAAGCAGCCGCCTCCACCCTCGTACTATTCTCCGGAATGACCAACGCCTGACACACCGGACAATGGGACATTACCCAACTAACCCACCCAGTGTCGTGCCTCATCCTAACTGCCGCCCTATCAATAAAACTAGGACTAGTACCATTCCACTTCTGATTCCCAGAAGTACTTCAAGGTTCCCCACTAACCACGGGCCTAATCCTATCAACAGTC…
	FJ560663	-----------AGCAAAGCTAATCTTCACATTTAGCCTACTGCTAGGTACCACCCTCACAATCTCCAGCAACCACTGAATCATAGCCTGAGCAGGTCTTGAAATCAACACACTCTCTATTCTACCCCTAATCTCAAAATCCCACCACCCGCGGGCCGTTGAAGCTGCAACCAAGTACTTCCTGGTCCAAGCAGCCGCCTCCACCCTCGTACTATTCTCCGGAATGACCAACGCCTGACACACCGGACAATGGGACATTACCCAACTAACCCACCCAGTGTCGTGCCTCATCCTAACTGCCGCCCTATCAATAAAACTAGGACTAGTACCATTCCACTTCTGATTCCCAGAAGTACTTCAAGGTTCCCCACTAACCACGGGCCTAATCCTATCAACAGTC…
	FJ560664	ATGAACCCCCAAGCAAAGCTAATCTTCACATTTAGCCTACTGCTAGGTACCACCCTCACAATCTCCAGCAACCACTGAATCATAGCCTGAGCAGGTCTTGAAATCAACACACTCTCTATTCTACCCCTAATCTCAAAATCCCACCACCCGCGGGCCGTTGAAGCTGCAACCAAGTACTTCCTGGTCCAAGCAGCCGCCTCCACCCTCGTACTATTCTCCGGAATGACCAACGCCTGACACACCGGACAATGGGACATTACCCAACTAACCCACCCAGTGTCGTGCCTCATCCTAACTGCCGCCCTATCAATAAAACTAGGACTAGTACCATTCCACTTCTGATTCCCAGAAGTACTTCAAGGTTCCCCACTAACCACGGGCCTAATCCTATCAACAGTC…
	FJ560665	ATGAACCCCCAAGCAAAGCTAATCTTCACATTTAGCCTACTGCTAGGTACCACCCTCACAATCTCCAGCAACCACTGAATCATAGCCTGAGCAGGTCTTGAAATCAACACACTCTCTATTCTACCCCTAATCTCAAAATCCCACCACCCGCGGGCCGTTGAAGCTGCAACCAAGTACTTCCTGGTCCAAGCAGCCGCCTCCACCCTCGTACTATTCTCCGGAATGACCAACGCCTGACACACCGGACAATGGGACATTACCCAACTAACCCACCCAGTGTCGTGCCTCATCCTAACTGCCGCCCTATCAATAAAACTAGGACTAGTACCATTCCACTTCTGATTCCCAGAAGTACTTCAAGGTTCCCCACTAACCACGGGCCTAATCCTATCAACAGTC…
	FJ560666	ATGAACCCCCAAGCAAAGCTAATCTTCACATTTAGCCTACTGCTAGGTACCACCCTCACAATCTCCAGCAACCACTGAATTATAGCCTGAGCAGGTCTTGAAATCAACACACTCTCTATTCTACCCCTAATCTCAAAATCCCACCACCCGCGGGCCGTTGAAGCTGCAACCAAGTACTTCCTGGTCCAAGCAGCCGCCTCCACCCTCGTACTATTCTCCGGGATGACCAACGCCTGACACACCGGACAATGGGACATTACCCAACTAACCCACCCAGTGTCGTGCCTCATCCTAACTGCCGCCCTATCAATAAAACTAGGACTAGTACCATTCCACTTCTGATTCCCAGAAGTACTTCAAGGTTCCCCACTAACCACGGGCCTAATCCTGTCAACAGTC…
	FJ560667	ATGAACCCCCAAGCAAAGCTAATCTTCACATTTAGCCTACTGCTAGGTACCACCCTCACAATCTCCAGCAACCACTGAATCATAGCCTGAGCAGGTCTTGAAATCAACACACTCTCTATTCTACCCCTAATCTCAAAATCCCACCACCCGCGGGCCGTTGAAGCTGCAACCAAGTACTTCCTGGTCCAAGCAGCCGCCTCCACCCTCGTACTATTCTCCGGAATGACCAACGCCTGACACACCGGACAATGGGACATTACCCAACTAACCCACCCAGTGTCGTGCCTCATCCTAACTGCCGCCCTATCAATAAAACTAGGACTAGTACCATTCCACTTCTGATTCCCAGAAGTACTTCAAGGTTCCCCACTAACCACGGGCCTAATCCTATCAACAGTC…
	FJ560668	ATGAACCCCCAAGCAAAGCTAATCTTCACATTTAGCCTACTGCTAGGTACCACCCTCACAATCTCCAGCAACCACTGAATTATAGCCTGAGCAGGTCTTGAAATCAACACACTCTCTATTCTACCCCTAATCTCAAAATCCCACCACCCGCGGGCCGTTGAAGCTGCAACCAAGTACTTCCTGGTCCAAGCAGCCGCCTCCACCCTCGTACTATTCTCCGGGATGACCAACGCCTGACACACCGGACAATGGGACATTACCCAACTAACCCACCCAGTGTCGTGCCTCATCCTAACTGCCGCCCTATCAATAAAACTAGGACTAGTACCATTCCACTTCTGATTCCCAGAAGTACTTCAAGGTTCCCCACTAACCACGGGCCTAATCCTGTCAACAGTC…
	FJ560669	ATGAACCCCCAAGCAAAGCTAATCTTCACATTTAGCCTACTGCTAGGTACCACCCTCACAATCTCCAGCAACCACTGAATCATAGCCTGAGCAGGCCTTGAAATCAACACACTCTCTATTCTACCCCTAATCTCAAAATCCCACCACCCGCGGGCCGTTGAAGCTGCAACCAAGTACTTCCTGGTCCAAGCAGCCGCCTCCACCCTCGTACTATTCTCCGGAATGACCAACGCCTGACACACCGGACAATGGGACATTACCCAACTAACCCACCCAGTATCGTGCCTCATCCTAACCGCCGCCCTATCAATAAAACTAGGACTAGTACCATTCCACTTCTGATTCCCAGAAGTACTTCAAGGTTCCCCACTAACCACGGGCCTAATCCTATCAACAGTC…
	FJ560670	ATGAACCCCCAAGCAAAGCTAATCTTCACATTTAGCCTACTGCTAGGTACCACCCTCACAATCTCCAGCAACCACTGAATCATAGCCTGAGCAGGTCTTGAAATCAACACACTCTCTATTCTACCCCTAATCTCAAAATCCCACCACCCGCGGGCCGTTGAAGCTGCAACCAAGTACTTCCTGGTCCAAGCAGCCGCCTCCACCCTCGTACTATTCTCCGGAATGACCAACGCCTGACACACCGGACAATGGGACATTACCCAACTAACCCACCCAGTGTCGTGCCTCATCCTAACTGCCGCCCTATCAATAAAACTAGGACTAGTACCATTCCACTTCTGATTCCCAGAAGTACTTCAAGGTTCCCCACTAACCACGGGCCTAATCCTATCAACAGTC…
	FJ560671	ATGAACCCCCAAGCAAAGCTAATCTTCACATTTAGCCTACTGCTAGGTACCACCCTCACAATCTCCAGCAACCACTGAATTATAGCCTGAGCAGGTCTTGAAATCAACACACTCTCTATTCTACCCCTAATCTCAAAATCCCACCACCCGCGGGCCGTTGAAGCTGCAACCAAGTACTTCCTGGTCCAAGCAGCCGCCTCCACCCTCGTACTATTCTCCGGGATGACCAACGCCTGACACACCGGACAATGGGACATTACCCAACTAACCCACCCAGTGTCGTGCCTCATCCTAACTGCCGCCCTATCAATAAAACTAGGACTAGTACCATTCCACTTCTGATTCCCAGAAGTACTTCAAGGTTCCCCACTAACCACGGGCCTAATCCTGTCAACAGTC…
	FJ560672	ATGAACCCCCAAGCAAAGCTAATCTTCACATTTAGCCTACTGCTAGGTACCACCCTCACAATCTCCAGCAACCACTGAATCATAGCCTGAGCAGGTCTTGAAATCAACACACTCTCTATTCTACCCCTAATCTCAAAATCCCACCACCCGCGGGCCGTTGAAGCTGCAACCAAGTACTTCCTGGTCCAAGCAGCCGCCTCCACCCTCGTACTATTCTCCGGAATGACCAACGCCTGACACACCGGACAATGGGACATTACCCAACTAACCCACCCAGTGTCGTGCCTCATCCTAACTGCCGCCCTATCAATAAAACTAGGACTAGTACCATTCCACTTCTGATTCCCAGAAGTACTTCAAGGTTCCCCACTAACCACGGGCCTAATCCTATCAACAGTC…
	FJ560673	ATGAACCCCCAAGCAAAGCTAATCTTCACATTTAGCCTACTGCTAGGTACCACCCTCACAATCTCCAGCAACCACTGAATCATAGCCTGAGCAGGTCTTGAAATCAACACACTCTCTATTCTACCCCTAATCTCAAAATCCCACCACCCGCGGGCCGTTGAAGCTGCAACCAAGTACTTCCTGGTCCAAGCAGCCGCCTCCACCCTCGTACTATTCTCCGGAATGACCAACGCCTGACACACCGGACAATGGGACATTACCCAACTAACCCACCCAGTGTCGTGCCTCATCCTAACTGCCGCCCTATCAATAAAACTAGGACTAGTACCATTCCACTTCTGATTCCCAGAAGTACTTCAAGGTTCCCCACTAACCACGGGCCTAATCCTATCAACAGTC…
	FJ560674	ATGAACCCCCAAGCAAAGCTAATCTTCACATTTAGCCTACTGCTAGGTACCACCCTCACAATCTCCAGCAACCACTGAATCATAGCCTGAGCAGGTCTTGAAATCAACACACTCTCTATTCTACCCCTAATCTCAAAATCCCACCACCCGCGGGCCGTTGAAGCTGCAACCAAGTACTTCCTGGTCCAAGCAGCCGCCTCCACCCTCGTACTATTCTCCGGAATGACCAACGCCTGACACACCGGACAATGGGACATTACCCAACTAACCCACCCAGTGTCGTGCCTCATCCTAACTGCCGCCCTATCAATAAAACTAGGACTAGTACCATTCCACTTCTGATTCCCAGAAGTACTTCAAGGTTCCCCACTAACCACGGGCCTAATCCTATCAACAGTC…
	FJ560675	ATGAACCCCCAAGCAAAGCTAATCTTCACATTTAGCCTACTGCTAGGTACCACCCTCACAATCTCCAGCAACCACTGAATTATAGCCTGAGCAGGTCTTGAAATCAACACACTCTCTATTCTACCCCTAATCTCAAAATCCCACCACCCGCGGGCCGTTGAAGCTGCAACCAAGTACTTCCTGGTCCAAGCAGCCGCCTCCACCCTCGTACTATTCTCCGGGATGACCAACGCCTGACACACCGGACAATGGGACATTACCCAACTAACCCACCCAGTGTCGTGCCTCATCCTAACTGCCGCCCTATCAATAAAACTAGGACTAGTACCATTCCACTTCTGATTCCCAGAAGTACTTCAAGGTTCCCCACTAACCACGGGCCTAATCCTGTCAACAGTC…
	FJ560676	ATGAACCCCCAAGCAAAGCTAATCTTCACATTTAGCCTACTGCTAGGTACCACCCTCACAATCTCCAGCAACCACTGAATCATAGCCTGAGCAGGTCTTGAAATCAACACACTCTCTATTCTACCCCTAATCTCAAAATCCCACCACCCGCGGGCCGTTGAAGCTGCAACCAAGTACTTCCTGGTCCAAGCAGCCGCCTCCACCCTCGTACTATTCTCCGGAATGACCAACGCCTGACACACCGGACAATGGGACATTACCCAACTAACCCACCCAGTGTCGTGCCTCATCCTAACCGCCGCCCTATCAATAAAACTAGGACTAGTACCATTCCACTTCTGATTCCCAGAAGTACTTCAAGGTTCCCCACTAACCACGGGCCTAATCCTATCAACAGTC…
	FJ560677	ATGAACCCCCAAGCAAAGCTAATCTTCACATTTAGCCTACTGCTAGGTACCACCCTCACAATCTCCAGCAACCACTGAATCATAGCCTGAGCAGGTCTTGAAATCAACACACTCTCTATTCTACCCCTAATCTCAAAATCCCACCACCCGCGGGCCGTTGAAGCTGCAACCAAGTACTTCCTGGTCCAAGCAGCCGCCTCCACCCTCGTACTATTCTCCGGAATGACCAACGCCTGACACACCGGACAATGGGACATTACCCAACTAACCCACCCAGTGTCGTGCCTCATCCTAACTGCCGCCCTATCAATAAAACTAGGACTAGTACCATTCCACTTCTGATTCCCAGAAGTACTTCAAGGTTCCCCACTAACCACGGGCCTAATCCTATCAACAGTC…
	FJ560678	ATGAACCCCCAAGCAAAGCTAATCTTCACATTTAGCCTACTGCTAGGTACCACCCTCACAATCTCCAGCAACCACTGAATCATAGCCTGAGCAGGTCTTGAAATCAACACACTCTCTATTCTACCCCTAATCTCAAAATCCCACCACCCGCGGGCCGTTGAAGCTGCAACCAAGTACTTCCTGGTCCAAGCAGCCGCCTCCACCCTCGTACTATTCTCCGGAATGACCAACGCCTGACACACCGGACAATGGGACATTACCCAACTAACCCACCCAGTGTCGTGCCTCATCCTAACTGCCGCCCTATCAATAAAACTAGGACTAGTACCATTCCACTTCTGATTCCCAGAAGTACTTCAAGGTTCCCCACTAACCACGGGCCTAATCCTATCAACAGTC…
	FJ560679	ATGAACCCCCAAGCAAAGCTAATCTTCACATTTAGCCTACTGCTAGGTACCACCCTCACAATCTCCAGCAACCACTGAATCATAGCCTGAGCAGGTCTTGAAATCAACACACTCTCTATTCTACCCCTAATCTCAAAATCCCACCACCCGCGGGCCGTTGAAGCTGCAACCAAGTACTTCCTGGTCCAAGCAGCCGCCTCCACCCTCGTACTATTCTCCGGAATGACCAACGCCTGACACACCGGACAATGGGACATTACCCAACTAACCCACCCAGTGTCGTGCCTCATCCTAACTGCCGCCCTATCAATAAAACTAGGACTAGTACCATTCCACTTCTGATTCCCAGAAGTACTTCAAGGTTCCCCACTAACCACGGGCCTAATCCTATCAACAGTC…
	FJ560680	ATGAACCCCCAAGCAAAGCTAATCTTCACATTTAGCCTACTGCTAGGTACCACCCTCACAATCTCCAGCAACCACTGAATCATAGCCTGAGCAGGTCTTGAAATCAACACACTCTCTATTCTACCCCTAATCTCAAAATCCCACCACCCGCGGGCCGTTGAAGCTGCAACCAAGTACTTCCTGGTCCAAGCAGCCGCCTCCACCCTCGTACTATTCTCCGGAATGACCAACGCCTGACACACCGGACAATGGGACATTACCCAACTAACCCACCCAGTGTCGTGCCTCATCCTAACTGCCGCCCTATCAATAAAACTAGGACTAGTACCATTCCACTTCTGATTCCCAGAAGTACTTCAAGGTTCCCCACTAACCACGGGCCTAATCCTATCAACAGTC…
	FJ560681	ATGAACCCCCAAGCAAAGCTAATCTTCACATTTAGCCTACTGCTAGGTACCACCCTCACAATCTCCAGCAACCACTGAATTATAGCCTGAGCAGGTCTTGAAATCAACACACTCTCTATTCTACCCCTAATCTCAAAATCCCACCACCCGCGGGCCGTTGAAGCTGCAACCAAGTACTTCCTGGTCCAAGCAGCCGCCTCCACCCTCGTACTATTCTCCGGGATGACCAACGCCTGACACACCGGACAATGGGACATTACCCAACTAACCCACCCAGTGTCGTGCCTCATCCTAACTGCCGCCCTATCAATAAAACTAGGACTAGTACCATTCCACTTCTGATTCCCAGAAGTACTTCAAGGTTCCCCACTAACCACGGGCCTAATCCTGTCAACAGTC…
	FJ560682	ATGAACCCCCAAGCAAAGCTAATCTTCACATTTAGCCTACTGCTAGGTACCACCCTCACAATCTCCAGCAACCACTGAATCATAGCCTGAGCAGGTCTTGAAATCAACACACTCTCTATTCTACCCCTAATCTCAAAATCCCACCACCCGCGGGCCGTTGAAGCTGCAACCAAGTACTTCCTGGTCCAAGCAGCCGCCTCCACCCTCGTACTATTCTCCGGAATGACCAACGCCTGACACACCGGACAATGGGACATTACCCAACTAACCCACCCAGTGTCGTGCCTCATCCTAACTGCCGCCCTATCAATAAAACTAGGACTAGTACCATTCCACTTCTGATTCCCAGAAGTACTTCAAGGTTCCCCACTAACCACGGGCCTAATCCTATCAACAGTC…
	FJ560683	ATGAACCCCCAAGCAAAGCTAATCTTCACATTTAGCCTACTGCTAGGTACCACCCTCACAATCTCCAGCAACCACTGAATCATAGCCTGAGCAGGTCTTGAAATCAACACACTCTCTATTCTACCCCTAATCTCAAAATCCCACCACCCGCGGGCCGTTGAAGCTGCAACCAAGTACTTCCTGGTCCAAGCAGCCGCCTCCACCCTCGTACTATTCTCCGGAATGACCAACGCCTGACACACCGGACAATGGGACATTACCCAACTAACCCACCCAGTGTCGTGCCTCATCCTAACTGCCGCCCTATCAATAAAACTAGGACTAGTACCATTCCACTTCTGATTCCCAGAAGTACTTCAAGGTTCCCCACTAACCACGGGCCTAATCCTATCAACAGTC…
	FJ560684	ATGAACCCCCAAGCAAAGCTAATCTTCACATTTAGCCTACTGCTAGGTACCACCCTCACAATCTCCAGCAACCACTGAATTATAGCCTGAGCAGGTCTTGAAATCAACACACTCTCTATTCTACCCCTAATCTCAAAATCCCACCACCCGCGGGCCGTTGAAGCTGCAACCAAGTACTTCCTGGTCCAAGCAGCCGCCTCCACCCTCGTACTATTCTCCGGGATGACCAACGCCTGACACACCGGACAATGGGACATTACCCAACTAACCCACCCAGTGTCGTGCCTCATCCTAACTGCCGCCCTATCAATAAAACTAGGACTAGTACCATTCCACTTCTGATTCCCAGAAGTACTTCAAGGTTCCCCACTAACCACGGGCCTAATCCTGTCAACAGTC…
	FJ560685	ATGAACCCCCAAGCAAAGCTAATCTTCACATTTAGCCTACTGCTAGGTACCACCCTCACAATCTCCAGCAACCACTGAATCATAGCCTGAGCAGGTCTTGAAATCAACACACTCTCTATTCTACCCCTAATCTCAAAATCCCACCACCCGCGGGCCGTTGAAGCTGCAACCAAGTACTTCCTGGTCCAAGCAGCCGCCTCCACCCTCGTACTATTCTCCGGAATGACCAACGCCTGACACACCGGACAATGGGACATTACCCAACTAACCCACCCAGTGTCGTGCCTCATCCTAACTGCCGCCCTATCAATAAAACTAGGACTAGTACCATTCCACTTCTGATTCCCAGAAGTACTTCAAGGTTCCCCACTAACCACGGGCCTAATCCTATCAACAGTC…
	FJ560686	ATGAACCCCCAAGCAAAGCTAATCTTCACATTTAGCCTACTGCTAGGTACCACCCTCACAATCTCCAGCAACCACTGAATCATAGCCTGAGCAGGTCTTGAAATCAACACACTCTCTATTCTACCCCTAATCTCAAAATCCCACCACCCGCGGGCCGTTGAAGCTGCAACCAAGTACTTCCTGGTCCAAGCAGCCGCCTCCACCCTCGTACTATTCTCCGGAATGACCAACGCCTGACACACCGGACAATGGGACATTACCCAACTAACTCACCCAGTGTCGTGCCTCATCCTAACTGCCGCCCTATCAATAAAACTAGGACTAGTACCATTCCACTTCTGATTCCCAGAAGTACTTCAAGGTTCCCCACTAACCACGGGCCTAATCCTATCAACAGTC…
	FJ560687	ATGAACCCCCAAGCAAAGCTAATCTTCACATTTAGCCTACTGCTAGGTACCACCCTCACAATCTCCAGCAACCACTGAATCATAGCCTGAGCAGGTCTTGAAATCAACACACTCTCTATTCTACCCCTAATCTCAAAATCCCACCACCCGCGGGCCGTTGAAGCTGCAACCAAGTACTTCCTGGTCCAAGCAGCCGCCTCCACCCTCGTACTATTCTCCGGAATGACCAACGCCTGACACACCGGGCAATGGGACATTACCCAACTAACCCACCCAGTGTCGTGCCTCATCCTAACTGCCGCCCTATCAATAAAACTAGGACTAGTACCATTCCACTTCTGATTCCCAGAAGTACTTCAAGGTTCCCCACTAACCACGGGCCTAATCCTATCAACAGTC…
	FJ560688	ATGAACCCCCAAGCAAAGCTAATCTTCACATTTAGCCTACTGCTAGGTACCACCCTCACAATCTCCAGCAACCACTGAATCATAGCCTGAGCAGGTCTTGAAATCAACACACTCTCTATTCTACCCCTAATCTCAAAATCCCACCACCCGCGGGCCGTTGAAGCTGCAACCAAGTACTTCCTGGTCCAAGCAGCCGCCTCCACCCTCGTACTATTCTCCGGAATGACCAACGCCTGACACACCGGACAATGGGACATTACCCAACTAACCCACCCAGTGTCGTGCCTCATCCTAACTGCCGCCCTATCAATAAAACTAGGACTAGTACCATTCCACTTCTGATTCCCAGAAGTACTTCAAGGTTCCCCACTAACCACGGGCCTAATCCTATCAACAGTC…
	FJ560689	ATGAACCCCCAAGCAAAGCTAATCTTCACATTTAGCCTACTGCTAGGTACCACCCTCACAATCTCCAGCAACCACTGAATCATAGCCTGAGCAGGTCTTGAAATCAACACACTCTCTATTCTACCCCTAATCTCAAAATCCCACCACCCGCGGGCCGTTGAAGCTGCAACCAAGTACTTCCTGGTCCAAGCAGCCGCCTCCACCCTCGTACTATTCTCCGGAATGACCAACGCCTGACACACCGGACAATGGGACATTACCCAACTAACCCACCCAGTGTCGTGCCTCATCCTAACTGCCGCCCTATCAATAAAACTAGGACTAGTACCATTCCACTTCTGATTCCCAGAAGTACTTCAAGGTTCCCCACTAACCACGGGCCTAATCCTATCAACAGTC…
	FJ560690	ATGAACCCCCAAGCAAAGCTAATCTTCACATTTAGCCTACTGCTAGGTACCACCCTCACAATCTCCAGCAACCACTGAATCATAGCCTGAGCAGGTCTTGAAATCAACACACTCTCTATTCTACCCCTAATCTCAAAATCCCACCACCCGCGGGCCGTTGAAGCTGCAACCAAGTACTTCCTGGTCCAAGCAGCCGCCTCCACCCTCGTACTATTCTCCGGAATGACCAACGCCTGACACACCGGACAATGGGACATTACCCAACTAACCCACCCAGTGTCGTGCCTCATCCTAACTGCCGCCCTATCAATAAAACTAGGACTAGTACCATTCCACTTCTGATTCCCAGAAGTACTTCAAGGTTCCCCACTAACCACGGCCCTAATCCTATCAACAGTC…
	FJ560691	ATGAACCCCCAAGCAAAGCTAATCTTCACATTTAGCCTACTGCTAGGTACCACCCTCACAATCTCCAGCAACCACTGAATCATAGCCTGAGCAGGTCTTGAAATCAACACACTCTCTATTCTACCCCTAATCTCAAAATCCCACCACCCGCGGGCCGTTGAAGCTGCAACCAAGTACTTCCTGGTCCAAGCAGCCGCCTCCACCCTCGTACTATTCTCCGGAATGACCAACGCCTGACACACCGGACAATGGGACATTACCCAACTAACCCACCCAGTGTCGTGCCTCATCCTAACTGCCGCCCTATCAATAAAACTAGGACTAGTACCATTCCACTTCTGATTCCCAGAAGTACTTCAAGGTTCCCCACTAACCACGGGCCTAATCCTATCAACAGTC…
	FJ560692	ATGAACCCCCAAGCAAAGCTAATCTTCACATTTAGCCTACTGCTAGGTACCACCCTCACAATCTCCAGCAACCACTGAATCATAGCCTGAGCAGGTCTTGAAATCAACACACTCTCTATTCTACCCCTAATCTCAAAATCCCACCACCCGCGGGCCGTTGAAGCTGCAACCAAGTACTTCCTGGTCCAAGCAGCCGCCTCCACCCTCGTACTATTCTCCGGAATGACCAACGCCTGACACACCGGACAATGGGACATTACCCAACTAACCCACCCAGTGTCGTGCCTCATCCTAACTGCCGCCCTATCAATAAAACTAGGACTAGTACCATTCCACTTCTGATTCCCAGAAGTACTTCAAGGTTCCCCACTAACCACGGGCCTAATCCTATCAACAGTC…
	FJ560693	ATGAACCCCCAAGCAAAGCTAATCTTCACATTTAGCCTACTGCTAGGTACCACCCTCACAATCTCCAGCAACCACTGAATCATAGCCTGAGCAGGTCTTGAAATCAACACACTCTCTATTCTACCCCTAATCTCAAAATCCCACCACCCGCGGGCCGTTGAAGCTGCAACCAAGTACTTCCTGGTCCAAGCAGCCGCCTCCACCCTCGTACTATTCTCCGGAATGACCAACGCCTGACACACCGGACAATGGGACATTACCCAACTAACCCACCCAGTGTCGTGCCTCATCCTAACTGCCGCCCTATCAATAAAACTAGGACTAGTACCATTCCACTTCTGATTCCCAGAAGTACTTCAAGGTTCCCCACTAACCACGGGCCTAATCCTATCAACAGTC…
	FJ560694	ATGAACCCCCAAGCAAAGCTAATCTTCACATTTAGCCTACTGCTAGGTACCACCCTCACAATCTCCAGCAACCACTGAATCATAGCCTGAGCAGGTCTTGAAATCAACACACTCTCTATTCTACCCCTAATCTCAAAATCCCACCACCCGCGGGCCGTTGAAGCTGCAACCAAGTACTTCCTGGTCCAAGCAGCCGCCTCCACCCTCGTACTATTCTCCGGAATGACCAACGCCTGACACACCGGACAATGGGACATTACCCAACTAACCCACCCAGTGTCGTGCCTCATCCTAACTGCCGCCCTATCAATAAAACTAGGACTAGTACCATTCCACTTCTGATTCCCAGAAGTACTTCAAGGTTCCCCACTAACCACGGGCCTAATCCTATCAACAGTC…
	FJ560695	ATGAACCCCCAAGCAAAGCTAATCTTCACATTTAGCCTACTGCTAGGTACCACCCTCACAATCTCCAGCAACCACTGAATCATAGCCTGAGCAGGTCTTGAAATCAACACACTCTCTATTCTACCCCTAATCTCAAAATCCCACCACCCGCGGGCCGTTGAAGCTGCAACCAAGTACTTCCTGGTCCAAGCAGCCGCCTCCACCCTCGTACTATTCTCCGGAATGACCAACGCCTGACACACCGGACAATGGGACATTACCCAACTAACCCACCCAGTGTCGTGCCTCATCCTAACTGCCGCCCTATCAATAAAACTAGGACTAGTACCATTCCACTTCTGATTCCCAGAAGTACTTCAAGGTTCCCCACTAACCACGGGCCTAATCCTATCAACAGTC…
	FJ560696	ATGAACCCCCAAGCAAAGCTAATCTTCACATTTAGCCTACTGCTAGGTACCACCCTCACAATCTCCAGCAACCACTGAATCATAGCCTGAGCAGGTCTTGAAATCAACACACTCTCTATTCTACCCCTAATCTCAAAATCCCACCACCCGCGGGCCGTTGAAGCTGCAACCAAGTACTTCCTGGTCCAAGCAGCCGCCTCCACCCTCGTACTATTCTCCGGAATGACCAACGCCTGACACACCGGACAATGGGACATTACCCAACTAACCCACCCAGTGTCGTGCCTCATCCTAACTGCCGCCCTATCAATAAAACTAGGACTAGTACCATTCCACTTCTGATTCCCAGAAGTACTTCAAGGTTCCCCACTAACCACGGGCCTAATCCTATCAACAGTC…
	FJ560697	ATGAACCCCCAAGCAAAGCTAATCTTCACATTTAGCCTACTGCTAGGTACCACCCTCACAATCTCCAGCAACCACTGAATCATAGCCTGAGCAGGTCTTGAAATCAACACACTCTCTATTCTACCCCTAATCTCAAAATCCCACCACCCGCGGGCCGTTGAAGCTGCAACCAAGTACTTCCTGGTCCAAGCAGCCGCCTCCACCCTCGTACTATTCTCCGGAATGACCAACGCCTGACACACCGGACAATGGGACATTACCCAACTAACCCACCCAGTGTCGTGCCTCATCCTAACTGCCGCCCTATCAATAAAACTAGGACTAGTACCATTCCACTTCTGATTCCCAGAAGTACTTCAAGGTTCCCCACTAACCACGGGCCTAATCCTATCAACAGTC…
	FJ560698	------------------CTAATCTTCACATTTAGCCTACTGCTAGGTACCACCCTCACAATCTCCAGCAACCACTGAATCATAGCCTGAGCAGGTCTTGAAATCAACACACTCTCTATTCTACCCCTAATCTCAAAATCCCACCACCCGCGGGCCGTTGAAGCTGCAACCAAGTACTTCCTGGTCCAAGCAGCCGCCTCCACCCTCGTACTATTCTCCGGAATGACCAACGCCTGACACACCGGACAATGGGACATTACCCAACTAACCCACCCAGTGTCGTGCCTCATCCTAACTGCCGCCCTATCAATAAAACTAGGACTAGTACCATTCCACTTCTGATTCCCAGAAGTACTTCAAGGTTCCCCACTAACCACGGGCCTAATCCTATCAACAGTC…
	FJ560699	ATGAACCCCCAAGCAAAGCTAATCTTCACATTTAGCCTACTGCTAGGTACCACCCTCACAATCTCCAGCAACCACTGAATCATAGCCTGAGCAGGTCTTGAAATCAACACACTCTCTATTCTACCCCTAATCTCAAAATCCCACCACCCGCGGGCCGTTGAAGCTGCAACCAAGTACTTCCTGGTCCAAGCAGCCGCCTCCACCCTCGTACTGTTCTCCGGAATGACCAACGCCTGACACACCGGACAATGGGACATTACCCAACTAACTCACCCAGTGTCGTGCCTCATCCTAACTGCCGCCCTATCAATAAAACTAGGACTAGTACCATTCCACTTCTGATTCCCAGAAGTACTTCAAGGTTCCCCACTAACCACGGGCCTAATCCTATCAACAGTC…
	FJ560700	ATGAACCCCCAAGCAAAGCTAATCTTCACATTTAGCCTACTGCTAGGTACCACCCTCACAATCTCCAGCAACCACTGAATCATAGCCTGAGCAGGTCTTGAAATCAACACACTCTCTATTCTACCCCTAATCTCAAAATCCCACCACCCGCGGGCCGTTGAAGCTGCAACCAAGTACTTCCTGGTCCAAGCAGCCGCCTCCACCCTCGTACTATTCTCCGGAATGACCAACGCCTGACACACCGGGCAATGGGACATTACCCAACTAACCCACCCAGTGTCGTGCCTCATCCTAACTGCCGCCCTATCAATAAAACTAGGACTAGTACCATTCCACTTCTGATTCCCAGAAGTACTTCAAGGTTCCCCACTAACCACGGGCCTAATCCTATCAACAGTC…
	FJ560701	ATGAACCCCCAAGCAAAGCTAATCTTCACATTTAGCCTACTGCTAGGTACCACCCTCACAATCTCCAGCAACCACTGAATCATAGCCTGAGCAGGTCTTGAAATCAACACACTCTCTATTCTACCCCTAATCTCAAAATCCCACCACCCGCGGGCCGTTGAAGCTGCAACCAAGTACTTCCTGGTCCAAGCAGCCGCCTCCACCCTCGTACTATTCTCCGGAATGACCAACGCCTGACACACCGGACAATGGGACATTACCCAACTAACCCACCCAGTGTCGTGCCTCATCCTAACTGCCGCCCTATCAATAAAACTAGGACTAGTACCATTCCACTTCTGATTCCCAGAAGTACTTCAAGGTTCCCCACTAACCACGGGCCTAATCCTATCAACAGTC…
	FJ560702	ATGAACCCCCAAGCAAAGCTAATCTTCACATTTAGCCTACTGCTAGGTACCACCCTCACAATCTCCAGCAACCACTGAATCATAGCCTGAGCAGGTCTTGAAATCAACACACTCTCTATTCTACCCCTAATCTCAAAATCCCACCACCCGCGGGCCGTTGAAGCTGCAACCAAGTACTTCCTGGTCCAAGCAGCCGCCTCCACCCTCGTACTATTCTCCGGAATGACCAACGCCTGACACACCGGACAATGGGACATTACCCAACTAACCCACCCAGTGTCGTGCCTCATCCTAACTGCCGCCCTATCAATAAAACTAGGACTAGTACCATTCCACTTCTGATTCCCAGAAGTACTTCAAGGTTCCCCACTAACCACGGGCCTAATCCTATCAACAGTC…
	FJ560703	ATGAACCCCCAAGCAAAGCTAATCTTCACATTTAGCCTACTGCTAGGTACCACCCTCACAATCTCCAGCAACCACTGAATCATAGCCTGAGCAGGTCTTGAAATCAACACACTCTCTATTCTACCCCTAATCTCAAAATCCCACCACCCGCGGGCCGTTGAAGCTGCAACCAAGTACTTCCTGGTCCAAGCAGCCGCCTCCACCCTCGTACTGTTCTCCGGAATGACCAACGCCTGACACACCGGACAATGGGACATTACCCAACTAACTCACCCAGTGTCGTGCCTCATCCTAACTGCCGCCCTATCAATAAAACTAGGACTAGTACCATTCCACTTCTGATTCCCAGAAGTACTTCAAGGTTCCCCACTAACCACGGGCCTAATCCTATCAACAGTC…
	FJ560704	ATGAACCCCCAAGCAAAGCTAATCTTCACATTTAGCCTACTGCTAGGTACCACCCTCACAATCTCCAGCAACCACTGAATCATAGCCTGAGCCGGTCTTGAAATCAACACACTCTCTATTCTACCCCTAATCTCAAAATCCCACCACCCGCGGGCCGTTGAAGCTGCAACCAAGTACTTCCTGGTCCAAGCAGCCGCCTCCACCCTCGTACTATTCTCCGGAATGACCAACGCCTGACACACCGGACAATGGGACATTACCCAACTAACCCACCCAGTGTCGTGCCTCACCCTAACTGCCGCCCTATCAATAAAACTAGGACTAGTACCATTCCACTTCTGATTCCCAGAAGTACTTCAAGGTTCCCCACTAACCACGGGCCTAATCCTATCAACAGTC…
	FJ560705	ATGAACCCCCAAGCAAAGCTAATCTTCACATTTAGCCTACTGCTAGGTACCACCCTCACAATCTCCAGCAACCACTGAATCATAGCCTGAGCCGGTCTTGAAATCAACACACTCTCTATTCTACCCCTAATCTCAAAATCCCACCACCCGCGGGCCGTTGAAGCTGCAACCAAGTACTTCCTGGTCCAAGCAGCCGCCTCCACCCTCGTACTATTCTCCGGAATGACCAACGCCTGACACACCGGACAATGGGACATTACCCAACTAACCCACCCAGTGTCGTGCCTCACCCTAACTGCCGCCCTATCAATAAAACTAGGACTAGTACCATTCCACTTCTGATTCCCAGAAGTACTTCAAGGTTCCCCACTAACCACGGGCCTAATCCTATCAACAGTC…
;
end;
