# Supplementary material for: A latitudinal phylogeographic diversity gradient in birds
Source: PLoS Biol. 2017 Apr 13;15(4):e2001073. doi: 10.1371/journal.pbio.2001073 (PMC5390966; doi:10.1371/journal.pbio.2001073)
Supplement: S1 Data — (ZIP) [file pbio.2001073.s015.zip › S1_Data/Vireo-gilvus.nex]

#Please contact John Klicka (klicka@uw.edu) for information regarding samples.
#NEXUS
BEGIN DATA;
	DIMENSIONS NTAX=63 NCHAR=1041;
	FORMAT DATATYPE = DNA GAP = : MISSING = ?;
	MATRIX
	19M ATGAACCCCCAAGCAAAGCTGATTTTCGTATCCAGCCTAATGCTAGGCACCACCCTAACAATCTCTAGCAATCATTGAATTACAGCCTGAGCAGGCCTTGAAATTAACACACTCTCTATCTTACCCCTAATCTCAAAATCTCACCACCCGCGGGCAATTGAAGCTGCAACCAAGTACTTCCTAGTTCAAGCAGCTGCCTCTACTCTCGTCCTATTTTCTGGAATAACCAATGCTTGACACACCGGACAGTGAGACATTACTCAACTCACCCACCCAATATCATGTCTGGTCCTTACCGCAGCCCTTTCAATAAAACTTGGACTAGTCCCATTTCACTTCTGATTCCCAGAAGTATTACAAGGCGCCCCTCTAACCACAGGACTCATCCTATCAAC…
	17M ??????????????????????TTTTCGTATCCAGCCTAATGCTAGGCACCACCCTAACAATCTCTAGCAATCATTGAATTACAGCCTGAGCAGGCCTTGAAATTAACACACTCTCTATCTTACCCCTAATCTCAAAATCTCACCACCCGCGGGCAATTGAAGCTGCAACCAAGTACTTCCTAGTTCAAGCAGCTGCCTCTACTCTCGTCCTATTTTCTGGAATAACCAATGCTTGACACACCGGACAGTGAGACATTACTCAACTCACCCACCCAATATCATGTCTGGTCCTTACCGCAGCCCTTTCAATAAAACTTGGACTAGTCCCATTTCACTTCTGATTCCCAGAAGTACTACAAGGCGCCCCTCTAACCACAGGACTCATCCTATCAAC…
	18M ?????????????????????????????ATCCAGCCTAATGCTAGGCACCACCCTAACAATCTCTAGCAATCATTGAATTACAGCCTGAGCAGGCCTTGAAATTAACACACTCTCTATCTTACCCCTAATCTCAAAATCTCACCACCCGCGGGCAATTGAAGCTGCAACCAAGTACTTCCTAGTTCAAGCAGCTGCCTCTACTCTCGTCCTATTTTCTGGAATAACCAATGCTTGACACACCGGACAGTGAGACATTACTCAACTCACCCACCCAATATCATGTCTGGTCCTTACCGCAGCCCTTTCAATAAAACTTGGACTAGTCCCATTTCACTTCTGATTCCCAGAAGTATTACAAGGCGCCCCTCTAACCACAGGACTCATCCTATCAAC…
	1C ATGAACCCCCAAGCAAAGCTGATTTTCGTATCCAGCCTAATGCTAGGCACCACCCTAACAATCTCTAGCAATCATTGAATTACAGCCTGAGCAGGCCTTGAAATTAACACACTCTCTATCTTACCCCTAATCTCAAAATCTCACCACCCGCGGGCTATTGAAGCTGCAACCAAGTACTTCCTAGTTCAAGCAGCTGCCTCTACTCTCGTCCTATTTTCTGGAATAACCAATGCTTGACACACCGGACAGTGAGACATTACTCAACTCACCCACCCAATATCATGTCTGGTCCTTACCGCAGCCCTTTCAATAAAACTTGGACTAGTCCCATTTCACTTCTGATTCCCAGAAGTACTACAAGGCGCCCCTCTAACCACAGGACTCATCCTATCAACA…
	2G ATGAACCCCCGAGCAAAGCTGATCTTCGTATCTAGCCTAATGCTAGGCACCACCCTAACAATCTCTAGCAACCATTGAATTACGGCCTGAGCAGGCCTTGAAATTAACACACTCTCTATCTTACCCCTAATCTCAAAATCTCACCACCCGCGGGCGATTGAAGCTGCAACCAAGTACTTCCTAGTCCAAGCAGCTGCCTCTACTCTCGTCCTATTTTCCGGAATGACTAACGCTTGACACACCGGACAGTGAGACATTACTCAACTCACCCACCCAATGTCATGCCTAACCCTTACCGCAGCCCTTTCAATAAAACTAGGACTAGTCCCATTTCATTTCTGATTCCCAGAAGTACTGCAAGGCTCTCCTCTAACCACAGGACTTATCCTATCAACA…
	3M ATGAACCCCCAAGCAAAGCTGATTTTCGTATCCAGCCTAATGCTAGGCACCACCCTAACAATCTCTAGCAATCATTGAATTACAGCCTGAGCAGGCCTTGAAATTAACACACTCTCTATCTTACCCCTAATCTCAAAATCTCACCACCCGCGGGCAATTGAAGCTGCAACCAAGTACTTCCTAGTTCAAGCAGCTGCCTCTACTCTCGTCCTATTTTCTGGAATAACCAATGCTTGACACACCGGACAGTGAGACATTACTCAACTCACCCACCCAATATCATGTCTGGTCCTTACCGCAGCCCTTTCAATAAAACTTGGACTAGTCCCATTTCACTTCTGATTCCCAGAAGTACTACAAGGCGCCCCTCTAACCACAGGACTCATCCTATCAACA…
	4A ATGAACCCCCAAGCAAAGCTGATTTTCGTATCCAGCCTAATGCTAGGCACCACCCTAACAATCTCTAGCAATCATTGAATTACAGCCTGAGCAGGCCTTGAAATTAACACACTCTCTATCTTACCCCTAATCTCAAAATCTCACCACCCGCGGGCAATTGAAGCTGCAACCAAGTACTTCCTAGTTCAAGCAGCTGCCTCTACTCTCGTCCTATTTTCTGGAATAACCAATGCTTGACACACCGGACAGTGAGACATTACTCAACTCACCCACCCAATATCATGTCTGGTCCTTACCGCAGCCCTTTCAATAAAACTTGGACTAGTCCCATTTCACTTCTGATTCCCAGAAGTATTACAAGGCGCCCCTCTAACCACAGGACTCATCCTATCAACA…
	5C ATGAACCCCCAAGCAAAGCTGATTTTCGTATCCAGCCTAATGCTAGGCACCACCCTAACAATCTCTAGCAATCATTGAATTACAGCCTGAGCAGGCCTTGAAATTAACACACTCTCTATCTTACCCCTAATCTCAAAATCTCACCACCCGCGGGCAATTGAAGCTGCAACCAAGTACTTCCTAGTTCAAGCAGCTGCCTCTACTCTCGTCCTATTTTCTGGAATAACCAATGCTTGACACACCGGACAGTGAGACATTACTCAACTCACCCACCCAATATCATGTCTGGTCCTTACCGCAGCCCTTTCAATAAAACTTGGACTAGTCCCATTTCACTTCTGATTCCCAGAAGTATTACAAGGCGCCCCTCTAACCACAGGACTCATCCTATCAACA…
	6C ATGAACCCCCAAGCAAAGCTGATTTTCGTATCCAGCCTAATGCTAGGCACCACCCTAACAATCTCTAGCAATCATTGAATTACAGCCTGAGCAGGCCTTGAAATTAACACACTCTCTATCTTACCCCTAATCTCAAAATCTCACCACCCGCGGGCAATTGAAGCTGCAACCAAGTACTTCCTAGTTCAAGCAGCTGCCTCTACTCTCGTCCTATTTTCTGGAATAACCAATGCTTGACACACCGGACAGTGAGACATTACTCAACTCACCCACCCAATATCATGTCTGGTCCTTACCGCAGCCCTTTCAATAAAACTTGGACTAGTCCCATTTCACTTCTGATTCCCAGAAGTATTACAAGGCGCCCCTCTAACCACAGGACTCATCCTATCAACA…
	7C ???????????AGCAAAGCTGATTTTCGTATCCAGCCTAATGCTAGGCACCACCCTAACAATCTCTAGCAATCATTGAATTACAGCCTGAGCAGGCCTTGAAATTAACACACTCTCTATCTTACCCCTAATCTCAAAATCTCACCACCCGCGGGCAATTGAAGCTGCAACCAAGTACTTCCTAGTTCAAGCAGCTGCCTCTACTCTCGTCCTATTTTCTGGAATAACCAATGCTTGACACACCGGACAGTGAGACATTACTCAACTCACCCACCCAATATCATGTCTGGTCCTTACCGCAGCCCTTTCAATAAAACTTGGACTAGTCCCATTTCACTTCTGATTCCCAGAAGTACTACAAGGCGCCCCTCTAACCACAGGACTCATCCTATCAACA…
	8C ???????????????????????????????????CCTAATGCTAGGCACCACCCTAACAATCTCTAGCAATCATTGAATTACAGCCTGAGCAGGCCTTGAAATTAACACACTCTCTATCTTACCCCTAATCTCAAAATCTCACCACCCGCGGGCAATTGAAGCTGCAACCAAGTACTTCCTAGTTCAAGCAGCTGCCTCTACTCTCGTCCTATTTTCTGGAATAACCAATGCTTGACACACCGGACAGTGAGACATTACTCAACTCACCCACCCAATATCATGTCTGGTCCTTACCGCAGCCCTTTCAATAAAACTTGGACTAGTCCCATTTCACTTCTGATTCCCAGAAGTATTACAAGGCGCCCCTCTAACCACAGGACTCATCCTATCAACA…
	9I ATGAACCCCCAAGCAAAGCTGATTTTCGTATCCAGCCTAATGCTAGGCACCACCCTAACAATCTCTAGCAATCATTGAATTACAGCCTGAGCAGGCCTTGAAATTAACACACTCTCTATCTTACCCCTAATCTCAAAATCTCACCACCCGCGGGCAATTGAAGCTGCAACCAAGTACTTCCTAGTTCAAGCAGCTGCCTCTACTCTCGTCCTATTTTCTGGAATAACCAATGCTTGACACACCGGACAGTGAGACATTACTCAACTCACCCACCCAATATCATGTCTGGTCCTTACCGCAGCCCTTTCAATAAAACTTGGACTAGTCCCATTTCACTTCTGATTCCCAGAAGTATTACAAGGCGCCCCTCTAACCACAGGACTCATCCTATCAACA…
	10M ????????????????????????????TATCCAGCCTAATGCTAGGCACCACCCTAACAATCTCTAGCAATCATTGAATTACAGCCTGAGCAGGCCTTGAAATTAACACACTCTCTATCTTACCCCTAATCTCAAAATCTCACCACCCGCGGGCAATTGAAGCTGCAACCAAGTACTTCCTAGTTCAAGCAGCTGCCTCTACTCTCGTCCTATTTTCTGGAATAACCAATGCTTGACACACCGGACAGTGAGACATCACTCAACTCACCCACCCAATATCATGTCTGGTCCTTACCGCAGCCCTTTCAATAAAACTTGGACTAGTCCCATTTCACTTCTGATTCCCAGAAGTATTACAAGGCGCCCCTCTAACCACAGGACTCATCCTATCAAC…
	11M ATGAACCCCCAAGCAAAGCTGATTTTCGTATCCAGCCTAATGCTAGGCACCACCCTAACAATCTCTAGCAATCATTGAATTACAGCCTGAGCAGGCCTTGAAATCAACACACTCTCTATCTTACCCCTAATCTCAAAATCTCACCACCCGCGGGCAATTGAAGCTGCAACCAAGTACTTCCTAGTTCAAGCAGCTGCCTCTACTCTCGTCCTATTTTCTGGAATAACCAATGCTTGACACACCGGACAGTGAGACATTACTCAACTCACCCACCCAATATCATGTCTGGTCCTTACCGCAGCCCTTTCAATAAAACTTGGACTAGTCCCATTTCACTTCTGATTCCCAGAAGTATTACAAGGCGCCCCTCTAACCACAGGACTCATCCTATCAAC…
	12S ATGAACCCCCAAGCAAAGCTGATTTTCGTATCCAGCCTAATGCTAGGCACCACCCTAACAATCTCTAGCAATCATTGAATTACAGCCTGAGCAGGCCTTGAAATTAACACACTCTCTATCTTACCCCTAATCTCAAAATCTCACCACCCGCGGGCAATTGAAGCTGCAACCAAGTACTTCCTAGTTCAAGCAGCTGCCTCTACTCTCGTCCTATTTTCTGGAATAACCAATGCTTGACACACCGGACAGTGAGACATTACTCAACTCACCCACCCAATATCATGTCTGGTCCTTACCGCAGCCCTTTCAATAAAACTTGGACTAGTCCCATTTCACTTCTGATTCCCAGAAGTATTACAAGGCGCCCCTCTAACCACAGGACTCATCCTATCAAC…
	13N ATGAACCCCCAAGCAAAGCTGATTTTCGTATCCAGCCTAATGCTAGGCACCACCCTAACAATCTCTAGCAATCATTGAATTACAGCCTGAGCAGGCCTTGAAATTAACACACTCTCTATCTTACCCCTAATCTCAAAATCTCACCACCCGCGGGCAATTGAAGCTGCAACCAAGTACTTCCTAGTTCAAGCAGCTGCCTCTACTCTCGTCCTATTTTCTGGAATAACCAATGCTTGACACACCGGACAGTGAGACATTACTCAACTCACCCACCCAATATCATGTCTGGTCCTTACCGCAGCCCTTTCAATAAAACTTGGACTAGTCCCATTTCACTTCTGATTCCCAGAAGTATTACAAGGCGCCCCTCTAACCACAGGACTCATCCTATCAAC…
	14A ATGAACCCCCAAGCAAAGCTGATTTTCGTATCCAGCCTAATGCTAGGCACCACCCTAACAATCTCTAGCAATCATTGAATTACAGCCTGAGCAGGCCTTGAAATTAACACACTCTCTATCTTACCCCTAATCTCAAAATCTCACCACCCGCGGGCAATTGAAGCTGCAACCAAGTACTTCCTAGTTCAAGCAGCTGCCTCTACTCTCGTCCTATTTTCTGGAATAACCAATGCTTGACACACCGGACAGTGAGACATTACTCAACTCACCCACCCAATATCATGTCTGGTCCTTACCGCAGCCCTTTCAATAAAACTTGGACTAGTCCCATTTCACTTCTGATTCCCAGAAGTATTACAAGGCGCCCCTCTAACCACAGGACTCATCCTATCAAC…
	15U ATGAACCCCCAAGCAAAGCTGATTTTCGTATCCAGCCTAATGCTAGGCACCACCCTAACAATCTCTAGCAATCATTGAATTACAGCCTGAGCAGGCCTTGAAATTAACACACTCTCTATCTTACCCCTAATCTCAAAATCTCACCACCCGCGGGCAATTGAAGCTGCAACCAAGTACTTCCTAGTTCAAGCAGCTGCCTCTACTCTCGTCCTATTTTCTGGAATAACCAATGCTTGACACACCGGACAGTGAGACATTACTCAACTCACCCACCCAATATCATGTCTGGTCCTTACCGCAGCCCTTTCAATAAAACTTGGACTAGTCCCATTTCACTTCTGATTCCCAGAAGTATTACAAGGCGCCCCTCTAACCACAGGACTCATCCTATCAAC…
	16N ATGAACCCCCAAGCAAAGCTGATTTTCGTATCCAGCCTAATGCTAGGCACCACCCTAACAATCTCTAGCAATCATTGAATTACAGCCTGAGCAGGCCTTGAAATTAACACACTCTCTATCTTACCCCTAATCTCAAAATCTCACCACCCGCGGGCAATTGAAGCTGCAACCAAGTACTTCCTAGTTCAAGCAGCTGCCTCTACCCTCGTCCTATTTTCTGGAATAACCAATGCTTGACACACCGGACAGTGAGACATTACTCAACTCACCCACCCAATATCATGTCTGGTCCTTACCGCAGCCCTTTCAATAAAACTTGGACTAGTCCCATTTCACTTCTGATTCCCAGAAGTATTACAAGGCGCCCCTCTAACCACAGGACTCATCCTATCAAC…
	393091 ATGAACCCCCAAGCAAAGCTAATCTTCGTATCCAGCCTAATACTAGGTACTACCCTAACAATCTCTAGCAACCATTGAATTACGGCCTGAGCGGGACTCGAAATTAACACACTCTCTATCTTACCCCTAATCTCAAAATCTCACCACCCGCGGGCAATTGAAGCTGCAACCAAGTACTTCCTAGTTCAAGCAGCCGCCTCCACCCTCGTCCTATTTTCCGGGATGACTAACGCTTGACACACCGGACAATGAGACATTACTCAACTAACCCACCCGATATCATGCCTAGTCCTTACCGCAGCCCTTTCAATAAAACTAGGACTAGTCCCATTCCACTTCTGATTCCCAGAAGTACTACAAGGCTCTCCCCTAACCACAGGACTCATCCTATC…
	393092 ATGAACCCCCAAGCAAAGCTAATCTTCGTATCCAGCCTAATACTAGGTACTACCCTAACAATCTCTAGCAACCATTGAATTACGGCCTGAGCGGGACTCGAAATTAACACACTCTCTATCTTACCCCTAATCTCAAAATCTCACCACCCGCGGGCAATTGAAGCTGCAACCAAGTACTTCCTAGTTCAAGCAGCCGCCTCCACCCTCGTCCTATTTTCCGGGATGACTAACGCTTGACACACCGGACAATGAGACATTACTCAACTAACCCACCCGATATCATGCCTAGTCCTTACCGCAGCCCTTTCAATAAAACTAGGACTAGTCCCATTCCACTTCTGATTCCCAGAAGTACTACAAGGCTCTCCCCTAACCACAGGACTCATCCTATC…
	434217 ATGAACCCCCGAGCAAAGCTGATCTTCGTATCTAGCCTAATGCTAGGCACCACCCTAACAATCTCTAGCAACCATTGAATTACGGCCTGAGCAGGCCTTGAAATTAACACACTCTCTATCTTACCCCTAATCTCAAAATCTCACCACCCGCGGGCGATTGAAGCTGCAACCAAGTACTTCCTAGTCCAAGCAGCTGCCTCTACTCTCGTCCTATTTTCCGGAATGACTAACGCTTGACACACCGGACAGTGAGACATTACTCAACTCACCCACCCAATGTCATGCCTAACCCTTACCGCAGCCCTTTCAATAAAACTAGGACTAGTCCCATTTCATTTCTGATTCCCAGAAGTACTGCAAGGCTCTCCTCTAACCACAGGACTTATCCTATC…
	442528 ATGAACCCCCGAGCAAAGCTGATCTTCGTATCTAGCCTAATGCTAGGCACCACCCTAACAATCTCTAGCAACCATTGAATTACGGCCTGAGCAGGCCTTGAAATTAACACACTCTCTATCTTACCCCTAATCTCAAAATCTCACCACCCGCGGGCGATTGAAGCTGCAACCAAGTACTTCCTAGTTCAAGCAGCTGCCTCTACTCTCGTCCTATTTTCCGGAATGACTAACGCTTGACACACCGGACAATGAGACATTACTCAACTCACCCACCCAATGTCATGCCTAACCCTTACCGCAGCCCTTTCAATAAAACTAGGACTAGTCCCATTTCACTTCTGATTCCCAGAAGTACTGCAAGGCTCTCCTCTAACCACAGGACTTATCCTGTC…
	6CA ATGAACCCCCAAGCAAAGCTGATTTTCGTATCCAGCCTAATGCTAGGCACCACCCTAACAATCTCTAGCAATCATTGAATTACAGCCTGAGCAGGCCTTGAAATTAACACACTCTCTATCTTACCCCTAATCTCAAAATCTCACCACCCGCGGGCAATTGAAGCTGCAACCAAGTACTTCCTAGTTCAAGCAGCTGCCTCTACTCTCGTCCTATTTTCTGGAATAACCAATGCTTGACACACCGGACAGTGAGACATTACTCAACTCACCCACCCAATATCATGTCTGGTCCTTACCGCAGCCCTTTCAATAAAACTTGGACTAGTCCCATTTCACTTCTGATTCCCAGAAGTATTACAAGGCGCCCCTCTAACCACAGGACTCATCCTATCAAC…
	ANSP10137 ATGAACCCCCGAGCAAAGCTGATCTTCGTATCTAGCCTAATGCTAGGCACCACCCTAACAATCTCTAGCAACCATTGAATTACGGCCTGAGCAGGCCTTGAAATTAACACACTCTCTATCTTACCCCTAATCTCAAAATCTCACCACCCGCGGGCGATTGAAGCTGCAACCAAGTACTTCCTAGTCCAAGCAGCTGCCTCTACTCTCGTCCTATTTTCCGGAATGACTAACGCTTGACACACCGGACAGTGAGACATTACTCAACTCACCCACCCAATGTCATGCCTAACCCTTACCGCAGCCCTTTCAATAAAACTAGGACTAGTCCCATTTCATTTCTGATTCCCAGAAGTACTGCAAGGCTCTCCTCTAACCACAGGACTTATCCT…
	gms2282 ATGAACCCCCAAGCAAAGCTGATCTTCGTATCCAGCCTAATGCTAGGCACCACCCTAACAATCTCTAGCAACCATTGAATTACGGCCTGAGCAGGCCTTGAAATTAACACACTCTCTATCTTACCCCTAATCTCAAAATCTCACCACCCGCGGGCGATTGAAGCTGCAACCAAGTACTTCCTAGTCCAAGCAGCTGCCTCTACTCTCGTCCTATTTTCCGGAATGACTAACGCTTGACACACCGGACAGTGAGACATTACTCAACTCACCCACCCAATGTCATGCCTAACCCTTACCGCAGCCCTTTCAATAAAACTAGGACTAGTCCCATTTCATTTCTGATTCCCAGAAGTACTGCAAGGCTCTCCTCTAACCACAGGACTTATCCTAT…
	gms2237 ATGAACCCCCAAGCAAAGCTGATTTTCGTATCCAGCCTAATGCTAGGCACCACCCTAACAATCTCTAGCAATCATTGAATTACAGCCTGAGCAGGCCTTGAAATTAACACACTCTCTATCTTACCCCTAATCTCAAAATCTCACCACCCGCGGGCAATTGAAGCTGCAACCAAGTACTTCCTAGTTCAAGCAGCTGCCTCTACTCTCGTCCTATTTTCTGGAATAACCAATGCTTGACACACCGGACAGTGAGACATCACTCAACTCACCCACCCAATATCATGTCTGGTCCTTACCGCAGCCCTTTCAATAAAACTTGGACTAGTCCCATTTCACTTCTGATTCCCAGAAGTATTACAAGGCGCCCCTCTAACCACAGGACTCATCCTAT…
	gms2245 ATGAACCCCCAAGCAAAGCTGATTTTCGTATCCAGCCTAATGCTAGGCACCACCCTAACAATCTCTAGCAATCATTGAATTACAGCCTGAGCAGGCCTTGAAATTAACACACTCTCTATCTTACCCCTAATCTCAAAATCTCACCACCCGCGGGCAATTGAAGCTGCAACCAAGTACTTCCTAGTTCAAGCAGCTGCCTCTACTCTCGTCCTATTTTCTGGAATAACCAATGCTTGACACACCGGACAGTGAGACATCACTCAACTCACCCACCCAATATCATGTCTGGTCCTTACCGCAGCCCTTTCAATAAAACTTGGACTAGTCCCATTTCACTTCTGATTCCCAGAAGTATTACAAGGCGCCCCTCTAACCACAGGACTCATCCTAT…
	gms2246 ATGAACCCCCAAGCAAAGCTGATTTTCGTATCCAGCCTAATGCTAGGCACCACCCTAACAATCTCTAGCAATCATTGAATTACAGCCTGAGCAGGCCTTGAAATTAACACACTCTCTATCTTACCCCTAATCTCAAAATCTCACCACCCGCGGGCAATTGAAGCTGCAACCAAGTACTTCCTAGTTCAAGCAGCTGCCTCTACTCTCGTCCTATTTTCTGGAATAACCAATGCTTGACACACCGGACAGTGAGACATTACTCAACTCACCCACCCAATATCATGTCTGGTCCTTACCGCAGCCCTTTCAATAAAACTTGGACTAGTCCCATTTCACTTCTGATTCCCAGAAGTATTACAAGGCGCCCCTCTAACCACAGGACTCATCCTAT…
	gms2444 ATGAACCCCCAAGCAAAGCTGATTTTCGTATCCAGCCTAATGCTAGGCACCACCCTAACAATCTCTAGCAATCATTGAATTACAGCCTGAGCAGGCCTTGAAATTAACACACTCTCTATCTTACCCCTAATCTCAAAATCTCACCACCCGCGGGCAATTGAAGCTGCAACCAAGTACTTCCTAGTTCAAGCAGCTGCCTCTACTCTCGTCCTATTTTCTGGAATAACCAATGCTTGACACACCGGACAGTGAGACATTACTCAACTCACCCACCCAATATCATGTCTGGTCCTTACCGCAGCCCTTTCAATAAAACTTGGACTAGTCCCATTTCACTTCTGATTCCCAGAAGTATTACAAGGCGCCCCTCTAACCACAGGACTCATCCTAT…
	gms2446 ATGAACCCCCAAGCAAAGCTGATTTTCGTATCCAGCCTAATGCTAGGCACCACCCTAACAATCTCTAGCAATCATTGAATTACAGCCTGAGCAGGCCTTGAAATTAACACACTCTCTATCTTACCCCTAATCTCAAAATCTCACCACCCGCGGGCAATTGAAGCTGCAACCAAGTACTTCCTAGTTCAAGCAGCTGCCTCTACTCTCGTCCTATTTTCTGGAATAACCAATGCTTGACACACCGGACAGTGAGACATCACTCAACTCACCCACCCAATATCATGTCTGGTCCTTACCGCAGCCCTTTCAATAAAACTTGGACTAGTCCCATTTCACTTCTGATTCCCAGAAGTATTACAAGGCGCCCCTCTAACCACAGGACTCATCCTAT…
	gms2447 ATGAACCCCCAAGCAAAGCTGATTTTCGTATCCAGCCTAATGCTAGGCACCACCCTAACAATCTCTAGCAACCATTGAATTACAGCCTGAGCAGGCCTTGAAATTAACACACTCTCTATCTTACCCCTAATCTCAAAATCTCACCACCCGCGGGCAATTGAAGCTGCAACCAAATACTTCCTAGTTCAAGCAGCTGCCTCTACTCTCGTCCTATTTTCTGGAATAACCAATGCTTGACACACCGGACAGTGAGACATTACTCAACTCACCCACCCAATATCATGTCTGGTCCTTACCGCAGCCCTTTCAATAAAACTCGGACTAGTCCCATTTCACTTCTGATTCCCAGAAGTATTACAAGGCGCCCCTCTAACCACAGGACTCATCCTAT…
	gms2448 ATGAACCCCCAAGCAAAGCTGATTTTCGTATCCAGCCTAATGCTAGGCACCACCCTAACAATCTCTAGCAATCATTGAATTACAGCCTGAGCAGGCCTTGAAATTAACACACTCTCTATCTTACCCCTAATCTCAAAATCTCACCACCCGCGGGCAATTGAAGCTGCAACCAAGTACTTCCTAGTTCAAGCAGCTGCCTCTACTCTCGTCCTATTTTCTGGAATAACCAATGCTTGACACACCGGACAGTGAGACATTACTCAACTCACCCACCCAATATCATGTCTGGTCCTTACCGCAGCCCTTTCAATAAAACTTGGACTAGTCCCATTTCACTTCTGATTCCCAGAAGTATTACAAGGCGCCCCTCTAACCACAGGACTCATCCTAT…
	gms2450 ATGAACCCCCAAGCAAAGCTGATTTTCGTATCCAGCCTAATGCTAGGCACCACCCTAACAATCTCTAGCAATCATTGAATTACAGCCTGAGCAGGCCTTGAAATTAACACACTCTCTATCTTACCCCTAATCTCAAAATCTCACCACCCGCGGGCAATTGAAGCTGCAACCAAGTACTTCCTAGTTCAAGCAGCTGCCTCTACTCTCGTCCTATTTTCTGGAATAACCAATGCTTGACACACCGGACAGTGAGACATCACTCAACTCACCCACCCAATATCATGTCTGGTCCTTACCGCAGCCCTTTCAATAAAACTTGGACTAGTCCCATTTCACTTCTGATTCCCAGAAGTATTACAAGGCGCCCCTCTAACCACAGGACTCATCCTAT…
	gms2464 ATGAACCCCCAAGCAAAGCTGATTTTCGTATCCAGCCTAATGCTAGGCACCACCCTAACAATCTCTAGCAATCATTGAATTACAGCCTGAGCAGGCCTTGAAATTAACACACTCTCTATCTTACCCCTAATCTCAAAATCTCACCACCCGCGGGCAATTGAAGCTGCAACCAAGTACTTCCTAGTTCAAGCAGCTGCCTCTACTCTCGTCCTATTTTCTGGAATAACCAATGCTTGACACACCGGACAGTGAGACATCACTCAACTCACCCACCCAATATCATGTCTGGTCCTTACCGCAGCCCTTTCAATAAAACTTGGACTAGTCCCATTTCACTTCTGATTCCCAGAAGTATTACAAGGCGCCCCTCTAACCACAGGACTCATCCTAT…
	gms2470 ATGAACCCCCAAGCAAAGCTGATTTTCGTATCCAGCCTAATGCTAGGCACCACCCTAACAATCTCTAGCAATCATTGAATTACAGCCTGAGCAGGCCTTGAAATTAACACACTCTCTATCTTACCCCTAATCTCAAAATCTCACCACCCGCGGGCAATTGAAGCTGCAACCAAGTACTTCCTAGTTCAAGCAGCTGCCTCTACTCTCGTCCTATTTTCTGGAATAACCAATGCTTGACACACCGGACAGTGAGACATTACTCAACTCACCCACCCAATATCATGTCTGGTCCTTACCGCAGCCCTTTCAATAAAACTTGGACTAGTCCCATTTCACTTCTGATTCCCAGAAGTATTACAAGGCGCCCCTCTAACCACAGGACTCATCCTAT…
	gms2471 ATGAACCCCCAAGCAAAGCTGATTTTCGTATCCAGCCTAATGCTAGGCACCACCCTAACAATCTCTAGCAATCATTGAATTACAGCCTGAGCAGGCCTTGAAATTAACACACTCTCTATCTTACCCCTAATCTCAAAATCTCACCACCCGCGGGCAATTGAAGCGGCAACCAAGTACTTCCTAGTTCAAGCAGCTGCCTCTACTCTCGTCCTATTTTCTGGAATAACCAATGCTTGACACACCGGACAGTGAGACATTACTCAACTCACCCACCCAATATCATGTCTGGTCCTTACCGCAGCCCTTTCAATAAAACTTGGACTAGTCCCATTTCACTTCTGATTCCCAGAAGTATTACAAGGCGCCCCTCTAACCACAGGACTCATCCTAT…
	gms2472 ATGAACCCCCAAGCAAAGCTGATTTTCGTATCCAGCCTAATGCTAGGCACCACCCTAACAATCTCTAGCAATCATTGAATTACAGCCTGAGCAGGCCTTGAAATTAACACACTCTCTATCTTACCCCTAATCTCAAAATCTCACCACCCGCGGGCAATTGAAGCTGCAACCAAGTACTTCCTAGTTCAAGCAGCTGCCTCTACTCTCGTCCTATTTTCTGGAATAACCAATGCTTGACACACCGGACAGTGAGACATTACTCAACTCACCCACCCAATATCATGTCTGGTCCTTACCGCAGCCCTTTCAATAAAACTTGGACTAGTCCCATTTCACTTCTGATTCCCAGAAGTATTACAAGGCGCCCCTCTAACCACAGGACTCATCCTAT…
	gms2493 ATGAACCCCCAAGCAAAGCTGATTTTCGTATCCAGCCTAATGCTAGGCACCACCCTAACAATCTCTAGCAATCATTGAATTACAGCCTGAGCAGGCCTTGAAATTAACACACTCTCTATCTTACCCCTAATCTCAAAATCTCACCACCCGCGGGCAATTGAAGCTGCAACCAAGTACTTCCTAGTTCAAGCAGCTGCCTCTACTCTCGTCCTATTTTCTGGAATAACCAATGCTTGACACACCGGACAGTGAGACATCACTCAACTCACCCACCCAATATCATGTCTGGTCCTTACCGCAGCCCTTTCAATAAAACTTGGACTAGTCCCATTTCACTTCTGATTCCCAGAAGTATTACAAGGCGCCCCTCTAACCACAGGACTCATCCTAT…
	gms2530 ATGAACCCCCAAGCAAAGCTGATTTTCGTATCCAGCCTAATGCTAGGCACCACCCTAACAATCTCTAGCAATCATTGAATTACAGCCTGAGCAGGCCTTGAAATTAACACACTCTCTATCTTACCCCTAATCTCAAAATCTCACCACCCGCGGGCAATTGAAGCTGCAACCAAGTACTTCCTAGTTCAAGCAGCTGCCTCTACTCTCGTCCTATTTTCTGGAATAACCAATGCTTGACACACCGGACAGTGAGACATCACTCAACTCACCCACCCAATATCATGTCTGGTCCTTACCGCAGCCCTTTCAATAAAACTTGGACTAGTCCCATTTCACTTCTGATTCCCAGAAGTATTACAAGGCGCCCCTCTAACCACAGGACTCATCCTAT…
	gms2538 ATGAACCCCCAAGCAAAGCTGATTTTCGTATCCAGCCTAATGCTAGGCACCACCCTAACAATCTCTAGCAATCATTGAATTACAGCCTGAGCAGGCCTTGAAATTAACACACTCTCTATCTTACCCCTAATCTCAAAATCTCACCACCCGCGGGCAATTGAAGCTGCAACCAAGTACTTCCTAGTTCAAGCAGCTGCCTCTACTCTCGTCCTATTTTCTGGAATAACCAATGCTTGACACACCGGACAGTGAGACATTACTCAACTCACCCACCCAATATCATGTCTGGTCCTTACCGCAGCCCTTTCAATAAAACTTGGACTAGTCCCATTTCACTTCTGATTCCCAGAAGTATTACAAGGCGCCCCTCTAACCACAGGACTCATCCTAT…
	gms2539 ATGAACCCCCAAGCAAAGCTGATTTTCGTATCCAGCCTAATGCTAGGCACCACCCTAACAATCTCTAGCAATCATTGAATTACAGCCTGAGCAGGCCTTGAAATTAACACACTCTCTATCTTACCCCTAATCTCAAAATCTCACCACCCGCGGGCAATTGAAGCTGCAACCAAGTACTTCCTAGTTCAAGCAGCTGCCTCTACTCTCGTCCTATTTTCTGGAATAACCAATGCTTGACACACCGGACAGTGAGACATTACTCAACTCACCCACCCAATATCATGTCTGGTCCTTACCGCAGCCCTTTCAATAAAACTTGGACTAGTCCCATTTCACTTCTGATTCCCAGAAGTATTACAAGGCGCCCCTCTAACCACAGGACTCATCCTAT…
	gms2542 ATGAACCCCCAAGCAAAGCTGATTTTCGTATCCAGCCTAATGCTAGGCACCACCCTAACAATCTCTAGCAATCATTGAATTACAGCCTGAGCAGGCCTTGAAATTAACACACTCTCTATCTTACCCCTAATCTCAAAATCTCACCACCCGCGGGCAATTGAAGCTGCAACCAAGTACTTCCTAGTTCAAGCAGCTGCCTCTACTCTCGTCCTATTTTCTGGAATAACCAATGCTTGACACACCGGACAGTGAGACATTACTCAACTCACCCACCCAATATCATGTCTGGTCCTTACCGCAGCCCTTTCAATAAAACTTGGACTAGTCCCATTTCACTTCTGATTCCCAGAAGTATTACAAGGCGCCCCTCTAACCACAGGACTCATCCTAT…
	gms2543 ATGAACCCCCAAGCAAAGCTGATTTTCGTATCCAGCCTAATGCTAGGCACCACCCTAACAATCTCTAGCAATCATTGAATTACAGCCTGAGCAGGCCTTGAAATTAACACACTCTCTATCTTACCCCTAATCTCAAAATCTCACCACCCGCGGGCAATTGAAGCTGCAACCAAGTACTTCCTAGTTCAAGCAGCTGCCTCTACTCTCGTCCTATTTTCTGGAATAACCAATGCTTGACACACCGGACAGTGAGACATCACTCAACTCACCCACCCAATATCATGTCTGGTCCTTACCGCAGCCCTTTCAATAAAACTTGGACTAGTCCCATTTCACTTCTGATTCCCAGAAGTATTACAAGGCGCCCCTCTAACCACAGGACTCATCCTAT…
	gms2546 ATGAACCCCCAAGCAAAGCTGATTTTCGTATCCAGCCTAATGCTAGGCACCACCCTAACAATCTCTAGCAATCATTGAATTACAGCCTGAGCAGGCCTTGAAATTAACACACTCTCTATCTTACCCCTAATCTCAAAATCTCACCACCCGCGGGCAATTGAAGCTGCAACCAAGTACTTCCTAGTTCAAGCAGCTGCCTCTACTCTCGTCCTATTTTCTGGAATAACCAATGCTTGACACACCGGACAGTGAGACATCACTCAACTCACCCACCCAATATCATGTCTGGTCCTTACCGCAGCCCTTTCAATAAAACTTGGACTAGTCCCATTTCACTTCTGATTCCCAGAAGTATTACAAGGCGCCCCTCTAACCACAGGACTCATCCTAT…
	gms2550 ATGAACCCCCAAGCAAAGCTGATTTTCGTATCCAGCCTAATGCTAGGCACCACCCTAACAATCTCTAGCAATCATTGAATTACAGCCTGAGCAGGCCTTGAAATTAACACACTCTCTATCTTACCCCTAATCTCAAAATCTCACCACCCGCGGGCAATTGAAGCTGCAACCAAGTACTTCCTAGTTCAAGCAGCTGCCTCTACTCTCGTCCTATTTTCTGGAATAACCAATGCTTGACACACCGGACAGTGAGACATTACTCAACTCACCCACCCAATATCATGTCTGGTCCTTACCGCAGCCCTTTCAATAAAACTTGGACTAGTCCCATTTCACTTCTGATTCCCAGAAGTATTACAAGGCGCCCCTCTAACCACAGGACTCATCCTAT…
	gms2734 ATGAACCCCCAAGCAAAGCTGATTTTCGTATCCAGCCTAATGCTAGGCACCACCCTAACAATCTCTAGCAATCATTGAATTACAGCCTGAGCAGGCCTTGAAATTAACACACTCTCTATCTTACCCCTAATCTCAAAATCTCACCACCCGCGGGCAATTGAAGCTGCAACCAAGTACTTCCTAGTTCAAGCAGCTGCCTCTACTCTCGTCCTATTTTCTGGAATAACCAATGCTTGACACACCGGACAGTGAGACATTACTCAACTCACCCACCCAATATCATGTCTGGTCCTTACCGCAGCCCTTTCAATAAAACTTGGACTAGTCCCATTTCACTTCTGATTCCCAGAAGTATTACAAGGCGCCCCTCTAACCACAGGACTCATCCTAT…
	gms2743 ATGAACCCCCAAGCAAAGCTGATTTTCGTATCCAGCCTAATGCTAGGCACCACCCTAACAATCTCTAGCAATCATTGAATTACAGCCTGAGCAGGCCTTGAAATTAACACACTCTCTATCTTACCCCTAATCTCAAAATCTCACCACCCGCGGGCAATTGAAGCTGCAACCAAGTACTTCCTAGTTCAAGCAGCTGCCTCTACTCTCGTCCTATTTTCTGGAATAACCAATGCTTGACACACCGGACAGTGAGACATTACTCAACTCACCCACCCAATATCATGTCTGGTCCTTACCGCAGCCCTTTCAATAAAACTTGGACTAGTCCCATTTCACTTCTGATTCCCAGAAGTATTACAAGGCGCCCCTCTAACCACAGGACTCATCCTAT…
	gms2553 ATGAACCCCCAAGCAAAGCTGATTTTCGTATCCAGCCTAATGCTAGGCACCACCCTAACAATCTCTAGCAATCATTGAATTACAGCCTGAGCAGGCCTTGAAATTAACACACTCTCTATCTTACCCCTAATCTCAAAATCTCACCACCCGCGGGCAATTGAAGCTGCAACCAAGTACTTCCTAGTTCAAGCAGCTGCCTCTACTCTCGTCCTATTTTCTGGAATAACCAATGCTTGGCACACCGGACAGTGAGACATTACTCAACTCACCCACCCAATATCATGTCTGGTCCTTACCGCAGCCCTTTCAATAAAACTTGGACTAGTCCCATTTCACTTCTGATTCCCAGAAGTATTACAAGGCGCCCCTCTAACCACAGGACTCATCCTAT…
	gms2554 ATGAACCCCCAAGCAAAGCTGATTTTCGTATCCAGCCTAATGCTAGGCACCACCCTAACAATCTCTAGCAATCATTGAATTACAGCCTGAGCAGGCCTTGAAATTAACACACTCTCTATCTTACCCCTAATCTCAAAATCTCACCACCCGCGGGCAATTGAAGCTGCAACCAAGTACTTCCTAGTTCAAGCAGCTGCCTCTACTCTCGTCCTATTTTCTGGAATAACCAATGCTTGACACACCGGACAGTGAGACATTACTCAACTCACCCACCCAATATCATGTCTGGTCCTTACCGCAGCCCTTTCAATAAAACTTGGACTAGTCCCATTTCACTTCTGATTCCCAGAAGTACTACAAGGCGCCCCTCTAACCACAGGACTCATCCTAT…
	gms2558 ATGAACCCCCAAGCAAAGCTGATTTTCGTATCCAGCCTAATGCTAGGCACCACCCTAACAATCTCTAGCAATCATTGAATTACAGCCTGAGCAGGCCTTGAAATTAACACACTCTCTATCTTACCCCTAATCTCAAAATCTCACCACCCGCGGGCAATTGAAGCTGCAACCAAGTACTTCCTAGTTCAAGCAGCTGCCTCTACTCTCGTCCTATTTTCTGGAATAACCAATGCTTGACACACCGGACAGTGAGACATTACTCAACTCACCCACCCAATATCATGTCTGGTCCTTACCGCAGCCCTTTCAATAAAACTTGGACTAGTCCCATTTCACTTCTGATTCCCAGAAGTATTACAAGGCGCCCCTCTAACCACAGGACTCATCCTAT…
	gms2564 ATGAACCCCCAAGCAAAGCTGATTTTCGTATCCAGCCTAATGCTAGGCACCACCCTAACAATCTCTAGCAATCATTGAATTACAGCCTGAGCAGGCCTTGAAATTAACACACTCTCTATCTTACCCCTAATCTCAAAATCTCACCACCCGCGGGCAATTGAAGCTGCAACCAAGTACTTCCTAGTTCAAGCAGCTGCCTCTACTCTCGTCCTATTTTCTGGAATAACCAATGCTTGACACACCGGACAGTGAGACATTACTCAACTCACCCACCCAATATCATGTCTGGTCCTTACCGCAGCCCTTTCAATAAAACTTGGACTAGTCCCATTTCACTTCTGATTCCCAGAAGTATTACAAGGCGCCCCTCTAACCACAGGACTCATCCTAT…
	gms2581 ATGAACCCCCAAGCAAAGCTGATTTTCGTATCCAGCCTAATGCTAGGCACCACCCTAACAATCTCTAGCAATCATTGAATTACAGCCTGAGCAGGCCTTGAAATTAACACACTCTCTATCTTACCCCTAATCTCAAAATCTCACCACCCGCGGGCTATTGAAGCTGCAACCAAGTACTTCCTAGTTCAAGCAGCTGCCTCTACTCTCGTCCTATTTTCTGGAATAACCAATGCTTGACACACCGGACAGTGAGACATTACTCAACTCACCCACCCAATATCATGTCTGGTCCTTACCGCAGCCCTTTCAATAAAACTTGGACTAGTCCCATTTCACTTCTGATTCCCAGAAGTACTACAAGGCGCCCCTCTAACCACAGGACTCATCCTAT…
	gms2586 ATGAACCCCCAAGCAAAGCTGATTTTCGTATCCAGCCTAATGCTAGGCACCACCCTAACAATCTCTAGCAATCATTGAATTACAGCCTGAGCAGGCCTTGAAATTAACACACTCTCTATCTTACCCCTAATCTCAAAATCTCACCACCCGCGGGCAATTGAAGCTGCAACCAAGTACTTCCTAGTTCAAGCAGCTGCCTCTACTCTCGTCCTATTTTCTGGAATAACCAATGCTTGACACACCGGACAGTGAGACATTACTCAACTCACCCACCCAATATCATGTCTGGTCCTTACCGCAGCCCTTTCAATAAAACTTGGACTAGTCCCATTTCACTTCTGATTCCCAGAAGTATTACAAGGCGCCCCTCTAACCACAGGACTCATCCTAT…
	gms2588 ATGAACCCCCAAGCAAAGCTGATTTTCGTATCCAGCCTAATGCTAGGCACCACCCTAACAATCTCTAGCAATCATTGAATTACAGCCTGAGCAGGCCTTGAAATTAACACACTCTCTATCTTACCCCTAATCTCAAAATCTCACCACCCCCGGGCAATTGAAGCTGCAACCAAGTACTTCCTAGTTCAAGCAGCTGCCTCTACTCTCGTCCTATTTTCTGGAATAACCAATGCTTGACACACCGGACAGTGAGACATTACTCAACTCACCCACCCAATATCATGTCTGGTCCTTACCGCAGCCCTTTCAATAAAACTTGGACTAGTCCCATTTCACTTCTGATTCCCAGAAGTATTACAAGGCGCCCCTCTAACCACAGGACTCATCCTAT…
	gms2603 ATGAACCCCCAAGCAAAGCTGATTTTCGTATCCAGCCTAATGCTAGGCACCACCCTAACAATCTCTAGCAATCATTGAATTACAGCCTGAGCAGGCCTTGAAATTAACACACTCTCTATCTTACCCCTAATCTCAAAATCTCACCACCCGCGGGCAATTGAAGCTGCAACCAAGTACTTCCTAGTTCAAGCAGCTGCCTCTACTCTCGTCCTATTTTCTGGAATAACCAATGCTTGACACACCGGACAGTGAGACATTACTCAACTCACCCACCCAATATCATGTCTGGTCCTTACCGCAGCCCTTTCAATAAAACTTGGACTAGTCCCATTTCACTTCTGATTCCCAGAAGTATTACAAGGCGCCCCTCTAACCACAGGACTCATCCTAT…
	gms2628 ATGAACCCCCAAGCAAAGCTGATTTTGGTATCCAGCCTAATGCTAGGCACCACCCTAACAATCTCTAGCAATCATTGAATTACAGCCTGAGCAGGCCTTGAAATTAACACACTCTCTATCTTACCCCTAATCTCAAAATCTCACCACCCGCGGGCAATTGAAGCTGCAACCAAGTACTTCCTAGTTCAAGCAGCTGCCTCTACTCTCGTCCTATTTTCTGGAATAACCAATGCTTGACACACCGGACAGTGAGACATTACTCAACTCACCCACCCAATATCATGTCTGGTCCTTACCGCAGCCCTTTCAATAAAACTTGGACTAGTCCCATTTCACTTCTGATTCCCAGAAGTATTACAAGGCGCCCCTCTAACCACAGGACTCATCCTAT…
	gms2629 ATGAACCCCCAAGCAAAGCTGATTTTCGTATCCAGCCTAATGCTAGGCACCACCCTAACAATCTCTAGCAATCATTGAATTACAGCCTGAGCAGGCCTTGAAATTAACACACTCTCTATCTTACCCCTAATCTCAAAATCTCACCACCCGCGGGCAATTGAAGCTGCAACCAAGTACTTCCTAGTTCAAGCAGCTGCCTCTACTCTCGTCCTATTTTCTGGAATAACCAATGCTTGACACACCGGACAGTGAGACATTACTCAACTCACCCACCCAATATCATGTCTGGTCCTTACCGCAGCCCTTTCAATAAAACTTGGACTAGTCCCATTTCACTTCTGATTCCCAGAAGTATTACAAGGCGCCCCTCTAACCACAGGACTCATCCTAT…
	phil ATGAACCCCCAAGCAAAGCTGATCTTCGTATCCAGCCTAATGCTAGGCACCACCCTAACAATCTCTAGCAATCATTGAATTATGGCCTGAGCAGGCCTTGAAATCAACACACTCTCTATCTTACCCCTAATCTCAAAATCCCACCACCCGCGGGCGATCGAAGCTGCAACCAAGTACTTCCTAGTTCAAGCAGCCGCCTCCACCCTCGTCCTATTTTCCGGAATAACTAACGCCTGACACACTGGACAATGAGACATTACCCAACTCACCCATCCAATGTCATGCCTAGTCCTCACCGCAGCTCTTTCAATAAAACTGGGACTAGTCCCATTCCACTTCTGATTTCCAGAAGTACTTCAAGGCTCTCCTCTAACCACAGGACTTATCCTATCAA…
	mag ??????????????????????TTTTCGTATTTAGCCTAATACTGGGCACCACCCTAACAATCTCTAGCAACCACTGAATCATAGCCTGAGCGGGCCTTGAAATCAACACACTCTCTATTCTACCCCTAATTTCAAAATCCCATCACCCACGAGCAATCGAAGCTGCAACCAAATACTTCCTAGTTCAAGCAGCTGCTTCTACCCTAGTACTGTTTTCTGGAATAACCAATGCCTGACACACCGGACAGTGAGACATCACCCAACTCACCCACCCACTGTCATGCCTAATCCTTACCGCAGCCCTTTCCATAAAACTAGGACTAGTCCCATTCCACTTCTGATTCCCAGAAGTACTACAGGGCTCCCCTCTAACCACAGGACTTATTCTATCAAC…
	392424 ATGAACCCCCAAGCAAAACTGGTTTTCGTATTCAGCCTAATGCTAGGCACCACCCTAACAATCTCTAGCAACCACTGAATCATAGCCTGAGCAGGTCTTGAAATCAACACACTCTCTATCCTACCCCTAATCTCAAAATCCCATCACCCACGAGCAATCGAGGCTGCAACCAAGTACTTCCTAGTTCAAGCAGCTGCTTCTACCCTAGTACTGTTTTCTGGAATAACCAACGCCTGACACACCGGACAATGAGACATCACCCAACTCACCCACCCACTATCATGCCTAGTTCTTACCGCAGCCCTTTCTATAAAACTAGGGCTAGTCCCATTCCACTTCTGATTCCCAGAAGTACTACAAGGCTCCCCTCTAACCACAGGACTCATTCTATC…
	430147 ATGAACCCCCAAGCAAAGCTGGTTTTCGTATTCAGCCTAATACTAGGCACCACCCTAACAATCTCTAGCAACCACTGAATCATGGCCTGAGCAGGCCTTGAAATCAACACACTCTCTATCCTACCCCTAATCTCAAAATCCCATCACCCACGAGCAATCGAGGCTGCAACCAAGTACTTCCTAGTTCAAGCAGCTGCTTCTACCCTAGTACTGTTTTCCGGAATAACCAACGCCTGACACACCGGACAATGAGACATCACCCAACTCACCCACCCACTGTCGTGCCTGGTTCTTACCGCAGCCCTTTCTATAAAACTAGGACTAGTTCCATTCCACTTCTGATTCCCAGAAGTACTACAAGGCTCCCCTCTAACTACAGGACTCATTCTATC…
	flav ATGAACCCCCAAGCAAAGCTGGTTTTCGTATTTAGCCTAATACTAGGCACCACCCTAACAATCTCTAGCAACCACTGAATCATGGCCTGAGCGGGTCTTGAAATCAACACACTCTCTATCCTACCCCTAATCTCAAAATCCCACCACCCACGAGCAATCGAAGCTGCAACCAAGTACTTCCTAGTTCAAGCAGCTGCCTCTACCTTAGTACTGTTTTCTGGAGTAACCAATGCCTGACACACCGGACAGTGAGACATTACTCAACTCACCCACCCACTGTCATGCCTGATTCTTACCGCAGCCCTTTCCATAAAACTGGGACTAGTCCCATTCCACTTCTGATTCCCAGAAGTACTACAAGGCTCCCCTCTAACCACAGGACTTATTCTATCAA…
;
END;
