# Supplementary material for: A latitudinal phylogeographic diversity gradient in birds
Source: PLoS Biol. 2017 Apr 13;15(4):e2001073. doi: 10.1371/journal.pbio.2001073 (PMC5390966; doi:10.1371/journal.pbio.2001073)
Supplement: S1 Data — (ZIP) [file pbio.2001073.s015.zip › S1_Data/Vireo-huttoni.nex]

#Please contact John Klicka (klicka@uw.edu) for information regarding samples. 
#NEXUS

BEGIN DATA;
	DIMENSIONS  NTAX=33 NCHAR=1041;
	FORMAT DATATYPE = DNA GAP = - MISSING = ?;
	MATRIX
	jk03518     ATGAACCCCCAAGCAAAACTAATTTTTGCATTCAGCCTGCTATTAGGCACCACCCTGACAATCTCTAGCAACCACTGAATCATGGCCTGAGCAGGACTTGAGATCAACACACTCTCCATCTTACCCCTAATCTCAAAATCCCACCACCCCCGGGCCGTTGAAGCTGCAACCAAGTATTTCCTGGTTCAAGCAGCTGCCTCTACCCTGGTCCTCTTCTCAGGTATGACCAATGCCTGACACACTGGACAATGGGACATCACCCAGCTCACTCACCCTGTGTCATGCCTGGTACTTACCGCAGCTCTTTCAATAAAATTAGGTCTAGTGCCATTTCACTTCTGATTCCCAGAAGTGCTGCAAGGCTCCCCACTAACCACAGGCCTTATTCTATCAACAGTCATGAAACTCCCCCCAATCGCACTGCTTTTCATGACCTCTCACTCACTTAACCCCACCCTACTGACCACTATGGCAATCCTCTCCGTAGCCCTAGGGGGATGAATAGGTCTAAACCAGACCCAAATTCGTAAAATCATGGCTTTCTCCTCTATCTCCCACCTGGGTTGAATAGCCATCATCCTAGTCTACAACCCCAAACTAACTCTGCTCAACTTCTACCTCTACGCCCTAATGACCGCAGCAATCTTCCTAACCTTTAACTCAATTAAAACCCTAAAACTATCAACCCTAATAACCACCTGAGCAAAAACACCCTCACTCAGCGTAACCCTCCTACTAATCCTCATATCACTAGCTGGGCTTCCTCCGCTGACAGGGTTCCTCCCAAAATGACTCATCATCCAAGAACTAACCAAACAACACATAGCCCCATCCGCAACCATCATCTCCCTACTATCCCTATTAGGACTGTTCTTCTATCTACGACTGGCCTACTGTGCAACAATTACTCTACCGCCCCACACCACAAACCACATAAAACAGTGACATAACAGCAAACCAGTCCCCCTATACGTCGCCATTCTAGCCACCGCATCCATCATGATACTTCCCATCTCCCCCATGATCTTCACCGCCATCTAA
	jk04038      ATGAACCCCCAAGCAAAACTAATTTTTGCATTCAGCCTGCTATTAGGCACCACCCTGACAATCTCTAGCAACCACTGAATCATGGCCTGAGCAGGACTTGAGATCAACACACTCTCCATCTTACCCCTAATCTCAAAATCCCACCACCCCCGGGCCGTTGAAGCTGCAACCAAGTATTTCCTGGTTCAAGCAGCTGCCTCTACCCTGGTCCTCTTCTCAGGTATGACCAATGCCTGACACACTGGACAATGGGACATCACCCAGCTCACTCACCCTGTGTCATGCCTGGTACTTACCGCAGCTCTTTCAATAAAATTAGGTCTAGTGCCATTTCACTTCTGATTCCCAGAAGTGCTGCAAGGCTCCCCACTAACCACAGGCCTTATTCTATCAACAGTCATGAAACTCCCCCCAATCGCACTGCTTTTCATGACCTCTCACTCACTTAACCCCACCCTACTGACCACTATGGCAATCCTCTCCGTAGCCCTAGGGGGATGAATAGGTCTAAACCAGACCCAAATTCGTAAAATCATGGCTTTCTCCTCTATCTCCCACCTGGGTTGAATAGCCATCATCCTAGTCTACAACCCCAAACTAACTCTGCTCAACTTCTACCTCTACGCCCTAATGACCGCAGCAATCTTCCTAACCTTTAACTCAATTAAAACCCTAAAACTATCAACCCTAATAACCACCTGAGCAAAAACACCCTCACTCAGCGTAACCCTCCTACTAATCCTCATATCACTAGCTGGGCTTCCTCCGCTGACGGGGTTCCTCCCAAAATGACTCATCATCCAAGAACTAACCAAACAACACATAGCCCCATCCGCAACCATCATCTCCCTACTATCCCTATTAGGGCTGTTCTTCTATCTACGACTGGCCTACTGCGCAACAATTACTCTACCACCCCACACCACGAACCACATAAAACAGTGACATAACAGCAAACCAGTCCCCCTATACGTCGCCATTCTAGCCACCGCATCCATCATGATACTTCCCATCTCCCCCATGATCTTCACCGCCATCTAA
	jk06617      ATGAACCCCCAAGCAAAACTAATTTTTGCATTCAGCCTGCTATTAGGCACCACCCTGACAATCTCTAGCAACCACTGAATCATGGCCTGAGCAGGACTTGAGATCAACACACTCTCCATCTTACCCCTAATCTCAAAATCCCACCACCCCCGGGCCGTTGAAGCTGCAACCAAGTATTTCCTGGTTCAAGCAGCTGCCTCTACCCTGGTCCTCTTCTCAGGTATGACCAATGCCTGACACACTGGACAATGGGACATCACCCAGCTCACTCACCCTGTGTCATGCCTGGTACTTACCGCAGCCCTTTCAATAAAATTAGGTCTAGTGCCATTTCACTTCTGATTCCCAGAAGTGCTGCAAGGCTCCCCACTAACCACAGGCCTTATTCTATCAACAGTCATGAAACTCCCCCCAATCGCACTGCTTTTCATGACCTCTCACTCACTTAACCCCACCCTACTGACCACTATGGCAATCCTCTCCGTAGCCCTAGGGGGATGAATAGGTCTAAACCAGACCCAAATTCGTAAAATCATGGCTTTCTCCTCTATCTCCCACCTGGGTTGAATAGCCATCATCCTAGTCTACAACCCCAAACTAACTCTGCTCAACTTCTACCTCTACGCCCTAATGACCGCAGCAATCTTCCTAACCTTTAACTCAATTAAAACCCTAAAACTATCAACCCTAATAACCACCTGAGCAAAAACACCCTCACTCAGCGTAACCCTCCTACTAATCCTCATATCACTAGCTGGGCTTCCTCCGCTGACAGGGTTCCTCCCAAAATGACTCATCATCCAAGAACTAACCAAACAACACATAGCCCCATCCGCAACCATCATCTCCCTACTATCCCTATTAGGGCTGTTCTTCTATCTACGACTGGCCTACTGCGCAACAATTACTCTACCACCCCACACCACGAACCACATAAAACAGTGACATAACAGCAAACCAGTCCCCCTATACGTCGCCATTCTAGCCACCGCATCCATCATGATACTTCCCATCTCCCCCATGATCTTCACCGCCATCTAA
	BRB1079        ATGAACCCCCAAGCAAAACTAATTTTTGCATTCAGCCTGCTATTAGGCACCACCCTGACAATCTCTAGCAACCACTGAATCATGGCCTGAGCAGGACTTGAGATCAACACACTCTCCATCTTACCCCTAATCTCAAAATCCCACCACCCCCGGGCCGTTGAAGCTGCAACCAAGTATTTCCTGGTTCAAGCAGCTGCCTCTACCCTGGTCCTCTTCTCAGGTATGACCAATGCCTGACACACTGGACAATGGGACATCACCCAGCTCACTCACCCTGTGTCATGCCTGGTACTTACCGCAGCTCTTTCAATAAAATTAGGTCTAGTGCCATTTCACTTCTGATTCCCAGAAGTGCTGCAAGGCTCCCCACTAACCACAGGCCTTATTCTATCAACAGTCATGAAACTCCCCCCAATCGCACTGCTTTTCATGACCTCTCACTCACTTAACCCCACCCTACTGACCACTATGGCAATCCTCTCCGTAGCCCTAGGGGGATGAATGGGTCTAAACCAGACCCAAATTCGTAAAATCATGGCTTTCTCCTCTATCTCCCACCTGGGTTGAATAGCCATCATCCTAGTCTACAACCCCAAACTAACTCTGCTCAACTTCTACCTCTACGCCCTAATGACCGCAGCAATCTTCCTAACCTTTAACTCAATTAAAACCCTAAAACTATCAACCCTAATAACCACCTGAGCAAAAACACCCTCACTCAGCGTAACCCTCCTACTAATCCTCATATCACTAGCTGGGCTTCCTCCGCTGACAGGGTTCCTCCCAAAATGACTCATCATCCAAGAACTAACCAAACAACACATAGCCCCATCCGCAACCATCATCTCCCTACTATCCCTATTAGGGCTGTTCTTCTATCTACGACTGGCCTACTGCGCAACAATTACTCTACCACCCCACACCACAAACCACATAAAACAGTGACATAACAGCAAACCAGTCCCCCTATACGTCGCCATTCTAGCCACCGCATCCATCATGATACTTCCCATCTCCCCCATGATCTTCACCGCCATCTAA
	BRB1140        ATGAACCCCCAAGCAAAACTAATTTTTGCATTCAGCCTGCTATTAGGCACCACCCTGACAATCTCTAGCAACCACTGAATCATGGCCTGAGCAGGACTTGAGATCAACACACTCTCCATCTTACCCCTAATCTCAAAATCCCACCACCCCCGGGCCGTTGAAGCTGCAACCAAGTATTTCCTGGTTCAAGCAGCTGCCTCTACCCTGGTCCTCTTCTCAGGTATGACCAATGCCTGACACACTGGACAATGGGACATCACCCAGCTCACTCACCCTGTGTCATGCCTGGTACTTACCGCAGCTCTTTCAATAAAATTAGGTCTAGTGCCATTTCACTTCTGATTCCCAGAAGTGCTGCAAGGCTCCCCACTAACCACAGGCCTTATTCTATCAACAGTCATGAAACTCCCCCCAATCGCACTGCTTTTCATGACTTCTCACTCACTTAACCCCACCCTACTGACCACTATGGCAATCCTCTCCGTAGCCCTAGGGGGATGAATAGGTCTAAACCAGACCCAAATTCGTAAAATCATGGCTTTCTCCTCTATCTCCCACCTGGGTTGAATAGCCATCATCCTAGTCTACAACCCCAAACTAACTCTGCTCAACTTCTACCTCTACGCCCTAATGACCGCAGCAATCTTCCTAACCTTTAACTCTATTAAAACCCTAAAACTATCAACCCTAATAACCACCTGAGCAAAAACACCCTCACTCAGCGTAACCCTCCTACTAATCCTCATATCACTAGCTGGGCTTCCTCCGCTGACAGGGTTCCTCCCAAAATGACTCATCATCCAAGAACTAACCAAACAACACATAGCCCCATCCGCAACCATCATCTCCCTACTATCCCTATTAGGGCTGTTCTTCTATCTACGACTGGCCTACTGCGCAACAATTACTCTACCACCCCACACCACAAACCACATAAAACAGTGACATAACAGCAAACCAGTCCCCCTACACGTCGCCATTCTAGCCACCGCATCCATCATGATACTTCCCATCTCCCCCATGATCTTCACCGCCATCTAA
	BCHVM047        ATGAACCCCCAAGCAAAACTAATTTTTGCATTCAGCCTGCTATTAGGCACCACCCTGACAATCTCTAGCAACCACTGAATCATGGCCTGAGCAGGACTTGAGATCAACACACTCTCCATCTTACCCCTAATCTCAAAATCCCACCACCCCCGGGCCGTTGAAGCTGCAACCAAGTATTTCCTGGTTCAAGCAGCTGCCTCTACCCTGGTCCTCTTCTCAGGTATGACCAACGCCTGACACACCGGACAATGGGACATCACCCAGCTCACTCACCCTGTGTCATGCCTGGTACTTACCGCAGCTCTTTCAATAAAATTAGGCCTAGTGCCATTTCACTTCTGATTCCCAGAAGTGCTGCAAGGCTCCCCACTAACCACAGGCCTTATTCTATCAACAGTCATGAAACTCCCCCCAATCGCACTGCTTTTCATGACCTCTCACTCACTTAACCCCACCCTACTGACCACTATGGCAATCCTCTCCGTAGCCCTAGGGGGATGAATAGGTCTAAACCAGACCCAAATTCGTAAAATCATAGCTTTCTCCTCTATCTCCCACCTGGGTTGAATAGCCATCATCCTGGTCTACAACCCCAAACTAACTCTGCTCAGCTTCTACCTCTACGCCCTAATGACCGCAGCAATCTTCCTAACCTTCAACTCAATTAAAACCCTAAAACTATCAACCCTAATAACCACCTGAGCAAAAACACCCTCACTCAGCGTAACCCTCCTACTAATCCTCATATCACTAGCTGGGCTTCCTCCGCTGACAGGGTTCCTCCCAAAATGACTCATCATCCAAGAACTAACCAAACAGCACATAGCCCCATCCGCAACCATCATCTCCCTACTATCCCTATTAGGGCTGTTCTTCTATCTACGACTGGCCTACTGCGCAACAATTACTCTACCGCCCCACACCACAAACCACATAAAACAGTGACATAACAGCAAACCAGTCCCCCTATACGTCGCCATTCTAGCCACCGCATCCATCATGATACTTCCCGTCTCCCCCATGATCTTCACCGCCATCTAA
	Mgms1397        ATGAACCCCCAAGCAAAACTAATTTTTGCATTCAGCCTGCTATTAGGCACCACCCTGACAATCTCTAGCAACCACTGAATCATGGCCTGAGCAGGACTTGAGATCAACACACTCTCCATCTTACCCCTAATCTCAAAATCCCACCACCCCCGGGCCGTTGAAGCTGCAACCAAGTATTTCCTGGTTCAAGCAGCTGCCTCTACCCTGGTCCTCTTCTCAGGTATGACCAATGCCTGACACACTGGACAATGGGACATCACCCAGCTCACTCACCCTGTGTCATGCCTGGTACTTACCGCAGCTCTTTCAATAAAATTAGGTCTAGTGCCATTTCACTTCTGATTCCCAGAAGTGCTGCAAGGCTCCCCACTAACCACAGGCCTTATTCTATCAACAGTCATGAAACTCCCCCCAATCGCACTGCTTTTCATGACCTCTCACTCACTTAACCCCACCCTACTGACCACTATGGCAATCCTCTCCGTAGCCCTAGGGGGATGAATGGGTCTAAACCAGACCCAAATTCGTAAAATCATGGCTTTCTCCTCTATCTCCCACCTGGGTTGAATAGCCATCATCCTAGTCTACAACCCCAAACTAACTCTGCTCAACTTCTACCTCTACGCCCTAATGACCGCAGCAATCTTCCTAACCTTTAACTCAATTAAAACCCTAAAACTATCAACCCTAATAACCACCTGAGCAAAAACACCCTCACTCAGCGTAACCCTCCTACTAATCCTCATATCACTAGCTGGGCTTCCTCCGCTGACAGGGTTCCTCCCAAAATGACTCATCATCCAAGAACTAACCAAACAACACATAGCCCCATCCGCAACCATCATCTCCCTACTATCCCTATTAGGGCTGTTCTTCTATCTACGACTGGCCTACTGCGCAACAATTACTCTACCACCCCACACCACAAACCACATAAAACAGTGACACAACAGCAAACCAGTCCCCCTATACGTCGCCATTCTAGCCACCGCATCCATCATGATACTTCCCATCTCCCCCATGATCTTCACCGCCATCTAA
	mm367       ATGAACCCCCAAGCAAAACTAATTTTTGCATTCAGCCTGCTATTAGGCACCACCCTGACAATCTCTAGCAACCACTGAATCATGGCCTGAGCAGGACTTGAGATCAACACACTCTCCATCTTACCCCTAATCTCAAAATCCCACCACCCCCGGGCCGTTGAAGCTGCAACCAAGTATTTCCTGGTTCAAGCAGCTGCCTCTACCCTGGTCCTCTTCTCAGGTATGACCAATGCCTGACACACTGGACAATGGGACATCACCCAGCTCACTCACCCTGTGTCATGCCTGGTACTTACCGCAGCTCTTTCAATAAAATTAGGTCTAGTGCCATTTCACTTCTGATTCCCAGAAGTGCTGCAAGGCTCCCCACTAACCACAGGCCTTATTCTATCAACAGTCATGAAACTCCCCCCAATCGCACTGCTTTTCATGACCTCTCACTCACTTAACCCCACCCTACTGACCACTATGGCAATCCTCTCCGTAGCCCTAGGGGGATGAATAGGTCTAAACCAGACCCAAATTCGTAAAATCATGGCTTTCTCCTCTATCTCGCACCTGGGTTGAATAGCCATCATCCTAGTCTACAACCCCAAACTAACTCTGCTCAACTTCTACCTCTACGCCCTAATGACCGCAGCAATCTTCCTAACCTTTAACTCAATCAAAACCCTAAAACTATCAACCCTAATAACCACCTGAGCAAAAACACCCTCACTCAGCGTAACCCTCCTACTAATCCTCATATCACTAGCTGGCCTTCCTCCACTGACAGGGTTCCTCCCAAAATGACTCATCATCCAAGAACTAACCAAACAACACATAGCCCCATCCGCAACCATCATCTCCCTACTATCCCTATTAGGGCTGTTCTTCTATCTACGACTGGCCTACTGCGCAACAATTACTCTACCACCCCACACCACAAACCACATAAAACAGTGACATAACAGCAAACCAGTCCCCCTATACGTCGCCATTCTAGCCACCGCATCCACCATGATACTTCCCATCTCCCCCATGATCTTCACCGCCATCTAA
	Mmm426       ATGAACCCCCAAGCAAAACTAATTTTTGCATTCAGCCTACTATTAGGCACCACCCTGACAATCTCTAGCAACCACTGAATCATGGCCTGAACAGGACTTGAGATCAACACACTCTCCATCTTACCCCTAATCTCAAAATCCCACCACCCCCGGGCCGTTGAAACTGCAACCAAGTACTTCCTGGTTCAAGCAGCTGCCTCTACCCTGGTCCTCTTCTCAGGTATGACCAATGCCTGACACACTGGACAATGGGACATCACCCAGCTCACTCACCCTGTGTCATGCCTAGTACTTACCGCAGCTCTTTCAATAAAATTAGGTCTAGTGCCATTTCACTTCTGATTCCCAGAAATGCTGCAAGGCTCCCCACTAACCACAGGCCTTATTCTATCAACAGTCATGAAACTCCCCCCAATCGCAGTGCTTTTCATGACCTCTCACTCACTTAACCCCACCCTACTGACCACTATGGCAATCCTCTCCGTAGCCCTGGGGGGATGAATAGGTCTAAACCAGACCCAAATTCGTAAAATCATGGCTTTCTCCTCTATCTCCCACCTGGGTTGAATAGCCATCATCCTAGTCTACAACCCCAAACTAACTCTGCTCAACTTCTACCTCTACACCCTAATGACCGCAGCAATCTTCCTAACCTTTAACTCAATTAAAACCCTAAAACTATCAACCCTAATAACCACCTGAGCAAAAACACCCTCACTCAGCGTAACCCTCCTACTAATCCTCATATCACTAGCTGGGCTTCCTCCGCTAACAGGGTTCCTCCCAAAATGACTCATCATCCAAGAACTAACCAAACAACACATAGCCCCATCCGCAACCATCATCTCCCTACTATCCCTATTAGGGCTGTTCTTCTATCTACGACTGGCCTACTGCGCAACAATTACCCTACCGCCCCACACCACAAACCACATAAAACAGTGACATAACAGCAAACCAGTCCCCCTATACGTCGCCATTCTAGCCACCGCATCCATCATGATACTTCCCATCTCCCCCATGATCTTCACCGCCATCTAA
	jk03261       ATGAACCCCCAAGCAAAACTAATTTTTGCATTCAGCCTGCTATTAGGCACCACCCTGACAATCTCCAGCAACCACTGAATCATGGCCTGAGCAGGACTTGAGATCAACACACTCTCCATCTTACCCCTAATCTCAAAATCCCACCACCCCCGGGCCGTTGAAGCTGCAACCAAGTATTTCCTGGTTCAAGCAGCTGCCTCTACCCTGGTCCTCTTCTCAGGTATGACCAATGCCTGACACACTGGACAATGGGACATCACCCAGCTCACTCACCCTGTGTCATGCCTGGTACTTACCGCAGCTCTTTCAATAAAATTAGGTCTAGTGCCATTTCACTTCTGATTCCCAGAAGTGCTGCAAGGCTCCCCACTAACCACAGGCCTTATTCTATCAACAGTCATGAAACTCCCCCCAATCGCACTGCTTTTCATGACCTCTCACTCACTTAACCCCACTCTACTGACCACTATGGCAATTCTCTCCGTAGCCCTAGGGGGATGAATAGGTCTAAACCAGACCCAAATTCGTAAAATCATGGCCTTCTCCTCTATCTCCCACTTAGGTTGAATAGCCATCATCCTGGTCTACAACCCCAAACTAACTCTGCTCAACTTCTACCTCTACGCCCTAATGACCGCAGCAATCTTCCTAACCTTTAACTCAATTAAAACCCTAAAACTATCAACCCTAATAACCACCTGAGCAAAAACACCCTCACTCAGCGTAACCCTCCTACTAATCCTCATATCACTAGCTGGGCTTCCTCCGCTGACAGGGTTCCTCCCAAAATGACTCATCATCCAAGAACTAACCAAACAACACATAGCCCCATCCGCAACCATCATCTCCCTACTATCCCTATTAGGGCTGTTCTTCTATCTACGACTGGCCTACTGCGCAACAATTACTCTACCGCCCCACACCACAAACCACATAAAACAGTGACATAACAGCAAACCAGTTCCCCTATACGTCGCCATTCTAGCCACCGCATCCATCATGATACTTCCCATCTCCCCCATGATCTTCACCGCCATCTAA
	jk03276       ATGAACCCCCAAGCAAAACTAATTTTTGCATTCAGCCTGCTATTAGGCACCACCCTGACAATCTCTAGCAACCACTGAATCATGGCCTGAGCAGGACTTGAGATCAACACACTCTCCATCTTACCCCTAATCTCAAAATCCCACCACCCCCGGGCCGTCGAAGCTGCAACCAAGTATTTCCTGGTTCAAGCAGCTGCCTCTACCCTGGTACTCTTCTCAGGTATGACCAATGCCTGACACACTGGACAATGGGACATCACCCAGCTCACTCACCCTGTGTCATGCCTGGTACTTACCGCAGCTCTTTCAATAAAATTAGGTCTAGTGCCATTTCACTTCTGATTCCCAGAAGTGCTGCAAGGCTCCCCACTAACCACAGGCCTTATTCTATCAACAGTCATGAAACTCCCCCCAATCGCACTGCTTTTCATGACCTCTCACTCACTTAACCCCACTCTACTGACCACTATGGCAATTCTCTCCGTAGCCCTAGGGGGATGAATAGGTCTAAACCAGACCCAAATTCGTAAAATCATGGCTTTCTCCTCTATCTCCCACTTAGGTTGAATAGCCATCATCCTGGTCTACAACCCCAAACTAACTCTGCTCAACTTCTACCTCTACGCCCTAATGACCGCAGCAATCTTCCTAACCTTTAACTCAATTAAAACCCTAAAACTATCAACCCTAATAACCACCTGAGCAAAAACACCCTCACTCAGCGTAACCCTCCTACTAATCCTCATGTCACTAGCTGGGCTTCCTCCGCTGACAGGGTTCCTCCCAAAATGACTCATCATCCAAGAACTAACCAAACAACACATAGCCCCATCCGCAACCATCATCTCCCTACTATCCCTATTAGGGCTGTTCTTCTATCTACGACTGGCCTACTGCGCAACAATTACTCTACCGCCCCACACCACAAACCACATAAAACAGTGACATAACAGCAAACCAGTCCCCCTATACGTCGCCATTCTAGCCACCGCATCCATCATGATACTTCCCATCTCCCCCATGATCTTCACCGCCATCTAA
	BTS06107       ATGAACCCCCAAGCAAAACTAATTTTTGCATTCAGCCTACTATTAGGCACCACCCTGGCAATCTCTAGCAACCACTGAATCATGGCCTGAGCAGGACTTGAGATCAACACACTCTCCATCTTACCCCTAATCTCAAAATCCCACCACCCCCGGGCCGTTGAAGCTGCAACCAAGTACTTCCTGGTTCAAGCAGCTGCCTCTACCCTGGTCCTCTTCTCAGGTATGACCAATGCCTGACACACTGGACAATGGGACATCACCCAGCTCACTCACCCTGTGTCATGCCTAGTACTTACCGCAGCTCTTTCAATAAAATTAGGTCTAGTGCCATTTCACTTCTGATTCCCAGAAGTGCTGCAAGGCTCCCCACTAACCACAGGCCTTATTCTATCAACAGTCATGAAACTCCCCCCAATCGCACTGCTTTTCATGACCTCTCACTCACTTAACCCCACCCTACTGACCACTATGGCAATCCTCTCCGTAGCCCTGGGGGGATGAATAGGTCTAAACCAGACCCAAATTCGTAAAATCATGGCTTTCTCCTCTATCTCCCACCTGGGTTGAATAGCCATCATCCTAGTCTACAACCCCAAACTAACTCTGCTCAACTTCTACCTCTACACCCTAATGACCGCAGCAATCTTCCTAACCTTTAACTCAATTAAAACCCTAAAACTATCAACCCTAATAACCACCTGAGCAAAAACACCCTCACTCAGCGTGACCCTCCTACTAATCCTCATATCACTAGCTGGGCTTCCTCCGCTAACAGGGTTCCTCCCAAAATGACTCATCATCCAAGAACTAACCAAACAACACATAGCCCCATCCGCAACCATCATCTCCCTACTATCCCTATTAGGGCTGTTCTTCTATCTACGACTGGCCTACTGCGCAACAATTACCCTACCGCCCCACACCACAAACCACATAAAACAGTGACATAACAGCAAACCAGTCCCCCTATACGTCGCCATTCTAGCCACCGCATCCATCATGATACTTCCCATCTCCCCCATGATCTTCACCGCCATCTAA
	BTS06106       ATGAACCCCCAAGCAAAACTAATTTTTGCATTCAGCCTGCTATTAGGCACCACCCTGACAATCTCTAGCAACCACTGAATCATGGCCTGAGCAGGACTTGAGATCAACACACTCTCCATCTTACCCCTAATCTCAAAATCCCACCACCCCCGGGCCGTTGAAGCTGCAACCAAGTATTTCCTGGTTCAAGCAGCTGCCTCTACCCTGGTCCTCTTCTCAGGTATGACCAATGCCTGACACACTGGACAATGGGACATCACCCAGCTCACTCACCCTGTCTCATGCCTGGTACTTACCGCAGCTCTTTCAATAAAATTAGGTCTAGTGCCATTTCACTTCTGATTCCCAGAAGTGCTGCAAGGCTCCCCACTAACCACAGGCCTTATTCTATCAACAGTCATGAAACTCCCCCCAATCGCACTGCTTTTCATGACTTCTCACTCACTTAACCCCACCCTACTGACCACTATGGCAATCCTCTCCGTAGCCCTAGGAGGATGAATAGGTCTAAACCAGACCCAAATTCGTAAAATCATGGCTTTCTCCTCTATCTCCCACCTGGGTTGAATAGCCATCATCCTAGTCTACAACCCCAAACTAACTCTGCTCAACTTCTACCTCTACGCCCTAATGACCGCAGCAATCTTCCTAACCTTTAACTCTATTAAAACCCTAAAACTATCAACCCTAATAACCACCTGAGCAAAAACACCCTCACTCAGCGTAACCCTCCTACTAATCCTCATATCACTAGCTGGGCTTCCTCCACTGACAGGGTTCCTCCCAAAATGACTCATCATCCAAGAACTAACCAAACAACACATAGCCCCATCCGCAACCATCATCTCCCTACTATCCCTATTAGGGCTGTTCTTCTATCTACGACTGGCCTACTGCGCAACAATTACTCTACCACCCCACACCACAAACCACATAAAACAGTGACATAACAGCAAACCAGTCCCCCTACACGTCGCCATTCTAGCCACCGCATCCATCATGATACTTCCCATCTCCCCCATGATCTTCACCGCCATCTAA
	gms1385     ATGAACCCCCAAGCAAAACTAATTTTTGCATTCAGCCTGCTATTAGGCACCACCCTGACAATCTCTAGCAACCACTGAATCATGGCCTGAGCAGGACTTGAGATCAACACACTCTCCATCTTACCCCTAATCTCAAAATCCCACCACCCCCGGGCCGTTGAAGCTGCAACCAAGTATTTCCTGGTTCAAGCAGCTGCCTCTACCCTGGTCCTCTTCTCAGGTATGACCAATGCCTGACACACTGGACAATGGGACATCACCCAGCTCACTCACCCTGTGTCATGCCTGGTACTTACCGCAGCTCTTTCAATAAAATTAGGTCTAGTGCCATTTCACTTCTGATTCCCAGAAGTGCTGCAAGGCTCCCCACTAACCACAGGCCTTATTCTATCAACAGTCATGAAACTCCCCCCAATCGCACTGCTTTTCATGACCTCTCACTCACTTAACCCCACCCTACTGACCACTATGGCAATCCTCTCCGTAGCCCTAGGGGGATGAATGGGTCTAAACCAGACCCAAATTCGTAAAATCATGGCTTTCTCCTCTATCTCCCACCTGGGTTGAATAGCCATCATCCTAGTCTACAACCCCAAACTAACTCTGCTCAACTTCTACCTCTACGCCCTAATGACCGCAGCAATCTTCCTAACCTTTAACTCAATTAAAACCCTAAAACTATCAACCCTAATAACCACCTGAGCAAAGACACCCTCACTCAGCGTAACCCTCCTACTAATCCTCATATCACTAGCTGGGCTTCCTCCGCTGACAGGGTTCCTCCCAAAATGACTCATCATCCAAGAACTAACCAAACAACACATAGCCCCATCCGCAACCATCATCTCCCTACTATCCCTATTAGGGCTGTTCTTCTATCTACGACTGGCCTACTGCGCAACAATTACTCTACCACCCCACACCACAAACCACATAAAACAGTGACATAACAGCAAACCAGTCCCCCTATACGTCGCCATTCTAGCCACCGCATCCATCATGATACTTCCCATCTCCCCCATGATCTTCACCGCCATCTAA
	MM648             ATGAACCCCCAAGCAAAACTAATTTTTGCATTCAGCCTGCTATTAGGCACCACCCTGACAATCTCTAGCAACCACTGAATCATGGCCTGAGCAGGACTTGAGATCAACACACTCTCCATCTTACCCCTAATCTCAAAATCCCACCACCCCCGGGCCGTTGAAGCTGCAACCAAGTATTTCCTGGTTCAAGCAGCTGCCTCTACCCTGGTCCTCTTCTCAGGTATGACCAATGCCTGACACACTGGACAATGGGACATCACCCAGCTCACTCACCCTGTGTCATGCCTGGTACTTACCGCAGCTCTTTCAATAAAATTAGGTCTAGTGCCATTTCACTTCTGATTCCCAGAAGTGCTGCAAGGCTCCCCACTAACCACAGGCCTTATTCTATCAACAGTCATGAAACTCCCCCCAATCGCACTGCTTTTCATGACCTCTCACTCACTTAACCCCACCCTACTGACCACTATGGCAATCCTCTCCGTAGCCCTAGGGGGATGAATAGGTCTAAACCAGACCCAAATTCGTAAAATCATGGCTTTCTCCTCTATCTCGCACCTGGGTTGAATAGCCATCATCCTAGTCTACAACCCCAAACTAACTCTGCTCAACTTCTACCTCTACGCCCTAATGACCGCAGCAATCTTCCTAACCTTTAACTCAATTAAAACCCTAAAACTATCAACCCTAATAACCACCTGAGCAAAAACACCCTCACTCAGCGTAACCCTCCTACTAATCCTCATATCACTAGCTGGGCTTCCTCCACTGACAGGGTTCCTCCCAAAATGACTCATCATCCAAGAACTAACCAAACAACACATAGCCCCATCCGCAACCATCATCTCCCTACTATCCCTATTAGGGCTGTTCTTCTATCTACGACTGGCCTACTGCGCAACAATTACTCTACCACCCCACACCACAAACCACATAAAACAGTGACATAACAGCAAACCAGTCCCCCTATACGTCGCCATTCTAGCCACCGCATCCACCATGATACTTCCCATCTCCCCCATGATCTTCACCGCCATCTAA
	MM654             ATGAACCCCCAAGCAAAACTAATTTTTGCATTCAGCCTGCTATTAGGCACCACCCTGACAATCTCTAGCAACCACTGAATCATGGCCTGAGCAGGACTTGAGATCAACACACTCTCCATCTTACCCCTAATCTCAAAATCCCACCACCCCCGGGCCGTTGAAGCTGCAACCAAGTATTTCCTGGTTCAAGCAGCTGCCTCTACCCTGGTCCTCTTCTCAGGTATGACCAATGCCTGACACACTGGACAATGGGACATCACCCAGCTCACTCACCCTGTGTCATGCCTGGTACTTACCGCAGCTCTTTCAATAAAATTAGGTCTAGTGCCATTTCACTTCTGATTCCCAGAAGTGCTGCAAGGCTCCCCACTAACCACAGGCCTTATTCTATCAACAGTCATGAAACTCCCCCCAATCGCACTGCTTTTCATGACCTCTCACTCACTTAACCCCACCCTACTGACCACTATGGCAATCCTCTCCGTAGCCCTAGGGGGATGAATAGGTCTAAACCAGACCCAAATTCGTAAAATCATGGCTTTCTCCTCTATCTCGCACCTGGGTTGAATAGCCATCATCCTAGTCTACAACCCCAAACTAACTCTGCTCAACTTCTACCTCTACGCCCTAATGACCGCAGCAATCTTCCTAACCTTTAACTCAATTAAAACCCTAAAACTATCAACCCTAATAACCACCTGAGCAAAAACACCCTCACTCAGCGTAACCCTCCTACTAATCCTCATATCACTAGCTGGGCTTCCTCCACTGACAGGGTTCCTCCCAAAATGACTCATCATCCAAGAACTAACCAAACAACACATAGCCCCATCCGCAACCATCATCTCCCTACTATCCCTATTAGGGCTGTTCTTCTATCTACGACTGGCCTACTGCGCAACAATTACTCTACCACCCCACACCACAAACCACATAAAACAGTGACATAACAGCAAACCAGTCCCCCTATACGTCGCCATTCTAGCCACCGCATCCACCATGATACTTCCCATCTCCCCCATGATCTTCACCGCCATCTAA
	MM655             ATGAACCCCCAAGCAAAACTAATTTTTGCATTCAGCCTGCTATTAGGCACCACCCTGACAATCTCTAGCAACCACTGAATCATGGCCTGAGCGGGACTTGAGATCAACACACTCTCCATCTTACCCCTAATCTCAAAATCCCACCACCCCCGGGCCGTTGAAGCTGCAACCAAGTATTTCCTGGTTCAAGCAGCTGCCTCTACCCTGGTCCTCTTCTCAGGTATGACCAATGCCTGACACACTGGACAATGGGACATCACCCAGCTCACTCACCCTGTGTCATGCCTGGTACTTACCGCAGCTCTTTCAATAAAATTAGGTCTAGTGCCATTTCACTTCTGATTCCCAGAAGTGCTGCAAGGCTCCCCACTAACCACAGGCCTTATTCTATCAACAGTCATGAAACTCCCCCCAATCGCACTGCTTTTCATGACCTCTCACTCACTTAACCCCACCCTACTGACCACTATGGCAATCCTCTCCGTAGCCCTAGGGGGATGAATAGGTCTAAACCAGACCCAAATTCGTAAAATCATGGCTTTCTCCTCTATCTCGCACCTGGGTTGAATAGCCATCATCCTAGTCTACAACCCCAAACTAACTCTGCTCAACTTCTACCTCTACGCCCTAATGACCGCAGCAATCTTCCTAACCTTTAACTCAATTAAAACCCTAAAACTATCAACCCTAATAACCACCTGAGCAAAAACACCCTCACTCAGCGTAACCCTCCTACTAATCCTCATATCACTAGCTGGGCTTCCTCCACTGACAGGGTTCCTCCCAAAATGACTCATCATCCAAGAACTAACCAAACAACACATAGCCCCATCCGCAACCATCATCTCCCTACTATCCCTATTAGGGCTGTTCTTCTATCTACGACTGGCCTACTGCGCAACAATTACTCTACCACCCCACACCACAAACCACATAAAACAGTGACATAACAGCAAACCAGTCCCCCTATACGTCGCCATTCTAGCCACCGCATCCACCATGATACTTCCCATCTCCCCCATGATCTTCACCGCCATCTAA
	MM684             ATGAACCCCCAAGCAAAACTAATTTTTGCATTCAGCCTGCTATTAGGCACCACCCTGACAATCTCTAGCAACCACTGAATCATGGCCTGAGCAGGACTTGAGATCAACACACTCTCCATCTTACCCCTAATCTCAAAATCCCACCACCCCCGGGCCGTTGAAGCTGCAACCAAGTATTTCCTGGTTCAAGCAGCTGCCTCTACCCTGGTCCTCTTCTCAGGTATGACCAATGCCTGACACACTGGACAGTGGGACATCACCCAGCTCACTCACCCTGTGTCATGCCTGGTACTTACCGCAGCTCTTTCAATAAAATTAGGTCTAGTGCCATTTCACTTCTGATTCCCAGAAGTGCTGCAAGGCTCCCCACTAACCACAGGCCTTATTCTATCAACAGTCATGAAACTCCCCCCAATCGCACTGCTTTTCATGACCTCTCACTCACTTAACCCCACCCTACTGACCACTATGGCAATCCTCTCCGTAGCCCTAGGAGGATGAATAGGTCTAAACCAGACCCAAATTCGTAAAATCATGGCTTTCTCCTCTATCTCCCACCTGGGTTGAATAGCCATCATCCTAGTCTACAACCCCAAACTAACTCTGCTCAACTTCTACCTCTACGCCCTAATGACCGCAGCAATCTTCCTAACCTTTAACTCTATTAAAACCCTAAAACTATCAACCCTAATAACCACCTGAGCAAAAACACCCTCACTCAGCGTAACCCTCCTACTAATCCTCATATCACTAGCTGGGCTTCCTCCGCTGACAGGGTTCCTCCCAAAATGACTCATCATCCAAGAACTAACCAAACAACACATAGCCCCATCCGCAACCATCATCTCCCTACTATCCCTATTAGGGCTGTTCTTCTACCTACGACTGGCCTACTGCGCAACAATTACTCTGCCACCCCACACCACAAACCACATAAAACAGTGACATAACAGCAAACCAGTCCCCCTATACGTCGCCATTCTAGCCACCGCATCCATCATGATACTTCCCGTCTCCCCCATGATCTTCACCGCCATCTAA
	MM685             ATGAACCCCCAAGCAAAACTAATTTTTGCATTCAGCCTGCTATTAGGCACCACCCTGACAATCTCTAGCAACCACTGAATCATGGCCTGAGCAGGACTTGAGATCAACACACTCTCCATCTTACCCCTAATCTCAAAATCCCACCACCCCCGGGCCGTTGAAGCTGCAACCAAGTATTTCCTGGTTCAAGCAGCTGCCTCTACCCTGGTCCTCTTCTCAGGTATGACCAATGCCTGACACACTGGACAATGGGACATCACCCAGCTCACTCACCCTGTGTCATGCCTGGTACTTACCGCAGCTCTTTCAATAAAATTAGGTCTAGTGCCATTTCACTTCTGATTCCCAGAAGTGCTGCAAGGCTCCCCACTAACCACAGGCCTTATTCTATCAACAGTCATGAAACTCCCCCCAATCGCACTGCTTTTCATGACCTCTCACTCACTTAACCCCACCCTACTGACCACTATGGCAATCCTCTCCGTAGCCCTAGGGGGATGAATAGGTCTAAACCAGACCCAAATTCGTAAAATCATGGCTTTCTCCTCTATCTCGCACCTGGGTTGAATAGCCATCATCCTAGTCTACAACCCCAAACTAACTCTGCTCAACTTCTACCTCTACGCCCTAATGACCGCAGCAGTCTTCCTAACCTTTAACTCAATTAAAACCCTAAAACTATCAACCCTAATAACCACCTGAGCAAAAACACCCTCACTCAGCGTAACCCTCCTGCTAATCCTCATATCACTAGCTGGGCTTCCTCCACTGACAGGGTTCCTCCCAAAATGACTCATCATCCAAGAACTAACCAAACAACACATAGCCCCATCCGCAACCATCATCTCCCTACTATCCCTATTAGGGCTGTTCTTCTATCTACGACTGGCCTACTGCGCAACAATTACTCTACCACCCCACACCACAAACCACATAAAACAGTGACATAACAGCAAACCAGTCCCCCTATACGTCGCCATTCTAGCCACCGCATCCACCATGATACTTCCCATCTCCCCCATGATCTTCACCGCCATCTAA
	MM701             ????????????????AACTAATTTTTGCATTCAGCCTGCTATTAGGCACCACCCTGACAATCTCTAGCAACCACTGAATCATGGCCTGAGCAGGACTTGAGATCAACACACTCTCCATCTTACCCCTAATCTCAAAATCCCACCACCCCCGGGCCGTTGAAGCTGCAACCAAGTATTTCCTGGTTCAAGCAGCTGCCTCTACCCTGGTCCTCTTCTCAGGTATGACCAATGCCTGACACACTGGACAATGGGACATCACCCAGCTCACTCACCCTGTGTCATGCCTGGTACTTACCGCAGCTCTTTCAATAAAATTAGGTCTAGTGCCATTTCACTTCTGATTCCCAGAAGTGCTGCAAGGCTCCCCACTAACCACAGGCCTTATTCTATCAACAGTCATGAAACTCCCCCCAATCGCACTGCTTTTCATGACCTCTCACTCACTTAACCCCACCCTACTGACCACTATGGCAATCCTCTCCGTAGCCCTAGGGGGATGAATAGGTCTAAACCAGACCCAAATTCGTAAAATCATGGCTTTCTCCTCTATCTCCCACCTGGGTTGAATAGCCATCATCCTAGTCTACAACCCCAAACTAACTCTGCTCAACTTCTACCTCTACGCCCTAATGACCGCAGCAATCTTCCTAACCTTTAACTCAATTAAAACCCTAAAACTATCAACCCTAATAACCACCTGAGCAAAAACACCCTCACTCAGCGTAACCCTCCTACTAATCCTCATATCACTAGCTGGGCTTCCTCCGCTGACAGGGTTCCTCCCAAAATGACTCATCATCCAAGAACTAACCAAACAACACATAGCCCCATCCGCAACCATCATCTCCCTACTATCCCTATTAGGGCTGTTCTTCTATCTACGACTGGCCTACTGCGCAACAATTACTCTACCACCCCACACCACAAACCACATAAAACAGTGACATAACAGCAAACCAGTCCCCCTATACGTCGCCATTCTAGCCACCGCATCCATCATGATACTTCCCATCTCCCCCATGATCTTCACCGCCATCTAA
	MM729             ATGAACCCCCAAGCAAAACTAATTTTTGCATTCAGCCTGCTATTAGGCACCACCCTGACAATCTCTAGCAACCACTGAATCATGGCCTGAGCAGGACTTGAGATCAACACACTCTCCATCTTACCCCTAATCTCAAAATCCCACCACCCCCGGGCCGTTGAAGCTGCAACCAAGTATTTCCTGGTTCAAGCAGCTGCCTCTACCCTGGTCCTCTTCTCAGGTATGACCAATGCCTGACACACTGGACAATGGGACATCACCCAGCTCACTCACCCTGTGTCATGCCTGGTACTTACCGCAGCTCTTTCAATAAAATTAGGTCTAGTGCCATTTCACTTCTGATTCCCAGAAGTGCTGCAAGGCTCCCCACTAACCACAGGCCTTATTCTATCAACAGTCATGAAACTCCCCCCAATCGCACTGCTTTTCATGACCTCTCACTCACTTAACCCCACCCTACTGACCACTATGGCAATCCTCTCCGTAGCCCTAGGGGGATGAATGGGTCTAAACCAGACCCAAATTCGTAAAATCATGGCTTTCTCCTCTATCTCCCACCTGGGTTGAATAGCCATCATCCTAGTCTACAACCCCAAACTAACTCTGCTCAACTTCTACCTCTACGCCCTAATGACCGCAGCAATCTTCCTAACCTTTAACTCAATTAAAACCCTAAAACTATCAACCCTAATAACCACCTGAGCAAAGACACCCTCACTCAGCGTAACCCTCCTACTAATCCTCATATCACTAGCTGGGCTTCCTCCGCTGACAGGGTTCCTCCCAAAATGACTCATCATCCAAGAACTAACCAAACAACACATAGCCCCATCCGCAACCATCATCTCCCTACTATCCCTATTAGGGCTGTTCTTCTATCTGCGACTGGCCTACTGCGCAACAATTACTCTACCACCCCACACCACAAACCACATAAAACAGTGACATAACAGCAAACCAGTCCCCCTATACGTCGCCATTCTAGCCACCGCATCCATCATGATACTTCCCATCTCCCCCATGATCTTCACCGCCATCTAA
	MM751             ATGAACCCCCAAGCAAAACTAATTTTTGCATTCAGCCTGCTATTAGGCACCACCCTGACAATCTCTAGCAACCACTGAATCATGGCCTGAGCAGGACTTGAGATCAACACACTCTCCATCTTACCCCTAATCTCAAAATCCCACCACCCCCGGGCCGTTGAAGCTGCAACCAAGTATTTCCTGGTTCAAGCAGCTGCCTCTACCCTGGTCCTCTTCTCAGGTATGACCAATGCCTGACACACTGGACAATGGGACATCACCCAGCTCACTCACCCTGTGTCATGCCTGGTACTTACCGCAGCTCTTTCAATAAAATTAGGTCTAGTGCCATTTCACTTCTGATTCCCAGAAGTGCTGCAAGGCTCCCCACTAACCACAGGCCTTATTCTATCAACAGTCATGAAACTCCCCCCAATCGCACTGCTTTTCATGACCTCTCACTCACTTAACCCCACCCTACTGACCACTATGGCAATCCTCTCCGTAGCCCTAGGAGGATGAATAGGTCTAAACCAGACCCAAATTCGTAAAATCATGGCTTTCTCCTCTATCTCCCACCTGGGTTGAATAGCCATCATCCTAGTCTACAACCCCAAACTAACTCTGCTCAACTTCTACCTCTACGCCCTAATGACCGCAGCAATCTTCCTAACCTTTAACTCTATTAAAACCCTAAAACTATCAACCCTAATAACCACCTGAGCAAAAACACCCTCACTAAGCGTAACCCTCCTACTAATCCTCATATCACTAGCTGGGCTTCCTCCGCTGACAGGGTTCCTCCCAAAATGACTCATCATCCAAGAACTAACCAAACAACACATAGCCCCATCCGCAACCATCATCTCCCTACTATCCCTATTAGGGCTGTTCTTCTACCTACGACTGGCCTACTGCGCAACAATTACTCTACCACCCCACACCACAAACCACATAAAACAGTGACATAACAGCAAACCAGTCCCCCTATACGTCGCCATTCTAGCCACCGCATCCATCATGATACTTCCCGTCTCCCCCATGATCTTCACCGCCATCTAA
	jk05015       ???????????AGCAAAACTAATTTTTGCATTCAGCCTGCTATTAGGCACCACCCTGACAATCTCCAGCAACCACTGAATCATGGCCTGAGCAGGACTTGAGATCAACACACTCTCCATCTTACCCCTAATCTCAAAATCCCACCACCCCCGGGCCGTTGAAGCTGCAACCAAGTATTTCCTGGTTCAAGCAGCTGCCTCTACCCTGGTCCTCTTCTCAGGTATGACCAATGCCTGACACACTGGACAATGGGACATCACCCAGCTCACTCACCCTGTGTCATGCCTGGTACTTACCGCAGCTCTTTCAATAAAATTAGGTCTAGTGCCATTTCACTTCTGATTCCCAGAAGTGCTGCAAGGCTCCCCACTAACCACAGGCCTTATTCTATCAACAGTCATGAAACTCCCCCCAATCGCACTGCTTTTCATGACCTCTCACTCACTTAACCCCACTCTACTGACCACTATGGCAATTCTCTCCGTAGCCCTAGGGGGATGAATAGGTCTAAACCAGACCCAAATTCGTAAAATCATGGCTTTCTCCTCTATCTCCCACTTAGGTTGAATAGCCATCATCCTGGTCTACAACCCCAAACTAACTCTGCTCAACTTCTACCTCTACGCCCTAATGACCGCAGCAATCTTCCTAACCTTTAACTCAATTAAAACCCTAAAACTATCAACCCTAATAACCACCTGAGCAAAAACACCCTCACTCAGCGTAACCCTCCTACTAATCCTCATATCACTAGCTGGGCTTCCTCCGCTGACAGGGTTCCTCCCAAAATGACTCATCATCCAAGAACTAACCAAACAACACATAGCCCCATCCGCAACCATCATCTCCCTACTGTCCCTATTAGGGCTGTTCTTCTATCTACGACTGGCCTACTGCGCAACAATTACTCTACCACCCCACACCACAAACCACATAAAACAGTGACATAACAGCAAACCAGTTCCCCTATACGTCGCCATTCTAGCCACCGCATCCATCATGATACTTCCCATCTCCCCCATGATCTTCACCGCCATCTAA
	dhb3608     ATGAACCCCCAAGCAAAACTAATTTTTGCATTCAGCCTGCTATTAGGCACCACCCTGACAATCTCTAGCAACCACTGAATCATGGCCTGAGCAGGACTTGAGATCAACACACTCTCCATCTTACCCCTGATCTCAAAATCCCACCACCCCCGGGCCGTTGAAGCTGCAACCAAGTATTTCCTGGTTCAAGCAGCTGCCTCTACCCTGGTCCTCTTCTCAGGTATGACCAATGCCTGACACACTGGACAATGGGACATCACCCAGCTCACTCACCCTGTGTCATGCCTGGTACTTACCGCAGCTCTTTCAATAAAATTAGGTCTAGTGCCATTTCACTTCTGATTCCCAGAAGTGCTGCAAGGCTCCCCACTAACCACAGGCCTTATTCTATCAACAGTCATGAAACTCCCCCCAATCGCACTGCTTTTCATGACCTCTCACTCACTTAACCCCACCCTACTGACCACTATGGCAATCCTCTCCGTAGCCCTAGGGGGATGAATAGGTCTAAACCAGACCCAAATTCGTAAAATCATGGCTTTCTCCTCTATCTCCCACCTGGGTTGAATAGCCATCATCCTGGTCTACAACCCCAAACTAACTCTGCTCAACTTCTACCTCTACGCCCTAATGACCGCAGCAATCTTCCTAACCTTTAACTCAATTAAAACCCTAAAACTATCAACCCTAATAACCACCTGAGCAAAAACACCCTCACTCAGCGTAGCCCTCCTACTAATCCTCATATCGCTAGCTGGGCTTCCTCCGCTGACAGGGTTCCTCCCAAAATGACTCATCATCCAAGAACTAACCAAACAACACATAGCCCCATCCGCAACCATCATCTCCCTACTATCCCTATTAGGGCTGTTCTTCTATCTACGACTGGCCTACTGCGCAACAATTACTCTACCGCCCCACACCACAAACCACATAAAACAGTGACATAACAGCAAACCAGTCCCCCTATACGTCGCCATTCTAGCCACCGCATCCATCATGATACTTCCCATCTCCCCCATGATCTTCACTGCCGTCTAA
	JMD990         ATGAACCCCCAAGCAAAACTAATTTTTGCATTCAGCCTGCTATTAGGCACCACCCTGACAATCTCTAGCAACCACTGAATCATGGCCTGAGCAGGACTTGAGATCAACACACTCTCCATCTTACCCCTAATCTCAAAATCCCACCACCCCCGGGCCGTTGAAGCTGCAACCAAGTATTTCCTGGTTCAAGCAGCTGCCTCTACCCTGGTCCTCTTCTCAGGTATGACCAATGCCTGACACACCGGACAATGGGACATCACCCAGCTCACTCACCCTGTGTCATGCCTGGTACTTACCGCAGCTCTTTCAATAAAATTAGGCTTAGTGCCATTTCACTTCTGATTCCCAGAAGTGCTGCAAGGCTCCCCACTAACCACAGGCCTTATTCTATCAACAGTCATGAAACTCCCCCCAATCGCACTGCTTTTCATGACCTCTCACTCACTTAACCCCACCCTACTGACCACTATGGCAATCCTCTCCGTAGCCCTAGGGGGATGAATAGGTCTAAACCAGACCCAAATTCGTAAAATCATAGCTTTCTCCTCTATCTCCCACCTGGGTTGAATAGCCATCATCCTGGTCTACAACCCCAAACTAACTCTGCTCAACTTCTACCTCTACGCCCTAATGACCGCAGCAATCTTCCTAACCTTTAACTCAATTAAAACCCTAAAACTATCAACCCTAATAACCACCTGAGCAAAAACACCCTCACTCAGCGTAACCCTCCTACTAATCCTCATATCACTAGCTGGGCTTCCTCCGCTGACAGGGTTCCTCCCAAAATGACTCATCATCCAAGAGCTAACCAAACAGCACATAGCCCCATCCGCAACCATCATCTCCCTACTATCCCTATTAGGGCTGTTCTTCTATCTACGACTGGCCTACTGCGCAACAATTACTCTACCGCCCCACACCACAAACCACATAAAACAGTGACATAACAGCAAACCAGTCCCCCTATACGTCGCCATTCTAGCCACCGCATCCATCATGATACTTCCCATCTCCCCCATGATCTTCACCGCCATCTAA
	RJC08062     ATGAACCCCCAAGCAAAACTAATTTTTGCATTCAGCCTGCTATTAGGCACCACCCTGACAATCTCTAGCAACCACTGAATCATGGCCTGAGCAGGACTTGAGATCAACACACTCTCCATCTTACCCCTAATCTCAAAATCCCACCACCCCCGGGCCGTTGAAGCTGCAACCAAGTATTTCCTGGTTCAAGCAGCTGCCTCTACCCTGGTCCTCTTCTCAGGTATGACCAATGCCTGACACACCGGACAATGGGACATCACCCAGCTCACTCACCCTGTGTCATGCCTGGTACTTACCGCAGCTCTTTCAATAAAATTAGGCTTAGTGCCATTTCACTTCTGATTCCCAGAAGTGCTGCAAGGCTCCCCACTAACCACAGGCCTTATTCTATCAACAGTCATGAAACTCCCCCCAATCGCACTGCTTTTCATGACCTCTCACTCACTTAACCCCACCCTACTGACCACTATGGCAATCCTCTCCGTAGCCCTAGGGGGATGAATAGGTCTAAACCAGACCCAAATTCGTAAAATCATAGCTTTCTCCTCTATCTCCCACCTGGGTTGAATAGCCATCATCCTGGTCTACAACCCCAAACTAACTCTGCTCAACTTCTACCTCTACGCCCTAATGACCGCAGCAATCTTCCTAACCTTTAACTCAATTAAAACCCTAAAACTATCAACCCTAATAACCACCTGAGCAAAAACACCCTCACTCAGCGTAACCCTCCTACTAATCCTCATATCACTAGCTGGGCTTCCTCCGCTGACAGGGTTCCTCCCAAAATGACTCATCATCCAAGAGCTAACCAAACAGCACATAGCCCCATCCGCAACCATCATCTCCCTACTATCCCTATTAGGGCTGTTCTTCTATCTACGACTGGCCTACTGCGCAACAATTACTCTACCGCCCCACACCACAAACCACATAAAACAGTGACATAACAGCAAACCAGTCCCCCTATACGTCGCCATTCTAGCCACCGCATCCATCATGATACTTCCCATCTCCCCCATGATCTTCACCGCCATCTAA
	RJC08061     ATGAACCCCCAAGCAAAGCTAATTTTTGCATTCAGCCTGCTATTAGGCACCACCCTGACAATCTCTAGCAACCACTGAATCATGGCCTGAGCAGGACTTGAGATCAACACACTCTCCATCTTACCCCTAATCTCAAAATCCCACCACCCCCGGGCCGTTGAAGCTGCAACCAAGTATTTCCTGGTTCAAGCAGCTGCCTCTACCCTGGTCCTCTTCTCAGGTATGACCAATGCCTGACACACCGGACAATGGGACATCACCCAGCTCACTCACCCTGTGTCATGCCTGGTACTTACCGCAGCTCTTTCAATAAAATTAGGCTTAGTGCCATTTCACTTCTGATTCCCAGAAGTGCTGCAAGGCTCCCCACTAACCACAGGCCTTATTCTATCAACAGTCATGAAACTCCCCCCAATCGCACTGCTTTTCATGACCTCTCACTCACTTAACCCCACCCTACTGACCACTATGGCAATCCTCTCCGTAGCCCTAGGGGGATGAATAGGTCTAAACCAGACCCAAATTCGTAAAATCATAGCTTTCTCCTCTATCTCCCACCTGGGTTGAATAGCCATCATCCTGGTCTACAACCCCAAACTAACTCTGCTCAACTTCTACCTCTACGCCCTAATGACCGCAGCAATCTTCCTAACCTTTAACTCAATTAAAACCCTAAAACTATCAACCCTAATAACCACCTGAGCAAAAACACCCTCACTCAGCGTAACCCTCCTACTAATCCTCATATCACTAGCTGGGCTTCCTCCGCTGACAGGGTTCCTCCCAAAATGACTCATCATCCAAGAACTAACCAAACAGCACATAGCCCCATCCGCAACCATCATCTCCCTACTATCCCTATTAGGGCTGTTCTTCTATCTACGACTGGCCTACTGCGCAACAATTACTCTACCACCCCACACCACAAACCACATAAAACAGTGGCATAACAGCAAACCAGTCCCCCTATACGTCGCCATTCTAGCCACCGCATCCATCATGATACTTCCCATCTCCCCCATGATCTTCACCGCCATCTAA
	JK06832     ATGAACCCCCAAGCAAAACTAATTTTTGCATTCAGCCTGCTATTAGGCACCACCCTGACAATCTCTAGCAACCACTGAATCATGGCCTGAGCAGGACTTGAGATCAACACACTCTCCATCTTACCCCTAATCTCAAAATCCCACCACCCCCGGGCCGTTGAAGCTGCAACCAAGTATTTCCTGGTTCAAGCAGCTGCCTCTACCCTGGTCCTCTTCTCAGGTATGACCAATGCCTGACACACCGGACAATGGGACATCACCCAGCTCACTCACCCTGTGTCATGCCTGGTACTTACCGCAGCTCTTTCAATAAAATTAGGCTTAGTGCCATTTCACTTCTGATTCCCAGAAGTGCTGCAAGGCTCCCCACTAACCACAGGCCTTATTCTATCAACAGTCATGAAACTCCCCCCAATCGCACTGCTTTTCATGACCTCTCACTCACTTAACCCCACCCTACTGACCACTATGGCAATCCTCTCCGTAGCCCTAGGGGGATGAATAGGTCTAAACCAGACCCAAATTCGTAAAATCATAGCTTTCTCCTCTATCTCCCACCTGGGTTGAATAGCCATCATCCTGGTCTACAACCCCAAACTAACTCTGCTCAACTTCTACCTCTACGCCCTAATGACCGCAGCAATCTTCCTAACCTTTAACTCAATTAAAACCCTAAAACTATCAACCCTAATAACCACCTGAGCAAAAACACCCTCACTCAGCGTAACCCTCCTACTAATCCTCATATCACTAGCTGGGCTTCCTCCGCTGACAGGGTTCCTCCCAAAATGACTCATCATCCAAGAGCTAACCAAACAGCACATAGCCCCATCCGCAACCATCATCTCCCTACTATCCCTATTAGGGCTGTTCTTCTATCTACGACTGGCCTACTGCGCAACAATTACTCTACCGCCCCACACCACAAACCACATAAAACAGTGACATAACAGCAAACCAGTCCCCCTATACGTCGCCATTCTAGCCACCGCATCCATCATGATACTTCCCATCTCCCCCATGATCTTCACCGCCATCTAA
	JK08458      ATGAACCCCCAAGCAAAACTAATTTTTGCATTCAGCCTGCTATTAGGCACCACCCTGACAATCTCTAGCAACCACTGAATCATGGCCTGAGCAGGACTTGAGATCAACACACTCTCCATCTTACCCCTAATCTCAAAATCCCACCACCCCCGGGCCGTTGAAGCTGCAACCAAGTATTTCCTGGTTCAAGCAGCTGCCTCTACCCTGGTCCTCTTCTCAGGTATGACCAATGCCTGACACACCGGACAATGGGACATCACCCAGCTCACTCACCCTGTGTCATGCCTGGTACTTACCGCAGCTCTTTCAATAAAATTAGGCTTAGTGCCATTTCACTTCTGATTCCCAGAAGTGCTGCAAGGCTCCCCACTAACCACAGGCCTTATTCTATCAACAGTCATGAAACTCCCCCCAATCGCACTGCTTTTCATGACCTCTCACTCACTTAACCCCACCCTACTGACCACTATGGCAATCCTCTCCGTAGCCCTAGGGGGATGAATAGGTCTAAACCAGACCCAAATTCGTAAAATCATAGCTTTCTCCTCTATCTCCCACCTGGGTTGAATAGCCATCATCCTGGTCTACAACCCCAAACTAACTCTGCTCAACTTCTACCTCTACGCCCTAATGACCGCAGCAATCTTCCTAACCTTTAACTCAATTAAAACCCTAAAACTATCAACCCTAATAACCACCTGAGCAAAAACACCCTCACTCAGCGTAACCCTCCTACTAATCCTCATATCACTAGCTGGGCTTCCTCCGCTGACAGGGTTCCTCCCAAAATGACTCATCATCCAAGAACTAACCAAACAGCACATAGCCCCATCCGCAACCATCATCTCCCTACTATCCCTATTAGGGCTGTTCTTCTATCTACGACTGGCCTACTGCGCAACAATTACTCTACCGCCCCACACCACAAACCACATAAAACAGTGACATAACAGCAAACCAGTCCCCCTATACGTCGCCATTCTAGCCACCGCATCCATCATGATACTTCCCATCTCCCCCATGATCTTCACCGCCATCTAA
	RJC08063     ATGAACCCCCAAGCAAAACTAATTTTTGCATTCAGCCTGCTATTAGGCACCACCCTGACAATCTCTAGCAACCACTGAATCATGGCCTGAGCAGGACTTGAGATCAACACACTCTCCATCTTACCCCTAATCTCAAAATCCCACCACCCCCGGGCCGTTGAAGCTGCAACCAAGTATTTCCTGGTTCAAGCAGCTGCCTCTACCCTGGTCCTCTTCTCAGGTATGACCAATGCCTGACACACCGGACAATGGGACATCACCCAGCTCACTCACCCTGTGTCATGCCTGGTACTTACCGCAGCTCTTTCAATAAAATTAGGCTTAGTGCCATTTCACTTCTGATTCCCAGAAGTGCTGCAAGGCTCCCCACTAACCACAGGCCTTATTCTATCAACAGTCATGAAACTCCCCCCAATCGCACTGCTTTTCATGACCTCTCACTCACTTAACCCCACCCTACTGACCACTATGGCAATCCTCTCCGTAGCCCTAGGGGGATGAATAGGTCTAAACCAGACCCAAATTCGTAAAATCATAGCTTTCTCCTCTATCTCCCACCTGGGTTGAATAGCCATCATCCTGGTCTACAACCCCAAACTAACTCTGCTCAACTTCTACCTCTACGCCCTAATGACCGCAGCAATCTTCCTAACCTTTAACTCAATTAAAACCCTAAAACTATCAACCCTAATAACCACCTGAGCAAAAACACCCTCACTCAGCGTAACCCTCCTACTAATCCTCATATCACTAGCTGGACTTCCTCCGCTGACAGGGTTCCTCCCAAAATGACTCATCATCCAAGAACTAACCAAACAGCACATAGCCCCATCCGCAACCATCATCTCCCTACTATCCCTATTAGGGCTGTTCTTCTATCTACGACTGGCCTACTGCGCAACAATTACTCTACCACCCCACACCACAAACCACATAAAACAGTGGCATAACAGCAAACCAGTCCCCCTATACGTCGCCATTCTAGCCACCGCATCCATCATGATACTTCCCATCTCCCCCATGATCTTCACCGCCATCTAA
	RJC08043          ATGAACCCCCAAGCAAAACTAATTTTTGCATTCAGCCTGCTATTAGGCACCACCCTGACAATCTCTAGCAACCACTGAATCATGGCCTGAGCAGGACTTGAGATCAACACACTCTCCATCTTACCCCTAATCTCAAAATCCCACCACCCCCGGGCCGTTGAAGCTGCAACCAAGTATTTCCTGGTTCAAGCAGCTGCCTCTACCCTGGTCCTCTTCTCAGGTATGACCAATGCCTGACACACCGGACAATGGGACATCACCCAGCTCACTCACCCTGTGTCATGCCTGGTACTTACCGCAGCTCTTTCAATAAAATTAGGCTTAGTGCCATTTCACTTCTGATTCCCAGAAGTGCTGCAAGGCTCCCCACTAACCACAGGCCTTATTCTATCAACAGTCATGAAACTCCCCCCAATCGCACTGCTTTTCATGACCTCTCACTCACTTAACCCCACCCTACTGACCACTATGGCAATCCTCTCCGTAGCCCTAGGGGGGTGAATAGGTCTAAACCAGACCCAAATTCGTAAAATCATAGCTTTCTCCTCTATCTCCCACCTGGGTTGAATAGCCATCATCCTGGTCTACAACCCCAAACTAACTCTGCTCAACTTCTACCTCTACGCCCTAATGACCGCAGCAATCTTCCTAACCTTTAACTCAATTAAAACCCTAAAACTATCAACCCTAATAACCACCTGAGCAAAAACACCCTCACTCAGCGTAACCCTCCTACTAATCCTCATATCACTAGCTGGGCTTCCTCCGCTGACAGGGTTCCTCCCAAAATGACTCATCATCCAAGAGCTAACCAAACAGCACATAGCCCCATCCGCAACCATCATCTCCCTACTATCCCTATTAGGGCTGTTCTTCTATCTACGACTGGCCTACTGCGCAACAATTACTCTACCGCCCCACACCACAAACCACATAAAACAGTGACATAACAGCAAACCAGTCCCCCTATACGTCGCCATTCTAGCCACCGCATCCATCATGATACTTCCCATCTCCCCCATGATCTTCACCGCCATCTAA
	gav2387 ATGAACCCCCAAGCAAAACTAATTTTTGCATTCAGCCTGCTATTAGGCACCACCCTGACAATCTCTAGCAACCACTGAATCATGGCCTGAGCAGGACTTGAGATCAACACACTCTCCATCTTACCCCTAATCTCAAAATCCCACCACCCCCGGGCCGTTGAAGCTGCAACCAAGTATTTCCTGGTTCAAGCAGCTGCCTCTACCCTGGTCCTCTTCTCAGGTATGACCAATGCCTGACACACTGGACAATGGGACATCACCCAGCTCACTCACCCTGTGTCATGCCTGGTACTTACCGCAGCTCTTTCAATAAAATTAGGTCTAGTGCCATTTCACTTCTGATTCCCAGAAGTGCTGCAAGGCTCCCCACTAACCACAGGCCTTATTCTATCAACAGTCATGAAACTCCCCCCAATCGCACTGCTTTTCATGACCTCTCACTCACTTAACCCCACCCTACTGACCACTATGGCAATCCTCTCCGTAGCCCTAGGGGGATGAATAGGTCTAAACCAGACCCAAATTCGTAAAATCATGGCTTTCTCCTCTATCTCCCACCTGGGTTGAATAGCCATCATCCTAGTCTACAACCCCAAACTAACTCTGCTCAACTTCTACCTCTACGCCCTAATGACCGCAGCAATCTTCCTAACCTTTAACTCAATTAAAACCCTAAAACTATCAACCCTAATAACCACCTGAGCAAAAACACCCTCACTCAGCGTAACCCTCCTACTAATCCTCATATCACTAGCTGGGCTTCCTCCGCTGACAGGGTTCCTCCCAAAATGACTCATCATCCAAGAACTAACCAAACAACACATAGCCCCATCCGCAACCATCATCTCCCTACTATCCCTATTAGGACTGTTCTTCTATCTACGACTGGCCTACTGTGCAACAATTACTCTACCGCCCCACACCACAAACCACATAAAACAGTGACATAACAGCAAACCAGTCCCCCTATACGTCGCCATTCTAGCCACCGCATCCATCATGATACTTCCCATCTCCCCCATGATCTTCACCGCCGTCTAA
	vicinior_NV_Clark        ATGAACCCCCAAGCAAAGCTGATTTTCGCATTTAGCCTGCTACTAGGCACCACCCTTACAATTTCTAGCAACCACTGAATCATAGCCTGAGCAGGACTTGAAATCAACACACTCTCTATTCTACCCCTAATTTCAAAATCTCACCACCCGCGAGCCATTGAGGCTGCAACCAAATACTTCCTGGTCCAGGCAGCCGCCTCAACTCTGGTCCTGTTTTCGGGCATGACCAATGCCTGACACACAGGGCAGTGAGACATCACCCAGCTCACCCACCCCATGTCCTGCCTGGTGCTCACTGCAGCTCTCTCAATGAAACTAGGCCTGGTGCCATTCCACTTCTGATTCCCAGAAGTCCTGCAAGGCTCCCCACTAACCACTGGCCTCATCCTATCTACGGTCATAAAACTTCCTCCAATCGCACTCCTATTCATGACCTCCCACTCACTTAACCCCACCCTACTGACTACCATGGCAATCCTGTCTGTAGCCCTGGGAGGATGAATGGGACTAAACCAGACACAAATTCGTAAAATCATGGCCTTCTCATCCATCTCCCACCTAGGCTGAATGGCCATCATCCTAGTCTACAACCCCAAACTAACTCTACTTAACTTCTACCTATACGCTCTAATGACCGCAGCAGTTTTCCTAACCTTCAACTCAATCAAAACCCTAAAACTATCAACTCTAATAACCACGTGAGCAAAAACACCCTCACTAAGCATAGCCCTCCTACTAATCCTAATATCACTCGCTGGGCTCCCTCCCCTGACAGGGTTCCTCCCAAAATGACTCATCATCCAAGAACTAACCAAACAACACATAGCCCCGTCCGCAACCATCATCTCCCTGCTATCTCTGCTGGGACTATTCTTCTATCTACGACTAGCCTACTGCGCAACAATCACCCTACCACCCCACACCACAAACCACATAAAACAGTGGCACAACAACAAGCCTATCCCCCTCTACGTTGCCATTCTAGCCACCGCATCCACCGTGATACTCCCTATCTCCCCTATAATCTTCACCGCCGTCTAA

;


END;
