# Supplementary material for: A latitudinal phylogeographic diversity gradient in birds
Source: PLoS Biol. 2017 Apr 13;15(4):e2001073. doi: 10.1371/journal.pbio.2001073 (PMC5390966; doi:10.1371/journal.pbio.2001073)
Supplement: S1 Data — (ZIP) [file pbio.2001073.s015.zip › S1_Data/Vireo-huttoni.nex~]

#NEXUS
BEGIN DATA;
	DIMENSIONS NTAX=33 NCHAR=1041;
	FORMAT DATATYPE = DNA GAP = - MISSING = ?;
	MATRIX
	jk03518 ATGAACCCCCAAGCAAAACTAATTTTTGCATTCAGCCTGCTATTAGGCACCACCCTGACAATCTCTAGCAACCACTGAATCATGGCCTGAGCAGGACTTGAGATCAACACACTCTCCATCTTACCCCTAATCTCAAAATCCCACCACCCCCGGGCCGTTGAAGCTGCAACCAAGTATTTCCTGGTTCAAGCAGCTGCCTCTACCCTGGTCCTCTTCTCAGGTATGACCAATGCCTGACACACTGGACAATGGGACATCACCCAGCTCACTCACCCTGTGTCATGCCTGGTACTTACCGCAGCTCTTTCAATAAAATTAGGTCTAGTGCCATTTCACTTCTGATTCCCAGAAGTGCTGCAAGGCTCCCCACTAACCACAGGCCTTATTCTAT…
	jk04038 ATGAACCCCCAAGCAAAACTAATTTTTGCATTCAGCCTGCTATTAGGCACCACCCTGACAATCTCTAGCAACCACTGAATCATGGCCTGAGCAGGACTTGAGATCAACACACTCTCCATCTTACCCCTAATCTCAAAATCCCACCACCCCCGGGCCGTTGAAGCTGCAACCAAGTATTTCCTGGTTCAAGCAGCTGCCTCTACCCTGGTCCTCTTCTCAGGTATGACCAATGCCTGACACACTGGACAATGGGACATCACCCAGCTCACTCACCCTGTGTCATGCCTGGTACTTACCGCAGCTCTTTCAATAAAATTAGGTCTAGTGCCATTTCACTTCTGATTCCCAGAAGTGCTGCAAGGCTCCCCACTAACCACAGGCCTTATTCTAT…
	jk06617 ATGAACCCCCAAGCAAAACTAATTTTTGCATTCAGCCTGCTATTAGGCACCACCCTGACAATCTCTAGCAACCACTGAATCATGGCCTGAGCAGGACTTGAGATCAACACACTCTCCATCTTACCCCTAATCTCAAAATCCCACCACCCCCGGGCCGTTGAAGCTGCAACCAAGTATTTCCTGGTTCAAGCAGCTGCCTCTACCCTGGTCCTCTTCTCAGGTATGACCAATGCCTGACACACTGGACAATGGGACATCACCCAGCTCACTCACCCTGTGTCATGCCTGGTACTTACCGCAGCCCTTTCAATAAAATTAGGTCTAGTGCCATTTCACTTCTGATTCCCAGAAGTGCTGCAAGGCTCCCCACTAACCACAGGCCTTATTCTAT…
	BRB1079 ATGAACCCCCAAGCAAAACTAATTTTTGCATTCAGCCTGCTATTAGGCACCACCCTGACAATCTCTAGCAACCACTGAATCATGGCCTGAGCAGGACTTGAGATCAACACACTCTCCATCTTACCCCTAATCTCAAAATCCCACCACCCCCGGGCCGTTGAAGCTGCAACCAAGTATTTCCTGGTTCAAGCAGCTGCCTCTACCCTGGTCCTCTTCTCAGGTATGACCAATGCCTGACACACTGGACAATGGGACATCACCCAGCTCACTCACCCTGTGTCATGCCTGGTACTTACCGCAGCTCTTTCAATAAAATTAGGTCTAGTGCCATTTCACTTCTGATTCCCAGAAGTGCTGCAAGGCTCCCCACTAACCACAGGCCTTATTCTAT…
	BRB1140 ATGAACCCCCAAGCAAAACTAATTTTTGCATTCAGCCTGCTATTAGGCACCACCCTGACAATCTCTAGCAACCACTGAATCATGGCCTGAGCAGGACTTGAGATCAACACACTCTCCATCTTACCCCTAATCTCAAAATCCCACCACCCCCGGGCCGTTGAAGCTGCAACCAAGTATTTCCTGGTTCAAGCAGCTGCCTCTACCCTGGTCCTCTTCTCAGGTATGACCAATGCCTGACACACTGGACAATGGGACATCACCCAGCTCACTCACCCTGTGTCATGCCTGGTACTTACCGCAGCTCTTTCAATAAAATTAGGTCTAGTGCCATTTCACTTCTGATTCCCAGAAGTGCTGCAAGGCTCCCCACTAACCACAGGCCTTATTCTAT…
	BCHVM047 ATGAACCCCCAAGCAAAACTAATTTTTGCATTCAGCCTGCTATTAGGCACCACCCTGACAATCTCTAGCAACCACTGAATCATGGCCTGAGCAGGACTTGAGATCAACACACTCTCCATCTTACCCCTAATCTCAAAATCCCACCACCCCCGGGCCGTTGAAGCTGCAACCAAGTATTTCCTGGTTCAAGCAGCTGCCTCTACCCTGGTCCTCTTCTCAGGTATGACCAACGCCTGACACACCGGACAATGGGACATCACCCAGCTCACTCACCCTGTGTCATGCCTGGTACTTACCGCAGCTCTTTCAATAAAATTAGGCCTAGTGCCATTTCACTTCTGATTCCCAGAAGTGCTGCAAGGCTCCCCACTAACCACAGGCCTTATTCTA…
	Mgms1397 ATGAACCCCCAAGCAAAACTAATTTTTGCATTCAGCCTGCTATTAGGCACCACCCTGACAATCTCTAGCAACCACTGAATCATGGCCTGAGCAGGACTTGAGATCAACACACTCTCCATCTTACCCCTAATCTCAAAATCCCACCACCCCCGGGCCGTTGAAGCTGCAACCAAGTATTTCCTGGTTCAAGCAGCTGCCTCTACCCTGGTCCTCTTCTCAGGTATGACCAATGCCTGACACACTGGACAATGGGACATCACCCAGCTCACTCACCCTGTGTCATGCCTGGTACTTACCGCAGCTCTTTCAATAAAATTAGGTCTAGTGCCATTTCACTTCTGATTCCCAGAAGTGCTGCAAGGCTCCCCACTAACCACAGGCCTTATTCTA…
	mm367 ATGAACCCCCAAGCAAAACTAATTTTTGCATTCAGCCTGCTATTAGGCACCACCCTGACAATCTCTAGCAACCACTGAATCATGGCCTGAGCAGGACTTGAGATCAACACACTCTCCATCTTACCCCTAATCTCAAAATCCCACCACCCCCGGGCCGTTGAAGCTGCAACCAAGTATTTCCTGGTTCAAGCAGCTGCCTCTACCCTGGTCCTCTTCTCAGGTATGACCAATGCCTGACACACTGGACAATGGGACATCACCCAGCTCACTCACCCTGTGTCATGCCTGGTACTTACCGCAGCTCTTTCAATAAAATTAGGTCTAGTGCCATTTCACTTCTGATTCCCAGAAGTGCTGCAAGGCTCCCCACTAACCACAGGCCTTATTCTATCA…
	Mmm426 ATGAACCCCCAAGCAAAACTAATTTTTGCATTCAGCCTACTATTAGGCACCACCCTGACAATCTCTAGCAACCACTGAATCATGGCCTGAACAGGACTTGAGATCAACACACTCTCCATCTTACCCCTAATCTCAAAATCCCACCACCCCCGGGCCGTTGAAACTGCAACCAAGTACTTCCTGGTTCAAGCAGCTGCCTCTACCCTGGTCCTCTTCTCAGGTATGACCAATGCCTGACACACTGGACAATGGGACATCACCCAGCTCACTCACCCTGTGTCATGCCTAGTACTTACCGCAGCTCTTTCAATAAAATTAGGTCTAGTGCCATTTCACTTCTGATTCCCAGAAATGCTGCAAGGCTCCCCACTAACCACAGGCCTTATTCTATC…
	jk03261 ATGAACCCCCAAGCAAAACTAATTTTTGCATTCAGCCTGCTATTAGGCACCACCCTGACAATCTCCAGCAACCACTGAATCATGGCCTGAGCAGGACTTGAGATCAACACACTCTCCATCTTACCCCTAATCTCAAAATCCCACCACCCCCGGGCCGTTGAAGCTGCAACCAAGTATTTCCTGGTTCAAGCAGCTGCCTCTACCCTGGTCCTCTTCTCAGGTATGACCAATGCCTGACACACTGGACAATGGGACATCACCCAGCTCACTCACCCTGTGTCATGCCTGGTACTTACCGCAGCTCTTTCAATAAAATTAGGTCTAGTGCCATTTCACTTCTGATTCCCAGAAGTGCTGCAAGGCTCCCCACTAACCACAGGCCTTATTCTAT…
	jk03276 ATGAACCCCCAAGCAAAACTAATTTTTGCATTCAGCCTGCTATTAGGCACCACCCTGACAATCTCTAGCAACCACTGAATCATGGCCTGAGCAGGACTTGAGATCAACACACTCTCCATCTTACCCCTAATCTCAAAATCCCACCACCCCCGGGCCGTCGAAGCTGCAACCAAGTATTTCCTGGTTCAAGCAGCTGCCTCTACCCTGGTACTCTTCTCAGGTATGACCAATGCCTGACACACTGGACAATGGGACATCACCCAGCTCACTCACCCTGTGTCATGCCTGGTACTTACCGCAGCTCTTTCAATAAAATTAGGTCTAGTGCCATTTCACTTCTGATTCCCAGAAGTGCTGCAAGGCTCCCCACTAACCACAGGCCTTATTCTAT…
	BTS06107 ATGAACCCCCAAGCAAAACTAATTTTTGCATTCAGCCTACTATTAGGCACCACCCTGGCAATCTCTAGCAACCACTGAATCATGGCCTGAGCAGGACTTGAGATCAACACACTCTCCATCTTACCCCTAATCTCAAAATCCCACCACCCCCGGGCCGTTGAAGCTGCAACCAAGTACTTCCTGGTTCAAGCAGCTGCCTCTACCCTGGTCCTCTTCTCAGGTATGACCAATGCCTGACACACTGGACAATGGGACATCACCCAGCTCACTCACCCTGTGTCATGCCTAGTACTTACCGCAGCTCTTTCAATAAAATTAGGTCTAGTGCCATTTCACTTCTGATTCCCAGAAGTGCTGCAAGGCTCCCCACTAACCACAGGCCTTATTCTA…
	BTS06106 ATGAACCCCCAAGCAAAACTAATTTTTGCATTCAGCCTGCTATTAGGCACCACCCTGACAATCTCTAGCAACCACTGAATCATGGCCTGAGCAGGACTTGAGATCAACACACTCTCCATCTTACCCCTAATCTCAAAATCCCACCACCCCCGGGCCGTTGAAGCTGCAACCAAGTATTTCCTGGTTCAAGCAGCTGCCTCTACCCTGGTCCTCTTCTCAGGTATGACCAATGCCTGACACACTGGACAATGGGACATCACCCAGCTCACTCACCCTGTCTCATGCCTGGTACTTACCGCAGCTCTTTCAATAAAATTAGGTCTAGTGCCATTTCACTTCTGATTCCCAGAAGTGCTGCAAGGCTCCCCACTAACCACAGGCCTTATTCTA…
	gms1385 ATGAACCCCCAAGCAAAACTAATTTTTGCATTCAGCCTGCTATTAGGCACCACCCTGACAATCTCTAGCAACCACTGAATCATGGCCTGAGCAGGACTTGAGATCAACACACTCTCCATCTTACCCCTAATCTCAAAATCCCACCACCCCCGGGCCGTTGAAGCTGCAACCAAGTATTTCCTGGTTCAAGCAGCTGCCTCTACCCTGGTCCTCTTCTCAGGTATGACCAATGCCTGACACACTGGACAATGGGACATCACCCAGCTCACTCACCCTGTGTCATGCCTGGTACTTACCGCAGCTCTTTCAATAAAATTAGGTCTAGTGCCATTTCACTTCTGATTCCCAGAAGTGCTGCAAGGCTCCCCACTAACCACAGGCCTTATTCTAT…
	MM648 ATGAACCCCCAAGCAAAACTAATTTTTGCATTCAGCCTGCTATTAGGCACCACCCTGACAATCTCTAGCAACCACTGAATCATGGCCTGAGCAGGACTTGAGATCAACACACTCTCCATCTTACCCCTAATCTCAAAATCCCACCACCCCCGGGCCGTTGAAGCTGCAACCAAGTATTTCCTGGTTCAAGCAGCTGCCTCTACCCTGGTCCTCTTCTCAGGTATGACCAATGCCTGACACACTGGACAATGGGACATCACCCAGCTCACTCACCCTGTGTCATGCCTGGTACTTACCGCAGCTCTTTCAATAAAATTAGGTCTAGTGCCATTTCACTTCTGATTCCCAGAAGTGCTGCAAGGCTCCCCACTAACCACAGGCCTTATTCTATCA…
	MM654 ATGAACCCCCAAGCAAAACTAATTTTTGCATTCAGCCTGCTATTAGGCACCACCCTGACAATCTCTAGCAACCACTGAATCATGGCCTGAGCAGGACTTGAGATCAACACACTCTCCATCTTACCCCTAATCTCAAAATCCCACCACCCCCGGGCCGTTGAAGCTGCAACCAAGTATTTCCTGGTTCAAGCAGCTGCCTCTACCCTGGTCCTCTTCTCAGGTATGACCAATGCCTGACACACTGGACAATGGGACATCACCCAGCTCACTCACCCTGTGTCATGCCTGGTACTTACCGCAGCTCTTTCAATAAAATTAGGTCTAGTGCCATTTCACTTCTGATTCCCAGAAGTGCTGCAAGGCTCCCCACTAACCACAGGCCTTATTCTATCA…
	MM655 ATGAACCCCCAAGCAAAACTAATTTTTGCATTCAGCCTGCTATTAGGCACCACCCTGACAATCTCTAGCAACCACTGAATCATGGCCTGAGCGGGACTTGAGATCAACACACTCTCCATCTTACCCCTAATCTCAAAATCCCACCACCCCCGGGCCGTTGAAGCTGCAACCAAGTATTTCCTGGTTCAAGCAGCTGCCTCTACCCTGGTCCTCTTCTCAGGTATGACCAATGCCTGACACACTGGACAATGGGACATCACCCAGCTCACTCACCCTGTGTCATGCCTGGTACTTACCGCAGCTCTTTCAATAAAATTAGGTCTAGTGCCATTTCACTTCTGATTCCCAGAAGTGCTGCAAGGCTCCCCACTAACCACAGGCCTTATTCTATCA…
	MM684 ATGAACCCCCAAGCAAAACTAATTTTTGCATTCAGCCTGCTATTAGGCACCACCCTGACAATCTCTAGCAACCACTGAATCATGGCCTGAGCAGGACTTGAGATCAACACACTCTCCATCTTACCCCTAATCTCAAAATCCCACCACCCCCGGGCCGTTGAAGCTGCAACCAAGTATTTCCTGGTTCAAGCAGCTGCCTCTACCCTGGTCCTCTTCTCAGGTATGACCAATGCCTGACACACTGGACAGTGGGACATCACCCAGCTCACTCACCCTGTGTCATGCCTGGTACTTACCGCAGCTCTTTCAATAAAATTAGGTCTAGTGCCATTTCACTTCTGATTCCCAGAAGTGCTGCAAGGCTCCCCACTAACCACAGGCCTTATTCTATCA…
	MM685 ATGAACCCCCAAGCAAAACTAATTTTTGCATTCAGCCTGCTATTAGGCACCACCCTGACAATCTCTAGCAACCACTGAATCATGGCCTGAGCAGGACTTGAGATCAACACACTCTCCATCTTACCCCTAATCTCAAAATCCCACCACCCCCGGGCCGTTGAAGCTGCAACCAAGTATTTCCTGGTTCAAGCAGCTGCCTCTACCCTGGTCCTCTTCTCAGGTATGACCAATGCCTGACACACTGGACAATGGGACATCACCCAGCTCACTCACCCTGTGTCATGCCTGGTACTTACCGCAGCTCTTTCAATAAAATTAGGTCTAGTGCCATTTCACTTCTGATTCCCAGAAGTGCTGCAAGGCTCCCCACTAACCACAGGCCTTATTCTATCA…
	MM701 ????????????????AACTAATTTTTGCATTCAGCCTGCTATTAGGCACCACCCTGACAATCTCTAGCAACCACTGAATCATGGCCTGAGCAGGACTTGAGATCAACACACTCTCCATCTTACCCCTAATCTCAAAATCCCACCACCCCCGGGCCGTTGAAGCTGCAACCAAGTATTTCCTGGTTCAAGCAGCTGCCTCTACCCTGGTCCTCTTCTCAGGTATGACCAATGCCTGACACACTGGACAATGGGACATCACCCAGCTCACTCACCCTGTGTCATGCCTGGTACTTACCGCAGCTCTTTCAATAAAATTAGGTCTAGTGCCATTTCACTTCTGATTCCCAGAAGTGCTGCAAGGCTCCCCACTAACCACAGGCCTTATTCTATCA…
	MM729 ATGAACCCCCAAGCAAAACTAATTTTTGCATTCAGCCTGCTATTAGGCACCACCCTGACAATCTCTAGCAACCACTGAATCATGGCCTGAGCAGGACTTGAGATCAACACACTCTCCATCTTACCCCTAATCTCAAAATCCCACCACCCCCGGGCCGTTGAAGCTGCAACCAAGTATTTCCTGGTTCAAGCAGCTGCCTCTACCCTGGTCCTCTTCTCAGGTATGACCAATGCCTGACACACTGGACAATGGGACATCACCCAGCTCACTCACCCTGTGTCATGCCTGGTACTTACCGCAGCTCTTTCAATAAAATTAGGTCTAGTGCCATTTCACTTCTGATTCCCAGAAGTGCTGCAAGGCTCCCCACTAACCACAGGCCTTATTCTATCA…
	MM751 ATGAACCCCCAAGCAAAACTAATTTTTGCATTCAGCCTGCTATTAGGCACCACCCTGACAATCTCTAGCAACCACTGAATCATGGCCTGAGCAGGACTTGAGATCAACACACTCTCCATCTTACCCCTAATCTCAAAATCCCACCACCCCCGGGCCGTTGAAGCTGCAACCAAGTATTTCCTGGTTCAAGCAGCTGCCTCTACCCTGGTCCTCTTCTCAGGTATGACCAATGCCTGACACACTGGACAATGGGACATCACCCAGCTCACTCACCCTGTGTCATGCCTGGTACTTACCGCAGCTCTTTCAATAAAATTAGGTCTAGTGCCATTTCACTTCTGATTCCCAGAAGTGCTGCAAGGCTCCCCACTAACCACAGGCCTTATTCTATCA…
	jk05015 ???????????AGCAAAACTAATTTTTGCATTCAGCCTGCTATTAGGCACCACCCTGACAATCTCCAGCAACCACTGAATCATGGCCTGAGCAGGACTTGAGATCAACACACTCTCCATCTTACCCCTAATCTCAAAATCCCACCACCCCCGGGCCGTTGAAGCTGCAACCAAGTATTTCCTGGTTCAAGCAGCTGCCTCTACCCTGGTCCTCTTCTCAGGTATGACCAATGCCTGACACACTGGACAATGGGACATCACCCAGCTCACTCACCCTGTGTCATGCCTGGTACTTACCGCAGCTCTTTCAATAAAATTAGGTCTAGTGCCATTTCACTTCTGATTCCCAGAAGTGCTGCAAGGCTCCCCACTAACCACAGGCCTTATTCTAT…
	dhb3608 ATGAACCCCCAAGCAAAACTAATTTTTGCATTCAGCCTGCTATTAGGCACCACCCTGACAATCTCTAGCAACCACTGAATCATGGCCTGAGCAGGACTTGAGATCAACACACTCTCCATCTTACCCCTGATCTCAAAATCCCACCACCCCCGGGCCGTTGAAGCTGCAACCAAGTATTTCCTGGTTCAAGCAGCTGCCTCTACCCTGGTCCTCTTCTCAGGTATGACCAATGCCTGACACACTGGACAATGGGACATCACCCAGCTCACTCACCCTGTGTCATGCCTGGTACTTACCGCAGCTCTTTCAATAAAATTAGGTCTAGTGCCATTTCACTTCTGATTCCCAGAAGTGCTGCAAGGCTCCCCACTAACCACAGGCCTTATTCTAT…
	JMD990 ATGAACCCCCAAGCAAAACTAATTTTTGCATTCAGCCTGCTATTAGGCACCACCCTGACAATCTCTAGCAACCACTGAATCATGGCCTGAGCAGGACTTGAGATCAACACACTCTCCATCTTACCCCTAATCTCAAAATCCCACCACCCCCGGGCCGTTGAAGCTGCAACCAAGTATTTCCTGGTTCAAGCAGCTGCCTCTACCCTGGTCCTCTTCTCAGGTATGACCAATGCCTGACACACCGGACAATGGGACATCACCCAGCTCACTCACCCTGTGTCATGCCTGGTACTTACCGCAGCTCTTTCAATAAAATTAGGCTTAGTGCCATTTCACTTCTGATTCCCAGAAGTGCTGCAAGGCTCCCCACTAACCACAGGCCTTATTCTATC…
	RJC08062 ATGAACCCCCAAGCAAAACTAATTTTTGCATTCAGCCTGCTATTAGGCACCACCCTGACAATCTCTAGCAACCACTGAATCATGGCCTGAGCAGGACTTGAGATCAACACACTCTCCATCTTACCCCTAATCTCAAAATCCCACCACCCCCGGGCCGTTGAAGCTGCAACCAAGTATTTCCTGGTTCAAGCAGCTGCCTCTACCCTGGTCCTCTTCTCAGGTATGACCAATGCCTGACACACCGGACAATGGGACATCACCCAGCTCACTCACCCTGTGTCATGCCTGGTACTTACCGCAGCTCTTTCAATAAAATTAGGCTTAGTGCCATTTCACTTCTGATTCCCAGAAGTGCTGCAAGGCTCCCCACTAACCACAGGCCTTATTCTA…
	RJC08061 ATGAACCCCCAAGCAAAGCTAATTTTTGCATTCAGCCTGCTATTAGGCACCACCCTGACAATCTCTAGCAACCACTGAATCATGGCCTGAGCAGGACTTGAGATCAACACACTCTCCATCTTACCCCTAATCTCAAAATCCCACCACCCCCGGGCCGTTGAAGCTGCAACCAAGTATTTCCTGGTTCAAGCAGCTGCCTCTACCCTGGTCCTCTTCTCAGGTATGACCAATGCCTGACACACCGGACAATGGGACATCACCCAGCTCACTCACCCTGTGTCATGCCTGGTACTTACCGCAGCTCTTTCAATAAAATTAGGCTTAGTGCCATTTCACTTCTGATTCCCAGAAGTGCTGCAAGGCTCCCCACTAACCACAGGCCTTATTCTA…
	JK06832 ATGAACCCCCAAGCAAAACTAATTTTTGCATTCAGCCTGCTATTAGGCACCACCCTGACAATCTCTAGCAACCACTGAATCATGGCCTGAGCAGGACTTGAGATCAACACACTCTCCATCTTACCCCTAATCTCAAAATCCCACCACCCCCGGGCCGTTGAAGCTGCAACCAAGTATTTCCTGGTTCAAGCAGCTGCCTCTACCCTGGTCCTCTTCTCAGGTATGACCAATGCCTGACACACCGGACAATGGGACATCACCCAGCTCACTCACCCTGTGTCATGCCTGGTACTTACCGCAGCTCTTTCAATAAAATTAGGCTTAGTGCCATTTCACTTCTGATTCCCAGAAGTGCTGCAAGGCTCCCCACTAACCACAGGCCTTATTCTAT…
	JK08458 ATGAACCCCCAAGCAAAACTAATTTTTGCATTCAGCCTGCTATTAGGCACCACCCTGACAATCTCTAGCAACCACTGAATCATGGCCTGAGCAGGACTTGAGATCAACACACTCTCCATCTTACCCCTAATCTCAAAATCCCACCACCCCCGGGCCGTTGAAGCTGCAACCAAGTATTTCCTGGTTCAAGCAGCTGCCTCTACCCTGGTCCTCTTCTCAGGTATGACCAATGCCTGACACACCGGACAATGGGACATCACCCAGCTCACTCACCCTGTGTCATGCCTGGTACTTACCGCAGCTCTTTCAATAAAATTAGGCTTAGTGCCATTTCACTTCTGATTCCCAGAAGTGCTGCAAGGCTCCCCACTAACCACAGGCCTTATTCTAT…
	RJC08063 ATGAACCCCCAAGCAAAACTAATTTTTGCATTCAGCCTGCTATTAGGCACCACCCTGACAATCTCTAGCAACCACTGAATCATGGCCTGAGCAGGACTTGAGATCAACACACTCTCCATCTTACCCCTAATCTCAAAATCCCACCACCCCCGGGCCGTTGAAGCTGCAACCAAGTATTTCCTGGTTCAAGCAGCTGCCTCTACCCTGGTCCTCTTCTCAGGTATGACCAATGCCTGACACACCGGACAATGGGACATCACCCAGCTCACTCACCCTGTGTCATGCCTGGTACTTACCGCAGCTCTTTCAATAAAATTAGGCTTAGTGCCATTTCACTTCTGATTCCCAGAAGTGCTGCAAGGCTCCCCACTAACCACAGGCCTTATTCTA…
	RJC08043 ATGAACCCCCAAGCAAAACTAATTTTTGCATTCAGCCTGCTATTAGGCACCACCCTGACAATCTCTAGCAACCACTGAATCATGGCCTGAGCAGGACTTGAGATCAACACACTCTCCATCTTACCCCTAATCTCAAAATCCCACCACCCCCGGGCCGTTGAAGCTGCAACCAAGTATTTCCTGGTTCAAGCAGCTGCCTCTACCCTGGTCCTCTTCTCAGGTATGACCAATGCCTGACACACCGGACAATGGGACATCACCCAGCTCACTCACCCTGTGTCATGCCTGGTACTTACCGCAGCTCTTTCAATAAAATTAGGCTTAGTGCCATTTCACTTCTGATTCCCAGAAGTGCTGCAAGGCTCCCCACTAACCACAGGCCTTATTCTA…
	gav2387 ATGAACCCCCAAGCAAAACTAATTTTTGCATTCAGCCTGCTATTAGGCACCACCCTGACAATCTCTAGCAACCACTGAATCATGGCCTGAGCAGGACTTGAGATCAACACACTCTCCATCTTACCCCTAATCTCAAAATCCCACCACCCCCGGGCCGTTGAAGCTGCAACCAAGTATTTCCTGGTTCAAGCAGCTGCCTCTACCCTGGTCCTCTTCTCAGGTATGACCAATGCCTGACACACTGGACAATGGGACATCACCCAGCTCACTCACCCTGTGTCATGCCTGGTACTTACCGCAGCTCTTTCAATAAAATTAGGTCTAGTGCCATTTCACTTCTGATTCCCAGAAGTGCTGCAAGGCTCCCCACTAACCACAGGCCTTATTCTAT…
	vicinior_NV_Clark ATGAACCCCCAAGCAAAGCTGATTTTCGCATTTAGCCTGCTACTAGGCACCACCCTTACAATTTCTAGCAACCACTGAATCATAGCCTGAGCAGGACTTGAAATCAACACACTCTCTATTCTACCCCTAATTTCAAAATCTCACCACCCGCGAGCCATTGAGGCTGCAACCAAATACTTCCTGGTCCAGGCAGCCGCCTCAACTCTGGTCCTGTTTTCGGGCATGACCAATGCCTGACACACAGGGCAGTGAGACATCACCCAGCTCACCCACCCCATGTCCTGCCTGGTGCTCACTGCAGCTCTCTCAATGAAACTAGGCCTGGTGCCATTCCACTTCTGATTCCCAGAAGTCCTGCAAGGCTCCCCACTAACCACTGGC…
;
END;
