# Supplementary material for: A latitudinal phylogeographic diversity gradient in birds
Source: PLoS Biol. 2017 Apr 13;15(4):e2001073. doi: 10.1371/journal.pbio.2001073 (PMC5390966; doi:10.1371/journal.pbio.2001073)
Supplement: S1 Data — (ZIP) [file pbio.2001073.s015.zip › S1_Data/Vireo-plumbeous-casinii.nex~]

#NEXUS
BEGIN DATA;
	DIMENSIONS NTAX=239 NCHAR=1041;
	FORMAT DATATYPE = DNA GAP = - MISSING = ?;
	MATRIX
	BCHVM002 ATGAACCCCCAAGCAAAGCTAATTTTCACGCTTAGCCTGCTACTAGGCACTACCCTCACAATCTCTAGCAACCACTGAATCATAGCCTGAGCAGGGCTTGAAATCAACACACTCTCCATTCTCCCCCTAATTTCAAAATCCCACCACCCACGGGCTATTGAGGCCGCAACCAAGTACTTTCTAGTCCAAGCAGCTGCCTCCACCCTAGTACTATTCTCAGGAATAACCAATGCCTGACACACCGGACAATGGGATATTACCCAACTCACCCACCCAGTGTCATGCCTAGTGCTCACCGCGGCCCTTTCAATAAAACTAGGTCTAGTACCGTTCCACTTCTGATTCCCAGAAGTCCTACAAGGCTCACCACTAACTACGGGACTTATCCTA…
	BCHVM016 ATGAACCCCCAAGCAAAGCTAATTTTCACGCTTAGCCTGCTACTAGGCACTACCCTCACAATCTCTAGCAACCACTGAATCATAGCCTGAGCAGGGCTTGAAATCAACACACTCTCCATTCTCCCCCTAATTTCAAAATCCCACCACCCACGGGCTATTGAGGCCGCAACCAAGTACTTTCTAGTCCAAGCAGCTGCCTCCACCCTAGTACTATTCTCAGGAATAACCAATGCCTGACACACCGGACAATGGGATATTACCCAACTCACCCACCCAGTGTCATGCCTAGTGCTCACCGCGGCCCTTTCAATAAAACTAGGTCTAGTACCGTTCCACTTCTGATTCCCAGAAGTCCTACAAGGCTCACCACTAACTACGGGGCTTATCCTA…
	gms1551vp ATGAACCCCCGAGCAAAGCTAATTTTCACGCTTAGCCTGCTACTAGGCACTACCCTCACAATCTCTAGCAACCACTGAATCATAGCCTGAGCAGGGCTTGAAATCAACACACTCTCCATTCTCCCCCTAATTTCAAAATCCCACCACCCACGGGCTATTGAGGCCGCAACCAAGTACTTTCTAGTCCAAGCAGCTGCCTCCACCCTAGTACTATTCTCAGGAATAACCAATGCCTGACACACCGGACAATGGGATATTACCCAACTCACCCACCCAGTGTCATGCCTAGTGCTCACCGCGGCCCTTTCAATAAAACTAGGTCTAGTACCATTCCACTTCTGATTCCCAGAGGTCCTACAAGGCTCCCCACTAACTACAGGACTTATCCT…
	gms1552vp ATGAACCCCCAAGCTAAGCTAATTTTCACGCTTAGCCTGCTACT?GGCACTACCCTCACAATCTCTAGCAACCACTGAATCATAGCCTGAGCAGGGCTTGAAATCAACACACTCTCCATTCTCCCCCTAATTTCAAAATCCCACCACCCACGGGCTATTGAGGCCGCAACCAAGTACTTTCTAGTCCAAGCAGCTGCCTCCACCCTAGTACTATTCTCAGGAATAACCAATGCCTGACACACCGGACAATGGGATATTACCCAACTCACCCACCCAGTGTCATGCCTAGTGCTCACCGCGGCCCTTTCAATAAAACTAGGTCTAGTACCATTCCACTTCTGATTCCCAGAGGTCCTACAAGGCTCCCCACTAACTACAGGACTTATCCT…
	gms1580vp ?????????????????????????????????????????????GGCACTACCCTCACAATCTCTAGCAACCACTGAATCATAGCCTGAGCAGGGCTTGAAATCAACACACTCTCCATCCTCCCCCTAATTTCAAAATCCCACCACCCACGGGCTATTGAGGCCGCAACCAAGTACTTTCTAGTCCAAGCAGCTGCCTCCACCCTAGTACTATTCTCAGGAATAACCAATGCCTGACACACCGGACAATGGGATATTACCCAACTCACCCACCCAGTGTCATGCCTAGTGCTCACCGCGGCCCTTTCAATAAAACTAGGTCTAGTACCATTCCACTTCTGATTCCCAGAGGTCCTACAAGGCTCCCCACTAACTACAGGACTTATCCT…
	gms1582vp ?????????????????????????????????????????????GGCACTACCCTCACAATCTCTAGCAACCACTGAATCATAGCCTGAGCAGGGCTTGAAATCAACACACTCTCCATTCTCCCCCTAATTTCAAAATCCCACCACCCACGGGCTATTGAGGCCGCAACCAAGTACTTTCTAGTCCAAGCAGCTGCCTCCACCCTAGTACTATTCTCAGGAATAACCAATGCCTGACACACCGGACAATGGGATATTACCCAACTCACCCACCCAGTGTCATGCCTAGTGCTCACCGCGGCCCTTTCAATAAAACTAGGTCTAGTACCATTCCACTTCTGATTCCCAGAAGTCCTACAAGGCTCCCCACTAACTACAGGACTTATCCT…
	jk05026vp ATGAACCCCCAAGCAAAGCTAATTTTCACGCTTAGCCTGCTACTAGGCACTACCCTCACAATCTCTAGCAACCACTGAATCATAGCCTGAGCAGGGCTTGAAATCAACACACTCTCCATCCTCCCCCTAATTTCAAAATCCCACCACCCACGGGCTATTGAGGCCGCAACCAAGTACTTTCTAGTCCAAGCAGCTGCCTCCACCCTAGTACTATTCTCAGGAATAACCAATGCCTGACACACCGGACAATGGGATATTACCCAACTCACCCACCCAGTGTCATGCCTAGKGCTCACCGCGGCCCTTTCAATAAAACTAGGTCTAGTACCATTCCACTTCTGATTCCCAGAAGTCCTACAAGGCTCCCCACTAACTACAGGACTTATCCT…
	jk05027vp ATGAACCCCCAAGCAAAACTAATTTTCACGCTTAGCCTGCTACTAGGCACTACCCTCACAATCTCTAGCAACCACTGAATCATAGCCTGAGCAGGGCTTGAAATCAACACACTCTCCATCCTCCCCCTAATTTCAAAATCCCACCACCCCCGGGCTATTGAGGCCGCAACCAAGTACTTTCTAGTCCAAGCAGCTGCCTCCACCCTAGTACTATTCTCAGGAATAACCAATGCCTGACACACCGGACAATGGGATATTACCCAACTCACCCACCCAGTGTCATGCCTAGTGCTCACCGCGGCCCTTTCAATAAAACTAGGTCTAGTACCATTCCACTTCTGATTCCCAGAAGTCCTACAAGGCTCCCCACTAACTACAGGACTTATCCT…
	mm172vp ATGAACCCCCAAGCAAAGCTAATTTTCACGCTTAGCCTGCTACTAAGCACTACCCTCACAATCTCTAGCAACCACTGAATCATAGCCTGAGCAGGGCTTGAAATCAACACACTCTCCATCCTCCCCCTAATTTCAAAATCCCACCACCCACGGGCTATTGAGGCCGCAACCAAGTACTTTCTAGTCCAAGCAGCTGCCTCCACCCTAGTACTATTCTCAGGAATAACCAATGCCTGACACACCGGACAATGGGATATTACCCAACTCACCCACCCAGTGTCATGCCTAGTGCTCACCGCGGCCCTTTCAATAAAACTAGGTCTAGTACCATTCCACTTCTGATTCCCAGAAGTCCTACAAGGCTCCCCACTAACTACAGGACTTATCCTAT…
	mm178vp ATGAACCCCCAAGCAAAGCTAATTTTCACGCTTAGCCTGCTACTGAGCACTACCCTCACAATCTCTAGCAACCACTGAATCATAGCCTGAGCAGGGCTTGAAATCAACACACTCTCCATCCTCCCCCTAATTTCAAAATCCCACCACCCACGGGCTATTGAGGCCGCAACCAAGTACTTTCTAGTCCAAGCAGCTGCCTCCACCCTAGTACTATTCTCAGGAATAACCAATGCCTGACACACCGGACAATGGGATATTACCCAACTCACCCACCCAGTGTCATGCCTAGTGCTCACCGCGGCCCTTTCAATAAAACTAGGTCTAGTACCATTCCACTTCTGATTCCCAGAAGTCCTACAAGGCTCCCCACTAACTACAGGACTTATCCTAT…
	PcPr024vp ATGAACCCCCAAGCAAAGCTAATTTTCACGCTTAGCCTGCTACTAGGCACTACCCTCACAATCTCTAGCAACCACTGAATCATAGCCTGAGCAGGGCTTGAAATCAACACACTCTCCATCCTCCCCCTAATTTCAAAATCCCACCACCCACGGGCTATTGAGGCCGCAACCAAGTACTTTCTAGTCCAAGCAGCTGCCTCCACCCTAGTACTATTCTCAGGAATAACCAATGCCTGACACACCGGACAATGGGATATTACCCAACTCACCCACCCAGTGTCATGCCTAGTGCTCACCGCGGCCCTTTCAATAAAACTAGGTCTAGTACCATTCCACTTCTGATTCCCAGAAGTCCTACAAGGCTCCCCACTAACTACAGGACTTATCCT…
	RB256vp ATGAACCCCCAAGCAAAGCTAATTTTCACACTTAGCCTGCTACTAGGCACTACCCTCACAATCTCTAGCAACCACTGAATCATAGCCTGAGCAGGGCTTGAAATCAACACACTCTCCATCCTCCCCCTAATTTCAAAATCCCACCACCCACGGGCTATTGAGGCCGCAACCAAGTACTTTCTAGTCCAAGCAGCTGCCTCCACCCTAGTACTATTCTCAGGAATAACCAATGCCTGACACACCGGACAATGGGATATTACCCAACTCACCCACCCAGTGTCATGCCTAGTGCTCACCGCGGCCCTTTCAATAAAACTAGGTCTAGTACCATTCCACTTCTGATTCCCAGAGGTCCTACAAGGCTCCCCACTAACTACAGGACTTATCCTAT…
	RB378vp ATGAACCCCCAAGCAAAGCTAATTTTCACGCTTAGCCTGCTACTAGGCACTACCCTCACAATCTCTAGCAACCACTGAATCATAGCCTGAGCAGGGCTTGAAATCAACACACTCTCCATCCTCCCCCTAATTTCAAAATCCCACCACCCACGGGCTATTGAGGCCGCAACCAAGTACTTTCTAGTCCAAGCAGCTGCCTCCACCCTAGTACTATTCTCAGGAATAACCAATGCCTGACACACCGGACAATGGGATATTACCCAACTCACCCACCCAGTGTCATGCCTAGTGCTCACCGCGGCCCTTTCAATAAAACTAGGTCTAGTACCATTCCACTTCTGATTCCCAGAAGTCCTACAAGGCTCCCCACTAACTACAGGACTTATCCTAT…
	RB379vp ATGAACCCCCAAGCAAAGCTAATTTTCACGCTTAGCCTGCTACTAGGCACTACCCTCACAATCTCTAGCAACCACTGAATCATAGCCTGAGCAGGGCTTGAAATCAACACACTCTCCATCCTCCCCCTAATTTCAAAATCCCACCACCCACGGGCTATTGAGGCCGCAACCAAGTACTTTCTAGTCCAAGCAGCTGCCTCCACCCTAGTACTATTCTCAGGAATAACCAATGCCTGACACACCGGACAATGGGATATTACCCAACTCACCCACCCAGTGTCATGCCTAGTGCTCACCGCGGCCCTTTCAATAAAACTAGGTCTAGTACCATTCCACTTCTGATTCCCAGAAGTCCTACAAGGCTCCCCACTAACTACAGGACTTATCCTAT…
	jk01267vp ATGAACCCCCAAGCAAAGCTAATTTTCACGCTTAGCCTGCTACTAGGCACTACCCTCACAATCTCTAGCAACCACTGAATCATAGCCTGAGCAGGGCTTGAAATCAACACACTCTCCATCCTCCCCCTAATTTCAAAATCCCACCACCCACGGGCTATTGAGGCCGCAACCAAGTACTTTCTAGTCCAAGCAGCTGCCTCCACCCTAGTACTATTCTCAGGAATAACCAATGCCTGACACACCGGACAATGGGATATTACCCAACTCACCCACCCAGTGTCATGCCTAGTGCTCACCGCGGCCCTTTCAATAAAACTAGGTCTAGTACCATTCCACTTCTGATTCCCAGAGGTCCTACAAGGCTCCCCACTAACTACAGGACTTATCCT…
	RB242vp ATGAACCCCCAAGCAAAGCTAATTTTCACGCTTAGCCTGCTACTAGGCACTACCCTCACAATCTCTAGCAACCACTGAATCATAGCCTGAGCAGGGCTTGAAATCAACACACTCTCCATTCTCCCCCTAATTTCAAAATCCCACCACCCACGGGCTATTGAGGCCGCAACCAAGTACTTTCTAGTCCAAGCAGCTGCCTCCACCCTAGTACTATTCTCAGGAATAACCAATGCCTGACACACCGGACAATGGGATATTACCCAACTCACCCACCCAGTGTCATGCCTAGTGCTCACCGCGGCCCTTTCAATAAAACTAGGTCTAGTACCATTCCACTTCTGATTCCCAGAGGTCCTACAAGGCTCCCCACTAACTACAGGACTTATCCTAT…
	RB243vp ATGAACCCCCAAGCAAAGCTAATTTTCACGCTTAGCCTGCTACTAGGCACTACCCTCACAATCTCTAGCAACCACTGAATCATAGCCTGAGCAGGGCTTGAAATCAACACACTCTCCATCCTCCCCCTAATTTCAAAATCCCACCACCCACGGGCTATTGAGGCCGCAACCAAGTACTTTCTAGTCCAAGCAGCTGCCTCCACCCTAGTACTATTCTCAGGAATAACCAATGCCTGACACACCGGACAATGGGATATTACCCAACTCACCCACCCAGTGTCATGCCTAGTGCTCACCGCGGCCCTTTCAATAAAACTAGGTCTAGTACCATTCCACTTCTGATTCCCAGAAGTCCTACAAGGCTCCCCACTAACTACAGGACTTATCCTAT…
	RB244vp ATGAACCCCCAAGCAAAGCTAATTTTCACACTTAGCCTGCTACTAGGCACTACCCTCACAATCTCTAGCAACCACTGAATCATAGCCTGAGCAGGGCTTGAAATCAACACACTCTCCATCCTCCCCCTAATTTCAAAATCCCACCACCCACGGGCTATTGAGGCCGCAACCAAGTACTTTCTAGTCCAAGCAGCTGCCTCCACCCTAGTACTATTCTCAGGAATAACCAATGCCTGACACACCGGACAATGGGATATTACCCAACTCACCCACCCAGTGTCATGCCTAGTGCTCACCGCGGCCCTTTCAATAAAACTAGGTCTAGTACCATTCCACTTCTGATTCCCAGAGGTCCTACAAGGCTCCCCACTAACTACAGGACTTATCCTAT…
	RB245vp ATGAACCCCCAAGCAAAGCTAATTTTCACGCTTAGCCTGCTACTAGGCACTACCCTCACAATCTCTAGCAACCACTGAATCATAGCCTGAGCAGGGCTTGAAATCAACACACTCTCCATTCTCCCCCTAATTTCAAAATCCCACCACCCACGGGCTATTGAGGCCGCAACCAAGTACTTTCTAGTCCAAGCAGCTGCCTCCACCCTAGTACTATTCTCAGGAATAACCAATGCCTGACACACCGGACAATGGGATATTACCCAACTCACCCACCCAGTGTCATGCCTAATGCTCACCGCGGCCCTTTCAATAAAACTAGGTCTAGTACCATTCCACTTCTGATTCCCAGAGGTCCTACAAGGCTCCCCACTAACTACAGGACTTATCCTAT…
	RB246vp ATGAACCCCCAAGCAAAGCTAATTTTCACGCTTAGCCTGCTACTAGGCACTACCCTCACAATCTCTAGCAACCACTGAATCATAGCCTGAGCAGGGCTTGAAATCAACACACTCTCCATCCTCCCCCTAATTTCAAAATCCCACCACCCACGGGCTATTGAGGCCGCAACCAAGTACTTTCTAGTCCAAGCAGCTGCCTCCACCCTAGTACTATTCTCAGGAATAACCAATGCCTGACACACCGGACAATGGGATATTACCCAACTCACCCACCCAGTGTCATGCCTAGTGCTCACCGCGGCCCTTTCAATAAAACTAGGTCTAGTACCATTCCACTTCTGATTCCCAGAAGTCCTACAAGGCTCCCCACTAACTACAGGACTTATCCTAT…
	RB247vp ATGAACCCCCAAGCAAAGCTAATTTTCACGCTTAGCCTGCTACTAGGCACTACCCTCACAATCTCTAGCAACCACTGAATCATAGCCTGAGCAGGGCTTGAAATCAACACACTCTCCATTCTCCCCCTAATTTCAAAATCCCACCACCCACGGGCTATTGAGGCCGCAACCAAGTACTTTCTAGTCCAAGCAGCTGCCTCCACCCTAGTACTATTCTCAGGAATAACCAATGCCTGACACACCGGACAATGGGATATTACCCAACTCACCCACCCAGTGTCATGCCTAGTGCTCACCGCGGCCCTTTCAATAAAACTAGGTCTAGTACCATTCCACTTCTGATTCCCAGAGGTCCTACAAGGCTCCCCACTAACTACAGGACTTATCCTAT…
	RB248vp ATGAACCCCCAAGCAAAGCTAATTTTCACGCTTAGCCTGCTACTAGGCACTACCCTCACAATCTCTAGCAACCACTGAATCATAGCCTGAGCAGGGCTTGAAATCAACACACTCTCCATCCTCCCCCTAATTTCAAAATCCCACCACCCACGGGCTATTGAGGCCGCAACCAAGTACTTTCTAGTCCAAGCAGCTGCCTCCACCCTAGTACTATTCTCAGGAATAACCAATGCCTGACACACCGGACAATGGGATATTACCCAACTCACCCACCCAGTGTCATGCCTAGTGCTCACCGCGGCCCTTTCAATAAAACTAGGTCTAGTACCATTCCACTTCTGATTCCCAGAGGTCCTACAAGGCTCCCCACTAACTACAGGACTTATCCTAT…
	RB250vp ATGAACCCCCAAGCAAAGCTAATTTTCACGCTTAGCCTGCTACTAGGCACTACCCTCACAATCTCTAGCAACCACTGAATCATAGCCTGAGCAGGGCTTGAAATCAACACACTCTCCATCCTCCCCCTAATTTCAAAATCCCACCACCCACGGGCTATTGAGGCCGCAACCAAGTACTTTCTAGTCCAAGCAGCTGCCTCCACCCTAGTACTATTCTCAGGAATAACCAATGCCTGACACACCGGACAATGGGATATTACCCAACTCACCCACCCAGTGTCATGCCTAGTGCTCACCGCGGCCCTTTCAATAAAACTAGGTCTAGTACCATTCCACTTCTGATTCCCAGAAGTCCTACAAGGCTCCCCACTAACTACAGGACTTATCCTAT…
	dco88vp ATGAACCCCCAAGCAAAGCTAATTTTCACACTTAGCCTGCTACTAGGCACTACCCTCACAATCTCTAGCAACCACTGAATCATAGCCTGAGCAGGGCTTGAAATCAACACACTCTCCATCCTCCCCCTAATTTCAAAATCCCACCACCCACGGGCTATTGAGGCCGCAACCAAGTACTTTCTAGTCCAAGCAGCTGCCTCCACCCTAGTACTATTCTCAGGAATAACCAATGCCTGACACACCGGACAATGGGATATTACCCAACTCACCCACCCAGTGTCATGCCTAGTGCTCACCGCGGCCCTTTCAATAAAACTAGGTCTAGTACCATTCCACTTCTGATTCCCAGAGGTCCTACAAGGCTCCCCACTAACTACAGGACTTATCCTAT…
	dhb3033vp ATGAACCCCCAAGCAAAGCTAATTTTCACGCTTAGCCTGCTACTAGGCACTACCCTCACAATCTCTAGCAACCACTGAATCATAGCCTGAGCAGGGCTTGAAATCAACACACTCTCCATCCTCCCCCTAATTTCAAAATCCCACCACCCACGGGCTATTGAGGCCGCAACCAAGTACTTTCTAGTCCAAGCAGCTGCCTCCACCCTAGTACTATTCTCAGGAATAACCAATGCCTGACACACCGGACAATGGGATATTACCCAACTCACCCACCCAGTGTCATGCCTAGTGCTCACCGCGGCCCTTTCAATAAAACTAGGTCTAGTACCATTCCACTTCTGATTCCCAGAAGTCCTACAAGGCTCCCCACTAACTACAGGACTTATCCT…
	dhb3040vp ATGAACCCCC??GCAAAGCTAATTTTCACGCTTAGCCTGCTACTAGGCACTACCCTCACAATCTCTAGCAACCACTGAATCATAGCCTGAGCAGGGCTTGAAATCAACACACTCTCCATTCTCCCCCTAATTTCAAAATCCCACCACCCACGGGCTATTGAGGCCGCAACCAAGTACTTTCTAGTCCAAGCAGCTGCCTCCACCCTAGTACTATTCTCAGGAATAACCAATGCCTGACACACCGGACAATGGGATATTACCCAACTCACCCACCCAGTGTCATGCCTAATGCTCACCGCGGCCCTTTCAATAAAACTAGGTCTAGTACCATTCCACTTCTGATTCCCAGAGGTCCTACAAGGCTCCCCACTAACTACAGGACTTATCCT…
	dhb3960vp ATGAACCCCC?AGCAAAGCTAATTTTCACGCTTAGCCTGCTACTAGGCACTACCCTCACAATCTCTAGCAACCACTGAATCATAGCCTGAGCAGGGCTTGAAATCAACACACTCTCCATCCTCCCCCTAATTTCAAAATCCCACCACCCACGGGCTATTGAGGCCGCAACCAAGTACTTTCTAGTCCAAGCAGCTGCCTCCACCCTAGTACTATTCTCAGGAATAACCAATGCCTGACACACCGGACAATGGGATATTACCCAACTCACCCACCCAGTGTCATGCCTAGTGCTCACCGCGGCCCTTTCAATAAAACTAGGTCTAGTACCATTCCACTTCTGATTCCCAGAAGTCCTACAAGGCTCCCCACTAACTACAGGACTTATCCT…
	dhb3961vp ATGAACCCCCAAGCAAAGCTAATTTTCACGCTTAGCCTGCTACTAGGCACTACCCTCACAATCTCTAGCAACCACTGAATCATAGCCTGAGCAGGGCTTGAAATCAACACACTCTCCATCCTCCCCCTAATTTCAAAATCCCACCACCCACGGGCTATTGAGGCCGCAACCAAGTACTTTCTAGTCCAAGCAGCTGCCTCCACCCTAGTACTATTCTCAGGAATAACCAATGCCTGACACACCGGACAATGGGATATTACCCAACTCACCCACCCAGTGTCATGCCTAGTGCTCACCGCGGCCCTTTCAATAAAACTAGGCCTAGTACCATTCCACTTCTGATTCCCAGAAGTCCTACAAGGCTCCCCACTAACTACAGGACTTATCCT…
	dhb3962vp ATGAACCCCCAAGCAAAGCTAATTTTCACGCTTAGCCTGCTACTAGGCACTACCCTCACAATCTCTAGCAACCACTGAATCATAGCCTGAGCAGGGCTTGAAATCAACACACTCTCCATCCTCCCCCTAATTTCAAAATCCCACCACCCACGGGCTATTGAGGCCGCAACCAAGTACTTTCTAGTCCAAGCAGCTGCCTCCACCCTAGTACTATTCTCAGGAATAACCAATGCCTGACACACCGGACAATGGGATATTACCCAACTCACCCACCCAGTGTCATGCCTAGTGCTCACCGCGGCCCTTTCAATAAAACTAGGTCTAGTACCATTCCACTTCTGATTCCCAGAAGTCCTACAAGGCTCCCCACTAACTACAGGACTTATCCT…
	gav2179vp ATGAACCCCCAAGCAAAGCTAATTTTCACGCTTAGCCTGCTACTAGGCACTACCCTCACAATCTCTAGCAACCACTGAATCATAGCCTGAGCAGGGCTTGAAATCAACACACTCTCCATCCTCCCCCTAATTTCAAAATCCCACCACCCACGGGCTATTGAGGCCGCAACCAAGTACTTTCTAGTCCAAGCAGCTGCCTCCACCCTAGTACTATTCTCAGGAATAACCAATGCCTGACACACCGGACAATGGGATATTACCCAACTCACCCACCCAGTGTCATGCCTAGTGCTCACCGCGGCCCTTTCAATAAAACTAGGTCTAGTACCATTCCACTTCTGATTCCCAGAAGTCCTACAAGGCTCCTCGCTAACTACAGGACTTATCCT…
	RB257vp ATGAACCCCCAAGCAAAACTAATTTTCACGCTTAGCCTGCTACTAGGCACTACCCTCACAATCTCTAGCAACCACTGAATCATAGCCTGAGCAGGGCTTGAAATCAACACACTCTCCATCCTCCCCCTAATTTCAAAATCCCACCACCCACGGGCTATTGAGGCCGCAACCAAGTACTTTCTAGTCCAAGCAGCTGCCTCCACCCTAGTACTATTCTCAGGAATAACCAATGCCTGACACACCGGACAATGGGATATTACCCAACTCACCCACCCAGTGTCATGCCTAGTGCTCACCGCGGCCCTTTCAATAAAACTAGGTCTAGTACCATTCCACTTCTGATTCCCAGAAGTCCTACAAGGCTCCCCACTAACTACAGGACTTATCCTAT…
	RB328vp ATGAACCCCCAAGCAAAGCTAATTTTCACGCTTAGCCTGCTACTAGGCACTACCCTCACAATCTCTAGCAACCACTGAATCATAGCCTGAGCAGGGCTTGAAATCAACACACTCTCCATTCTCCCCCTAATTTCAAAATCCCACCACCCACGGGCTATTGAGGCCGCAACCAAGTACTTTCTAGTCCAAGCAGCTGCCTCCACCCTAGTACTATTCTCAGGAATAACCAATGCCTGACACACCGGACAATGGGATATTACCCAACTCACCCACCCAGTGTCATGCCTAGTGCTCACCGCGGCCCTTTCAATAAAACTAGGTCTAGTACCATTCCACTTCTGATTCCCAGAGGTCCTACAAGGCTCCCCACTAACTACAGGACTTATCCTAT…
	RB329vp ATGAACCCCCAAGCAAAGCTAATTTTCACGCTTAGCCTGCTACTAGGCACTACCCTCACAATCTCTAGCAACCACTGAATCATAGCCTGAGCAGGGCTTGAAATCAACACACTCTCCATCCTCCCCCTAATTTCAAAATCCCACCACCCACGGGCTATTGAGGCCGCAACCAAGTACTTTCTAGTCCAAGCAGCTGCCTCCACCCTAGTACTATTCTCAGGAATAACCAATGCCTGACACACCGGACAATGGGATATTACCCAACTCACCCACCCAGTGTCATGCCTAGTGCTCACCGCGGCCCTTTCAATAAAACTAGGTCTAGTACCATTCCACTTCTGATTCCCAGAAGTCCTACAAGGCTCCCCACTAACTACAGGACTTATCCTAT…
	RB330vp ATGAACCCCCAAGCAAAGCTAATTTTCACGCTTAGCCTGCTACTAGGCACTACCCTCACAATCTCTAGCAACCACTGAATCATAGCCTGAGCAGGGCTTGAAATCAACACACTCTCCATTCTCCCCCTAATTTCAAAATCCCACCACCCACGGGCTATTGAGGCCGCAACCAAGTACTTTCTAGTCCAAGCAGCTGCCTCCACCCTAGTACTATTCTCAGGAATAACCAATGCCTGACACACCGGACAATGGGATATTACCCAACTCACCCACCCAGTGTCGTGCCTAGTGCTCACCGCGGCCCTTTCAATAAAACTAGGTCTAGTACCATTCCACTTCTGATTCCCAGAAGTCCTACAAGGCTCCCCACTAACTACGGGGCTTATCCTAT…
	RB331vp ATGAACCCCCAAGCAAAGCTAATTTTCACGCTTAGCCTGCTACTAGGCACTACCCTCACAATCTCTAGCAACCACTGAATCATAGCCTGAGCAGGGCTTGAAATCAACACACTCTCCATTCTCCCCCTAATTTCAAAATCCCACCACCCACGGGCTATTGAGGCCGCAACCAAGTACTTTCTAGTCCAAGCAGCTGCCTCCACCCTAGTACTATTCTCAGGAATAACCAATGCCTGACACACCGGACAATGGGATATTACCCAACTCACCCACCCAGTGTCATGCCTAGTGCTCACCGCGGCCCTTTCAATAAAACTAGGTCTAGTACCATTCCACTTCTGATTCCCAGAGGTCCTACAAGGCTCCCCACTAACTACAGGACTTATCCTAT…
	RB375vp ATGAACCCCCAAGCAAAGCTAATTTTCACGCTTAGCCTGCTACTAGGCACTACCCTCACAATCTCTAGCAACCACTGAATCATAGCCTGAGCAGGGCTTGAAATCAACACACTCTCCATCCTCCCCCTAATTTCAAAATCCCACCACCCACGGGCTATTGAGGCCGCAACCAAGTACTTTCTAGTCCAAGCAGCTGCCTCCACCCTAGTACTATTCTCAGGAATAACCAATGCCTGACACACCGGACAATGGGATATTACCCAACTCACCCACCCAGTGTCATGCCTAGTGCTCACCGCGGCCCTTTCAATAAAACTAGGTCTAGTACCATTCCACTTCTGATTCCCAGAAGTCCTACAAGGCTCCCCACTAACTACAGGACTTATCCTAT…
	RB376vp ATGAACCCCCAAGCAAAGCTAATTTTCACGCTTAGCCTGCTACTAGGCACTACCCTCACAATCTCTAGCAACCACTGAATCATAGCCTGAGCAGGGCTTGAAATCAACACACTCTCCATCCTCCCCCTAATTTCAAAATCCCACCACCCACGGGCTATTGAGGCCGCAACCAAGTACTTTCTAGTCCAAGCAGCTGCCTCCACCCTAGTACTATTCTCAGGAATAACCAATGCCTGACACACCGGACAATGGGATATTACCCAACTCACCCACCCAGTGTCATGCCTAGTGCTCACCGCGGCCCTTTCAATAAAACTAGGTCTAGTACCATTCCACTTCTGATTCCCAGAAGTCCTACAAGGCTCCCCACTAACTACAGGACTTATCCTAT…
	RB377vp ATGAACCCCCAAGCAAAGCTAATTTTCACGCTTAGCCTGCTACTAGGCACTACCCTCACAATCTCTAGCAACCACTGAATCATAGCCTGAGCAGGGCTTGAAATCAACACACTCTCCATTCTCCCCCTAATTTCAAAATCCCACCACCCACGGGCTATTGAGGCCGCAACCAAGTACTTTCTAGTCCAAGCAGCTGCCTCCACCCTAGTACTATTCTCAGGAATAACCAATGCCTGACACACCGGACAATGGGATATTACCCAACTCACCCACCCAGTGTCATGCCTAGTGCTCACCGCGGCCCTTTCAATAAAACTAGGTCTAGTACCATTCCACTTCTGATTCCCAGAGGTCCTACAAGGCTCCCCACTAACTACAGGACTTATCCTAT…
	dhb3599vp ATGAGCCCCCAAGCAAAGCTAATTTTCACGCTTAGCCTGCTACTAGGCACTACCCTCACAATCTCTAGCAACCACTGAATCATAGCCTGAGCAGGGCTTGAAATCAACACACTCTCCATTCTCCCCCTAATTTCAAAATCCCACCACCCACGGGCTATTGAGGCCGCAACCAAGTACTTTCTAGTCCAAGCAGCTGCCTCCACCCTAGTACTATTCTCAGGAATAACCAATGCCTGACACACCGGACAATGGGATATTACCCAACTCACCCACCCAGTGTCATGCCTAATGCTCACCGCGGCCCTTTCAATAAAACTAGGTCTAGTACCATTCCACTTCTGATTCCCAGAGGTCCTACAAGGCTCCCCACTAACTACAGGACTTATCCT…
	JK09518vp ATGAACCCCCAAGCAAAACTAATTTTTGCATTCAGCCTGCTATTAGGCACCACCCTGACAATCTCCAGCAACCACTGAATCATGGCCTGAGCAGGACTTGAGATCAACACACTCTCCATCTTACCCCTAATCTCAAAATCCCACCACCCCCGGGCCGTTGAAGCTGCAACCAAGTATTTCCTGGTTCAAGCAGCTGCCTCTACCCTGGTCCTCTTCTCAGGTATGACCAATGCCTGACACACTGGACAATGGGACATCACCCAGCTCACTCACCCTGTGTCATGCCTGGTACTTACCGCAGCTCTTTCAATAAAATTAGGTCTAGTGCCATTTCACTTCTGATTCCCAGAAGTGCTGCAAGGCTCCCCACTAACCACAGGCCTTATTCT…
	JK09521vp ATGAACCCCCAAGCAGAGCTAATTTTCACGCTTAGCCTGCTACTAGGCACTACCCTCACAATCTCTAGCAACCACTGAATCATAGCCTGAGCAGGGCTTGAAATCAACACACTCTCCATCCTCCCCCTAATTTCAAAATCCCACCACCCACGGGCTATTGAGGCCGCAACCAAGTACTTTCTAGTCCAAGCAGCTGCCTCCACCCTAGTACTATTCTCAGGAATAACCAATGCCTGACACACCGGACAATGGGATATTACCCAACTCACCCACCCAGTGTCATGCCTAGTGCTCACCGCGGCCCTTTCAATAAAACTAGGTCTAGTACCATTCCACTTCTGATTCCCAGAAGTCCTACAAGGCTCCCCACTAACTACAGGACTTATCCT…
	JK09522vp ATGAACCCCCAAGCAAAACTAATTTTCACGCTTAGCCTGCTACTAGGCACTACCCTCACAATCTCTAGCAACCACTGAATCATAGCCTGAGCAGGGCTTGAAATCAACACACTCTCCATCCTCCCCCTAATTTCAAAATCCCACCACCCACGGGCTATTGAGGCCGCAACCAAGTACTTTCTAGTCCAAGCAGCTGCCTCCACCCTAGTACTATTCTCAGGAATAACCAATGCCTGACACACCGGACAATGGGATATTACCCAACTCACCCACCCAGTGTCATGCCTAGTGCTCACCGCGGCCCTTTCAATAAAACTAGGTCTAGTACCATTCCACTTCTGATTCCCAGAAGTCCTACAAGGCTCCCCACTAACTACAGGACTTATCCT…
	JK09520vp ATGAACCCCCAAGCAAAACTAATTTTCACGCTTAGCCTGCTACTAGGCACTACCCTCACAATCTCTAGCAACCACTGAATCATAGCCTGAGCAGGGCTTGAAATCAACACACTCTCCATCCTCCCCCTAATTTCAAAATCCCACCACCCACGGGCTATTGAGGCCGCAACCAAGTACTTTCTAGTCCAAGCAGCTGCCTCCACCCTAGTACTATTCTCAGGAATAACCAATGCCTGACACACCGGACAATGGGATATTACCCAACTCACCCACCCAGTGTCATGCCTAGTGCTCACCGCGGCCCTTTCAATAAAACTAGGTCTAGTACCATTCCACTTCTGATTCCCAGAAGTCCTACAAGGCTCCCCACTAACTACAGGACTTATCCT…
	RB388vc ATGAACCCCCAAGCAAAGCTAATTTTCACGCTTAGCCTGCTACTAGGCACTACCCTCACAATCTCTAGCAACCACTGAATCATAGCCTGAGCAGGGCTTGAAATCAACACACTCTCCATTCTCCCCCTAATTTCAAAATCCCACCACCCACGGGCTATTGAGGCCGCAACCAAGTACTTTCTAGTCCAAGCAGCTGCCTCCACCCTAGTACTATTCTCAGGAATAACCAATGCCTGACACACCGGACAATGGGATATTACCCAACTCACCCACCCAGTGTCGTGCCTAGTGCTCACCGCGGCCCTTTCAATAAAACTAGGTCTAGTACCATTCCACTTCTGATTCCCAGAAGTCCTACAAGGCTCCCCACTAACTACGGGGCTTATCCTAT…
	RB384vc ???????CCCAAGCAAAGCTAATTTTCACGCTTAGCCTGCTACTAGGCACTACCCTCACAATCTCTAGCAACCACTGAATCATAGCCTGAGCAGGGCTTGAAATCAACACACTCTCCATTCTCCCCCTAATTTCAAAATCCCACCACCCACGGGCTATTGAGGCCGCAACCAAGTACTTTCTAGTCCAAGCAGCTGCCTCCACCCTAGTACTATTCTCAGGAATAACCAATGCCTGACACACCGGACAATGGGATATTACCCAACTCACCCACCCAGTGTCGTGCCTACTGCTCACCGCGGCCCTTTCAATAAAACTAGGTCTAGTACCGTTCCACTTCTGATTCCCAGAAGTCCTACAAGGCTCCCCACTAACTACAGGGCTTATCCTAT…
	RB386vc ATGAACCCCCAAGCAAAGCTAATTTTCACGCTTAGCCTGCTACTAGGCACTACCCTCACAATCTCTAGCAACCACTGAATCATAGCCTGAGCAGGGCTTGAAATCAACACACTCTCCATTCTCCCCCTAATTTCAAAATCCCACCACCCACGGGCTATTGAGGCCGCAACCAAGTACTTTCTAGTCCAAGCAGCTGCCTCCACCCTAGTACTATTCTCAGGAATAACCAATGCCTGACACACCGGACAATGGGATATTACCCAACTCACCCACCCAGTGTCGTGCCTAGTGCTCACCGCGGCCCTTTCAATAAAACTAGGTCTAGTACCATTCCACTTCTGATTCCCAGAAGTCCTACAAGGCTCCCCACTAACTACGGGGCTTATCCTAT…
	RB387vc ATGAACCCCCAAGCAAAGCTAATTTTCACGCTTAGCCTGCTACTAGGCACTACCCTCACAATCTCTAGCAACCACTGAATCATAGCCTGAGCAGGGCTTGAAATCAACACACTCTCCATTCTCCCCCTAATTTCAAAATCCCACCACCCACGGGCTATTGAGGCCGCAACCAAGTACTTTCTAGTCCAAGCAGCTGCCTCCACCCTAGTACTATTCTCAGGAATAACCAATGCCTGACACACCGGACAATGGGATATTACCCAACTCACCCACCCAGTGTCGTGCCTAGTGCTCACCGCGGCCCTTTCAATAAAACTAGGTCTAGTACCATTCCACTTCTGATTCCCAGAAGTCCTACAAGGCTCCCCACTAACTACGGGGCTTATCCTAT…
	RB389vc ATGAACCCCCAAGCAAAGCTAATTTTCACGCTTAGCCTGCTACTAGGCACTACCCTCACAATCTCTAGCAACCACTGAATCATAGCCTGAGCAGGGCTTGAAATCAACACACTCTCCATTCTCCCCCTAATTTCAAAATCCCACCACCCACGGGCTATTGAGGCCGCAACCAAGTACTTTCTAGTCCAAGCAGCTGCCTCCACCCTAGTACTATTCTCAGGAATAACCAATGCCTGACACACCGGACAATGGGATATTACCCAACTCACCCACCCAGTGTCGTGCCTAGTGCTCACCGCGGCCCTTTCAATAAAACTAGGTCTAGTACCATTCCACTTCTGATTCCCAGAAGTCCTACAAGGCTCCCCACTAACTACGGGGCTTATCCTAT…
	RB390vc ATGAACCCCCAAGCAAAGCTAATTTTCACGCTTAGCCTGCTACTAGGCACTACCCTCACAATCTCTAGCAACCACTGAATCATAGCCTGAGCAGGGCTTGAAATCAACACACTCTCCATTCTCCCCCTAATTTCAAAATCCCACCACCCACGGGCTATTGAGGCCGCAACCAAGTACTTTCTAGTCCAAGCAGCTGCCTCCACCCTAGTACTATTCTCAGGAATAACCAATGCCTGACACACCGGACAATGGGATATTACCCAACTCACCCACCCAGTGTCGTGCCTAGTGCTCACCGCGGCCCTTTCAATAAAACTAGGTCTAGTACCATTCCACTTCTGATTCCCAGAAGTCCTACAAGGCTCCCCACTAACTACGGGGCTTATCCTAT…
	RB391vc ??????????????????????TTTTCACGCTTAGCCTGCTACTAGGCACTACCCTCACAATCTCTAGCAACCACTGAATCATAGCCTGAGCAGGGCTTGAAATCAACACACTCTCCATTCTCCCCCTAATTTCAAAATCCCACCACCCACGGGCTATTGAGGCCGCAACCAAGTACTTTCTAGTCCAAGCAGCTGCCTCCACCCTAGTACTATTCTCAGGAATAACCAATGCCTGACACACCGGACAATGGGATATTACCCAACTCACCCACCCAGTGTCGTGCCTAGTGCTCACCGCGGCCCTTTCAATAAAACTAGGTCTAGTACCATTCCACTTCTGATTCCCAGAAGTCCTACAAGGCTCCCCACTAACTACGGGGCTTATCCTAT…
	RB392vc ????????????????????????????CGCTTAGCCTGCTACTAGGCACCACCCTCACAATCTCTAGCAACCACTGAATCATAGCCTGAGCAGGGCTTGAAATCAACACACTCTCCATTCTCCCCCTAATTTCAAAATCCCACCACCCACGGGCTATTGAGGCCGCAACCAAGTACTTTCTAGTCCAAGCAGCTGCCTCCACCCTAGTACTATTCTCAGGAATAACCAATGCCTGACACACCGGACAATGGGATATCACCCAACTCACCCACCCAGTGTCGTGCCTAGTGCTCACCGCGGCCCTTTCAATAAAACTAGGTCTAGTACCGTTCCACTTCTGATTCCCAGAAGTCCTACAAGGCTCTCCACTAACTACGGGGCTTATCCTAT…
	bts06180vc ATGAACCCCCAAGCAAAGCTAATTTTCACGCTTAGCCTGCTACTAGGCACTACCCTCACAATCTCTAGCAACCACTGAATCATAGCCTGAGCAGGGCTTGAAATCAACACACTCTCCATTCTCCCCCTAATTTCAAAATCCCACCACCCACGGGCTATTGAGGCCGCAACCAAGTACTTTCTAGTCCAAGCAGCTGCCTCCACCCTAGTACTATTCTCAGGAATAACCAATGCCTGACACACCGGACAATGGGATATTACCCAACTCACCCACCCAGTGTCGTGCCTAGTGCTCACCGCGGCCCTTTCAATAAAACTAGGTCTAGTACCGTTCCACTTCTGATTCCCAGAAGTCCTACAAGGCTCTCCACTAACTACGGGGCTTATCC…
	bts06182vc ATGAACCCCCAAGCAAAGCTAATTTTCACGCTTAGCCTGCTACTAGGCACTACCCTCACAATCTCTAGCAACCACTGAATCATAGCCTGAGCAGGGCTTGAAATCAACACACTCTCCATTCTCCCCCTAATTTCAAAATCCCACCACCCACGGGCTATTGAGGCCGCAACCAAGTACTTTCTAGTCCAAGCAGCTGCCTCCACCCTAGTACTATTCTCAGGAATAACCAATGCCTGACACACCGGACAATGGGATATTACCCAACTCACCCACCCAGTGTCGTGCCTAGTGCTCACCGCGGCCCTTTCAATAAAACTAGGTCTAGTACCGTTCCACTTCTGATTCCCAGAAGTCCTACAAGGCTCCCCACTAACTACGGGGCTTATCC…
	bts06184vc ATGAACCCCCAAGCAAAGCTAATTTTCACGCTTAGCCTGCTACTAGGCACTACCCTCACAATCTCTAGCAACCACTGAATCATAGCCTGAGCAGGGCTTGAAATCAACACACTCTCCATTCTCCCCCTAATTTCAAAATCCCACCACCCACGGGCTATTGAGGCCGCAACCAAGTACTTTCTAGTCCAAGCAGCTGCCTCCACCCTAGTACTATTCTCAGGAATAACCAATGCCTGACACACCGGACAATGGGATATTACCCAACTCACCCACCCAGTGTCGTGCCTAGTGCTCACCGCGGCCCTTTCAATAAAACTAGGTCTAGTACCGTTCCACTTCTGATTCCCAGAAGTCCTACAAGGCTCTCCACTAACTACGGGGCTTATCC…
	RB124vc ATGAACCCCCAAGCAAAGCTAATTTTCACGCTTAGCCTGCTACTAGGCACTACCCTCACAATCTCTAGCAACCACTGAATCATAGCCTGAGCAGGGCTTGAAATCAACACACTCTCCATTCTCCCCCTAATTTCAAAATCCCACCACCCACGGGCTATTGAGGCCGCAACCAAGTACTTTCTAGTCCAAGCAGCTGCCTCCACCCTAGTACTATTCTCAGGAATAACCAATGCCTGACACACCGGACAATGGGATATTACCCAACTCACCCACCCAGTGTCGTGCCTAGTGCTCACCGCGGCCCTTTCAATAAAACTAGGTCTAGTACCATTCCACTTCTGATTCCCAGAAGTCCTACAAGGCTCCCCACTAACTACGGGGCTTATCCTAT…
	RB204vc ATGAACCCCCAAGCAAAGCTAATTTTCACGCTTAGCCTGCTACTAGGCACTACCCTCACAATCTCTAGCAACCACTGAATCATAGCCTGAGCAGGGCTTGAAATCAACACACTCTCCATTCTCCCCCTAATTTCAAAATCCCACCACCCACGGGCTATTGAGGCCGCAACCAAGTACTTTCTAGTCCAAGCAGCTGCCTCCACCCTAGTACTATTCTCAGGAATAACCAATGCCTGACACACCGGACAATGGGATATTACCCAACTCACCCACCCAGTGTCGTGCCTAATGCTCACCGCGGCCCTTTCAATAAAACTAGGTCTAGTACCGTTCCACTTCTGATTCCCAGAAGTCCTACAAGGCTCTCCACTGACTACGGGGCTTATCCTAT…
	RB205vc ATGAACCCCCAAGCAAAGCTAATTTTCACGCTTAGCCTGCTACTAGGCACTACCCTCACAATCTCTAGCAACCACTGAATCATAGCCTGAGCAGGGCTTGAAATCAACACACTCTCCATTCTCCCCCTAATTTCAAAATCCCACCACCCACGGGCTATTGAGGCCGCAACCAAGTACTTTCTAGTCCAAGCAGCTGCCTCCACCCTAGTACTATTCTCAGGAATAACCAATGCCTGACACACCGGACAATGGGATATTACCCAACTCACCCACCCAGTGTCGTGCCTAGTGCTCACCGCGGCCCTTTCAATAAAACTAGGTCTAGTACCGTTCCACTTCTGATTCCCAGAAGTCCTACAAGGCTCCCCACTAACTACGGGGCTTATCCTAT…
	RB206vc ATGAACCCCCAAGCAAAGCTAATTTTCACGCTTAGCCTGCTACTAGGCACTACCCTCACAATCTCTAGCAACCACTGAATCATAGCCTGAGCAGGGCTTGAAATCAACACACTCTCCATTCTCCCCCTAATTTCAAAATCCCACCACCCACGGGCTATTGAGGCCGCAACCAAGTACTTTCTAGTCCAAGCAGCTGCCTCCACCCTAGTACTATTCTCAGGAATAACCAATGCCTGACACACCGGACAATGGGATATTACCCAACTCACCCACCCAGTGTCGTGCCTAGTGCTCACCGCGGCCCTTTCAATAAAACTAGGTCTAGTACCGTTCCACTTCTGATTCCCAGAAGTCCTACAAGGCTCTCCACTAACTACGGGGCTTATCCTAT…
	RB208vc ATGAACCCCCAAGCAAAGCTAATTTTCACGCTTAGCCTGCTACTAGGCACTACCCTCACAATCTCTAGCAACCACTGAATCATAGCCTGAGCAGGGCTTGAAATCAACACACTCTCCATTCTCCCCCTAATTTCAAAATCCCACCACCCACGGGCTATTGAGGCCGCAACCAAGTACTTTCTAGTCCAAGCAGCTGCCTCCACCCTAGTACTATTCTCAGGAATAACCAATGCCTGACACACCGGACAATGGGATATTACCCAACTCACCCACCCAGTGTCGTGCCTAGTGCTCACCGCGGCCCTTTCAATAAAACTAGGTCTAGTACCGTTCCACTTCTGATTCCCAGAAGTCCTACAAGGCTCCCCACTAACTACGGGGCTTATCCTAT…
	RB209vc ATGAACCCCCAAGCAAAGCTAATTTTCACGCTTAGCCTGCTACTAGGCACTACCCTCACAATCTCTAGCAACCACTGAATCATAGCCTGAGCAGGGCTTGAAATCAACACACTCTCCATTCTCCCCCTAATTTCAAAATCCCACCACCCACGGGCTATTGAGGCCGCAACCAAGTACTTTCTAGTCCAAGCAGCTGCCTCCACCCTAATACTATTCTCAGGAATAACCAATGCCTGACACACCGGACAATGGGATATTACCCAACTCACCCACCCAGTGTCGTGCCTAGTGCTCACCGCGGCCCTTTCAATAAAACTAGGTCTAGTACCATTCCACTTCTGATTCCCAGAAGTCCTACAAGGCTCCCCACTAACTACGGGGCTTATCCTAT…
	RB210vc ATGAACCCCCAAGCAAAGCTAATTTTCACGCTTAGCCTGCTACTAGGCACTACCCTCACAATCTCTAGCAACCACTGAATCATAGCCTGAGCAGGGCTTGAAATCAACACACTCTCCATTCTCCCCCTAATTTCAAAATCCCACCACCCACGGGCTATTGAGGCCGCAACCAAGTACTTTCTAGTCCAAGCAGCTGCCTCCACCCTAGTACTATTCTCAGGAATAACCAATGCCTGACACACCGGACAATGGGATATTACCCAACTCACCCACCCAGTGTCGTGCCTACTGCTCACCGCGGCCCTTTCAATAAAACTAGGTCTAGTACCGTTCCACTTCTGATTCCCAGAAGTCCTACAAGGCTCCCCACTAACTACAGGGCTTATCCTAT…
	RB211vc ATGAACCCCCAAGCAAAGCTAATTTTCACGCTTAGCCTGCTACTAGGCACTACCCTCACAATCTCTAGCAACCACTGAATCATAGCCTGAGCAGGGCTTGAAATCAACACACTCTCCATTCTCCCCCTAATTTCAAAATCCCACCACCCACGGGCTATTGAGGCCGCAACCAAGTACTTTCTAGTCCAAGCAGCTGCCTCCACCCTAGTACTATTCTCAGGAATAACCAATGCCTGACACACCGGACAATGGGATATTACCCAACTCACCCACCCAGTGTCGTGCCTAGTGCTCACCGCGGCCCTTTCAATAAAACTAGGTCTAGTACCGTTCCACTTCTGATTCCCAGAAGTCCTACAAGGCTCCCCACTAACTACGGGGCTTATCCTAT…
	RB212vc ATGAACCCCCAAGCAAAGCTAATTTTCACGCTTAGCCTGCTACTAGGCACTACCCTCACAATCTCTAGCAACCACTGAATCATAGCCTGAGCAGGGCTTGAAATCAACACACTCTCCATTCTCCCCCTAATTTCAAAATCCCACCACCCACGGGCTATTGAGGCCGCAACCAAATACTTTCTAGTCCAAGCAGCTGCCTCCACCCTAGTACTATTCTCAGGAATAACCAATGCCTGACACACCGGACAATGGGATATTACCCAACTCACCCACCCAGTGTCGTGCCTAGTGCTCACCGCGGCCCTTTCAATAAAACTAGGTCTAGTACCGTTCCACTTCTGATTCCCAGAAGTCCTACAAGGCTCCCCACTAACTACGGGGCTTATCCTAT…
	rb122vc ATGAACCCCCAAGCAAAGCTAATTTTCACGCTTAGCCTGCTACTAGGCACTACCCTCACAATCTCTAGCAACCACTGAATCATAGCCTGAGCAGGGCTTGAAATCAACACACTCTCCATTCTCCCCCTAATTTCAAAATCCCACCACCCACGGGCTATTGAGGCCGCAACCAAGTACTTTCTAGTCCAAGCAGCTGCCTCCACCCTAGTACTATTCTCAGGAATAACCAATGCCTGACACACCGGACAATGGGATATTACCCAACTCACCCACCCAGTGTCGTGCCTAGTGCTCACCGCGGCCCTTTCAATAAAACTAGGTCTAGTACCATTCCACTTCTGATTCCCAGAAGTCCTACAAGGCTCCCCACTAACTACGGGGCTTATCCTAT…
	rb123vc ATGAACCCCCAAGCAAAGCTAATTTTCACGCTTAGCCTGCTACTAGGCACCACCCTCACAATCTCTAGCAACCACTGAATCATAGCCTGAGCAGGGCTTGAAATCAACACACTCTCCATTCTCCCCCTAATTTCAAAATCCCACCACCCACGGGCTATTGAGGCCGCAACCAAGTACTTTCTAGTCCAAGCAGCTGCCTCCACCCTAGTACTATTCTCAGGAATAACCAATGCCTGACACACCGGACAATGGGATATCACCCAACTCACCCACCCAGTGTCGTGCCTAGTGCTCACCGCGGCCCTTTCAATAAAACTAGGTCTAGTACCGTTCCACTTCTGATTCCCAGAAGTCCTACAAGGCTCTCCACTAACTACGGGGCTTATCCTAT…
	rb111vc ATGAACCCCCAAGCAAAGCTAATTTTCACGCTTAGCCTGCTACTAGGCACTACCCTCACAATCTCTAGCAACCACTGAATCATAGCCTGAGCAGGGCTTGAAATCAACACACTCTCCATTCTCCCCCTAATTTCAAAATCCCACCACCCACGGGCTATTGAGGCCGCAACCAAGTACTTTCTAGTCCAAGCAGCTGCCTCCACCCTAGTACTATTCTCAGGAATAACCAATGCCTGACACACCGGACAATGGGATATTACCCAACTCACCCACCCAGTGTCGTGCCTAGTGCTCACCGCGGCCCTTTCAATAAAACTAGGTCTAGTACCATTCCACTTCTGATTCCCAGAAGTCCTACAAGGCTCCCCACTAACTACGGGGCTTATCCTAT…
	RB332vc ATGAACCCCCAAGCAAAGCTAATTTTCACGCTTAGCCTGCTACTAGGCACTACCCTCACAATCTCTAGCAACCACTGAATCATAGCCTGAGCAGGGCTTGAAATCAACACACTCTCCATTCTCCCCCTAATTTCAAAATCCCACCACCCACGGGCTATTGAGGCCGCAACCAAGTACTTTCTAGTCCAAGCAGCTGCCTCCACCCTAGTACTATTCTCAGGAATAACCAATGCCTGACACACCGGACAATGGGATATTACCCAACTCACCCACCCAGTGTCGTGCCTAGTGCTCACCGCGGCCCTTTCAATAAAACTAGGTCTAGTACCGTTCCACTTCTGATTCCCAGAAGTCCTACAAGGCTCCCCACTAACTACGGGGCTTATCCTAT…
	rb112vc ATGAACCCCCAAGCAAAGCTAATTTTCACGCTTAGCCTGCTACTAGGCACTACCCTCACAATCTCTAGCAACCACTGAATCATAGCCTGAGCAGGGCTTGAAATCAACACACTCTCCATTCTCCCCCTAATTTCAAAATCCCACCACCCACGGGCTATTGAGGCCGCAACCAAGTACTTTCTAGTCCAAGCAGCTGCCTCCACCCTAGTACTATTCTCAGGAATAACCAATGCCTGACACACCGGACAATGGGATATTACCCAACTCACCCACCCAGTGTCGTGCCTAGTGCTCACCGCGGCCCTTTCAATAAAACTAGGTCTAGTACCGTTCCACTTCTGATTCCCAGAAGTCCTACAAGGCTCCCCACTAACTACGGGGCTTATCCTAT…
	dhb5010vc ATGAACCCCCAAGCAAAGCTAATTTTCACGCTTAGCCTGCTACTAGGCACTACCCTCACAATCTCTAGCAACCACTGAATCATAGCCTGAGCAGGGCTTGAAATCAACACACTCTCCATTCTCCCCCTAATTTCAAAATCCCACCACCCACGGGCTATTGAGGCCGCAACCAAGTACTTTCTAGTCCAAGCAGCTGCCTCCACCCTAGTACTATTCTCAGGAATAACCAATGCCTGACACACCGGACAATGGGATATTACCCAACTCACCCACCCAGTGTCGTGCCTAGTGCTCACCGCGGCCCTTTCAATAAAACTAGGTCTAGTACCGTTCCACTTCTGATTCCCAGAAGTCCTACAAGGCTCCCCACTAACTACGGGGCTTATCCT…
	jk03295vc ATGAACCCCCAAGCAAAGCTAATTTTCACGCTTAGCCTGCTACTAGGCACTACCCTCACAATCTCTAGCAACCACTGAATCATAGCCTGAGCAGGGCTTGAAATCAACACACTCTCCATTCTCCCCCTAATTTCAAAATCCCACCACCCACGGGCTATTGAGGCCGCAACCAAGTACTTTCTAGTCCAAGCAGCTGCCTCCACCCTAGTACTATTCTCAGGAATAACCAATGCCTGACACACCGGACAATGGGATATTACCCAACTCACCCACCCAGTGTCGTGCCTAGTGCTCACCGCGGCCCTTTCAATAAAACTAGGTCTAGTACCATTCCACTTCTGATTCCCAGAAGTCCTACAAGGCTCCCCACTAACTACGGGGCTTATCCT…
	rb118vc ATGAACCCCCAAGCAAAGCTAATTTTCACGCTTAGCCTGCTACTAGGCACTACCCTCACAATCTCTAGCAACCACTGAATCATAGCCTGAGCAGGGCTTGAAATCAACACACTCTCCATTCTCCCCCTAATTTCAAAATCCCACCACCCACGGGCTATTGAGGCCGCAACCAAGTACTTTCTAGTCCAAGCAGCTGCCTCCACCCTAGTACTATTCTCAGGAATAACCAATGCCTGACACACCGGACAATGGGATATTACCCAACTCACCCACCCAGTGTCGTGCCTAGTGCTCACCGCGGCCCTTTCAATAAAACTAGGTCTAGTACCGTTCCACTTCTGATTCCCAGAAGTCCTACAAGGCTCTCCACTAACTACGGGGCTTATCCTAT…
	rb119vc ATGAACCCCCAAGCAAAGCTAATTTTCACGCTTAGCCTGCTACTAGGCACTACCCTCACAATCTCTAGCAACCACTGAATCATAGCCTGAGCAGGGCTTGAAATCAACACACTCTCCATTCTCCCCCTAATTTCAAAATCCCACCACCCACGGGCTATTGAGGCCGCAACCAAGTACTTTCTAGTCCAAGCAGCTGCCTCCACCCTAGTACTATTCTCAGGAATAACCAATGCCTGACACACCGGACAATGGGATATTACCCAACTCACCCACCCAGTGTCGTGCCTAGTGCTCACCGCGGCCCTTTCAATAAAACTAGGTCTAGTACCGTTCCACTTCTGATTCCCAGAAGTCCTACAAGGCTCTCCACTAACTACGGGGCTTATCCTAT…
	rb120vc ATGAACCCCCAAGCAAAGCTAATTTTCACGCTTAGCCTGCTACTAGGCACTACCCTCACAATCTCTAGCAACCACTGAATCATAGCCTGAGCAGGGCTTGAAATCAACACACTCTCCATTCTCCCCCTAATTTCAAAATCCCACCACCCACGGGCTATTGAGGCCGCAACCAAGTACTTTCTAGTCCAAGCAGCTGCCTCCACCCTAGTACTATTCTCAGGAATAACCAATGCCTGACACACCGGACAATGGGATATTACCCAACTCACCCACCCAATGTCGTGCCTAGTGCTCACCGCGGCCCTTTCAATAAAACTAGGTCTAGTACCGTTCCACTTCTGATTCCCAGAAGTCCTACAAGGCTCCCCACTAACTACGGGGCTTATCCTAT…
	rb121vc ATGAACCCCCAAGCAAAGCTAATTTTCACGCTTAGCCTGCTACTAGGCACTACCCTCACAATCTCTAGCAACCACTGAATCATAGCCTGAGCAGGGCTTGAAATCAACACACTCTCCATTCTCCCCCTAATTTCAAAATCCCACCACCCACGGGCTATTGAGGCCGCAACCAAGTACTTTCTAGTCCAAGCAGCTGCCTCCACCCTAGTACTATTCTCAGGAATAACCAATGCCTGACACACCGGACAATGGGATATTACCCAACTCACCCACCCAGTGTCGTGCCTAGTGCTCACCGCGGCCCTTTCAATAAAACTAGGTCTAGTACCGTTCCACTTCTGATTCCCAGAAGTCCTACAAGGCTCCCCACTAACTACGGGGCTTATCCTAT…
	RB126vc ATGAACCCCCAAGCAAAGCTAATTTTCACGCTTAGCCTGCTACTAGGCACTACCCTCACAATCTCTAGCAACCACTGAATCATAGCCTGAGCAGGGCTTGAAATCAACACACTCTCCATTCTCCCCCTAATTTCAAAATCCCACCACCCACGGGCTATTGAGGCCGCAACCAAGTACTTTCTAGTCCAAGCAGCTGCCTCCACCCTAGTACTATTCTCAGGAATAACCAATGCCTGACACACCGGACAATGGGATATTACCCAACTCACCCACCCAGTGTCGTGCCTAGTGCTCACCGCGGCCCTTTCAATAAAACTAGGTCTAGTACCGTTCCACTTCTGATTCCCAGAAGTCCTACAAGGCTCCCCACTAACTACGGGGCTTATCCTAT…
	RB127vc ATGAACCCCCAAGCAAAGCTAATTTTCACGCTTAGCCTGCTACTAGGCACTACCCTCACAATCTCTAGCAACCACTGAATCATAGCCTGAGCAGGGCTTGAAATCAACACACTCTCCATTCTCCCCCTAATTTCAAAATCCCACCACCCACGGGCTATTGAGGCCGCAACCAAGTACTTTCTAGTCCAAGCAGCTGCCTCCACCCTAGTACTATTCTCAGGAATAACCAATGCCTGACACACCGGACAATGGGATATTACCCAACTCACCCACCCAGTGTCGTGCCTAGTGCTCACCGCGGCCCTTTCAATAAAACTAGGTCTAGTACCATTCCACTTCTGATTCCCAGAAGTCCTACAAGGCTCCCCACTAACTACGGGGCTTATCCTAT…
	RB129vc ATGAACCCCCAAGCAAAGCTAATTTTCACGCTTAGCCTGCTACTAGGCACTACCCTCACAATCTCTAGCAACCACTGAATCATAGCCTGAGCAGGGCTTGAAATCAACACACTCTCCATTCTCCCCCTAATTTCAAAATCCCACCACCCACGGGCTATTGAGGCCGCAACCAAGTACTTTCTAGTCCAAGCAGCTGCCTCCACCCTAGTACTATTCTCAGGAATAACCAATGCCTGACACACCGGACAATGGGATATTACCCAACTCACCCACCCAGTGTCGTGCCTACTGCTCACCGCGGCCCTTTCAATAAAACTAGGTCTAGTACCGTTCCACTTCTGATTCCCAGAAGTCCTACAAGGCTCCCCACTAACTACAGGGCTTATCCTAT…
	RB130vc ATGAACCCCCAAGCAAAGCTAATTTTCACGCTTAGCCTGCTACTAGGCACTACCCTCACAATCTCTAGCAACCACTGAATCATAGCCTGAGCAGGGCTTGAAATCAACACACTCTCCATTCTCCCCCTAATTTCAAAATCCCACCACCCACGGGCTATTGAGGCCGCAACCAAGTACTTTCTAGTCCAAGCAGCTGCCTCCACCCTAGTACTATTCTCAGGAATAACCAATGCCTGACACACCGGACAATGGGATATTACCCAACTCACCCACCCAGTGTCGTGCCTAGTGCTCACCGCGGCCCTTTCAATAAAACTAGGTCTAGTACCGTTCCACTTCTGATTCCCAGAAGTCCTACAAGGCTCCCCACTAACTACGGGGCTTATCCTAT…
	RB202vc ATGAACCCCCAAGCAAAGCTAATTTTCACGCTTAGCCTGCTACTAGGCACTACCCTCACAATCTCTAGCAACCACTGAATCATAGCCTGAGCAGGGCTTGAAATCAACACACTCTCCATTCTCCCCCTAATTTCAAAATCCCACCACCCACGGGCTATTGAGGCCGCAACCAAGTACTTTCTAGTCCAAGCAGCTGCCTCCACCCTAGTACTATTCTCAGGAATAACCAATGCCTGACACACCGGACAATGGGATATTACCCAACTCACCCACCCAGTGTCGTGCCTAGTGCTCACCGCGGCCCTTTCAATAAAACTAGGTCTAGTACCATTCCACTTCTGATTCCCAGAAGTCCTACAAGGCTCCCCACTAACTACGGGGCTTATCCTAT…
	RB203vc ATGAACCCCCAAGCAAAGCTAATTTTCACGCTTAGCCTGCTACTAGGCACCACCCTCACAATCTCTAGCAACCACTGAATCATAGCCTGAGCAGGGCTTGAAATCAACACACTCTCCATTCTCCCCCTAATTTCAAAATCCCACCACCCACGGGCTATTGAGGCCGCAACCAAGTACTTTCTAGTCCAAGCAGCTGCCTCCACCCTAGTACTATTCTCAGGAATAACCAATGCCTGACACACCGGACAATGGGATATTACCCAACTCACCCACCCAGTGTCGTGCCTAGTGCTCACCGCGGCCCTTTCAATAAAACTAGGTCTAGTACCGTTCCACTTCTGATTCCCAGAAGTCCTACAAGGCTCTCCACTAACTACGGGGCTTATCCTAT…
	RB194 ATGAACCCCCAAGCAAAGCTAATTTTCACGCTTAGCCTGCTACTAGGCACTACCCTCACAATCTCTAGCAACCACTGAATCATAGCCTGAGCAGGGCTTGAAATCAACACACTCTCCATTCTCCCCCTAATTTCAAAATCCCACCACCCACGGGCTATTGAGGCCGCAACCAAGTACTTTCTAGTCCAAGCAGCTGCCTCCACCCTAGTACTATTCTCAGGAATAACCAATGCCTGACACACCGGACAATGGGATATTACCCAACTCACCCACCCAGTGTCGTGCCTACTGCTCACCGCGGCCCTTTCAATAAAACTAGGTCTAGTACCGTTCCACTTCTGATTCCCAGAAGTCCTACAAGGCTCCCCACTAACTACAGGGCTTATCCTATCA…
	RB195 ATGAACCCCCAAGCAAAGCTAATTTTCACGCTTAGCCTGCTACTAGGCACTACCCTCACAATCTCTAGCAACCACTGAATCATAGCCTGAGCAGGGCTTGAAATCAACACACTCTCCATTCTCCCCCTAATTTCAAAATCCCACCACCCACGGGCTATTGAGGCCGCAACCAAGTACTTTCTAGTCCAAGCAGCTGCCTCCACCCTAGTACTATTCTCAGGAATAACCAATGCCTGACACACCGGACAATGGGATATTACCCAACTCACCCACCCAGTGTCGTGCCTAGTGCTCACCGCGGCCCTTTCAATAAAACTAGGTCTAGTACCGTTCCACTTCTGATTCCCAGAAGTCCTACAAGGCTCCCCACTAACTACGGGGCTTATCCTATCA…
	rb113vc ATGAACCCCCAAGCAAAGCTAATTTTCACGCTTAGCCTGCTACTAGGCACTACCCTCACAATCTCTAGCAACCACTGAATCATAGCCTGAGCAGGGCTTGAAATCAACACACTCTCCATTCTCCCCCTAATTTCAAAATCCCACCACCCACGGGCTATTGAGGCCGCAACCAAGTACTTTCTAGTCCAAGCAGCTGCCTCCACCCTAGTACTATTCTCAGGAATAACCAATGCCTGACACACCGGACAATGGGATATTACCCAACTCACCCACCCAGTGTCGTGCCTAGTGCTCACCGCGGCCCTTTCAATAAAACTAGGTCTAGTACCGTTCCACTTCTGATTCCCAGAAGTCCTACAAGGCTCCCCACTAACTACGGGGCTTATCCTAT…
	RB128vc ATGAACCCCCAAGCAAAGCTAATTTTCACGCTTAGCCTGCTACTAGGCACTACCCTCACAATCTCTAGCAACCACTGAATCATAGCCTGAGCAGGGCTTGAAATCAACACACTCTCCATTCTCCCCCTAATTTCAAAATCCCACCACCCACGGGCTATTGAGGCCGCAACCAAGTACTTTCTAGTCCAAGCAGCTGCCTCCACCCTAGTACTATTCTCAGGAATAACCAATGCCTGACACACCGGACAATGGGATATTACCCAACTCACCCACCCAGTGTCGTGCCTAGTGCTCACCGCGGCCCTTTCAATAAAACTAGGTCTAGTACCGTTCCACTTCTGATTCCCAGAAGTCCTACAAGGCTCTCCACTAACTACGGGGCTTATCCTAT…
	RB196vc ATGAACCCCCAAGCAAAGCTAATTTTCACGCTTAGCCTGCTACTAGGCACTACCCTCACAATCTCTAGCAACCACTGAATCATAGCCTGAGCAGGGCTTGAAATCAACACACTCTCCATTCTCCCCCTAATTTCAAAATCCCACCACCCACGGGCTATTGAGGCCGCAACCAAGTACTTTCTAGTCCAAGCAGCTGCCTCCACCCTAGTACTATTCTCAGGAATAACCAATGCCTGACACACCGGACAATGGGATATTACCCAACTCACCCACCCAGTGTCGTGCCTAGTGCTCACCGCGGCCCTTTCAATAAAACTAGGTCTAGTACCATTCCACTTCTGATTCCCAGAAGTCCTACAAGGCTCCCCACTAACTACGGGGCTTATCCTAT…
	RB197vc ATGAACCCCCAAGCAAAGCTAATTTTCACGCTTAGCCTGCTACTAGGCACTACCCTCACAATCTCTAGCAACCACTGAATCATAGCCTGAGCAGGGCTTGAAATCAACACACTCTCCATTCTCCCCCTAATTTCAAAATCCCACCACCCACGGGCTATTGAGGCCGCAACCAAGTACTTTCTAGTCCAAGCAGCTGCCTCCACCCTAGTACTATTCTCAGGAATAACCAATGCCTGACACACCGGACAATGGGATATTACCCAACTCACCCACCCAGTGTCGTGCCTAGTGCTCACCGCGGCCCTTTCAATAAAACTAGGTCTAGTACCGTTCCACTTCTGATTCCCAGAAGTCCTACAAGGCTCCCCACTAACTACGGGGCTTATCCTAT…
	RB198vc ATGAACCCCCAAGCAAAGCTAATTTTCACGCTTAGCCTGCTACTAGGCACTACCCTCACAATCTCTAGCAACCACTGAATCATAGCCTGAGCAGGGCTTGAAATCAACACACTCTCCATTCTCCCCCTAATTTCAAAATCCCACCACCCACGGGCTATTGAGGCCGCAACCAAGTACTTTCTAGTCCAAGCAGCTGCCTCCACCCTAGTACTATTCTCAGGAATAACCAATGCCTGACACACCGGACAATGGGATATTACCCAACTCACCCACCCAGTGTCGTGCCTAGTGCTCACCGCGGCCCTTTCAATAAAACTAGGTCTAGTACCGTTCCACTTCTGATTCCCAGAAGTCCTACAAGGCTCTCCACTAACTACGGGGCTTATCCTAT…
	RB199vc ATGAACCCCCAAGCAAAGCTAATTTTCACGCTTAGCCTGCTACTAGGCACTACCCTCACAATCTCTAGCAACCACTGAATCATAGCCTGAGCAGGGCTTGAAATCAACACACTCTCCATTCTCCCCCTAATTTCAAAATCCCACCACCCACGAGCTATTGAAGCAGCAACCAAGTACTTTCTAGTCCAAGCAGCTGCCTCCACCCTAGTGCTATTCTCAGGAATAACCAATGCCTGACACACCGGACAATGAGATATTACCCAACTCACCCACCCAGTGTCATGCCTAGTGCTCACCGCGGCCCTTTCAATAAAACTAGGTCTAGTACCATTCCACTTCTGATTCCCAGAAGTCCTACAAGGCTCCCCACTAACTACAGGACTTATCCTAT…
	RB200vc ATGAACCCCCAAGCAAAGCTAATTTTCACGCTTAGCCTGCTACTAGGCACTACCCTCACAATCTCTAGCAACCACTGAATCATAGCCTGAGCAGGGCTTGAAATCAACACACTCTCCATTCTCCCCCTAATTTCAAAATCCCACCACCCACGGGCTATTGAGGCCGCAACCAAGTACTTTCTAGTCCAAGCAGCTGCCTCCACCCTAGTACTATTCTCAGGAATAACCAATGCCTGACACACCGGACAATGGGATATTACCCAACTCACCCACCCAGTGTCGTGCCTAGTGCTCACCGCGGCCCTTTCAATAAAACTAGGTCTAGTACCATTCCACTTCTGATTCCCAGAAGTCCTACAAGGCTCCCCACTAACTACGGGGCTTATCCTAT…
	RB201vc ATGAACCCCCAAGCAAAGCTAATTTTCACGCTTAGCCTGCTACTAGGCACTACCCTCACAATCTCTAGCAACCACTGAATCATAGCCTGAGCAGGGCTTGAAATCAACACACTCTCCATTCTCCCCCTAATTTCAAAATCCCACCACCCACGGGCTATTGAGGCCGCAACCAAGTACTTTCTAGTCCAAGCAGCTGCCTCCACCCTAGTACTATTCTCAGGAATAACCAATGCCTGACACACCGGACAATGGGATATTACCCAACTCACCCACCCAGTGTCGTGCCTAGTGCTCACCGCGGCCCTTTCAATAAAACTAGGTCTAGTACCATTCCACTTCTGATTCCCAGAAGTCCTACAAGGCTCCCCACTAACTACGGGGCTTATCCTAT…
	rb114vc ATGAACCCCCAAGCAAAGCTAATTTTCACGCTTAGCCTGCTACTAGGCACTACCCTCACAATCTCTAGCAACCACTGAATCATAGCCTGAGCAGGGCTTGAAATCAACACACTCTCCATTCTCCCCCTAATTTCAAAATCCCACCACCCACGGGCTATTGAGGCCGCAACCAAGTACTTTCTAGTCCAAGCAGCTGCCTCCACCCTAGTACTATTCTCAGGAATAACCAATGCCTGACACACCGGACAATGGGATATTACCCAACTCACCCACCCAGTGTCGTGCCTAGTGCTCACCGCGGCCCTTTCAATAAAACTAGGTCTAGTACCGTTCCACTTCTGATTCCCAGAAGTCCTACAAGGCTCCCCACTAACTACGGGGCTTATCCTAT…
	rb115vc ATGAACCCCCAAGCAAAGCTAATTTTCACGCTTAGCCTGCTACTAGGCACTACCCTCACAATCTCTAGCAACCACTGAATCATAGCCTGAGCAGGGCTTGAAATCAACACACTCTCCATTCTCCCCCTAATTTCAAAATCCCACCACCCACGGGCTATTGAGGCCGCAACCAAGTACTTTCTAGTCCAAGCAGCTGCCTCCACCCTAGTACTATTCTCAGGAATAACCAATGCCTGACACACCGGACAATGGGATATTACCCAACTCACCCACCCAGTGTCGTGCCTAGTGCTCACCGCGGCCCTTTCAATAAAACTAGGTCTAGTACCGTTCCACTTCTGATTCCCAGAAGTCCTACAAGGCTCCCCACTAACTACGGGGCTTATCCTAT…
	rb116vc ATGAACCCCCAAGCAAAGCTAATTTTCACGCTTAGCCTGCTACTAGGCACTACCCTCACAATCTCTAGCAACCACTGAATCATAGCCTGAGCAGGGCTTGAAATCAACACACTCTCCATTCTCCCCCTAATTTCAAAATCCCACCACCCACGGGCTATTGAGGCCGCAACCAAGTACTTTCTAGTCCAAGCAGCTGCCTCCACCCTAGTACTATTCTCAGGAATAACCAATGCCTGACACACCGGACAATGGGATATTACCCAACTCACCCACCCAGTGTCGTGCCTAGTGCTCACCGCGGCCCTTTCAATAAAACTAGGTCTAGTACCGTTCCACTTCTGATTCCCAGAAGTCCTACAAGGCTCCCCACTAACTACGGGGCTTATCCTAT…
	rb117vc ATGAACCCCCAAGCAAAGCTAATTTTCACGCTTAGCCTGCTACTAGGCACTACCCTCACAATCTCTAGCAACCACTGAATCATAGCCTGAGCAGGGCTTGAAATCAACACACTCTCCATTCTCCCCCTAATTTCAAAATCCCACCACCCACGGGCTATTGAGGCCGCAACCAAGTACTTTCTAGTCCAAGCAGCTGCCTCCACCCTAGTACTATTCTCAGGAATAACCAATGCCTGACACACCGGACAATGGGATATTACCCAACTCACCCACCCAGTGTCGTGCCTAGTGCTCACCGCGGCCCTTTCAATAAAACTAGGTCTAGTACCGTTCCACTTCTGATTCCCAGAAGTCCTACAAGGCTCCCCACTAACTACAGGGCTTATCCTAT…
	RB393vc ?????????????????????????TCACGCTTAGCCTGCTACTAGGCACTACCCTCACAATCTCTAGCAACCACTGAATCATAGCCTGAGCAGGGCTTGAAATCAACACACTCTCCATTCTCCCCCTAATTTCAAAATCCCACCACCCACGGGCTATTGAGGCCGCAACCAAGTACTTTCTAGTCCAAGCAGCTGCCTCCACCCTAGTACTATTCTCAGGAATAACCAATGCCTGACACACCGGACAATGGGATATTACCCAACTCACCCACCCAGTGTCGTGCCTAGTGCTCACCGCGGCCCTTTCAATAAAACTAGGTCTAGTACCGTTCCACTTCTGATTCCCAGAAGTCCTACAAGGCTCCCCACTAACTACGGGGCTTATCCTAT…
	RB380vc ATGAACCCCCAAGCAAAGCTAATTTTCACGCTTAGCCTGCTACTAGGCACTACCCTCACAATCTCTAGCAACCACTGAATCATAGCCTGAGCAGGGCTTGAAATCAACACACTCTCCATTCTCCCCCTAATTTCAAAATCCCACCACCCACGGGCTATTGAGGCCGCAACCAAGTACTTTCTAGTCCAAGCAGCTGCCTCCACCCTAGTACTATTCTCAGGAATAACCAATGCCTGACACACCGGACAATGGGATATTACCCAACTCACCCACCCAGTGTCGTGCCTAGTGCTCACCGCGGCCCTTTCAATAAAACTAGGTCTAGTACCGTTCCACTTCTGATTCCCAGAAGTCCTACAAGGCTCCCCACTAACTACGGGGCTTATCCTAT…
	RB382vc ATGAACCCCCAAGCAAAGCTAATTTTCACGCTTAGCCTGCTACTAGGCACTACCCTCACAATCTCTAGCAACCACTGAATCATAGCCTGAGCAGGGCTTGAAATCAACACACTCTCCATTCTCCCCCTAATTTCAAAATCCCACCACCCACGGGCTATTGAGGCCGCAACCAAGTACTTTCTAGTCCAAGCAGCTGCCTCCACCCTAGTACTATTCTCAGGAATAACCAATGCCTGACACACCGGACAATGGGATATTACCCAACTCACCCACCCAGTGTCGTGCCTAGTGCTCACCGCGGCCCTTTCAATAAAACTAGGTCTAGTACCATTCCACTTCTGATTCCCAGAAGTCCTACAAGGCTCCCCACTAACTACGGGGCTTATCCTAT…
	RB293vp ATGAACCCCCAAGCAAAGCTAATTTTCACGCTTAGCCTGCTACTAGGCACTACCCTCACAATCTCTAGCAACCACTGAATCATAGCCTGAGCAGGGCTTGAAATCAACACACTCTCCATCCTCCCCCTAATTTCAAAATCCCACCACCCACGGGCTATTGAGGCCGCAACCAAGTACTTTCTAGTCCAAGCAGCTGCCTCCACCCTAGTACTATTCTCAGGAATAACCAATGCCTGACACACCGGACAATGGGATATTACCCAACTCACCCACCCAGTGTCATGCCTAGTGCTCACCGCGGCCCTTTCAATAAAACTAGGTCTAGTACCATTCCACTTCTGATTCCCAGAAGTCCTACAAGGCTCCCCACTAACTACAGGACTTATCCTAT…
	RB294vp ATGAACCCCCAAGCAAAGCTAATTTTCACGCTTAGCCTGCTACTAGGCACTACCCTCACAATCTCTAGCAACCACTGAATCATAGCCTGAGCAGGGCTTGAAATCAACACACTCTCCATCCTCCCCCTAATTTCAAAATCCCACCACCCACGGGCTATTGAGGCCGCAACCAAGTACTTTCTAGTCCAAGCAGCTGCCTCCACCCTAGTACTATTCTCAGGAATAACCAATGCCTGACACACCGGACAATGGGATATTACCCAACTCACCCACCCAGTGTCATGCCTAGTGCTCACCGCGGCCCTTTCAATAAAACTAGGTCTAGTACCATTCCACTTCTGATTCCCAGAAGTCCTACAAGGCTCCCCACTAACTACAGGACTTATCCTAT…
	RB295vp ATGAACCCCCAAGCAAAGCTAATTTTCACGCTTAGCCTGCTACTAGGCACTACCCTCACAATCTCTAGCAACCACTGAATCATAGCCTGAGCAGGGCTTGAAATCAACACACTCTCCATTCTCCCCCTAATTTCAAAATCCCACCACCCACGGGCTATTGAGGCCGCAACCAAGTACTTTCTAGTCCAAGCAGCTGCCTCCACCCTAGTACTATTCTCAGGAATAACCAATGCCTGACACACCGGACAATGGGATATTACCCAACTCACCCACCCAGTGTCATGCCTAGTGCTCACCGCGGCCCTTTCAATAAAACTAGGTCTAGTACCATTCCACTTCTGATTCCCAGAGGTCCTACAAGGCTCCCCACTAACTACAGGACTTATCCTAT…
	RB296vp ATGAACCCCCAAGCAAAGCTAATTTTCACGCTTAGCCTGCTACTAGGCACTACCCTCACAATCTCTAGCAACCACTGAATCATAGCCTGAGCAGGGCTTGAAATCAACACACTCTCCATCCTCCCCCTAATTTCAAAATCCCACCACCCACGGGCTATTGAGGCCGCAACCAAGTACTTTCTAGTCCAAGCAGCTGCCTCCACCCTAGTACTATTCTCAGGAATAACCAATGCCTGACACACCGGACAATGGGATATTACCCAACTCACCCACCCAGTGTCATGCCTAGTGCTCACCGCGGCCCTTTCAATAAAACTAGGTCTAGTACCATTCCACTTCTGATTCCCAGAAGTCCTACAAGGCTCCCCACTAACTACAGGACTTATCCTAT…
	RB297vp ATGAACCCCCAAGCAAAGCTAATTTTCACGCTTAGCCTGCTACTAGGCACTACCCTCACAATCTCTAGCAACCACTGAATCATAGCCTGAGCAGGGCTTGAAATCAACACACTCTCCATCCTCCCCCTAATTTCAAAATCCCACCACCCACGGGCTATTGAGGCCGCAACCAAGTACTTTCTAGTCCAAGCAGCTGCCTCCACCCTAGTACTATTCTCAGGAATAACCAATGCCTGACACACCGGACAATGGGATATTACCCAACTCACCCACCCAGTGTCATGCCTAGTGCTCACCGCGGCCCTTTCAATAAAACTAGGTCTAGTACCATTCCACTTCTGATTCCCAGAAGTCCTACAAGGCTCCCCACTAACTACAGGACTTATCCTAT…
	RB298vp ATGAACCCCCAAGCAAAGCTAATTTTCACGCTTAGCCTGCTACTAGGCACTACCCTCACAATCTCTAGCAACCACTGAATCATAGCCTGAGCAGGGCTTGAAATCAACACACTCTCCATCCTCCCCCTAATTTCAAAATCCCACCACCCACGGGCTATTGAGGCCGCAACCAAGTACTTTCTAGTCCAAGCAGCTGCCTCCACCCTAGTACTATTCTCAGGAATAACCAATGCCTGACACACCGGACAATGGGATATTACCCAACTCACCCACCCAGTGTCATGCCTAGTGCTCACCGCGGCCCTTTCAATAAAACTAGGTCTAGTACCATTCCACTTCTGATTCCCAGAAGTCCTACAAGGCTCCCCACTAACTACAGGACTTATCCTAT…
	RB299vp ATGAACCCCCAAGCAAAGCTAATTTTCACGCTTAGCCTGCTACTAGGCACTACCCTCACAATCTCTAGCAACCACTGAATCATAGCCTGAGCAGGGCTTGAAATCAACACACTCTCCATCCTCCCCCTAATTTCAAAATCCCACCACCCACGGGCTATTGAGGCCGCAACCAAGTACTTTCTAGTCCAAGCAGCTGCCTCCACCCTAGTACTATTCTCAGGAATAACCAATGCCTGACACACCGGACAATGGGATATTACCCAACTCACCCACCCAGTGTCATGCCTAGTGCTCACCGCGGCCCTTTCAATAAAACTAGGTCTAGTACCATTCCACTTCTGATTCCCAGAAGTCCTACAAGGCTCCCCACTAACTACAGGACTTATCCTAT…
	RB300vp ATGAACCCCCAAGCAAAGCTAATTTTCACGCTTAGCCTGCTACTAGGCACTACCCTCACAATCTCTAGCAACCACTGAATCATAGCCTGAGCAGGGCTTGAAATCAACACACTCTCCATCCTCCCCCTAATTTCAAAATCCCACCACCCACGGGCTATTGAGGCCGCAACCAAGTACTTTCTAGTCCAAGCAGCTGCCTCCACCCTAGTACTATTCTCAGGAATAACCAATGCCTGACACACCGGACAATGGGATATTACCCAACTCACCCACCCAGTGTCATGCCTAGTGCTCACCGCGGCCCTTTCAATAAAACTAGGTCTAGTACCATTCCACTTCTGATTCCCAGAAGTCCTACAAGGCTCCTCGCTAACTACAGGACTTATCCTAT…
	RB301vp ATGAACCCCCAAGCAAAGCTAATTTTCACGCTTAGCCTGCTACTAGGCACTACCCTCACAATCTCTAGCAACCACTGAATCATAGCCTGAGCAGGGCTTGAAATCAACACACTCTCCATTCTCCCCCTAATTTCAAAATCCCACCACCCACGGGCTATTGAGGCCGCAACCAAGTACTTTCTAGTCCAAGCAGCTGCCTCCACCCTAGTACTATTCTCAGGAATAACCAATGCCTGACACACCGGACAATGGGATATTACCCAACTCACCCACCCAGTGTCATGCCTAGTGCTCACCGCGGCCCTTTCAATAAAACTAGGTCTAGTACCATTCCACTTCTGATTCCCAGAGGTCCTACAAGGCTCCCCACTAACTACAGGACTTATCCTAT…
	RB302vp ATGAACCCCCAAGCAAAGCTAATTTTCACGCTTAGCCTGCTACTAGGCACTACCCTCACAATCTCTAGCAACCACTGAATCATAGCCTGAGCAGGGCTTGAAATCAACACACTCTCCATCCTCCCCCTAATTTCAAAATCCCACCACCCACGGGCTATTGAGGCCGCAACCAAGTACTTTCTAGTCCAAGCAGCTGCCTCCACCCTAGTACTATTCTCAGGAATAACCAATGCCTGACACACCGGACAATGGGATATTACCCAACTCACCCACCCAGTGTCATGCCTAGTGCTCACCGCGGCCCTTTCAATAAAACTAGGTCTAGTACCATTCCACTTCTGATTCCCAGAAGTCCTACAAGGCTCCCCACTAACTACAGGACTTATCCTAT…
	RB303vp ATGAACCCCCAAGCAAAACTAATTTTCACGCTTAGCCTGCTACTAGGCACTACCCTCACAATCTCTAGCAACCACTGAATCATAGCCTGAGCAGGGCTTGAAATCAACACACTCTCCATCCTCCCCCTAATTTCAAAATCCCACCACCCACGGGCTATTGAGGCCGCAACCAAGTACTTTCTAGTCCAAGCAGCTGCCTCCACCCTAGTACTATTCTCAGGAATAACCAATGCCTGACACACCGGACAATGGGATATTACCCAACTCACCCACCCAGTGTCATGCCTAGTGCTCACCGCGGCCCTTTCAATAAAACTAGGTCTAGTACCATTCCACTTCTGATTCCCAGAAGTCCTACAAGGCTCCCCACTAACTACAGGACTTATCCTAT…
	dhb2298vp ATGAACCCCC?AGCAAAACTAATTTTCACGCTTAGCCTGCTACTAGGCACTACCCTCACAATCTCTAGCAACCACTGAATCATAGCCTGAGCAGGGCTTGAAATCAACACACTCTCCATCCTCCCCCTAATTTCAAAATCCCACCACCCACGGGCTATTGAGGCCGCAACCAAGTACTTTCTAGTCCAAGCAGCTGCCTCCACCCTAGTACTATTCTCAGGAATAACCAATGCCTGACACACCGGACAATGGGATATTACCCAACTCACCCACCCAGTGTCATGCCTAGTGCTCACCGCGGCCCTTTCAATAAAACTAGGTCTAGTACCATTCCACTTCTGATTCCCAGAAGTCCTACAAGGCTCCCCACTAACTACAGGACTTATCCT…
	dhb2303vp ATGAACCCCC?AGCAAAGCTAATTTTCACGCTTAGCCTGCTACTAGGCACTACCCTCACAATCTCTAGCAACCACTGAATCATAGCCTGAGCAGGGCTTGAAATCAACACACTCTCCATTCTCCCCCTAATTTCAAAATCCCACCACCCACGGGCTATTGAGGCCGCAACCAAGTACTTTCTAGTCCAAGCAGCTGCCTCCACCCTAGTACTATTCTCAGGAATAACCAATGCCTGACACACCGGACAATGGGATATTACCCAACTCACCCACCCAGTGTCATGCCTAGTGCTCACCGCGGCCCTTTCAATAAAACTAGGTCTAGTACCATTCCACTTCTGATTCCCAGAGGTCCTACAAGGCTCCCCACTAACTACAGGACTTATCCT…
	DHB_2303_DUP ATGAACCCCCAAGCAAAGCTAATTTTCACGCTTAGCCTGCTACTAGGCACTACCCTCACAATCTCTAGCAACCACTGAATCATAGCCTGAGCAGGGCTTGAAATCAACACACTCTCCATTCTCCCCCTAATTTCAAAATCCCACCACCCACGGGCTATTGAGGCCGCAACCAAGTACTTTCTAGTCCAAGCAGCTGCCTCCACCCTAGTACTATTCTCAGGAATAACCAATGCCTGACACACCGGACAATGGGATATTACCCAACTCACCCACCCAGTGTCATGCCTAGTGCTCACCGCGGCCCTTTCAATAAAACTAGGTCTAGTACCATTCCACTTCTGATTCCCAGAGGTCCTACAAGGCTCCCCACTAACTACAGGACTTAT…
	gms1682vp ATGAACCCCCAAGCAAAGCTAATTTTCACGCTTAGCCTGCTACTAGGCACTACCCTCACAATCTCTAGCAACCACTGAATCATAGCCTGAGCAGGGCTTGAAATCAACACACTCTCCATCCTCCCCCTAATTTCAAAATCCCACCACCCACGGGCTATTGAGGCCGCAACCAAGTACTTTCTAGTCCAAGCAGCTGCCTCCACCCTAGTACTATTCTCAGGAATAACCAATGCCTGACACACCGGACAATGGGATATTACCCAACTCACCCACCCAGTGTCATGCCTAGTGCTCACCGCGGCCCTTTCAATAAAACTAGGTCTAGTACCATTCCACTTCTGATTCCCAGAAGTCCTACAAGGCTCCCCACTAACTACAGGACTTATCCT…
	gms1683vp ????????????????AGCTAATTTTCACGCTTAGCCTGCTACTAGGCACTACCCTCACAATCTCTAGCAACCACTGAATCATAGCCTGAGCAGGGCTTGAAATCAACACACTCTCCATCCTCCCCCTAATTTCAAAATCCCACCACCCACGGGCTATTGAGGCCGCAACCAAGTACTTTCTAGTCCAAGCAGCTGCCTCCACCCTAGTACTATTCTCAGGAATAACCAATGCCTGACACACCGGACAATGGGATATTACCCAACTCACCCACCCAGTGTCATGCCTAGTGCTCACCGCGGCCCTTTCAATAAAACTAGGTCTAGTACCATTCCACTTCTGATTCCCAGAGGTCCTACAAGGCTCCCCACTAACTACAGGACTTATCCT…
	jk05190vp ??????????????????CTAATTTTCACGCTTAGCCTGCTACTAGGCACTACCCTCACAATCTCTAGCAACCACTGAATCATAGCCTGAGCAGGGCTTGAAATCAACACACTCTCCATCCTCCCCCTAATTTCAAAATCCCACCACCCACGGGCTATTGAGGCCGCAACCAAGTACTTTCTAGTCCAAGCAGCTGCCTCCACCCTAGTACTATTCTCAGGAATAACCAATGCCTGACACACCGGACAATGGGATATTACCCAACTCACCCACCCAGTGTCATGCCTAGTGCTCACCGCGGCCCTTTCAATAAAACTAGGTCTAGTACCATTCCACTTCTGATTCCCAGAAGTCCTACAAGGCTCCCCACTAACTACAGGACTTATCCT…
	jk03427vc ????????????GCAAAGCTAATTTTCACGCTTAGCCTGCTACTAGGCACTACCCTCACAATCTCTAGCAACCACTGAATCATAGCCTGAGCAGGGCTTGAAATCAACACACTCTCCGTTCTCCCCCTAATTTCAAAATCCCACCACCCACGGGCTATTGAGGCCGCAACCAAGTACTTTCTAGTCCAAGCAGCTGCCTCCACCCTAGTACTATTCTCAGGAATAACCAATGCCTGACACACCGGACAATGGGATATTACCCAACTCACCCACCCAGTGTCGTGCCTAGTGCTCACCGCGGCCCTTTCAATAAAACTAGGTCTAGTACCGTTCCACTTCTGATTCCCAGAAGTCCTACAAGGCTCCCCACTAACTACGGGGCTTATCCT…
	jk03432vc ??????????AAGCAAAGCTAATTTTCACGCTTAGCCTGCTACTAGGCACTACCCTCACAATCTCTAGCAACCACTGAATCATAGCCTGAGCAGGGCTTGAAATCAACACACTCTCCATTCTCCCCCTAATTTCAAAATCCCACCACCCACGGGCTATTGAGGCCGCAACCAAGTACTTTCTAGTCCAAGCAGCTGCCTCCACCCTAGTACTATTCTCAGGAATAACCAATGCCTGACACACCGGACAATGGGATATTACCCAACTCACTCACCCAGTGTCGTGCCTAGTGCTCACCGCGGCCCTTTCAATAAAACTAGGTCTAGTACCGTTCCACTTCTGATTCCCAGAAGTCCTACAAGGCTCCCCACTAACTACGGGGCTTATCCT…
	dhb2826vc ATGAACCCCCAAGCAAAGCTAATTTTCACGCTTAGCCTGCTACTAGGCACTACCCTCACAATCTCTAGCAACCACTGAATCATAGCCTGAGCAGGGCTTGAAATCAACACACTCTCCATTCTCCCCCTAATTTCAAAATCCCACCACCCACGAGCTATTGAGGCCGCAACCAAATACTTTCTAGTCCAAGCAGCTGCCTCCACCCTAGTACTATTCTCAGGAATAACCAATGCCTGACACACCGGACAATGGGATATTACCCAACTCACCCACCCAGTGTCGTGCCTAGTGCTCACCGCGGCCCTTTCAATAAAACTAGGTCTAGTACCGTTCCACTTCTGATTCCCAGAAGTCCTACAAGGCTCCCCACTAACTACGGGGCTTATCCT…
	dhb4244vc ATGAACCCCCAAGCAAAGCTAATTTTCACGCTTAGCCTGCTACTAGGCACTACCCTCACAATCTCTAGCAACCACTGAATCATAGCCTGAGCAGGGCTTGAAATCAACACACTCTCCATTCTCCCCCTAATTTCAAAATCCCACCACCCACGGGCTATTGAGGCCGCAACCAAGTACTTTCTAGTCCAAGCAGCTGCCTCCACCCTAGTACTATTCTCAGGAATAACCAATGCCTGACACACCGGACAATGGGATATTACCCAACTCACCCACCCAGTGTCGTGCCTAGTGCTCACCGCGGCCCTTTCAATAAAACTAGGTCTAGTACCGTTCCACTTCTGATTCCCAGAAGTCCTACAAGGCTCTCCACTAACTACGGGGCTTATCCT…
	dhb4245vc ATGAACCCCCAAGCAAAGCTAATTTTCACGCTTAGCCTGCTACTAGGCACTACCCTCACAATCTCTAGCAACCACTGAATCATAGCCTGAGCAGGGCTTGAAATCAACACACTCTCCATTCTCCCCCTAATTTCAAAATCCCACCACCCACGAGCTATTGAGGCCGCAACCAAATACTTTCTAGTCCAAGCAGCTGCCTCCACCCTAGTACTATTCTCAGGAATAACCAATGCCTGACACACCGGACAATGGGATATTACCCAACTCACCCACCCAGTGTCGTGCCTAGTGCTCACCGCGGCCCTTTCAATAAAACTAGGTCTAGTACCGTTCCACTTCTGATTCCCAGAAGTCCTACAAGGCTCCCCACTAACTACGGGGCTTATCCT…
	gav1344vc ATGAACCCCCAAGCAAAGCTAATTTTCACGCTTAGCCTGCTACTAGGCACTACCCTCACAATCTCTAGCAACCACTGAATCATAGCCTGAGCAGGGCTTGAAATCAACACACTCTCCATTCTCCCCCTAATTTCAAAATCCCACCACCCACGGGCTATTGAGGCCGCAACCAAGTACTTTCTAGTCCAAGCAGCTGCCTCCACCCTAGTACTATTCTCAGGAATAACCAATGCCTGACACACCGGACAATGGGATATTACCCAACTCACCCACCCAGTGTCGTGCCTAGTGCTCACCGCGGCCCTTTCAATAAAACTAGGTCTAGTACCATTCCACTTCTGATTCCCAGAAGTCCTACAAGGCTCCCCACTAACTACGGGGCTTATCCT…
	gav1347vc ATGAACCCCCAAGCAAAGCTAATTTTCACGCTTAGCCTGCTACTAGGCACTACCCTCACAATCTCTAGCAACCACTGAATCATAGCCTGAGCAGGGCTTGAAATCAACACACTCTCCATTCTCCCCCTAATTTCAAAATCCCACCACCCACGGGCTATTGAGGCCGCAACCAAGTACTTTCTAGTCCAAGCAGCTGCCTCCACCCTAGTACTATTCTCAGGAATAACCAATGCCTGACACACCGGACAATGGGATATTACCCAACTCACCCACCCAGTATCGTGCCTAGTGCTCACCGCGGCCCTTTCAATAAAACTAGGTCTAGTACCGTTCCACTTCTGATTCCCAGAAGTCCTACAAGGCTCTCCACTAACTACGGGGCTTATCCT…
	gav1038vc ATGAACCCCCAAGCAAAGCTAATTTTCACGCTTAGCCTGCTACTAGGCACTACCCTCACAATCTCTAGCAACCACTGAATCATAGCCTGAGCAGGGCTTGAAATCAACACACTCTCCATTCTCCCCCTAATTTCAAAATCCCACCACCCACGGGCTATTGAGGCCGCAACCAAGTACTTTCTAGTCCAAGCAGCTGCCTCCACCCTAGTACTATTCTCAGGAATAACCAATGCCTGACACACCGGACAATGGGATATTACCCAACTCACCCACCCAGTGTCGTGCCTAGTGCTCACCGCGGCCCTTTCAATAAAACTAGGTCTAGTACCGTTCCACTTCTGATTCCCAGAAGTCCTACAAGGCTCTCCACTAACTACGGGGCTTATCCT…
	dhb4204vp ??????????????????????????????????????????????GCACTACCCTCACAATCTCTAGCAACCACTGAATCATAGCCTGAGCAGGGCTTGAAATCAACACACTCTCCATCCTC?CCCTAATTT??AAATCCCACCACCCACGGGCTATTGAGGCCGCAACCAAGTACTTTCTAGTCCAAGCAGCTGCCTCCACCCTAGTACTATTCTCAGGAATAACCAATGCCTGACACACCGGACAATGGGATATTACCCAACTCACCCACCCAGTGTCATGCCTAGTGCTCACCGCGGCCCTTTCAATAAAACTAGGTCTAGTACCATTCCACTTCTGATTCCCAGAAGTCCTACAAGGCTCCCCACTAACTACAGGACTTATCCT…
	dhb4226vp ATGAACCCCCAAGCAAAGCTAATTTTCACGCTTAGCCTGCTACTAAGCACTACCCTCACAATCTCTAGCAACCACTGAATCATAGCCTGAGCAGGGCTTGAAATCAACACACTCTCCATTCTCCCCCTAATTTCAAAATCCCACCACCCACGGGCTATTGAGGCCGCAACCAAGTACTTTCTAGTCCAAGCAGCTGCCTCCACCCTAGTACTATTCTCAGGAATAACCAATGCCTGACACACCGGACAATGGGATATTACCCAACTCACCCACCCAGTGTCATGCCTAGTGCTCACCGCGGCCCTTTCAATAAAACTAGGTCTAGTACCATTCCACTTCTGATTCCCAGAGGTCCTACAAGGCTCCCCACTAACTACAGGACTTATCCT…
	jk01468vp ATGAACCCCCAAGCAAAGCTAATTTTCACACTTAGCCTGCTACTAGGCACTACCCTCACAATCTCTAGCAACCACTGAATCATAGCCTGAGCAGGGCTTGAAATCAACACACTCTCCATCCTCCCCCTAATTTCAAAATCCCACCACCCACGGGCTATTGAGGCCGCAACCAAGTACTTTCTAGTCCAAGCAGCTGCCTCCACCCTAGTACTATTCTCAGGAATAACCAATGCCTGACACACCGGACAATGGGATATTACCCAACTCACCCACCCAGTGTCATGCCTAGTGCTCACCGCGGCCCTTTCAATAAAACTAGGTCTAGTACCATTCCACTTCTGATTCCCAGAGGTCCTACAAGGCTCCCCACTAACTACAGGACTTATCCT…
	bts05006vp ATGAACCCCCAAGCAAAGCTAATTTTCACGCTTAGCCTGCTACTAGGCACTACCCTCACAATCTCTAGCAACCACTGAATCATAGCCTGAGCAGGGCTTGAAATCAACACACTCTCCATCCTCCCCCTAATTTCAAAATCCCACCACCCACGGGCTATTGAGGCCGCAACCAAGTACTTTCTAGTCCAAGCAGCTGCCTCCACCCTAGTACTATTCTCAGGAATAACCAATGCCTGACACACCGGACAATGGGATATTACCCAACTCACCCACCCAGTGTCATGCCTAGTGCTCACCGCGGCCCTTTCAATAAAACTAGGTCTAGTACCATTCCACTTCTGATTCCCAGAAGTCCTACAAGGCTCCCCACTAACTACAGGACTTATCC…
	dhb2486vp ATGAACCCCC?AGCAAAGCTGATTTTCACGCTTAGCCTGCTACTAGGCACTACCCTCACAATCTCTAGCAACCACTGAATCATAGCCTGAGCAGGGCTTGAAATCAACACACTCTCCATCCTCCCCCTAATTTCAAAATCCCACCACCCACGGGCTATTGAGGCCGCAACCAAGTACTTTCTAGTCCAAGCAGCTGCCTCCACCCTAGTACTATTCTCAGGAATAACCAATGCCTGACACACCGGACAATGGGATATTACCCAACTCACCCACCCAGTGTCATGCCTAGTGCTCACCGCGGCCCTTTCAATAAAACTAGGTCTAGTACCATTCCACTTCTGATTCCCAGAAGTCCTACAAGGCTCCCCACTAACTACAGGACTTATCCT…
	dhb2512vp ATGAACCCCCAAGCAAAGCTAATTTTCACGCTTAGCCTGCTACTAGGCACTACCCTCACAATCTCTAGCAACCACTGAATCATAGCCTGAGCAGGGCTTGAAATCAACACACTCTCCATCCTCCCCCTAATTTCAAAATCCCACCACCCACGGGCTATTGAGGCCGCAACCAAGTACTTTCTAGTCCAAGCAGCTGCCTCCACCCTAGTACTATTCTCAGGAATAACCAATGCCTGACACACCGGACAATGAGATATTACCCAACTCACCCACCCAGTGTCATGCCTAGTGCTCACCGCGGCCCTTTCAATAAAACTAGGTCTAGTACCATTCCACTTCTGATTCCCAGAAGTCCTACAAGGCTCCCCACTAACTACAGGACTTATCCT…
	gav1037vp ATGAACCCCCAAGCAAAGCTAATTTTCACGCTTAGCCTGCTACTAGGCACTACCCTCACAATCTCTAGCAACCACTGAATCATAGCCTGAGCAGGGCTTGAAATCAACACACTCTCCATCCTCCCCCTAATTTCAAAATCCCACCACCCACGGGCTATTGAGGCCGCAACCAAGTACTTTCTAGTCCAAGCAGCTGCCTCCACCCTAGTACTATTCTCAGGAATAACCAATGCCTGACACACCGGACAATGGGATATTACCCAACTCACCCACCCAGTGTCATGCCTAGTGCTCACCGCGGCCCTTTCAATAAAACTAGGTCTAGTACCATTCCACTTCTGATTCCCAGAAGTCCTACAAGGCTCCCCACTAACTACAGGACTTATCCT…
	gav1048vp ATGAACCCCCAAGCAAAGCTAATTTTCACGCTTAGCCTGCTACTAGGCACTACCCTCACAATCTCTAGCAACCACTGAATCATAGCCTGAGCAGGGCTTGAAATCAACACACTCTCCATCCTCCCCCTAATTTCAAAATCCCACCACCCACGGGCTATTGAGGCCGCAACCAAGTACTTTCTAGTCCAAGCAGCTGCCTCCACCCTAGTACTATTCTCAGGAATAACCAATGCCTGACACACCGGACAATGGGATATTACCCAACTCACCCACCCAGTGTCATGCCTAGTGCTCACCGCGGCCCTTTCAATAAAACTAGGTCTAGTACCATTCCACTTCTGATTCCCAGAAGTCCTACAAGGCTCCCCACTAACTACAGGACTTATCCT…
	gav1056vp ATGAACCCCCAAGCAAAGCTAATTTTCACGCTTAGCCTGCTACTAAGCACTACCCTCACAATCTCTAGCAACCACTGAATCATAGCCTGAGCAGGGCTTGAAATCAACACACTCTCCATCCTCCCCCTAATTTCAAAATCCCACCACCCACGGGCTATTGAGGCCGCAACCAAGTACTTTCTAGTCCAAGCAGCTGCCTCCACCCTAGTACTATTCTCAGGAATAACCAATGCCTGACACACCGGACAATGAGATATTACCCAACTCACCCACCCAGTGTCATGCCTAGTGCTCACCGCGGCCCTTTCAATAAAACTAGGTCTAGTACCATTCCACTTCTGATTCCCAGAAGTCCTACAAGGCTCCCCACTAACTACAGGACTTATCCT…
	gav1335vp ATGAACCCCCAAGCAAAGCTAATTTTCACGCTTAGCCTGCTACTAGGCACTACCCTCACAATCTCTAGCAACCACTGAATCATAGCCTGAGCAGGGCTTGAAATCAACACACTCTCCATTCTCCCCCTAATTTCAAAATCCCACCACCCACGGGCTATTGAGGCCGCAACCAAGTACTTTCTAGTCCAAGCAGCTGCCTCCACCCTAGTGCTATTCTCAGGAATAACCAATGCCTGACACACCGGACAATGGGATATTACCCAACTCACCCACCCAGTGTCATGCCTAGTGCTCACCGCGGCCCTTTCAATAAAACTAGGTCTAGTACCATTCCACTTCTGATTCCCAGAGGTCCTACAAGGCTCCCCACTAACTACAGGACTTATCCT…
	gav1336vp ATGAACCCCCAAGCAAAGCTAATTTTCACGCTTAGCCTGCTACTAGGCACTACCCTCACAATCTCTAGCAACCACTGAATCATAGCCTGAGCAGGGCTTGAAATCAACACACTCTCCATCCTCCCCCTAATTTCAAAATCCCACCACCCACGGGCTATTGAGGCCGCAACCAAGTACTTTCTAGTCCAAGCAGCTGCCTCCACCCTAGTACTATTCTCAGGAATAACCAATGCCTGACACACCGGACAATGGGATATTACCCAACTCACCCACCCAGTGTCATGCCTAGTGCTCACCGCGGCCCTTTCAATAAAACTAGGTCTAGTACCATTCCACTTCTGATTCCCAGAAGTCCTACAAGGCTCCCCACTAACTACAGGACTTATCCT…
	gav1905vp ATGAACCCCCAAGCAAAGCTAATTTTCACGCTTAGCCTGCTACTAGGCACTACCCTCACAATCTCTAGCAACCACTGAATCATAGCCTGAGCAGGGCTTGAAATCAACACACTCTCCATTCTCCCCCTAATTTCAAAATCCCACCACCCGCGGGCTATTGAGGCCGCAACCAAGTACTTTCTAGTCCAAGCAGCTGCCTCCACCCTAGTACTATTCTCAGGAATAACCAATGCCTGACACACCGGACAATGGGATATTACCCAACTCACCCACCCAGTGTCATGCCTAGTGCTCACCGCGGCCCTTTCAATAAAACTAGGTCTAGTACCATTCCACTTCTGATTCCCAGAGGTCCTACAAGGCTCCCCACTAACTACAGGACTTATCCT…
	jk00270vp ATGAACCCCCAAGCAAAGCTAATTTTCACGCTTAGCCTGCTACTAGGCACTACCCTCACAATCTCTAGCAACCACTGAATCATAGCCTGAGCAGGGCTTGAAATCAACACACTCTCCATCCTCCCCCTAATTTCAAAATCCCACCACCCACGGGCTATTGAGGCCGCAACCAAGTACTTTCTAGTCCAAGCAGCTGCCTCCACCCTAGTACTATTCTCAGGAATAACCAATGCCTGACACACCGGACAATGGGATATTACCCAACTCACCCACCCAGTGTCATGCCTAGTGCTCACCGCGGCCCTTTCAATAAAACTAGGTCTAGTACCATTCCACTTCTGATTCCCAGAAGTCCTACAAGGCTCCCCACTAACTACAGGACTTATCCT…
	jk01334vp ATGAACCCCCAAGCAAAACTAATTTTCACGCTTAGCCTGCTACTAGGCACTACCCTCACAATCTCTAGCAACCACTGAATCATAGCCTGAGCAGGGCTTGAAATCAACACACTCTCCATCCTCCCCCTAATTTCAAAATCCCACCACCCACGGGCTATTGAGGCCGCAACCAAGTACTTTCTAGTCCAAGCAGCTGCCTCCACCCTAGTACTATTCTCAGGAATAACCAATGCCTGACACACCGGACAATGGGATATTACCCAACTCACCCACCCAGTGTCATGCCTAGTGCTCACCGCGGCCCTTTCAATAAAACTAGGTCTAGTACCATTCCACTTCTGATTCCCAGAAGTCCTACAAGGCTCCCCACTAACTACAGGACTTATCCT…
	jk01335vp ATGAACCCCCAAGCAAAGCTAATTTTCACGCTTAGCCTGCTACTAAGCACTACCCTCACAATCTCTAGCAACCACTGAATCATAGCCTGAGCAGGGCTTGAAATCAACACACTCTCCATTCTCCCCCTAATTTCAAAATCCCACCACCCACGGGCTATTGAGGCCGCAACCAAGTACTTTCTAGTCCAAGCAGCTGCCTCCACCCTAGTACTATTCTCAGGAATAACCAATGCCTGACACACCGGACAATGGGATATTACCCAACTCACCCACCCAGTGTCATGCCTAGTGCTCACCGCGGCCCTTTCAATAAAACTAGGTCTAGTACCATTCCACTTCTGATTCCCAGAGGTCCTACAAGGCTCCCCACTAACTACAGGACTTATCCT…
	jk01336vp ATGAACCCCCAAGCAAAGCTAATTTTCACGCTTAGCCTGCTACTAAGCACTACCCTCACAATCTCTAGCAACCACTGAATCATAGCCTGAGCAGGGCTTGAAATCAACACACTCTCCATCCTCCCCCTAATTTCAAAATCCCACCACCCACGGGCTATTGAGGCCGCAACCAAGTACTTTCTAGTCCAAGCAGCTGCCTCCACCCTAGTACTATTCTCAGGAATAACCAATGCCTGACACACCGGACAATGGGATATTACCCAACTCACCCACCCAGTGTCATGCCTAGTGCTCACCGCGGCCCTTTCAATAAAACTAGGTCTAGTACCATTCCACTTCTGATTCCCAGAGGTCCTACAAGGCTCCCCACTAACTACAGGACTTATCCT…
	jk04515vp ATGAACCCCCAAGCAAAGCTAATTTTCACGCTTAGCCTGCTACTAGGCACTACCCTCACAATCTCTAGCAACCACTGAATCATAGCCTGAGCAGGGCTTGAAATCAACACACTCTCCATCCTCCCCCTAATTTCAAAATCCCACCACCCACGGGCTATTGAGGCCGCAACCAAGTACTTTCTAGTCCAAGCAGCTGCCTCCACCCTAGTACTATTCTCAGGAATAACCAATGCCTGACACACCGGACAATGGGATATTACCCAACTCACCCACCCAGTGTCATGCCTAGTGCTCACCGCGGCCCTTTCAATAAAACTAGGTCTAGTACCATTCCACTTCTGATTCCCAGAAGTCCTACAAGGCTCCCCACTAACTACAGGACTTATCCT…
	jmd406vp ATGAACCCCCAAGCAAAGCTAATTTTCACGCTTAGCCTGCTACTAGGCACTACCCTCACAATCTCTAGCAACCACTGAATCATAGCCTGAGCAGGGCTTGAAATCAACACACTCTCCATCCTCCCCCTAATTTCAAAATCCCACCACCCACGGGCTATTGAGGCCGCAACCAAGTACTTTCTAGTCCAAGCAGCTGCCTCCACCCTAGTACTATTCTCAGGAATAACCAATGCCTGACACACCGGACAATGGGATATTACCCAACTCACCCACCCAGTGTCATGCCTAGTGCTCACCGCGGCCCTTTCAATAAAACTAGGTCTAGTACCATTCCACTTCTGATTCCCAGAAGTCCTACAAGGCTCCCCACTAACTACAGGACTTATCCTA…
	RB304vp ATGAACCCCCAAGCAAAGCTAATTTTCACGCTTAGCCTGCTACTAGGCACTACCCTCACAATCTCTAGCAACCACTGAATCATAGCCTGAGCAGGGCTTGAAATCAACACACTCTCCATCCTCCCCCTAATTTCAAAATCCCACCACCCACGGGCTATTGAGGCCGCAACCAAGTACTTTCTAGTCCAAGCAGCTGCCTCCACCCTAGTACTATTCTCAGGAATAACCAATGCCTGACACACCGGACAATGGGATATTACCCAACTCACCCACCCAGTGTCATGCCTAGTGCTCACCGCGGCCCTTTCAATAAAACTAGGTCTAGTACCATTCCACTTCTGATTCCCAGAAGTCCTACAAGGCTCCTCGCTAACTACAGGACTTATCCTAT…
	RB305vp ATGAACCCCCAAGCAAAGCTAATTTTCACGCTTAGCCTGCTACTAGGCACTACCCTCACAATCTCTAGCAACCACTGAATCATAGCCTGAGCAGGGCTTGAAATCAACACACTCTCCATCCTCCCCCTAATTTCAAAATCCCACCACCCACGGGCTATTGAGGCCGCAACCAAGTACTTTCTAGTCCAAGCAGCTGCCTCCACCCTAGTACTATTCTCAGGAATAACCAATGCCTGACACACCGGACAATGGGATATTACCCAACTCACCCACCCAGTGTCATGCCTAGTGCTCACCGCGGCCCTTTCAATAAAACTAGGTCTAGTACCATTCCACTTCTGATTCCCAGAAGTCCTACAAGGCTCCTCGCTAACTACAGGACTTATCCTAT…
	RB306vp ATGAACCCCCAAGCAAAGCTAATTTTCACGCTTAGCCTGCTACTAGGCACTACCCTCACAATCTCTAGCAACCACTGAATCATAGCCTGAGCAGGGCTTGAAATCAACACACTCTCCATCCTCCCCCTAATTTCAAAATCCCACCACCCACGGGCTATTGAGGCCGCAACCAAGTACTTTCTAGTCCAAGCAGCTGCCTCCACCCTAGTACTATTCTCAGGAATAACCAATGCCTGACACACCGGACAATGGGATATTACCCAACTCACCCACCCAGTGTCATGCCTAGTGCTCACCGCGGCCCTTTCAATAAAACTAGGTCTAGTACCATTCCACTTCTGATTCCCAGAAGTCCTACAAGGCTCCCCACTAACTACAGGACTTATCCTAT…
	RB307vp ATGAACCCCCAAGCAAAGCTAATTTTCACGCTTAGCCTGCTACTAGGCACTACCCTCACAATCTCTAGCAACCACTGAATCATAGCCTGAGCAGGGCTTGAAATCAACACACTCTCCATCCTCCCCCTAATTTCAAAATCCCACCACCCACGGGCTATTGAGGCCGCAACCAAGTACTTTCTAGTCCAAGCAGCTGCCTCCACCCTAGTACTATTCTCAGGAATAACCAATGCCTGACACACCGGACAATGGGATATTACCCAACTCACCCACCCAGTGTCATGCCTAGTGCTCACCGCGGCCCTTTCAATAAAACTAGGTCTAGTACCATTCCACTTCTGATTCCCAGAAGTCCTACAAGGCTCCCCACTAACTACAGGACTTATCCTAT…
	RB309vp ATGAACCCCCAAGCAAAGCTAATTTTCACGCTTAGCCTGCTACTAGGCACTACCCTCACAATCTCTAGCAACCACTGAATCATAGCCTGAGCAGGGCTTGAAATCAACACACTCTCCATCCTCCCCCTAATTTCAAAATCCCACCACCCACGGGCTATTGAGGCCGCAACCAAGTACTTTCTAGTCCAAGCAGCTGCCTCCACCCTAGTACTATTCTCAGGAATAACCAATGCCTGACACACCGGACAATGGGATATTACCCAACTCACCCACCCAGTGTCATGCCTAGTGCTCACCGCGGCCCTTTCAATAAAACTAGGTCTAGTACCATTCCACTTCTGATTCCCAGAAGTCCTACAAGGTTCCCCACTAACTACAGGACTTATCCTAT…
	RB310vp ATGAACCCCCAAGCAAAGCTAATTTTCACGCTTAGCCTGCTACTAGGCACTACCCTCACAATCTCTAGCAACCACTGAATCATAGCCTGAGCAGGGCTTGAAATCAACACACTCTCCATCCTCCCCCTAATTTCAAAATCCCACCACCCACGGGCTATTGAGGCCGCAACCAAGTACTTTCTAGTCCAAGCAGCTGCCTCCACCCTAGTACTATTCTCAGGAATAACCAATGCCTGACACACCGGACAATGGGATATTACCCAACTCACCCACCCAGTGTCATGCCTAGTGCTCACCGCGGCCCTTTCAATAAAACTAGGTCTAGTGCCATTCCACTTCTGATTCCCAGAAGTCCTACAAGGCTCCCCACTAACTACAGGACTTATCCTAT…
	RB311vp ATGAACCCCCAAGCAAAGCTAATTTTCACGCTTAGCCTGCTACTAGGCACTACCCTCACAATCTCTAGCAACCACTGAATCATAGCCTGAGCAGGGCTTGAAATCAACACACTCTCCATTCTCCCCCTAATTTCAAAATCCCACCACCCACGGGCTATTGAGGCCGCAACCAAGTACTTTCTAGTCCAAGCAGCTGCCTCCACCCTAGTACTATTCTCAGGAATAACCAATGCCTGACACACCGGACAATGGGATATTACCCAACTCACCCACCCAGTGTCATGCCTAGTGCTCACCGCGGCCCTTTCAATAAAACTAGGTCTAGTACCATTCCACTTCTGATTCCCAGAGGTCCTACAAGGCTCCCCACTAACTACAGGACTTATCCTAT…
	RB312vp ATGAACCCCCAAGCAAAGCTAATTTTCACGCTTAGCCTGCTACTAGGCACTACCCTCACAATCTCTAGCAACCACTGAATCATAGCCTGAGCAGGGCTTGAAATCAACACACTCTCCATTCTCCCCCTAATTTCAAAATCCCACCACCCACGGGCTATTGAGGCCGCAACCAAGTACTTTCTAGTCCAAGCAGCTGCCTCCACCCTAGTACTATTCTCAGGAATAACCAATGCCTGACACACCGGACAATGGGATATTACCCAACTCACCCACCCAGTGTCATGCCTAGTGCTCACCGCGGCCCTTTCAATAAAACTAGGTCTAGTACCATTCCACTTCTGATTCCCAGAGGTCCTACAAGGCTCCCCACTAACTACAGGACTTATCCTAT…
	RB313vp ATGAACCCCCAAGCAAAGCTAATTTTCACGCTTAGCCTGCTACTAGGCACTACCCTCACAATCTCTAGCAACCACTGAATCATAGCCTGAGCAGGGCTTGAAATCAACACACTCTCCATCCTCCCCCTAATTTCAAAATCCCACCACCCACGGGCTATTGAGGCCGCAACCAAGTACTTTCTAGTCCAAGCAGCTGCCTCCACCCTAGTACTATTCTCAGGAATAACCAATGCCTGACACACCGGACAATGGGATATTACCCAACTCACCCACCCAGTGTCATGCCTAGTGCTCACCGCGGCCCTTTCAATAAAACTAGGTCTAGTACCATTCCACTTCTGATTCCCAGAAGTCCTACAAGGCTCCCCACTAACTACAGGACTTATCCTAT…
	mm197vp ATGAACCCCCAAGCAAAGCTAATTTTCACGCTTAGCCTGCTACTAGGCACTACCCTCACAATCTCTAGCAACCACTGAATCATAGCCTGAGCAGGGCTTGAAATCAACACACTCTCCATCCTCCCCCTAATTTCAAAATCCCACCACCCACGGGCTATTGAGGCCGCAACCAAGTACTTTCTAGTCCAAGCAGCTGCCTCCACCCTAGTACTATTCTCAGGAATAACCAATGCCTGACACACCGGACAATGGGATATTACCCAACTCACCCACCCAGTGTCATGCCTAGTGCTCACCGCGGCCCTTTCAATAAAACTAGGTCTAGTACCATTCCACTTCTGATTCCCAGAAGTCCTACAAGGCTCCCCACTAACTACAGGACTTATCCTAT…
	mm211vp ATGAACCCCCAAGCAAAGCTAATTTTCACGCTTAGCCTGCTACTAGGCACTACCCTCACAATCTCTAGCAACCACTGAATCATAGCCTGAGCAGGGCTTGAAATCAACACACTCTCCATTCTCCCCCTAATTTCAAAATCCCACCACCCACGGGCTATTGAGGCCGCAACCAAGTACTTTCTAGTCCAAGCAGCTGCCTCCACCCTAGTACTATTCTCAGGAATAACCAATGCCTGACACACCGGACAATGGGATATTACCCAACTCACCCACCCAGTGTCATGCCTAGTGCTCACCGCGGCCCTTTCAATAAAACTAGGTCTAGTACCATTCCACTTCTGATTCCCAGAGGTCCTACAAGGCTCCCCACTAACTACAGGACTTATCCTAT…
	gav2237vp ATGAACCCCCAAGCAAAGCTAATTTTCACGCTTAGCCTGCTACTAGGCACTACCCTCACAATCTCTAGCAACCACTGAATCATAGCCTGAGCAGGGCTTGAAATCAACACACTCTCCATCCTCCCCCTAATTTCAAAATCCCACCACCCACGGGCTATTGAGGCCGCAACCAAGTACTTTCTAGTCCAAGCAGCTGCCTCCACCCTAGTACTATTCTCAGGAATAACCAATGCCTGACACACCGGACAATGGGATATTACCCAACTCACCCACCCAGTGTCATGCCTAGTGCTCACCGCGGCCCTTTCAATAAAACTAGGTCTAGTACCATTCCACTTCTGATTCCCAGAGGTCCTACAAGGCTCCCCACTAACTACAGGACTTATCCT…
	gav2225vp ATGAACCCCCGAGCAAAGCTGATTTTCACGCTTAGCCTGCTACTAGGCACTACCCTCACAATCTCTAGCAACCACTGAATCATAGCCTGAGCAGGGCTTGAAATCAACACACTCTCCATCCTCCCCCTAATTTCAAAATCCCACCACCCACGGGCTATTGAGGCCGCAACCAAGTACTTTCTAGTCCAAGCAGCTGCCTCCACCCTAGTACTATTCTCAGGAATAACCAATGCCTGACACACCGGACAATGGGATATTACCCAACTCACCCACCCAGTGTCATGCCTAGTGCTCACCGCGGCCCTTTCAATAAAACTAGGTCTAGTACCATTCCACTTCTGATTCCCAGAAGTCCTACAAGGCTCCCCACTAACTACAGGACTTATCCT…
	dhb5746vp ATGAACCCCCAAGCAAAGCTAATTTTCACGCTTAGCCTGCTACTAGGCACTACCCTCACAATCTCTAGCAACCACTGAATCATAGCCTGAGCAGGGCTTGAAATCAACACACTCTCCATCCTCCCCCTAATTTCAAAATCCCACCACCCACGGGCTATTGAGGCCGCAACCAAGTACTTTCTAGTCCAAGCAGCTGCCTCCACCCTAGTACTATTCTCAGGAATAACCAATGCCTGACACACCGGACAATGGGATATTACCCAACTCACCCACCCAGTGTCATGCCTGGTGCTCACCGCGGCCCTTTCAATAAAACTAGGTCTAGTACCATTCCACTTCTGATTCCCAGAAGTCCTACAAGGCTCCCCACTAACTACAGGACTTATCCT…
	gms1562vp ATGAACCCCCAAGCAAAGCTAATTTTCACACTTAGCCTGCTACTAGGCACTACCCTCACAATCTCTAGCAACCACTGAATCATAGCCTGAGCAGGGCTTGAAATCAACACACTCTCCATCCTCCCCCTAATTTCAAAATCCCACCACCCACGGGCTATTGAGGCCGCAACCAAGTACTTTCTAGTCCAAGCAGCTGCCTCCACCCTAGTACTATTCTCAGGAATAACCAATGCCTGACACACCGGACAATGGGATATTACCCAACTCACCCACCCAGTGTCATGCCTAGTGCTCACCGCGGCCCTTTCAATAAAACTAGGTCTAGTACCATTCCACTTCTGATTCCCAGAGGTCCTACAAGGCTCCCCACTAACTACAGGACTTATCCT…
	gms1564vp ????????????????????????????????????????????????????????CACAATCTCTAGCAACCACTGAATCATAGCCTGAGCAGGGCTTGAAATCAACACACTCTCCATCCTCCCCCTAATTTCAAAATCCCACCACCCACGGGCTATTGAGGCCGCAACCAAGTACTTTCTAGTCCAAGCAGCTGCCTCCACCCTAGTACTATTCTCAGGAATAACCAATGCCTGACACACCGGACAATGGGATATTACCCAACTCACCCACCCAGTGTCATGCCTAGTGCTCACCGCGGCCCTTTCAATAAAACTAGGTCTAGTACCATTCCACTTCTGATTCCCAGAAGTCCTACAAGGCTCCCCACTAACTACAGGACTTATCCT…
	gms_1603vp ?????????????????????????????????????????????GGCACTACCCTCACAATCTCTAGCAACCACTGAATCATAGCCTGAGCAGGGCTTGAAATCAACACACTCTCCATTCTCCCCCTAATTTCAAAATCCCACCACCCACGGGCTATTGAGGCCGCAACCAAGTACTTTCTAGTCCAAGCAGCTGCCTCCACCCTAGTACTATTCTCAGGAATAACCAATGCCTGACACACCGGACAATGGGATATTACCCAACTCACCCACCCAGTGTCATGCCTAGTGCTCACCGCGGCCCTTTCAATAAAACTAGGTCTAGTACCATTCCACTTCTGATTCCCAGAGGTCCTACAAGGCTCCCCACTAACTACAGGACTTATCC…
	gms1604vp ATGAACCCCCAAGCAAAGCTAATTTTCACACTTAGCCTGCTACTAGGCACTACCCTCACAATCTCTAGCAACCACTGAATCATAGCCTGAGCAGGGCTTGAAATCAACACACTCTCCATCCTCCCCCTAATTTCAAAATCCCACCACCCACGGGCTATTGAGGCCGCAACCAAGTACTTTCTAGTCCAAGCAGCTGCCTCCACCCTAGTACTATTCTCAGGAATAACCAATGCCTGACACACCGGACAATGGGATATTACCCAACTCACCCACCCAGTGTCATGCCTAGTGCTCACCGCGGCCCTTTCAATAAAACTAGGTCTAGTACCATTCCACTTCTGATTCCCAGAGGTCCTACAAGGCTCCCCACTAACTACAGGACTTATCCT…
	gms1605vp ATGAACCCCCAAGCAAAGCTAATTTTCACGCTTAGCCTGCTACTGAGCACTACCCTCACAATCTCTAGCAACCACTGAATCATAGCCTGAGCAGGGCTTGAAATCAACACACTCTCCATCCTCCCCCTAATTTCAAAATCCCACCACCCACGGGCTATTGAGGCCGCAACCAAGTACTTTCTAGTCCAAGCAGCTGCCTCCACCCTAGTACTATTCTCAGGAATAACCAATGCCTGACACACCGGACAATGGGATATTACCCAACTCACCCACCCAGTGTCATGCCTAGTGCTCACCGCGGCCCTTTCAATAAAACTAGGTCTAGTACCATTCCACTTCTGATTCCCAGAGGTCCTACAAGGCTCCCCACTAACTACAGGACTTATCCT…
	gms1606vp ATGAACCCCCAGGCAAAGCTAATTTTCACGCTTAGCCTGCTACTGAGCACTACCCTCACAATCTCTAGCAACCACTGAATCATAGCCTGAGCAGGGCTTGAAATCAACACACTCTCCATCCTCCCCCTAATTTCAAAATCCCACCACCCACGGGCTATTGAGGCCGCAACCAAGTACTTTCTAGTCCAAGCAGCTGCCTCCACCCTAGTACTATTCTCAGGAATAACCAATGCCTGACACACCGGACAATGGGATATTACCCAACTCACCCACCCAGTGTCATGCCTAGTGCTCACCGCGGCCCTTTCAATAAAACTAGGTCTAGTACCATTCCACTTCTGATTCCCAGAAGTCCTACAAGGCTCCCCACTAACTACAGGACTTATCCT…
	jk05045vp ATGAACCCCCAAGCAAAGCTAATTTTCACGCTTAGCCTGCTACTAGGCACTACCCTCACAATCTCTAGCAACCACTGAATCATAGCCTGAGCAGGGCTTGAAATCAACACACTCTCCATCCTCCCCCTAATTTCAAAATCCCACCACCCACGGGCTATTGAGGCCGCAACCAAGTACTTTCTAGTCCAAGCAGCTGCCTCCACCCTAGTACTATTCTCAGGAATAACCAATGCCTGACACACCGGACAATGGGATATTACCCAACTCACCCACCCAGTGTCATGCCTAGTGCTCACCGCGGCCCTTTCAATAAAACTAGGTCTAGTACCATTCCACTTCTGATTCCCAGAGGTCCTACAAGGCTCCCCACTAACTACAGGACTTATCCT…
	jk05046vp ATGAACCCCCAAGCAAAGCTAATTTTCACGCTTAGCCTGCTACTAGGCACTACCCTCACAATCTCTAGCAACCACTGAATCATAGCCTGAGCAGGGCTTGAAATCAACACACTCTCCATCCTCCCCCTAATTTCAAAATCCCACCACCCACGGGCTATTGAGGCCGCAACCAAGTACTTTCTAGTCCAAGCAGCTGCCTCCACCCTAGTACTATTCTCAGGAATAACCAATGCCTGACACACCGGACAATGGGATATTACCCAACTCACCCACCCAGTGTCATGCCTAGTGCTCACCGCGGCCCTTTCAATAAAACTAGGTCTAGTACCATTCCACTTCTGATTCCCAGAAGTCCTACAAGGCTCCCCACTAACTACAGGACTTATCCT…
	jk05048vp ATGAACCCCCAAGCAAAGCTAATTTTCACGCTTAGCCTGCTACTAGGCACTACCCTCACAATCTCTAGCAACCACTGAATCATAGCCTGAGCAGGGCTTGAAATCAACACACTCTCCATTCTCCCCCTAATTTCAAAATCCCACCACCCACGGGCTATTGAGGCCGCAACCAAGTACTTTCTAGTCCAAGCAGCTGCCTCCACCCTAGTACTATTCTCAGGAATAACCAATGCCTGACACACCGGACAATGGGATATTACCCAACTCACCCACCCAGTGTCATGCCTAGTGCTCACCGCGGCCCTTTCAATAAAACTAGGTCTAGTACCATTCCACTTCTGATTCCCAGAGGTCCTACAAGGCTCCCCACTAACTACAGGACTTATCCT…
	mm183vp ATGAACCCCCAAGCAAAGCTAATTTTCACGCTTAGCCTGCTACTAGGCACTACCCTCACAATCTCTAGCAACCACTGAATCATAGCCTGAGCAGGGCTTGAAATCAACACACTCTCCATCCTCCCCCTAATTTCAAAATCCCACCACCCACGGGCTATTGAGGCCGCAACCAAGTACTTTCTAGTCCAAGCAGCTGCCTCCACCCTAGTACTATTCTCAGGAATAACCAATGCCTGACACACCGGACAATGGGATATTACCCAACTCACCCACCCAGTGTCATGCCTAGTGCTCACCGCGGCCCTTTCAATAAAACTAGGTCTAGTACCATTCCACTTCTGATTCCCAGAAGTCCTACAAGGCTCCTCGCTAACTACAGGACTTATCCTAT…
	RB264vp ATGAACCCCCAAGCAAAGCTAATTTTCACGCTTAGCCTGCTACTAGGCACTACCCTCACAATCTCTAGCAACCACTGAATCATAGCCTGAGCAGGGCTTGAAATCAACACACTCTCCATCCTCCCCCTAATTTCAAAATCCCACCACCCACGGGCTATTGAGGCCGCAACCAAGTACTTTCTAGTCCAAGCAGCTGCCTCCACCCTAGTACTATTCTCAGGAATAACCAATGCCTGACACACCGGACAATGGGATATTACCCAACTCACCCACCCAGTGTCATGCCTAGTGCTCACCGCGGCCCTTTCAATAAAACTAGGTCTAGTACCATTCCACTTCTGATTCCCAGAAGTCCTACAAGGCTCCCCACTAACTACAGGACTTATCCTAT…
	RB265vp ATGAACCCCCAAGCAAAGCTAATTTTCACGCTTAGCCTGCTACTAGGCACTACCCTCACAATCTCTAGCAACCACTGAATCATAGCCTGAGCAGGGCTTGAAATCAACACACTCTCCATCCTCCCCCTAATTTCAAAATCCCACCACCCACGGGCTATTGAGGCCGCAACCAAGTACTTTCTAGTCCAAGCAGCTGCCTCCACCCTAGTACTATTCTCAGGAATAACCAATGCCTGACACACCGGACAATGGGATATTACCCAACTCACCCACCCAGTGTCATGCCTAGTGCTCACCGCGGCCCTTTCAATAAAACTAGGTCTAGTACCATTCCACTTCTGATTCCCAGAAGTCCTACAAGGCTCCCCACTAACTACAGGACTTATCCTAT…
	PcPr021vp ATGAACCCCCGAGCAAAGCTAATTTTCACGCTTAGCCTGCTACTAGGCACTACCCTCACAATCTCTAGCAACCACTGAATCATAGCCTGAGCAGGGCTTGAAATCAACACACTCTCCATCCTCCCCCTAATTTCAAAATCCCACCACCCACGGGCTATTGAGGCCGCAACCAAGTACTTTCTAGTCCAAGCAGCTGCCTCCACCCTAGTACTATTCTCAGGAATAACCAATGCCTGACACACCGGACAATGGGATATTACCCAACTCACCCACCCAGTGTCATGCCTAGTGCTCACCGCGGCCCTTTCAATAAAACTAGGTCTAGTACCATTCCACTTCTGATTCCCAGAAGTCCTACAAGGCTCCCCACTAACTACAGGACTTATCCT…
	gms1334vp ATGAACCCCCAAGCAAAGCTAATTTTCACGCTTAGCCTGCTACTAGGCACTACCCTCACAATCTCTAGCAACCACTGAATCATAGCCTGAGCAGGGCTTGAAATCAACACACTCTCCATCCTCCCCCTAATTTCAAAATCCCACCACCCACGGGCTATTGAGGCCGCAACCAAGTACTTTCTAGTCCAAGCAGCTGCCTCCACCCTAGTACTATTCTCAGGAATAACCAATGCCTGACACACCGGACAATGGGATATTACCCAACTCACCCACCCAGTGTCATGCCTAGTGCTCACCGCGGCCCTTTCAATAAAACTAGGTCTAGTACCATTCCACTTCTGATTCCCAGAAGTCCTACAAGGCTCCCCACTAACTACAGGACTTATCCT…
	gms1346vp ATGAACCCCCAAGCAAAGCTAATTTTCACGCTTAGCCTGCTACTAGGCACTACCCTCACAATCTCTAGCAACCACTGAATCATAGCCTGAGCAGGGCTTGAAATCAACACACTCTCCATCCTCCCCCTAATTTCAAAATCCCACCACCCACGGGCTATTGAGGCCGCAACCAAGTACTTTCTAGTCCAAGCAGCTGCCTCCACCCTAGTACTATTCTCAGGAATAACCAATGCCTGACACACCGGACAATGGGATATTACCCAACTCACCCACCCAGTGTCATGCCTAGTGCTCACCGCGGCCCTTTCAATAAAACTAGGTCTAGTACCATTCCACTTCTGATTCCCAGAAGTCCTACAAGGCTCCCCACTAACTACAGGACTTATCCT…
	RB251vp ATGAACCCCCAAGCAAAGCTAATTTTCACGCTTAGCCTGCTACTAGGCACTACCCTCACAATCTCTAGCAACCACTGAATCATAGCCTGAGCAGGGCTTGAAATCAACACACTCTCCATCCTCCCCCTAATTTCAAAATCCCACCACCCACGGGCTATTGAGGCCGCAACCAAGTACTTTCTAGTCCAAGCAGCTGCCTCCACCCTAGTACTATTCTCAGGAATAACCAATGCCTGACACACCGGACAATGGGATATTACCCAACTCACCCACCCAGTGTCATGCCTAGTGCTCACCGCGGCCCTTTCAATAAAACTAGGTCTAGTACCATTCCACTTCTGATTCCCAGAAGTCCTACAAGGCTCCCCACTAACTACAGGACTTATCCTAT…
	RB252vp ATGAACCCCCAAGCAAAGCTAATTTTCACGCTTAGCCTGCTACTAGGCACTACCCTCACAATCTCTAGCAACCACTGAATCATAGCCTGAGCAGGGCTTGAAATCAACACACTCTCCATCCTCCCCCTAATTTCAAAATCCCACCACCCACGGGCTATTGAGGCCGCAACCAAGTACTTTCTAGTCCAAGCAGCTGCCTCCACCCTAGTACTATTCTCAGGAATAACCAATGCCTGACACACCGGACAATGGGATATTACCCAACTCACCCACCCAGTGTCATGCCTAGTGCTCACCGCGGCCCTTTCAATAAAACTAGGTCTAGTACCATTCCACTTCTGATTCCCAGAAGTCCTACAAGGCTCCCCACTAACTACAGGACTTATCCTAT…
	RB253vp ATGAACCCCCAAGCAAAGCTAATTTTCACGCTTAGCCTGCTACTAGGCACTACCCTCACAATCTCTAGCAACCACTGAATCATAGCCTGAGCAGGGCTTGAAATCAACACACTCTCCATTCTCCCCCTAATTTCAAAATCCCACCACCCACGGGCTATTGAGGCCGCAACCAAGTACTTTCTAGTCCAAGCAGCTGCCTCCACCCTAGTACTATTCTCAGGAATAACCAATGCCTGACACACCGGACAATGGGATATTACCCAACTCACCCACCCAGTGTCATGCCTAGTGCTCACCGCGGCCCTTTCAATAAAACTAGGTCTAGTACCATTCCACTTCTGATTCCCAGAGGTCCTACAAGGCTCCCCACTAACTACAGGACTTATCCTAT…
	RB254vp ATGAACCCCCAAGCAAAGCTAATTTTCACACTTAGCCTGCTACTAGGCACTACCCTCACAATCTCTAGCAACCACTGAATCATAGCCTGAGCAGGGCTTGAAATCAACACACTCTCCATCCTCCCCCTAATTTCAAAATCCCACCACCCACGGGCTATTGAGGCCGCAACCAAGTACTTTCTAGTCCAAGCAGCTGCCTCCACCCTAGTACTATTCTCAGGAATAACCAATGCCTGACACACCGGACAATGGGATATTACCCAACTCACCCACCCAGTGTCATGCCTAGTGCTCACCGCGGCCCTTTCAATAAAACTAGGTCTAGTACCATTCCACTTCTGATTCCCAGAGGTCCTACAAGGCTCCCCACTAACTACAGGACTTATCCTAT…
	RB258vp ATGAACCCCCAAGCAAAGCTAATTTTCACGCTTAGCCTGCTACTAGGCACTACCCTCACAATCTCTAGCAACCACTGAATCATAGCCTGAGCAGGGCTTGAAATCAACACACTCTCCATCCTCCCCCTAATTTCAAAATCCCACCACCCACGGGCTATTGAGGCCGCAACCAAGTACTTTCTAGTCCAAGCAGCTGCCTCCACCCTAGTACTATTCTCAGGAATAACCAATGCCTGACACACCGGACAATGGGATATTACCCAACTCACCCACCCAGTGTCATGCCTAGTGCTCACCGCGGCCCTTTCAATAAAACTAGGTCTAGTACCATTCCACTTCTGATTCCCAGAAGTCCTACAAGGCTCCTCGCTAACTACAGGACTTATCCTAT…
	RB259vp ATGAACCCCCAAGCAAAGCTAATTTTCACGCTTAGCCTGCTACTAGGCACTACCCTCACAATCTCTAGCAACCACTGAATCATAGCCTGAGCAGGGCTTGAAATCAACACACTCTCCATCCTCCCCCTAATTTCAAAATCCCACCACCCACGGGCTATTGAGGCCGCAACCAAGTACTTTCTAGTCCAAGCAGCTGCCTCCACCCTAGTACTATTCTCAGGAATAACCAATGCCTGACACACCGGACAATGGGATATTACCCAACTCACCCACCCAGTGTCATGCCTAGTGCTCACCGCGGCCCTTTCAATAAAACTAGGTCTAGTACCATTCCACTTCTGATTCCCAGAAGTCCTACAAGGCTCCTCGCTAACTACAGGACTTATCCTAT…
	RB261vp ATGAACCCCCAAGCAAAGCTAATTTTCACGCTTAGCCTGCTACTAGGCACTACCCTCACAATCTCTAGCAACCACTGAATCATAGCCTGAGCAGGGCTTGAAATCAACACACTCTCCATCCTCCCCCTAATTTCAAAATCCCACCACCCACGGGCTATTGAGGCCGCAACCAAGTACTTTCTAGTCCAAGCAGCTGCCTCCACCCTAGTACTATTCTCAGGAATAACCAATGCCTGACACACCGGACAATGGGATATTACCCAACTCACCCACCCAGTGTCATGCCTAGTGCTCACCGCGGCCCTTTCAATAAAACTAGGTCTAGTACCATTCCACTTCTGATTCCCAGAAGTCCTACAAGGCTCCCCACTAACTACAGGACTTATCCTAT…
	RB262vp ATGAACCCCCAAGCAAAACTAATTTTCACGCTTAGCCTGCTACTAGGCACTACCCTCACAATCTCTAGCAACCACTGAATCATAGCCTGAGCAGGGCTTGAAATCAACACACTCTCCATCCTCCCCCTAATTTCAAAATCCCACCACCCACGGGCTATTGAGGCCGCAACCAAGTACTTTCTAGTCCAAGCAGCTGCCTCCACCCTAGTACTATTCTCAGGAATAACCAATGCCTGACACACCGGACAATGGGATATTACCCAACTCACCCACCCAGTGTCATGCCTAGTGCTCACCGCGGCCCTTTCAATAAAACTAGGTCTAGTACCATTCCACTTCTGATTCCCAGAAGTCCTACAAGGCTCCCCACTAACTACAGGACTTATCCTAT…
	RB263vp ATGAACCCCCAAGCAAAGCTAATTTTCACGCTTAGCCTGCTACTAGGCACTACCCTCACAATCTCTAGCAACCACTGAATCATAGCCTGAGCAGGGCTTGAAATCAACACACTCTCCATCCTCCCCCTAATTTCAAAATCCCACCACCCACGGGCTATTGAGGCCGCAACCAAGTACTTTCTAGTCCAAGCAGCTGCCTCCACCCTAGTACTATTCTCAGGAATAACCAATGCCTGACACACCGGACAATGGGATATTACCCAACTCACCCACCCAGTGTCATGCCTAGTGCTCACCGCGGCCCTTTCAATAAAACTAGGTCTAGTACCATTCCACTTCTGATTCCCAGAAGTCCTACAAGGCTCCCCACTAACTACAGGACTTATCCTAT…
	RB266vp ATGAACCCCCAAGCAAAGCTAATTTTCACGCTTAGCCTGCTACTAGGCACTACCCTCACAATCTCTAGCAACCACTGAATCATAGCCTGAGCAGGGCTTGAAATCAACACACTCTCCATCCTCCCCCTAATTTCAAAATCCCACCACCCACGGGCTATTGAGGCCGCAACCAAGTACTTTCTAGTCCAAGCAGCTGCCTCCACCCTAGTACTATTCTCAGGAATAACCAATGCCTGACACACCGGACAATGGGATATTACCCAACTCACCCACCCAGTGTCATGCCTAGTGCTCACCGCGGCCCTTTCAATAAAACTAGGTCTAGTACCATTCCACTTCTGATTCCCAGAAGTCCTACAAGGCTCCCCACTAACTACAGGACTTATCCTAT…
	RB213vp ATGAACCCCCAAGCAAAGCTAATTTTCACGCTTAGCCTGCTACTAGGCACTACCCTCACAATCTCTAGCAACCACTGAATCATAGCCTGAGCAGGGCTTGAAATCAACACACTCTCCATCCTCCCCCTAATTTCAAAATCCCACCACCCACGGGCTATTGAGGCCGCAACCAAGTACTTTCTAGTCCAAGCAGCTGCCTCCACCCTAGTACTATTCTCAGGAATAACCAATGCCTGACACACCGGACAATGGGATATTACCCAACTCACCCACCCAGTGTCATGCCTAGTGCTCACCGCGGCCCTTTCAATAAAACTAGGTCTAGTACCATTCCACTTCTGATTCCCAGAAGTCCTACAAGGCTCCCCACTAACTACAGGACTTATCCTAT…
	RB214vp ATGAACCCCCAAGCAAAGCTAATTTTCACGCTTAGCCTGCTACTAGGCACTACCCTCACAATCTCTAGCAACCACTGAATCATAGCCTGAGCAGGGCTTGAAATCAACACACTCTCCATCCTCCCCCTAATTTCAAAATCCCACCACCCACGGGCTATTGAGGCCGCAACCAAGTACTTTCTAGTCCAAGCAGCTGCCTCCACCCTAGTACTATTCTCAGGAATAACCAATGCCTGACACACCGGACAATGGGATATTACCCAACTCACCCACCCAGTGTCATGCCTAGTGCTCACCGCGGCCCTTTCAATAAAACTAGGTCTAGTACCATTCCACTTCTGATTCCCAGAAGTCCTACAAGGCTCCCCACTAACTACAGGACTTATCCTAT…
	RB215vp ATGAACCCCCAAGCAAAGCTAATTTTCACGCTTAGCCTGCTACTAGGCACTACCCTCACAATCTCTAGCAACCACTGAATCATAGCCTGAGCAGGGCTTGAAATCAACACACTCTCCATCCTCCCCCTAATTTCAAAATCCCACCACCCACGGGCTATTGAGGCCGCAACCAAGTACTTTCTAGTCCAAGCAGCTGCCTCCACCCTAGTACTATTCTCAGGAATAACCAATGCCTGACACACCGGACAATGGGATATTACCCAACTCACCCACCCAGTGTCATGCCTAGTGCTCACCGCGGCCCTTTCAATAAAACTAGGTCTAGTACCATTCCACTTCTGATTCCCAGAAGTCCTACAAGGCTCCCCACTAACTACAGGACTTATCCTAT…
	RB216vp ATGAACCCCCAAGCAAAGCTAATTTTCACGCTTAGCCTGCTACTAGGCACTACCCTCACAATCTCTAGCAACCACTGAATCATAGCCTGAGCAGGGCTTGAAATCAACACACTCTCCATCCTCCCCCTAATTTCAAAATCCCACCACCCACGGGCTATTGAGGCCGCAACCAAGTACTTTCTAGTCCAAGCAGCTGCCTCCACCCTAGTACTATTCTCAGGAATAACCAATGCCTGACACACCGGACAATGGGATATTACCCAACTCACCCACCCAGTGTCATGCCTAGTGCTCACCGCGGCCCTTTCAATAAAACTAGGTCTAGTACCATTCCACTTCTGATTCCCAGAAGTCCTACAAGGCTCCCCACTAACTACAGGACTTATCCTAT…
	RB217vp ATGAACCCCCAAGCAAAGCTAATTTTCACGCTTAGCCTGCTACTAGGCACTACCCTCACAATCTCTAGCAACCACTGAATCATAGCCTGAGCAGGGCTTGAAATCAACACACTCTCCATCCTCCCCCTAATTTCAAAATCCCACCACCCACGGGCTATTGAGGCCGCAACCAAGTACTTTCTAGTCCAAGCAGCTGCCTCCACCCTAGTACTATTCTCAGGAATAACCAATGCCTGACACACCGGACAATGGGATATTACCCAACTCACCCACCCAGTGTCATGCCTAGTGCTCACCGCGGCCCTTTCAATAAAACTAGGTCTAGTACCATTCCACTTCTGATTCCCAGAAGTCCTACAAGGCTCCCCACTAACTACAGGACTTATCCTAT…
	RB270vp ATGAACCCCCAAGCAAAGCTAATTTTCACGCTTAGCCTGCTACTAGGCACTACCCTCACAATCTCTAGCAACCACTGAATCATAGCCTGAGCAGGGCTTGAAATCAACACACTCTCCATCCTCCCCCTAATTTCAAAATCCCACCACCCACGGGCTATTGAGGCCGCAACCAAGTACTTTCTAGTCCAAGCAGCTGCCTCCACCCTAGTACTATTCTCAGGAATAACCAATGCCTGACACACCGGACAATGGGATATTACCCAACTCACCCACCCAGTGTCATGCCTAGTGCTCACCGCGGCCCTTTCAATAAAACTAGGTCTAGTACCATTCCACTTCTGATTCCCAGAAGTCCTACAAGGCTCCCCACTAACTACAGGACTTATCCTAT…
	RB271vp ATGAACCCCCAAGCAAAGCTAATTTTCACGCTTAGCCTGCTACTAGGCACTACCCTCACAATCTCTAGCAACCACTGAATCATAGCCTGAGCAGGGCTTGAAATCAACACACTCTCCATTCTCCCCCTAATTTCAAAATCCCACCACCCACGGGCTATTGAGGCCGCAACCAAGTACTTTCTAGTCCAAGCAGCTGCCTCCACCCTAGTACTATTCTCAGGAATAACCAATGCCTGACACACCGGACAATGGGATATTACCCAACTCACCCACCCAGTGTCATGCCTAATGCTCACCGCGGCCCTTTCAATAAAACTAGGTCTAGTACCATTCCACTTCTGATTCCCAGAGGTCCTACAAGGCTCCCCACTAACTACAGGACTTATCCTAT…
	dhb5793vs ATGAACCCCCAAGCAAAGCTAATTTTCACGCTTAGCCTGCTACTAGGCACTACCCTCACAATCTCTAGCAACCACTGAATCATAGCCTGAGCAGGGCTTGAAATCAACACACTCTCCATTCTCCCCCTAATTTCAAAATCCCACCACCCACGAGCTATTGAAGCAGCAACCAAGTACTTTCTAGTCCAAGCAGCTGCCTCCACCCTAGTGCTATTCTCAGGAATAACCAATGCCTGACACACCGGACAATGAGATATTACCCAACTCACCCACCCAGTGTCATGCCTAGTGCTCACCGCAGCCCTTTCAATAAAACTAGGTCTAGTACCATTCCACTTCTGATTCCCAGAAGTCCTACAAGGCTCCCCACTAACTACAGGACTTATCCT…
	dhb5796vs ATGAACCCCCAAGCAAAGCTAATTTTCACGCTTAGCCTGCTACTAGGCACTACCCTCACAATCTCTAGCAACCACTGAATCATAGCCTGAGCAGGGCTTGAAATCAACACACTCTCCATTCTCCCCCTAATTTCAAAATCCCACCACCCACGAGCTATTGAAGCAGCAACCAAGTACTTTCTAGTCCAAGCAGCTGCCTCCACCCTAGTGCTATTCTCAGGAATAACCAATGCCTGACACACCGGACAATGAGATATTACCCAACTCACCCACCCAGTGTCATGCCTAGTGCTCACCGCGGCCCTTTCAATAAAACTAGGTCTAGTACCATTCCACTTCTGATTCCCAGAAGTCCTACAAGGCTCCCCACTAACTACAGGACTTATCCT…
	dhb5786vs ATGAACCCCCAAGCAAAGCTAATTTTCACGCTTAGCCTGCTACTAGGCACTACCCTCACAATCTCTAGCAACCACTGAATCATAGCCTGAGCAGGGCTTGAAATCAACACACTCTCCATTCTCCCCCTAATTTCAAAATCCCACCACCCACGAGCTATTGAAGCAGCAACCAAGTACTTTCTAGTCCAAGCAGCTGCCTCCACCCTAGTGCTATTCTCAGGAATAACCAATGCCTGACACACCGGACAATGAGATATTACCCAACTCACCCACCCAGTGTCATGCCTAGTGCTCACCGCGGCCCTTTCAATAAAACTAGGTCTAGTACCATTCCACTTCTGATTCCCAGAAGTCCTACAAGGCTCCCCACTAACTACAGGACTTATCCT…
	gms1631vs ATGAACCCCCAAGCAAAGCTAATTTTCACGCTTAGCCTGCTACTAGGCACTACCCTCACAATCTCTAGCAACCACTGAATCATAGCCTGAGCAGGGCTTGAAATCAACACACTCTCCATTCTCCCCCTAATTTCAAAATCCCACCACCCACGAGCTATTGAAGCAGCAACCAAGTACTTTCTAGTCCAAGCAGCTGCCTCCACCCTAGTGCTATTCTCAGGAATAACCAATGCCTGACACACCGGACAATGAGATATTACCCAACTCACCCACCCAGTGTCATGCCTAGTGCTCACCGCGGCCCTTTCAATAAAACTAGGTCTAGTACCATTCCACTTCTGATTCCCAGAAGTCCTACAAGGCTCCCCACTAACTACAGGACTTATCCT…
	gms1638vs ATGAACCCCCAAGCAAAGCTAATTTTCACGCTTAGCCTGCTACTAGGCACTACCCTCACAATCTCTAGCAACCACTGAATCATAGCCTGAGCAGGGCTTGAAATCAACACACTCTCCATTCTCCCCCTAATTTCAAAATCCCACCACCCACGAGCTATTGAAGCAGCAACCAAGTACTTTCTAGTCCAAGCAGCTGCCTCCACCCTAGTGCTATTCTCAGGAATAACCAATGCCTGACACACCGGACAATGAGATATTACCCAACTCACCCACCCAGTGTCATGCCTAGTGCTCACCGCGGCCCTTTCAATAAAACTAGGTCTAGTACCATTCCACTTCTGATTCCCAGAAGTCCTACAAGGCTCCCCACTAACTACAGGACTTATCCT…
	jk05133vs ATGAACCCCCAAGCAAAGCTAATTTTCACGCTTAGCCTGCTACTAGGCACTACCCTCACAATCTCTAGCAACCACTGAATCATAGCCTGAGCAGGGCTTGAAATCAACACACTCTCCATTCTCCCCCTAATTTCAAAATCCCACCACCCACGAGCTATTGAAGCAGCAACCAAGTACTTTCTAGTCCAAGCAGCTGCCTCCACCCTAGTGCTATTCTCAGGAATAACCAATGCCTGACACACCGGACAATGAGATATTACCCAACTCACCCACCCAGTGTCATGCCTAGTGCTCACCGCGGCCCTTTCAATAAAACTAGGTCTAGTACCATTCCACTTCTGATTCCCAGAAGTCCTACAAGGCTCCCCACTAACTACAGGACTTATCCT…
	gms1640vs ATGAACCCCCAAGCAAAGCTAATTTTCACGCTTAGCCTGCTACTAGGCACTACCCTCACAATCTCTAGCAACCACTGAATCATAGCCTGAGCAGGGCTTGAAATCAACACACTCTCCATTCTCCCCCTAATTTCAAAATCCCACCACCCACGAGCTATTGAAGCAGCAACCAAGTACTTTCTAGTCCAAGCAGCTGCCTCCACCCTAGTGCTATTCTCAGGAATAACCAACGCCTGACACACCGGACAATGAGATATTACCCAACTCACCCACCCAGTGTCATGCCTAGTGCTCACCGCGGCCCTTTCAATAAAACTAGGTCTAGTACCATTCCACTTCTGATTCCCAGAAGTCCTACAAGGCTCCCCACTAACTACAGGACTTATCCT…
	aek410vs ATGAACCCCCAAGCAAAGCTAATTTTCACGCTTAGCCTGCTACTAGGCACTACCCTCACAATCTCTAGCAACCACTGAATCATAGCCTGAGCAGGGCTTGAAATCAACACACTCTCCATTCTCCCCCTAATTTCAAAATCCCACCACCCACGAGCTATTGAAGCAGCAACCAAGTACTTTCTAGTCCAAGCAGCTGCCTCCACCCTAGTGCTATTCTCAGGAATAACCAATGCCTGACACACCGGACAATGAGATATTACCCAACTCACCCACCCAGTGTCATGCCTAGTGCTCACCGCGGCCCTTTCAATAAAACTAGGTCTAGTACCATTCCACTTCTGATTCCCAGAAGTCCTACAAGGCTCCCCCCTAACTACAGGACTTATCCTA…
	jk03070vp ATGAACCCCCAAGCAAAGCTAATTTTCACGCTTAGCCTGCTACTAGGCACTACCCTCACAATCTCTAGCAACCACTGAATCATAGCCTGAGCAGGGCTTGAAATCAACACACTCTCCATCCTCCCCCTAATTTCAAAATCCCACCACCCACGGGCTATTGAGGCCGCAACCAAGTACTTTCTAGTCCAAGCAGCTGCCTCCACCCTAGTACTATTCTCAGGAATAACCAATGCCTGACACACCGGACAATGGGATATTACCCAACTCACCCACCCAGTGTCATGCCTAGTGCTCACCGCGGCCCTTTCAATAAAACTAGGTCTAGTGCCATTCCACTTCTGATTCCCAGAAGTCCTACAAGGCTCCCCACTAACTACAGGACTTATCCT…
	gms2405vp ATGAACCCCCAAGCAAAGCTAATTTTCACGCTTAGCCTGCTACTAGGCACTACCCTCACAATCTCTAGCAACCACTGAATCATAGCCTGAGCAGGGCTTGAAATCAACACACTCTCCATCCTCCCCCTAATTTCAAAATCCCACCACCCACGGGCTATTGAGGCCGCAACCAAGTACTTTCTAGTCCAAGCAGCTGCCTCCACCCTAGTACTATTCTCAGGAATAACCAATGCCTGACACACCGGACAATGGGATATTACCCAACTCACCCACCCAGTGTCATGCCTAGTGCTCACCGCGGCCCTTTCAATAAAACTAGGTCTAGTACCATTCCACTTCTGATTCCCAGAAGTCCTACAAGGCTCCTCTCTAACTACAGGACTTATCCT…
	gms2407vp ATGAACCCCCAAGCAAAGCTAATTTTCACGCTTAGCCTGCTACTAGGCACTACCCTCACAATCTCTAGCAACCACTGAATCATAGCCTGAGCAGGGCTTGAAATCAACACACTCTCCATCCTCCCCCTAATTTCAAAATCCCACCACCCACGGGCTATTGAGGCCGCAACCAAGTACTTTCTAGTCCAAGCAGCTGCCTCCACCCTAGTACTATTCTCAGGAATAACCAATGCCTGACACACCGGACAATGGGATATTACCCAACTCACCCACCCAGTGTCATGCCTAGTGCTCACCGCGGCCCTTTCAATAAAACTAGGTCTAGTACCATTCCACTTCTGATTCCCAGAAGTCCTACAAGGCTCCCCACTAACTACAGGACTTATCCT…
	gms2417vp ATGAACCCCCAAGCAAAACTAATTTTCACGCTTAGCCTGCTACTAGGCACTACCCTCACAATCTCTAGCAACCACTGAATCATAGCCTGAGCAGGGCTTGAAATCAACACACTCTCCATCCTCCCCCTAATTTCAAAATCCCACCACCCACGGGCTATTGAGGCCGCAACCAAGTACTTTCTAGTCCAAGCAGCTGCCTCCACCCTAGTACTATTCTCAGGAATAACCAATGCCTGACACACCGGACAATGGGATATTACCCAACTCACCCACCCAGTGTCATGCCTAGTGCTCACCGCGGCCCTTTCAATAAAACTAGGTCTAGTACCATTCCACTTCTGATTCCCAGAAGTCCTACAAGGCTCCCCACTAACTACAGGACTTATCCT…
	gms2404vp ATGAACCCCCAAGCAAAGCTAATTTTCACGCTTAGCCTGCTACTAGGCACTACCCTCACAATCTCTAGCAACCACTGAATCATAGCCTGAGCAGGGCTTGAAATCAACACACTCTCCATCCTCCCCCTAATTTCAAAATCCCACCACCCACGGGCTATTGAGGCCGCAACCAAGTACTTTCTAGTCCAAGCAGCTGCCTCCACCCTAGTACTATTCTCAGGAATAACCAATGCCTGACACACCGGACAATGGGATATTACCCAACTCACCCACCCAGTGTCATGCCTAGTGCTCACCGCGGCCCTTTCAATAAAACTAGGTCTAGTACCATTCCACTTCTGATTCCCAGAAGTCCTACAAGGCTCCCCACTAACTACAGGACTTATCCT…
	gms2234 ATGAACCCCCAAGCAAAGCTAATTTTCACGCTTAGCCTGCTACTAGGCACTACCCTCACAATCTCTAGCAACCACTGAATCATAGCCTGAGCAGGGCTTGAAATCAACACACTCTCCATCCTCCCCCTAATTTCAAAATCCCACCACCCACGGGCTATTGAGGCCGCAACCAAGTACTTTCTAGTCCAAGCAGCTGCCTCCACCCTAGTACTATTCTCAGGAATAACCAATGCCTGACACACCGGACAATGGGATATTACCCAACTCACCCACCCAGTGTCATGCCTAGTGCTCACCGCGGCCCTTTCAATAAAACTAGGTCTAGTGCCATTCCACTTCTGATTCCCAGAAGTCCTACAAGGCTCCCCACTAACTACAGGACTTATCCTAT…
	gms2238 ATGAACCCCCAAGCAAAGCTAATTTTCACGCTTAGCCTGCTACTAGGCACTACCCTCACAATCTCTAGCAACCACTGAATCATAGCCTGAGCAGGGCTTGAAATCAACACACTCTCCATTCTCCCCCTAATTTCAAAATCCCACCACCCACGGGCTATTGAGGCCGCAACCAAGTACTTTCTAGTCCAAGCAGCTGCCTCCACCCTAGTACTATTCTCAGGAATAACCAATGCCTGACACACCGGACAATGGGATATTACCCAACTCACCCACCCAGTGTCATGCCTAGTGCTCACCGCGGCCCTTTCAATAAAACTAGGTCTAGTACCATTCCACTTCTGATTCCCAGAGGTCCTACAAGGCTCCCCACTAACTACAGGACTTATCCTAT…
	gms2442 ATGAACCCCCAAGCAAAGCTAATTTTCACGCTTAGCCTGCTACTAGGCACTACCCTCACAATCTCTAGCAACCACTGAATCATAGCCTGAGCAGGGCTTGAAATCAACACACTCTCCATCCTCCCCCTAATTTCAAAATCCCACCACCCACGGGCTATTGAGGCCGCAACCAAGTACTTTCTAGTCCAAGCAGCTGCCTCCACCCTAGTACTATTCTCAGGAATAACCAATGCCTGACACACCGGACAATGGGATATTACCCAACTCACCCACCCAGTGTCATGCCTAGTGCTCACCGCGGCCCTTTCAATAAAACTAGGTCTAGTACCATTCCACTTCTGATTCCCAGAAGTCCTACAAGGCTCCCCACTAACTACAGGACTTATCCTAT…
	gms2506 ATGAACCCCCAAGCAAAGCTAATTTTCACGCTTAGCCTGCTACTAGGCACTACCCTCACAATCTCTAGCAACCACTGAATCATAGCCTGAGCAGGGCTTGAAATCAACACACTCTCCATCCTCCCCCTAATTTCAAAATCCCACCACCCACGGGCTATTGAGGCCGCAACCAAGTACTTTCTAGTCCAAGCAGCTGCCTCCACCCTAGTACTATTCTCAGGAATAACCAATGCCTGACACACCGGACAATGGGATATTACCCAACTCACCCACCCAGTGTCATGCCTAGTGCTCACCGCGGCCCTTTCAATAAAACTAGGTCTAGTACCATTCCACTTCTGATTCCCAGAAGTCCTACAAGGCTCCCCACTAACTACAGGACTTATCCTAT…
	gms2548 ATGAACCCCCAAGCAAAGCTAATTTTCACGCTTAGCCTGCTACTAGGCACTACCCTCACAATCTCTAGCAACCACTGAATCATAGCCTGAGCAGGGCTTGAAATCAACACACTCTCCATCCTCCCCCTAATTTCAAAATCCCACCACCCACGGGCTATTGAGGCCGCAACCAAGTACTTTCTAGTCCAAGCAGCTGCCTCCACCCTAGTACTATTCTCAGGAATAACCAATGCCTGACACACCGGACAATGGGATATTACCCAACTCACCCACCCAGTGTCATGCCTAGTGCTCACCGCGGCCCTTTCAATAAAACTAGGTCTAGTGCCATTCCACTTCTGATTCCCAGAAGTCCTACAAGGCTCCCCACTAACTACAGGACTTATCCTAT…
	rb110vc ATGAACCCCCAAGCAAAGCTAATTTTCACGCTTAGCCTGCTACTAGGCACTACCCTCACAATCTCTAGCAACCACTGAATCATAGCCTGAGCAGGGCTTGAAATCAACACACTCTCCATTCTCCCCCTAATTTCAAAATCCCACCACCCACGGGCTATTGAGGCCGCAACCAAGTACTTTCTAGTCCAAGCAGCTGCCTCCACCCTAGTACTATTCTCAGGAATAACCAATGCCTGACACACCGGACAATGGGATATTACCCAACTCACCCACCCAGTGTCGTGCCTAGTGCTCACCGCGGCCCTTTCAATAAAACTAGGTCTAGTACCATTCCACTTCTGATTCCCAGAAGTCCTACAAGGCTCCCCACTAACTACGGGGCTTATCCTAT…
	RB166vp ATGAACCCCCAAGCAAAACTAATTTTCACGCTTAGCCTGCTACTAGGCACTACCCTCACAATCTCTAGCAACCACTGAATCATAGCCTGAGCAGGGCTTGAAATCAACACACTCTCCATCCTCCCCCTAATTTCAAAATCCCACCACCCCCGGGCTATTGAGGCCGCAACCAAGTACTTTCTAGTCCAAGCAGCTGCCTCCACCCTAGTACTATTCTCAGGAATAACCAATGCCTGACACACCGGACAATGGGATATTACCCAACTCACCCACCCAGTGTCATGCCTAGTGCTCACCGCGGCCCTTTCAATAAAACTAGGTCTAGTACCATTCCACTTCTGATTCCCAGAAGTCCTACAAGGCTCCCCACTAACTACAGGACTTATCCTAT…
	RB167vp ATGAACCCCCAAGCAAAGCTAATTTTCACGCTTAGCCTGCTACTAGGCACTACCCTCACAATCTCTAGCAACCACTGAATCATAGCCTGAGCAGGGCTTGAAATCAACACACTCTCCATCCTCCCCCTAATTTCAAAATCCCACCACCCACGGGCTATTGAGGCCGCAACCAAGTACTTTCTAGTCCAAGCAGCTGCCTCCACCCTAGTACTATTCTCAGGAATAACCAATGCCTGACACACCGGACAATGGGATATTACCCAACTCACCCACCCAGTGTCATGCCTAGTGCTCACCGCGGCCCTTTCAATAAAACTAGGTCTAGTACCATTCCACTTCTGATTCCCAGAAGTCCTACAAGGCTCCTCGCTAACTACAGGACTTATCCTAT…
	RB168vp ATGAACCCCCAAGCAAAACTAATTTTCACGCTTAGCCTGCTACTAGGCACTACCCTCACAATCTCTAGCAACCACTGAATCATAGCCTGAGCAGGGCTTGAAATCAACACACTCTCCATCCTCCCCCTAATTTCAAAATCCCACCACCCCCGGGCTATTGAGGCCGCAACCAAGTACTTTCTAGTCCAAGCAGCTGCCTCCACCCTAGTACTATTCTCAGGAATAACCAATGCCTGACACACCGGACAATGGGATATTACCCAACTCACCCACCCAGTGTCATGCCTAGTGCTCACCGCGGCCCTTTCAATAAAACTAGGTCTAGTACCATTCCACTTCTGATTCCCAGAAGTCCTACAAGGCTCCCCACTAACTACAGGACTTATCCTAT…
	RB169vp ATGAACCCCCAAGCAAAGCTAATTTTCACGCTTAGCCTGCTACTAGGCACTACCCTCACAATCTCTAGCAACCACTGAATCATAGCCTGAGCAGGGCTTGAAATCAACACACTCTCCATCCTCCCCCTAATTTCAAAATCCCACCACCCACGGGCTATTGAGGCCGCAACCAAGTACTTTCTAGTCCAAGCAGCTGCCTCCACCCTAGTACTATTCTCAGGAATAACCAATGCCTGACACACCGGACAATGGGATATTACCCAACTCACCCACCCAGTGTCATGCCTAGTGCTCACCGCGGCCCTTTCAATAAAACTAGGTCTAGTACCATTCCACTTCTGATTCCCAGAAGTCCTACAAGGCTCCCCACTAACTACAGGACTTATCCTAT…
	RB170vp ATGAACCCCCAAGCAAAACTAATTTTCACGCTTAGCCTGCTACTAGGCACTACCCTCACAATCTCTAGCAACCACTGAATCATAGCCTGAGCAGGGCTTGAAATCAACACACTCTCCATCCTCCCCCTAATTTCAAAATCCCACCACCCCCGGGCTATTGAGGCCGCAACCAAGTACTTTCTAGTCCAAGCAGCTGCCTCCACCCTAGTACTATTCTCAGGAATAACCAATGCCTGACACACCGGACAATGGGATATTACCCAACTCACCCACCCAGTGTCATGCCTAGTGCTCACCGCGGCCCTTTCAATAAAACTAGGTCTAGTACCATTCCACTTCTGATTCCCAGAAGTCCTACAAGGCTCCCCACTAACTACAGGACTTATCCTAT…
	RB171vp ATGAACCCCCAAGCAAAGCTAATTTTCACGCTTAGCCTGCTACTAGGCACTACCCTCACAATCTCTAGCAACCACTGAATCATAGCCTGAGCAGGGCTTGAAATCAACACACTCTCCATCCTCCCCCTAATTTCAAAATCCCACCACCCACGGGCTATTGAGGCCGCAACCAAGTACTTTCTAGTCCAAGCAGCTGCCTCCACCCTAGTACTATTCTCAGGAATAACCAATGCCTGACACACCGGACAATGGGATATTACCCAACTCACCCACCCAGTGTCATGCCTAGTGCTCACCGCGGCCCTTTCAATAAAACTAGGTCTAGTACCATTCCACTTCTGATTCCCAGAAGTCCTACAAGGCTCCCCACTAACTACAGGACTTATCCTAT…
	RB172vp ATGAACCCCCAAGCAAAGCTAATTTTCACGCTTAGCCTGCTACTAGGCACTACCCTCACAATCTCTAGCAACCACTGAATCATAGCCTGAGCAGGGCTTGAAATCAACACACTCTCCATTCTCCCCCTAATTTCAAAATCCCACCACCCACGGGCTATTGAGGCCGCAACCAAGTACTTTCTAGTCCAAGCAGCTGCCTCCACCCTAGTACTATTCTCAGGAATAACCAATGCCTGACACACCGGACAATGGGATATTACCCAACTCACCCACCCAGTGTCATGCCTAGTGCTCACCGCGGCCCTTTCAATAAAACTAGGTCTAGTACCATTCCACTTCTGATTCCCAGAGGTCCTACAAGGCTCCCCACTAACTACAGGACTTATCCTAT…
	RB173vp ATGAACCCCCAAGCAAAGCTAATTTTCACGCTTAGCCTGCTACTAGGCACTACCCTCACAATCTCTAGCAACCACTGAATCATAGCCTGAGCAGGGCTTGAAATCAACACACTCTCCATCCTCCCCCTAATTTCAAAATCCCACCACCCACGGGCTATTGAGGCCGCAACCAAGTACTTTCTAGTCCAAGCAGCTGCCTCCACCCTAGTACTATTCTCAGGAATAACCAATGCCTGACACACCGGACAATGGGATATTACCCAACTCACCCACCCAGTGTCATGCCTAGTGCTCACCGCGGCCCTTTCAATAAAACTAGGTCTAGTACCATTCCACTTCTGATTCCCAGAAGTCCTACAAGGCTCCCCACTAACTACAGGACTTATCCTAT…
	RB174vp ATGAACCCCCAAGCAAAGCTAATTTTCACGCTTAGCCTGCTACTAGGCACTACCCTCACAATCTCTAGCAACCACTGAATCATAGCCTGAGCAGGGCTTGAAATCAACACACTCTCCATTCTCCCCCTAATTTCAAAATCCCACCACCCACGGGCTATTGAGGCCGCAACCAAGTACTTTCTAGTCCAAGCAGCTGCCTCCACCCTAGTACTATTCTCAGGAATAACCAATGCCTGACACACCGGACAATGGGATATTACCCAACTCACCCACCCAGTGTCATGCCTAGTGCTCACCGCGGCCCTTTCAATAAAACTAGGTCTAGTACCATTCCACTTCTGATTCCCAGAGGTCCTACAAGGCTCCCCACTAACTACAGGACTTATCCTAT…
	RB175vp ATGAACCCCCAAGCAAAGCTAATTTTCACGCTTAGCCTGCTACTAGGCACTACCCTCACAATCTCTAGCAACCACTGAATCATAGCCTGAGCAGGGCTTGAAATCAACACACTCTCCATCCTCCCCCTAATTTCAAAATCCCACCACCCACGGGCTATTGAGGCCGCAACCAAGTACTTTCTAGTCCAAGCAGCTGCCTCCACCCTAGTACTATTCTCAGGAATAACCAATGCCTGACACACCGGACAATGGGATATTACCCAACTCACCCACCCAGTGTCATGCCTAGTGCTCACCGCGGCCCTTTCAATAAAACTAGGTCTAGTACCATTCCACTTCTGATTCCCAGAGGTCCTACAAGGCTCCCCACTAACTACAGGACTTATCCTAT…
	RB176vp ATGAACCCCCAAGCAAAGCTAATTTTCACGCTTAGCCTGCTACTAGGCACTACCCTCACAATCTCTAGCAACCACTGAATCATAGCCTGAGCAGGGCTTGAAATCAACACACTCTCCATTCTCCCCCTAATTTCAAAATCCCACCACCCACGGGCTATTGAGGCCGCAACCAAGTACTTTCTAGTCCAAGCAGCTGCCTCCACCCTAGTACTATTCTCAGGAATAACCAATGCCTGACACACCGGACAATGGGATATTACCCAACTCACCCACCCAGTGTCATGCCTAGTGCTCACCGCGGCCCTTTCAATAAAACTAGGTCTAGTACCATTCCACTTCTGATTCCCAGAGGTCCTACAAGGCTCCCCACTAACTACAGGACTTATCCTAT…
	RB177vp ATGAACCCCCAAGCAAAGCTAATTTTCACGCTTAGCCTGCTACTAGGCACTACCCTCACAATCTCTAGCAACCACTGAATCATAGCCTGAGCAGGGCTTGAAATCAACACACTCTCCATCCTCCCCCTAATTTCAAAATCCCACCACCCACGGGCTATTGAGGCCGCAACCAAGTACTTTCTAGTCCAAGCAGCTGCCTCCACCCTAGTACTATTCTCAGGAATAACCAATGCCTGACACACCGGACAATGGGATATTACCCAACTCACCCACCCAGTGTCATGCCTAGTGCTCACCGCGGCCCTTTCAATAAAACTAGGTCTAGTACCATTCCACTTCTGATTCCCAGAAGTCCTACAAGGCTCCCCACTAACTACAGGACTTATCCTAT…
	Wgms2740 ATGAACCCCCAAGCAAAGCTAATTTTCACGCTTAGCCTGCTACTAGGCACTACCCTCACAATCTCTAGCAACCACTGAATCATAGCCTGAGCAGGGCTTGAAATCAACACACTCTCCATCCTCCCCCTAATTTCAAAATCCCACCACCCACGGGCTATTGAGGCCGCAACCAAGTACTTTCTAGTCCAAGCAGCTGCCTCCACCCTAGTACTATTCTCAGGAATAACCAATGCCTGACACACCGGACAATGGGATATTACCCAACTCACCCACCCAGTGTCATGCCTAGTGCTCACCGCGGCCCTTTCAATAAAACTAGGTCTAGTGCCATTCCACTTCTGATTCCCAGAAGTCCTACAAGGCTCCCCACTAACTACAGGACTTATCCTA…
	jk03413vc ???????????????????TAATTTTCACGCTTAGCCTGCTACTAGGCACTACCCTCACAATCTCTAGCAACCACTGAATCATAGCCTGAGCAGGGCTTGAAATCAACACACTCTCCATTCTCCCCCTAATTTCAAAATCCCACCACCCACGGGCTATTGAGGCCGCAACCAAGTACTTTCTAGTCCAAGCAGCTGCCTCCACCCTAGTACTATTCTCAGGAATAACCAATGCCTGACACACCGGACAATGGGATATTACCCAACTCACCCACCCAGTGTCGTGCCTAGTGCTCACCGCGGCCCTTTCAATAAAACTAGGTCTAGTACCGTTCCACTTCTGATTCCCAGAAGTCCTACAAGGCTCTCCACTAACTACGGGGCTTATCCT…
	jk03325vs ATGAACCCCCAAGCAAAGCTAATTTTCACGCTTAGCCTGCTACTAGGCACTACCCTCACAATCTCTAGCAACCACTGAATCATAGCCTGAGCAGGGCTTGAAATCAACACACTCTCCATTCTCCCCCTAATTTCAAAATCCCACCACCCACGAGCTATTGAAGCAGCAACCAAGTACTTTCTAGTCCAAGCAGCTGCCTCCACCCTAGTGCTATTCTCAGGAATAACCAATGCCTGACACACCGGACAATGAGACATTACCCAACTCACCCACCCAGTGTCATGCCTAGTGCTCACCGCGGCCCTTTCAATAAAACTAGGTCTAGTACCATTCCACTTCTGATTCCCAGAAGTCCTACAAGGCTCCCCACTAACTACAGGACTTATCCT…
	jk03327vs ATGAACCCCCAAGCAAAGCTAATTTTCACGCTTAGCCTGCTACTAGGCACTACCCTCACAATCTCTAGCAACCACTGAATCATAGCCTGAGCAGGGCTTGAAATCAACACACTCTCCATTCTCCCCCTAATTTCAAAATCCCACCACCCACGAGCTATTGAAGCAGCAACCAAGTACTTTCTAGTCCAAGCAGCTGCCTCCACCCTAGTGCTATTCTCAGGAATAACCAACGCCTGACACACCGGACAATGAGATATTACCCAACTCACCCACCCAGTGTCATGCCTAGTGCTCACCGCGGCCCTTTCAATAAAACTAGGTCTAGTACCATTCCACTTCTGATTCCCAGAAGTCCTACAAGGCTCCCCACTAACTACAGGACTTATCCT…
	jk03331vs ATGAACCCCCAAGCAAAGCTAATTTTCACGCTTAGCCTGCTACTAGGCACTACCCTCACAATCTCTAGCAACCACTGAATCATAGCCTGAGCAGGGCTTGAAATCAACACACTCTCCATTCTCCCCCTAATTTCAAAATCCCACCACCCACGAGCTATTGAAGCAGCAACCAAGTACTTTCTAGTCCAAGCAGCTGCCTCCACCCTAGTGCTATTCTCAGGAATAACCAATGCCTGACACACCGGACAATGAGATATTACCCAACTCACCCACCCAGTGTCATGCCTAGTGCTCACCGCGGCCCTTTCAATAAAACTAGGTCTAGTACCATTCCACTTCTGATTCCCAGAAGTCCTACAAGGCTCCCCACTAACTACAGGACTTATCCT…
	jk00068vc ????????????????????????????CGCTTAGCCTGCTACTAGGCACCACCCTAACAATCTCTAGCAACCACTGAATCATAGCCTGAGCGGGGCTTGAAATCAACACACTCTCCATTCTCCCCCTAATTTCAAAATCCCACCACCCACGAGCTATTGAGGCCGCAACCAAATACTTTCTAGTCCAAGCAGCTGCCTCCACCCTAGTACTATTCTCAGGAATAACCAATGCCTGACACACCGGACAATGGGATATCACCCAACTCACCCACCCAACGTCATGCCTAGTACTCACCGCAGCCCTTTCAATAAAACTAGGCCTAGTACCATTCCACTTCTGATTCCCAGAAGTCCTACAAGGCTCCCCACTAACCACGGGGCTTATCCT…
	dhb3342vc ATGAACCCCCAAGCAAAACTAATTTTCACACTTAGCCTGCTACTAGGCACCACCCTAACAATCTCTAGCAACCACTGAATCATAGCCTGAGCGGGGCTTGAAATCAACACACTCTCCATTCTCCCCCTAATTTCAAAATCCCACCACCCACGAGCTATTGAGGCCGCAACCAAATACTTTCTAGTCCAAGCAGCTGCCTCCACCCTAGTGCTATTCTCAGGAATAACCAATGCCTGACACACCGGACAATGGGATATCACCCAACTCACCCACCCAACGTCATGCCTAGTACTCACCGCAGCCCTTTCAATAAAACTAGGCCTAGTACCATTCCACTTCTGATTCCCAGAAGTCCTACAAGGCTCCCCACTAACCACGGGGCTTATCCT…
	gav1677vs ATGAACCCCCAAGCAAAGCTAATTTTCACGCTTAGCCTGCTACTAGGCACTACCCTCACAATCTCTAGCAACCACTGAATCATAGCCTGAGCAGGGCTTGAAATCAACACACTCTCCATTCTCCCCCTAATTTCAAAATCCCACCACCCACGAGCTATTGAAGCAGCAACCAAGTACTTTCTAGTCCAAGCAGCTGCCTCCACCCTAGTGCTATTCTCAGGAATAACCAATGCCTGACACACCGGACAATGAGATATTACCCAACTCACCCACCCAGTGTCATGCCTAGTGCTCACCGCGGCCCTTTCAATAAAACTAGGTCTAGTACCATTCCACTTCTGATTCCCAGAAGTCCTACAAGGCTCCCCACTAACTACAGGACTTATCCT…
	gav1740vs ATGAACCCCCAAGCAAAGCTAATTTTCACGCTTAGCCTGCTACTAGGCACTACCCTCACAATCTCTAGCAACCACTGAATCATAGCCTGAGCAGGGCTTGAAATCAACACACTCTCCATTCTCCCCCTAATTT?A?AATCCCACC?CCCA?G?G?TAT?GA?GC??CAACCAAGT??TTTCTAGTCCAAGCAGCTGCCTCCACCCTAGTGCTATTCTCAGGAATAACCAATGCCTGACACACCGGACAATGAGATATTACCCAACTCACCCACCCAGTGTCATGCCTAGTGCTCACCGCGGCCCTTTCAATAAAACTAGGTCTAGTACCATTCCACTTCTGATTCCCAGAAGTCCTACAAGGCTCCCCACTAACTACAGGACTTATCCT…
	jk00024vs ATGAACCCCCAAGCAAAGCTAATTTTCACGCTTAGCCTGCTACTAGGCACTACCCTCACAATCTCTAGCAACCACTGAATCATAGCCTGAGCAGGGCTTGAAATCAACACACTCTCCATTCTCCCCCTAATTTCAAAATCCCACCACCCACGAGCTATTGAAGCAGCAACCAAGTACTTTCTAGTCCAAGCAGCTGCCTCCACCCTAGTGCTATTCTCAGGAATAACCAATGCCTGACACACCGGACAATGAGATATTACCCAACTCACCCACCCAGTGTCATGCCTAGTGCTCACCGCGGCCCTTTCAATAAAACTAGGTCTAGTACCATTCCACTTCTGATTCCCAGAAGTCCTACAAGGCTCCCCACTAACTACAGGACTTATCCT…
	jk03180vc ???????????????????TAATTTTCACGCTTAGCCTGCTACTAGGCACTACCCTCACAATCTCTAGCAACCACTGAATCATAGCCTGAGCAGGGCTTGAAATCAACACACTCTCCATTCTCCCCCTAATTTCAAAATCCCACCACCCACGGGCTATTGAGGCCGCAACCAAGTACTTTCTAGTCCAAGCAGCTGCCTCCACCCTAGTACTATTCTCAGGAATAACCAATGCCTGACACACCGGACAATGGGATATTACCCAACTCACCCACCCAGTGTCGTGCCTAGTGCTCACCGCGGCCCTTTCAATAAAACTAGGTCTAGTACCATTCCACTTCTGATTCCCAGAAGTCCTACAAGGCTCCCCACTAACTACGGGGCTTATCCT…
	jk06616 ATGAACCCCCAAGCAAAGCTAATTTTCACGCTTAGCCTGCTACTAGGCACTACCCTCACAATCTCTAGCAACCACTGAATCATAGCCTGAGCAGGGCTTGAAATCAACACACTCTCCATCCTCCCCCTAATTTCAAAATCCCACCACCCACGGGCTATTGAGGCCGCAACCAAGTACTTTCTAGTCCAAGCAGCTGCCTCCACCCTAGTACTATTCTCAGGAATAACCAATGCCTGACACACCGGACAATGGGATATTACCCAACTCACCCACCCAGTGTCATGCCTAGTGCTCACTGCGGCCCTTTCAATAAAACTAGGTCTAGTACCATTCCACTTCTGATTCCCAGAAGTCCTACAAGGCTCCCCACTAACTACAGGACTTATCCTAT…
	jk06630 ATGAACCCCCAAGCAAAGCTAATTTTCACGCTTAGCCTGCTACTAGGCACTACCCTCACAATCTCTAGCAACCACTGAATCATAGCCTGAGCAGGGCTTGAAATCAACACACTCTCCATCCTCCCCCTAATTTCAAAATCCCACCACCCACGGGCTATTGAGGCCGCAACCAAGTACTTTCTAGTCCAAGCAGCTGCCTCCACCCTAGTACTATTCTCAGGAATAACCAATGCCTGACACACCGGACAATGGGATATTACCCAACTCACCCACCCAGTGTCATGCCTAGTGCTCACTGCGGCCCTTTCAATAAAACTAGGTCTAGTACCATTCCACTTCTGATTCCCAGAAGTCCTACAAGGCTCCCCACTAACTACAGGACTTATCCTAT…
	JK09395 ATGAACCCCCAAGCAAAGCTAATTTTCACGCTTAGCCTGCTACTAGGCACTACCCTCACAATCTCTAGCAACCACTGAATCATAGCCTGAGCAGGGCTTGAAATCAACACACTCTCCATCCTCCCCCTAATTTCAAAATCCCACCACCCACGGGCTATTGAGGCCGCAACCAAGTACTTTCTAGTCCAAGCAGCTGCCTCCACCCTAGTACTATTCTCAGGAATAACCAATGCCTGACACACCGGACAATGGGATATTACCCAACTCACCCACCCAGTGTCATGCCTAGTGCTCACCGCGGCCCTTTCAATAAAACTAGGTCTAGTACCATTCCACTTCTGATTCCCAGAAGTCCTACAAGGCTCCCCACTAACTACAGGACTTATCCTAT…
	JK09397 ATGAACCCCCAAGCAAAGCTAATTTTCACGCTTAGCCTGCTACTAGGCACTACCCTCACAATCTCTAGCAACCACTGAATCATAGCCTGAGCAGGGCTTGAAATCAACACACTCTCCATCCTCCCCCTAATTTCAAAATCCCACCACCCACGGGCTATTGAGGCCGCAACCAAGTACTTTCTAGTCCAAGCAGCTGCCTCCACCCTAGTACTATTCTCAGGAATAACCAATGCCTGACACACCGGACAATGGGATATTACCCAACTCACCCACCCAGTGTCATGCCTAGTGCTCACCGCGGCCCTTTCAATAAAACTAGGTCTAGTACCATTCCACTTCTGATTCCCAGAAGTCCTACAAGGCTCCCCACTAACTACAGGACTTATCCTAT…
	JK09165 ATGAACCCCCAAGCAAAGCTAATTTTCACGCTTAGCCTGCTACTAGGCACTACCCTCACAATCTCTAGCAACCACTGAATCATAGCCTGAGCAGGGCTTGAAATCAACACACTCTCCATCCTCCCCCTAATTTCAAAATCCCACCACCCACGGGCTATTGAGGCCGCAACCAAGTACTTTCTAGTCCAAGCAGCTGCCTCCACCCTAGTACTATTCTCAGGAATAACCAATGCCTGACACACCGGACAATGGGATATTACCCAACTCACCCACCCAGTGTCATGCCTAGTGCTCACCGCGGCCCTTTCAATAAAACTAGGTCTAGTACCATTCCACTTCTGATTCCCAGAAGTCCTACAAGGCTCCCCACTAACTACAGGACTTATCCTAT…
	JK09183 ATGAACCCCCAAGCAAAGCTAATTTTCACGCTTAGCCTGCTACTAGGCACTACCCTCACAATCTCTAGCAACCACTGAATCATAGCCTGAGCAGGGCTTGAAATCAACACACTCTCCATCCTCCCCCTAATTTCAAAATCCCACCACCCACGGGCTATTGAGGCCGCAACCAAGTACTTTCTAGTCCAAGCAGCTGCCTCCACCCTAGTACTATTCTCAGGAATAACCAATGCCTGACACACCGGACAATGGGATATTACCCAACTCACCCACCCAGTGTCATGCCTAGTGCTCACCGCGGCCCTTTCAATAAAACTAGGTCTAGTACCATTCCACTTCTGATTCCCAGAAGTCCTACAAGGCTCCCCACTAACTACAGGACTTATCCTAT…
	BRB990 ATGAACCCCCAAGCAAAGCTAATTTTCACGCTTAGCCTGCTACTAGGCACTACCCTCACAATCTCTAGCAACCACTGAATCATAGCCTGAGCAGGGCTTGAAATCAACACACTCTCCATTCTCCCCCTAATTTCAAAATCCCACCACCCACGAGCTATTGAAGCAGCAACCAAGTACTTTCTAGTCCAAGCAGCTGCCTCCACCCTAGTGCTATTCTCAGGAATAACCAATGCCTGACACACCGGACAATGAGATATTACCCAACTCACCCACCCAGTGTCATGCCTAGTGCTCACCGCGGCCCTTTCAATAAAACTAGGTCTAGTGCCATTCCACTTCTGATTCCCAGAAGTCCTACAAGGCTCCCCACTAACTACAGGACTTATCCTATC…
	BRB994 ATGAACCCCCAAGCAAAGCTAATTTTCACGCTTAGCCTGCTACTAGGCACTACCCTCACAATCTCTAGCAACCACTGAATCATAGCCTGAGCAGGGCTTGAAATCAACACACTCTCCATTCTCCCCCTAATTTCAAAATCCCACCACCCACGAGCTATTGAAGCAGCAACCAAGTACTTTCTAGTCCAAGCAGCTGCCTCCACCCTAGTGCTATTCTCAGGAATAACCAACGCCTGACACACCGGACAATGAGATATTACCCAACTCACCCACCCAGTGTCATGCCTAGTGCTCACCGCGGCCCTTTCAATAAAACTAGGTCTAGTACCATTCCACTTCTGATTCCCAGAAGTCCTACAAGGCTCCCCACTAACTACAGGACTTATCCTATC…
	BRB1161 ATGAACCCCCAAGCAAAGCTAATTTTCACGCTTAGCCTGCTACTAGGCACTACCCTCACAATCTCTAGCAACCACTGAATCATAGCCTGAGCAGGGCTTGAAATCAACACACTCTCCATTCTCCCCCTAATTTCAAAATCCCACCACCCACGGGCTATTGAGGCCGCAACCAAGTACTTTCTAGTCCAAGCAGCTGCCTCCACCCTAGTACTATTCTCAGGAATAACCAATGCCTGACACACCGGACAATGGGATATTACCCAACTCACCCACCCAGTGTCGTGCCTAGTGCTCACCGCGGCCCTTTCAATAAAACTAGGTCTAGTACCGTTCCACTTCTGATTCCCAGAAGTCCTACAAGGCTCTCCACTAACTACGGGGCTTATCCTAT…
	87048 ??????????????????CTAATCTTCACACTTAGTCTGCTACTAGGCACTACCCTCACAATCTCTAGCAACCACTGAATCATAGCCTGAGCGGGGCTTGAAATCAACACACTCTCCATCCTTCCCCTAATTTCAAAATCCCACCACCCACGCGCCATTGAAGCCGCAACCAAGTACTTTCTGGTCCAAGCAGCTGCCTCCACCCTAGTGCTATTCTCAGGAATAACCAATGCCTGGCACACCGGACAATGAGATATTACCCAACTTACCCACCCAGTGTCATGCCTAGTACTTACTGCAGCCCTCTCAATAAAACTAGGCCTAGTGCCATTCCACTTCTGATTCCCAGAAGTCCTACAAGGCTCCCCACTAACCACAGGACTTATCCTGTCA…
	V__flavifrons ATGAACCCCCAAGCAAAGCTAATTTTCACATTTAGCCTGCTACTAGGCACCACCCTCACAATCACTAGCAACCACTGAATCATAGCCTGAGCAGGGCTTGAAATCAACACACTCTCCATTCTTCCCCTAATTTCAAAGTCCCACCACCCACGAGCCATCGAGGCCGCAACTAAATACTTTCTGGTCCAAGCAGCCGCCTCCACCCTAGTGCTATTCTCAGGAATGACCAATGCCTGACACACCGGACAGTGGGATATCACTCAACTAACCCACCCCATGTCATGCCTGGTGCTTACCGCAGCCCTTTCAATAAAACTAGGCCTAGTACCATTCCACTTCTGATTCCCAGAAGTCCTACAAGGTTCCCCACTAACCACAGGTCTTA…
;
END;
